# Supplementary material for: HOTAIR interacts with PRC2 complex regulating the regional preadipocyte transcriptome and human fat distribution
Source: Cell Rep. 2022 Jul 28;40(4):111136. doi: 10.1016/j.celrep.2022.111136 (PMC10073411; doi:10.1016/j.celrep.2022.111136)
Supplement: Table S1. Differentially expressed gene (DEG) lists — (A) Number of differentially expressed genes (DEGs) in shHOTAIR cells versus shControl. (B) Day 0; shHOTAIR versus shControl. (C) Day 4; shHOTAIR versus shControl. (D) Day 14, shHOTAIR versus shControl. [file mmc2.zip]

Archive with 1 entries (1 files):
- celrep_111136_mmc2.xlsm
