# Supplementary material for: HOTAIR interacts with PRC2 complex regulating the regional preadipocyte transcriptome and human fat distribution
Source: Cell Rep. 2022 Jul 28;40(4):111136. doi: 10.1016/j.celrep.2022.111136 (PMC10073411; doi:10.1016/j.celrep.2022.111136)
Supplement: Table S1. Differentially expressed gene (DEG) lists — (A) Number of differentially expressed genes (DEGs) in shHOTAIR cells versus shControl. (B) Day 0; shHOTAIR versus shControl. (C) Day 4; shHOTAIR versus shControl. (D) Day 14, shHOTAIR versus shControl. [file mmc2.zip › celrep_111136_mmc2.xlsm]

## Sheet: Table S1A
Supplementary Table 1A: Number of differentially expressed genes (DEGs) in shHOTAIR cells vs. shControl
	Total DEGs	DEGs UP in shHOTAIR	DEGs DOWN in shHOTAIR
Day 0	619	393	226
Day 4	443	242	201
Day 14	7586	3811	3775

## Sheet: Table S1B
Supplementary Table 1B: Differentially expressed genes (DEGs); Day0; shHOTAIR vs shControl
	GeneName	baseMean	log2FoldChange	lfcSE	stat	pvalue	padj
ENSG00000186847.5	KRT14	405.062	-3.42849	0.169689	-20.2045	8.93836e-91	1.5239e-86
ENSG00000196581.6	AJAP1	66.2472	2.60879	0.202944	12.8547	8.09302e-38	6.89889e-34
ENSG00000105989.4	WNT2	491.166	-1.69451	0.139921	-12.1104	9.29885e-34	5.28454e-30
ENSG00000158987.15	RAPGEF6	1760.8	-1.56425	0.142795	-10.9545	6.32559e-28	2.69612e-24
ENSG00000104725.9	NEFL	247.701	1.95407	0.182652	10.6983	1.03618e-26	3.53315e-23
ENSG00000138650.7	PCDH10	355.269	1.78418	0.170875	10.4414	1.60374e-25	4.55702e-22
ENSG00000106484.10	MEST	1682.54	-1.32841	0.127985	-10.3794	3.07657e-25	7.4932e-22
ENSG00000112541.9	PDE10A	56.8003	-2.0671	0.202969	-10.1843	2.32921e-24	4.96384e-21
ENSG00000104435.9	STMN2	406.977	-1.56568	0.154845	-10.1112	4.92576e-24	8.39792e-21
ENSG00000136928.4	GABBR2	183.586	1.64809	0.162995	10.1113	4.92237e-24	8.39792e-21
ENSG00000100867.10	DHRS2	397.815	1.45006	0.145375	9.97466	1.96773e-23	3.0498e-20
ENSG00000105664.6	COMP	761.027	-1.66874	0.171723	-9.71759	2.53725e-22	3.6048e-19
ENSG00000162493.12	PDPN	550.242	1.77469	0.185375	9.57351	1.03333e-21	1.35518e-18
ENSG00000197977.3	ELOVL2	393.989	1.33599	0.139829	9.55445	1.24243e-21	1.51301e-18
ENSG00000117069.10	ST6GALNAC5	294.614	-1.44113	0.152373	-9.45788	3.14237e-21	3.57162e-18
ENSG00000054356.9	PTPRN	123.114	1.58448	0.169952	9.32306	1.13035e-20	1.20445e-17
ENSG00000130558.14	OLFM1	103.439	1.76413	0.189911	9.28923	1.55403e-20	1.55851e-17
ENSG00000254266.1	RP11-594N15.2	1024.66	-1.32892	0.150833	-8.81049	1.24599e-18	1.12531e-15
ENSG00000178222.8	RNF212	104.392	-1.54486	0.175357	-8.80977	1.25408e-18	1.12531e-15
ENSG00000117360.8	PRPF3	1436.94	0.992657	0.115453	8.59792	8.11727e-18	6.91956e-15
ENSG00000141576.10	RNF157	155.701	1.4436	0.169719	8.50584	1.80285e-17	1.46365e-14
ENSG00000046604.8	DSG2	1738.01	1.05043	0.124049	8.46787	2.49913e-17	1.93671e-14
ENSG00000154529.10	CNTNAP3B	522.757	-1.12101	0.134948	-8.30697	9.81807e-17	7.27775e-14
ENSG00000067715.9	SYT1	90.4	1.50438	0.183562	8.1955	2.4956e-16	1.77281e-13
ENSG00000138646.4	HERC5	509.727	1.24534	0.15298	8.1405	3.93655e-16	2.68457e-13
ENSG00000184349.8	EFNA5	344.519	1.30177	0.160814	8.0949	5.73117e-16	3.75811e-13
ENSG00000145569.5	FAM105A	179.332	1.30955	0.16259	8.05432	7.99187e-16	5.04642e-13
ENSG00000133083.10	DCLK1	419.579	-1.31723	0.165801	-7.94468	1.94691e-15	1.18546e-12
ENSG00000147180.12	ZNF711	28.9636	1.63658	0.206396	7.9293	2.20386e-15	1.29564e-12
ENSG00000165887.7	ANKRD2	90.4561	-1.54231	0.196411	-7.85245	4.07981e-15	2.31855e-12
ENSG00000124882.3	EREG	1327.08	1.14687	0.146318	7.83818	4.57115e-15	2.51399e-12
ENSG00000158486.9	DNAH3	200.948	1.16359	0.149895	7.76273	8.3119e-15	4.42842e-12
ENSG00000111057.6	KRT18	2149.46	-1.26574	0.163676	-7.73321	1.04872e-14	5.41808e-12
ENSG00000145536.11	ADAMTS16	48.1176	1.55805	0.204902	7.6039	2.87342e-14	1.44085e-11
ENSG00000146966.8	DENND2A	182.162	1.22734	0.161517	7.59883	2.98827e-14	1.45181e-11
ENSG00000264301.1	RP11-527H14.3	64.1622	-1.49254	0.196502	-7.59552	3.06558e-14	1.45181e-11
ENSG00000171246.5	NPTX1	150.677	1.26759	0.168351	7.52947	5.09479e-14	2.3476e-11
ENSG00000248596.2	RP11-844P9.2	62.4514	1.46839	0.195517	7.51028	5.90022e-14	2.64718e-11
ENSG00000154678.12	PDE1C	1149.18	-1.11704	0.149703	-7.46168	8.5423e-14	3.7343e-11
ENSG00000157542.8	KCNJ6	51.913	1.51239	0.203575	7.42914	1.09308e-13	4.65897e-11
ENSG00000177464.4	GPR4	61.907	1.46287	0.198234	7.37952	1.58863e-13	6.60601e-11
ENSG00000141293.11	SKAP1	22.4316	1.48685	0.203738	7.29784	2.92416e-13	1.187e-10
ENSG00000121898.8	CPXM2	367.524	-1.09695	0.150497	-7.28886	3.12587e-13	1.22225e-10
ENSG00000134463.10	ECHDC3	126.225	-1.26902	0.174133	-7.28764	3.15438e-13	1.22225e-10
ENSG00000233117.2	LINC00702	242.243	1.15003	0.158587	7.25174	4.11464e-13	1.5589e-10
ENSG00000188064.5	WNT7B	200.081	-1.0963	0.153211	-7.15551	8.33611e-13	3.08962e-10
ENSG00000105894.7	PTN	528.599	1.03594	0.14516	7.13654	9.57111e-13	3.47187e-10
ENSG00000134326.7	CMPK2	353.283	1.38326	0.195268	7.08389	1.40161e-12	4.97835e-10
ENSG00000197181.7	PIWIL2	147.692	-1.17727	0.16716	-7.04276	1.88471e-12	6.55765e-10
ENSG00000155792.5	DEPTOR	827.012	-0.829333	0.11845	-7.00153	2.53182e-12	8.46374e-10
ENSG00000175426.6	PCSK1	111.478	1.32236	0.188794	7.00428	2.48255e-12	8.46374e-10
ENSG00000140465.9	CYP1A1	162.426	1.14496	0.164048	6.97943	2.96389e-12	9.71758e-10
ENSG00000224189.2	HOXD-AS1	216.974	1.05165	0.15102	6.96361	3.31668e-12	1.06691e-09
ENSG00000144339.7	TMEFF2	115.614	1.24497	0.179739	6.92652	4.31318e-12	1.36177e-09
ENSG00000164283.8	ESM1	680.504	1.0157	0.146985	6.91023	4.83876e-12	1.49993e-09
ENSG00000135218.13	CD36	476.592	1.07246	0.155857	6.88104	5.94153e-12	1.80888e-09
ENSG00000176406.16	RIMS2	83.6145	1.26268	0.185149	6.81981	9.116e-12	2.72664e-09
ENSG00000237693.4	IRGM	55.8761	1.30919	0.195695	6.68995	2.23247e-11	6.56231e-09
ENSG00000115919.10	KYNU	124.713	1.24538	0.186326	6.6839	2.3267e-11	6.72336e-09
ENSG00000029534.15	ANK1	791.323	0.851323	0.128487	6.62577	3.45432e-11	9.81546e-09
ENSG00000123453.12	SARDH	176.143	-1.05315	0.15988	-6.58715	4.48343e-11	1.25308e-08
ENSG00000166448.10	TMEM130	132.905	-1.18775	0.180744	-6.57147	4.98221e-11	1.37003e-08
ENSG00000176532.3	PRR15	141.049	-1.20856	0.184884	-6.53684	6.28335e-11	1.70039e-08
ENSG00000174600.9	CMKLR1	50.2527	-1.31503	0.203105	-6.47464	9.50382e-11	2.53173e-08
ENSG00000182585.5	EPGN	176.329	1.19327	0.186456	6.39973	1.5565e-10	4.07584e-08
ENSG00000189056.9	RELN	4582.69	1.1678	0.182536	6.39765	1.57784e-10	4.07584e-08
ENSG00000178726.6	THBD	692.273	0.918788	0.143898	6.38498	1.71423e-10	4.36209e-08
ENSG00000188906.9	LRRK2	335.618	1.04193	0.164028	6.35216	2.12316e-10	5.3232e-08
ENSG00000104332.7	SFRP1	221.433	-0.954272	0.151188	-6.3118	2.75804e-10	6.62279e-08
ENSG00000177098.4	SCN4B	59.3419	1.26048	0.199685	6.31237	2.74799e-10	6.62279e-08
ENSG00000171877.15	FRMD5	199.641	-1.01563	0.160818	-6.31536	2.69534e-10	6.62279e-08
ENSG00000019582.10	CD74	279.504	1.06452	0.168736	6.30884	2.81141e-10	6.65719e-08
ENSG00000162654.8	GBP4	234.336	1.05662	0.167564	6.30578	2.86738e-10	6.69671e-08
ENSG00000180777.9	ANKRD30B	219.642	-1.10925	0.176288	-6.29227	3.12847e-10	7.20774e-08
ENSG00000101972.14	STAG2	1414.42	-0.849203	0.13569	-6.2584	3.88946e-10	8.72519e-08
ENSG00000183807.6	FAM162B	76.1316	-1.21676	0.194366	-6.26014	3.84623e-10	8.72519e-08
ENSG00000240583.6	AQP1	612.603	0.992313	0.159386	6.22586	4.78937e-10	1.04684e-07
ENSG00000157766.11	ACAN	384.306	-1.17526	0.188727	-6.22732	4.74476e-10	1.04684e-07
ENSG00000206337.6	HCP5	90.8639	1.16155	0.186888	6.21519	5.1263e-10	1.09449e-07
ENSG00000114279.9	FGF12	83.294	1.14283	0.183885	6.2149	5.13572e-10	1.09449e-07
ENSG00000040731.6	CDH10	170.218	0.991285	0.159984	6.19614	5.78632e-10	1.21791e-07
ENSG00000183813.6	CCR4	88.1015	1.13861	0.18556	6.13605	8.45987e-10	1.75893e-07
ENSG00000149256.10	TENM4	432.704	0.879769	0.143478	6.13173	8.69279e-10	1.78558e-07
ENSG00000169071.10	ROR2	80.2995	-1.24175	0.202874	-6.12077	9.31241e-10	1.89009e-07
ENSG00000163071.6	SPATA18	1673.86	0.770393	0.126761	6.0775	1.22072e-09	2.44848e-07
ENSG00000189212.8	DPY19L2P1	31.8975	-1.25549	0.20669	-6.07425	1.2457e-09	2.46953e-07
ENSG00000136160.10	EDNRB	233.729	1.00454	0.165484	6.07031	1.27661e-09	2.50171e-07
ENSG00000145247.7	OCIAD2	171.895	-1.12434	0.18647	-6.0296	1.64366e-09	3.14862e-07
ENSG00000240694.4	PNMA2	1431.73	-0.86138	0.142854	-6.02978	1.64181e-09	3.14862e-07
ENSG00000141934.5	PPAP2C	126.988	-1.11833	0.186687	-5.99039	2.09344e-09	3.96568e-07
ENSG00000173702.3	MUC13	17.4961	1.20722	0.202213	5.97006	2.37161e-09	4.44325e-07
ENSG00000114757.14	PEX5L	228.644	1.04091	0.179038	5.8139	6.10352e-09	1.13108e-06
ENSG00000132205.6	EMILIN2	2159.49	-0.680896	0.117319	-5.80379	6.48336e-09	1.18855e-06
ENSG00000111846.11	GCNT2	33.3583	1.19282	0.205812	5.79568	6.80431e-09	1.23411e-06
ENSG00000101187.11	SLCO4A1	20.0951	1.16712	0.201653	5.78777	7.13267e-09	1.28005e-06
ENSG00000115461.4	IGFBP5	16474.9	0.816918	0.141427	5.77624	7.63873e-09	1.35659e-06
ENSG00000139910.15	NOVA1	26.1662	-1.19236	0.20661	-5.77106	7.87756e-09	1.38458e-06
ENSG00000064042.13	LIMCH1	388.773	-0.811368	0.140748	-5.76468	8.18143e-09	1.42332e-06
ENSG00000182107.5	TMEM30B	38.6958	1.17559	0.205191	5.72928	1.0086e-08	1.73694e-06
ENSG00000211448.7	DIO2	38.5984	1.1618	0.20334	5.71357	1.1063e-08	1.88614e-06
ENSG00000118473.17	SGIP1	360.709	0.895374	0.157255	5.69378	1.24255e-08	2.09744e-06
ENSG00000111058.3	ACSS3	627.832	0.687568	0.120858	5.68905	1.27748e-08	2.13528e-06
ENSG00000175793.10	SFN	60.6388	1.1152	0.196254	5.68246	1.32772e-08	2.1977e-06
ENSG00000250056.1	LINC01018	53.169	-1.13435	0.20131	-5.63484	1.75223e-08	2.87248e-06
ENSG00000139292.8	LGR5	14.8277	1.11495	0.19869	5.61152	2.00561e-08	3.25654e-06
ENSG00000185904.7	LINC00839	21.3413	-1.13048	0.204982	-5.51504	3.48691e-08	5.55592e-06
ENSG00000165731.13	RET	59.4812	1.12227	0.203445	5.51633	3.46158e-08	5.55592e-06
ENSG00000081803.11	CADPS2	541.247	0.713559	0.129546	5.50813	3.62665e-08	5.72507e-06
ENSG00000196562.10	SULF2	948.271	0.843554	0.153676	5.48917	4.03816e-08	6.3162e-06
ENSG00000073150.9	PANX2	157.645	0.874953	0.159923	5.47108	4.47311e-08	6.93292e-06
ENSG00000133110.10	POSTN	159994	-0.613869	0.112319	-5.4654	4.61868e-08	7.09404e-06
ENSG00000146072.6	TNFRSF21	86.91	-1.01244	0.18627	-5.43535	5.46882e-08	8.32482e-06
ENSG00000164761.4	TNFRSF11B	4412.42	-0.817896	0.150641	-5.42945	5.65266e-08	8.52852e-06
ENSG00000196878.8	LAMB3	800.748	0.784129	0.144606	5.4225	5.87701e-08	8.7128e-06
ENSG00000170689.8	HOXB9	91.0881	0.991023	0.182754	5.42273	5.86967e-08	8.7128e-06
ENSG00000185585.15	OLFML2A	1295.31	0.923648	0.171656	5.38082	7.41482e-08	1.08979e-05
ENSG00000170954.7	ZNF415	59.7555	-1.0384	0.193316	-5.37153	7.80698e-08	1.13762e-05
ENSG00000197971.10	MBP	847.46	-0.77567	0.144949	-5.35133	8.73115e-08	1.2543e-05
ENSG00000060656.15	PTPRU	1204.36	0.718247	0.134231	5.35084	8.75484e-08	1.2543e-05
ENSG00000055163.14	CYFIP2	1103.75	0.663668	0.124075	5.34893	8.84757e-08	1.25702e-05
ENSG00000117461.10	PIK3R3	489.79	0.768589	0.143848	5.34308	9.13828e-08	1.28759e-05
ENSG00000182916.7	TCEAL7	271.75	-0.817423	0.153511	-5.32485	1.01037e-07	1.41195e-05
ENSG00000116675.11	DNAJC6	116.655	0.92481	0.174238	5.30773	1.10998e-07	1.52614e-05
ENSG00000157765.7	SLC34A2	24.8497	1.09336	0.205965	5.30848	1.10541e-07	1.52614e-05
ENSG00000095203.10	EPB41L4B	132.503	0.864627	0.163273	5.29561	1.18623e-07	1.61792e-05
ENSG00000136114.11	THSD1	1309.55	0.651257	0.123047	5.29277	1.2048e-07	1.63021e-05
ENSG00000267750.1	AC003102.3	18.0019	-1.07241	0.202762	-5.28902	1.22974e-07	1.65085e-05
ENSG00000196220.11	SRGAP3	177.235	0.91262	0.172889	5.27865	1.30136e-07	1.73334e-05
ENSG00000167100.10	SAMD14	225.951	-0.785894	0.149511	-5.25642	1.46886e-07	1.94128e-05
ENSG00000173535.9	TNFRSF10C	637.779	0.67236	0.128005	5.25259	1.49975e-07	1.96686e-05
ENSG00000166086.8	JAM3	1370.28	0.642174	0.122571	5.23919	1.61282e-07	2.099e-05
ENSG00000171345.9	KRT19	3805.89	-0.80986	0.154642	-5.23699	1.6322e-07	2.10814e-05
ENSG00000007350.12	TKTL1	26.1685	1.07966	0.206229	5.23526	1.64754e-07	2.11195e-05
ENSG00000221866.5	PLXNA4	267.568	0.840695	0.160747	5.22993	1.69571e-07	2.15747e-05
ENSG00000131386.13	GALNT15	983.12	0.646441	0.123655	5.22778	1.71556e-07	2.16582e-05
ENSG00000053747.11	LAMA3	1031.06	0.799887	0.153054	5.22617	1.73061e-07	2.16582e-05
ENSG00000141314.8	RHBDL3	153.375	0.924184	0.176873	5.22512	1.74038e-07	2.16582e-05
ENSG00000111816.6	FRK	23.9172	1.0759	0.206478	5.21074	1.88089e-07	2.32372e-05
ENSG00000138669.5	PRKG2	86.3143	-0.938763	0.180474	-5.20165	1.97525e-07	2.42274e-05
ENSG00000188257.6	PLA2G2A	24.6391	-1.06712	0.205491	-5.193	2.06936e-07	2.52004e-05
ENSG00000172061.7	LRRC15	1279.48	0.815955	0.157198	5.19063	2.0958e-07	2.52686e-05
ENSG00000111907.16	TPD52L1	235.211	-0.891865	0.171876	-5.18901	2.11417e-07	2.52686e-05
ENSG00000138135.5	CH25H	353.324	-0.867201	0.167138	-5.18855	2.11943e-07	2.52686e-05
ENSG00000187151.3	ANGPTL5	52.1113	1.02767	0.198322	5.18186	2.19685e-07	2.60098e-05
ENSG00000157554.14	ERG	184.275	0.772128	0.149207	5.17486	2.28077e-07	2.68171e-05
ENSG00000170421.7	KRT8	991.152	-0.790093	0.15315	-5.15896	2.48326e-07	2.8998e-05
ENSG00000154553.9	PDLIM3	89.9953	0.932729	0.181419	5.14129	2.72861e-07	3.16464e-05
ENSG00000189320.4	FAM180A	2092.81	0.601153	0.117074	5.13483	2.82406e-07	3.25321e-05
ENSG00000186481.11	ANKRD20A5P	100.355	-0.993904	0.19368	-5.13168	2.87165e-07	3.28582e-05
ENSG00000168309.12	FAM107A	203.014	0.855754	0.166916	5.12684	2.94644e-07	3.34892e-05
ENSG00000099994.10	SUSD2	377.434	-0.756576	0.147816	-5.11835	3.08225e-07	3.48009e-05
ENSG00000173597.4	SULT1B1	25.3157	1.04617	0.206214	5.0732	3.91175e-07	4.3876e-05
ENSG00000236882.3	C5orf27	174.45	0.799153	0.157653	5.06906	3.99785e-07	4.45486e-05
ENSG00000143603.14	KCNN3	54.9049	0.99523	0.196474	5.06546	4.07424e-07	4.5105e-05
ENSG00000169255.9	B3GALNT1	383.67	-0.671095	0.132581	-5.06179	4.15345e-07	4.56853e-05
ENSG00000173890.12	GPR160	35.7481	1.04481	0.206704	5.0546	4.31283e-07	4.71342e-05
ENSG00000249992.1	TMEM158	436.927	0.896442	0.177576	5.04822	4.45952e-07	4.8427e-05
ENSG00000122735.11	DNAI1	33.7218	1.0385	0.205803	5.04607	4.50998e-07	4.86649e-05
ENSG00000049540.12	ELN	1390.02	0.698699	0.138645	5.03948	4.66786e-07	5.00518e-05
ENSG00000162337.7	LRP5	1065.4	-0.72521	0.14443	-5.02118	5.13553e-07	5.47223e-05
ENSG00000179542.11	SLITRK4	18.0857	1.01047	0.201664	5.01064	5.42491e-07	5.74468e-05
ENSG00000185483.7	ROR1	1433.03	-0.7113	0.142	-5.00915	5.46723e-07	5.75375e-05
ENSG00000207399.1	RNU6-1011P	10.1512	-0.902449	0.180405	-5.00234	5.66377e-07	5.92403e-05
ENSG00000168243.6	GNG4	103.957	0.88684	0.178012	4.9819	6.29617e-07	6.54532e-05
ENSG00000104415.9	WISP1	1788.02	-0.648426	0.130513	-4.96827	6.75541e-07	6.98018e-05
ENSG00000173705.4	SUSD5	174.891	0.809462	0.162984	4.96651	6.81683e-07	7.00121e-05
ENSG00000150594.5	ADRA2A	157.013	0.850798	0.171421	4.96321	6.93382e-07	7.07872e-05
ENSG00000184368.11	MAP7D2	40.3265	1.00929	0.203978	4.94803	7.49668e-07	7.60779e-05
ENSG00000168077.9	SCARA3	17156.6	0.582748	0.118367	4.92323	8.51286e-07	8.48747e-05
ENSG00000182957.11	SPATA13	74.5163	0.927895	0.188412	4.92482	8.4438e-07	8.48747e-05
ENSG00000126950.7	TMEM35	296.575	0.754974	0.153344	4.92339	8.50599e-07	8.48747e-05
ENSG00000170801.5	HTRA3	2700.93	0.767671	0.156667	4.90003	9.58222e-07	9.49809e-05
ENSG00000134242.11	PTPN22	176.595	0.794517	0.162648	4.88488	1.03491e-06	0.00010199
ENSG00000123338.8	NCKAP1L	29.8498	1.0079	0.2064	4.88326	1.04347e-06	0.000102242
ENSG00000166450.8	PRTG	82.7327	-0.933422	0.191317	-4.87894	1.06659e-06	0.00010391
ENSG00000225611.1	RP11-70C1.1	83.8332	0.936964	0.192204	4.87484	1.08898e-06	0.000105489
ENSG00000119714.6	GPR68	713.872	0.588032	0.120734	4.87048	1.11327e-06	0.000107232
ENSG00000170549.3	IRX1	181.825	0.776268	0.159673	4.8616	1.16443e-06	0.000111087
ENSG00000174059.12	CD34	97.1568	0.913408	0.187895	4.86128	1.16632e-06	0.000111087
ENSG00000132122.7	SPATA6	218.085	0.733836	0.151174	4.85424	1.2085e-06	0.000114465
ENSG00000242265.1	PEG10	2619.41	0.653609	0.135023	4.84071	1.29375e-06	0.000121862
ENSG00000188290.6	HES4	60.3063	0.940502	0.196111	4.79577	1.62053e-06	0.000151804
ENSG00000090539.11	CHRD	70.298	0.896043	0.187073	4.78981	1.66941e-06	0.000154753
ENSG00000106483.7	SFRP4	318.789	-0.938865	0.196017	-4.78972	1.67016e-06	0.000154753
ENSG00000175356.8	SCUBE2	323.973	0.672575	0.140745	4.77866	1.76464e-06	0.000162623
ENSG00000198576.2	ARC	228.466	0.821038	0.171884	4.77668	1.78209e-06	0.000163348
ENSG00000106624.4	AEBP1	12335.3	-0.597822	0.125231	-4.77375	1.8083e-06	0.000164865
ENSG00000198934.3	MAGEE1	39.2287	0.971524	0.204157	4.75872	1.94823e-06	0.000176678
ENSG00000101194.13	SLC17A9	673.502	-0.608719	0.128553	-4.73515	2.18894e-06	0.000197456
ENSG00000163687.9	DNASE1L3	150.664	0.907603	0.191872	4.73026	2.24228e-06	0.000201203
ENSG00000173269.9	MMRN2	122.703	0.794225	0.168137	4.72367	2.31631e-06	0.000206758
ENSG00000128573.18	FOXP2	153.141	0.815022	0.174174	4.67935	2.8779e-06	0.000255549
ENSG00000187688.10	TRPV2	326.035	-0.664712	0.142094	-4.67799	2.89707e-06	0.000255918
ENSG00000183421.7	RIPK4	90.7229	0.827921	0.17778	4.65699	3.20867e-06	0.0002809
ENSG00000158270.10	COLEC12	13547.8	-0.498831	0.107121	-4.65672	3.21283e-06	0.0002809
ENSG00000266554.1	RP11-527H14.2	21.4982	-0.954865	0.205429	-4.64814	3.34934e-06	0.000291341
ENSG00000137809.12	ITGA11	3962.73	-0.610725	0.13176	-4.63513	3.5671e-06	0.000308708
ENSG00000077943.7	ITGA8	97.8336	-0.874106	0.188648	-4.63353	3.5948e-06	0.000309534
ENSG00000057704.6	TMCC3	14.9411	0.898015	0.19387	4.63206	3.62047e-06	0.000310178
ENSG00000198807.8	PAX9	289.846	0.650666	0.140634	4.62668	3.7158e-06	0.000315178
ENSG00000187498.10	COL4A1	8414.47	-0.595748	0.128744	-4.6274	3.70291e-06	0.000315178
ENSG00000136531.9	SCN2A	264.629	0.758416	0.164051	4.62306	3.78112e-06	0.00031913
ENSG00000127329.10	PTPRB	547.667	0.588859	0.127411	4.62173	3.80554e-06	0.000319609
ENSG00000259845.1	HERC2P10	30.8636	-0.954045	0.206647	-4.61679	3.8973e-06	0.000325711
ENSG00000108798.4	ABI3	99.202	-0.805008	0.174453	-4.61446	3.94119e-06	0.000327773
ENSG00000125266.6	EFNB2	145.374	0.863547	0.187902	4.59573	4.31237e-06	0.000356901
ENSG00000034053.10	APBA2	496.961	0.619288	0.135228	4.57958	4.65901e-06	0.000383727
ENSG00000166432.10	ZMAT1	130.146	0.902022	0.19731	4.5716	4.84014e-06	0.000396729
ENSG00000006283.13	CACNA1G	172.702	0.707882	0.154985	4.56742	4.93754e-06	0.000402776
ENSG00000197093.6	GAL3ST4	1095.27	0.627645	0.137518	4.56411	5.01621e-06	0.000407245
ENSG00000141429.9	GALNT1	7402.86	-0.479096	0.105069	-4.55983	5.11943e-06	0.000413655
ENSG00000180155.14	LYNX1	517.547	-0.686511	0.150662	-4.55664	5.19791e-06	0.000418015
ENSG00000214357.4	NEURL1B	599.872	0.691821	0.152219	4.5449	5.4961e-06	0.00043992
ENSG00000126217.16	MCF2L	156.681	0.752442	0.165967	4.53367	5.79679e-06	0.00046182
ENSG00000157404.11	KIT	46.4688	0.928753	0.204934	4.53197	5.84361e-06	0.000463385
ENSG00000065809.9	FAM107B	561.443	0.589692	0.13018	4.52982	5.90326e-06	0.000465948
ENSG00000164342.8	TLR3	545.528	0.639997	0.14136	4.52742	5.97073e-06	0.000469102
ENSG00000224982.2	TMEM233	112.068	0.767523	0.16964	4.52443	6.05588e-06	0.000473609
ENSG00000118777.6	ABCG2	83.3091	0.816099	0.180541	4.52031	6.17497e-06	0.000480718
ENSG00000162981.12	FAM84A	74.7199	0.867004	0.191879	4.51849	6.2281e-06	0.000482649
ENSG00000196616.8	ADH1B	335.43	-0.811066	0.179577	-4.51653	6.28622e-06	0.000484949
ENSG00000146122.12	DAAM2	126.585	-0.831057	0.184084	-4.51456	6.34496e-06	0.000487276
ENSG00000151692.10	RNF144A	361.018	0.737499	0.163485	4.51111	6.449e-06	0.000493045
ENSG00000151414.10	NEK7	7316.95	-0.573624	0.127215	-4.50908	6.51097e-06	0.000493358
ENSG00000166582.5	CENPV	244.947	-0.686502	0.152237	-4.50944	6.49995e-06	0.000493358
ENSG00000171522.5	PTGER4	239.731	0.803694	0.178709	4.49723	6.88442e-06	0.000519347
ENSG00000117600.8	LPPR4	458.997	0.725068	0.161288	4.49549	6.94097e-06	0.000521307
ENSG00000204442.2	FAM155A	292.616	0.647365	0.144176	4.49011	7.11871e-06	0.000532311
ENSG00000153993.9	SEMA3D	131.91	-0.879795	0.196034	-4.48797	7.19064e-06	0.000535342
ENSG00000141338.9	ABCA8	1668.46	-0.6235	0.139024	-4.48485	7.29669e-06	0.000540875
ENSG00000169896.12	ITGAM	42.6972	0.90895	0.203356	4.46976	7.83086e-06	0.000577958
ENSG00000173421.12	CCDC36	53.881	-0.871472	0.195464	-4.45847	8.25461e-06	0.000606607
ENSG00000138311.11	ZNF365	85.7207	-0.829672	0.186614	-4.44593	8.75112e-06	0.000640334
ENSG00000235643.1	RP1-69M21.2	21.8892	0.90657	0.204314	4.43715	9.11578e-06	0.00066134
ENSG00000183715.9	OPCML	654.823	0.656398	0.147919	4.43755	9.09892e-06	0.00066134
ENSG00000013293.5	SLC7A14	707.639	-0.615338	0.138723	-4.43572	9.17632e-06	0.000662911
ENSG00000197506.6	SLC28A3	36.1757	0.906136	0.204688	4.42691	9.55933e-06	0.000687667
ENSG00000102554.9	KLF5	250.416	0.699804	0.15844	4.41683	1.00158e-05	0.000714478
ENSG00000128342.4	LIF	1042.93	0.599953	0.135833	4.41684	1.00156e-05	0.000714478
ENSG00000134602.11	MST4	199.901	0.736207	0.166753	4.41495	1.01034e-05	0.000717717
ENSG00000120875.4	DUSP4	189.047	0.697623	0.159017	4.38709	1.14878e-05	0.000812679
ENSG00000169248.8	CXCL11	55.9843	0.883162	0.202181	4.36817	1.25294e-05	0.000882702
ENSG00000080823.17	MOK	754.197	-0.530608	0.121499	-4.36717	1.25866e-05	0.000883084
ENSG00000114948.8	ADAM23	850.012	0.498376	0.114164	4.36543	1.26873e-05	0.000886502
ENSG00000138772.8	ANXA3	75.2779	-0.847878	0.194756	-4.35354	1.33956e-05	0.000932168
ENSG00000125726.6	CD70	127.671	0.744398	0.171526	4.33985	1.42582e-05	0.000988161
ENSG00000013563.9	DNASE1L1	692.984	0.643667	0.148384	4.33786	1.43879e-05	0.000993112
ENSG00000135069.9	PSAT1	4518.67	-0.604922	0.139491	-4.33663	1.44683e-05	0.000994635
ENSG00000176884.10	GRIN1	13.669	0.83959	0.193816	4.33189	1.47837e-05	0.00101224
ENSG00000092758.11	COL9A3	77.5366	0.832907	0.193545	4.30343	1.68171e-05	0.00114686
ENSG00000128602.5	SMO	115.962	-0.713722	0.166063	-4.2979	1.72421e-05	0.00117116
ENSG00000128645.11	HOXD1	27.8163	0.88664	0.206648	4.29058	1.7821e-05	0.00120342
ENSG00000148082.5	SHC3	98.7805	-0.770462	0.17959	-4.29011	1.78583e-05	0.00120342
ENSG00000151418.7	ATP6V1G3	15.9483	-0.860327	0.20059	-4.28899	1.7949e-05	0.00120477
ENSG00000228536.1	RP11-392O17.1	23.0488	-0.882185	0.205815	-4.2863	1.81671e-05	0.00121463
ENSG00000174740.7	PABPC5	10.1651	-0.800679	0.187004	-4.28162	1.85539e-05	0.00123564
ENSG00000150394.9	CDH8	23.9113	0.8387	0.196082	4.2773	1.89174e-05	0.00125495
ENSG00000113504.15	SLC12A7	582.902	0.560264	0.131139	4.27229	1.93474e-05	0.0012785
ENSG00000173253.10	DMRT2	24.9409	0.882001	0.206513	4.27092	1.94672e-05	0.00128146
ENSG00000132170.15	PPARG	478.229	-0.609613	0.14291	-4.26573	1.9925e-05	0.00130654
ENSG00000188933.10	USP32P1	59.6976	-0.876946	0.206135	-4.25423	2.09774e-05	0.00137028
ENSG00000152760.5	TCTEX1D1	98.9261	0.817349	0.192328	4.24977	2.13991e-05	0.0013925
ENSG00000105650.17	PDE4C	663.906	0.68317	0.160956	4.24444	2.19141e-05	0.00142058
ENSG00000050628.16	PTGER3	655.611	0.659989	0.15595	4.23206	2.3156e-05	0.0014954
ENSG00000223749.3	MIR503HG	181.749	-0.740706	0.175244	-4.22672	2.37118e-05	0.00152552
ENSG00000187735.8	TCEA1	2651.56	-0.466521	0.110426	-4.22474	2.3922e-05	0.00153326
ENSG00000143127.8	ITGA10	982.517	0.57963	0.137346	4.22022	2.44066e-05	0.00153766
ENSG00000184588.13	PDE4B	241.76	0.636946	0.150968	4.21906	2.45318e-05	0.00153766
ENSG00000137463.4	MGARP	130.487	-0.773795	0.183378	-4.21967	2.44664e-05	0.00153766
ENSG00000147231.9	CXorf57	195.862	0.630385	0.1493	4.22226	2.41861e-05	0.00153766
ENSG00000158321.11	AUTS2	428.817	0.632412	0.149843	4.22051	2.43749e-05	0.00153766
ENSG00000272763.1	RP11-357H14.17	120.405	0.710863	0.168407	4.2211	2.43111e-05	0.00153766
ENSG00000139364.6	TMEM132B	52.6275	0.844737	0.200517	4.21279	2.52233e-05	0.00157521
ENSG00000265150.1	RN7SL2	291.252	-0.743683	0.176877	-4.20451	2.61646e-05	0.00162803
ENSG00000148798.5	INA	158.642	-0.689611	0.164114	-4.20203	2.64536e-05	0.00164003
ENSG00000179583.13	CIITA	72.4611	0.841605	0.200737	4.19257	2.75807e-05	0.00170371
ENSG00000155846.12	PPARGC1B	37.8489	0.865271	0.206474	4.1907	2.78096e-05	0.00171164
ENSG00000160284.10	SPATC1L	64.934	-0.83973	0.200448	-4.18927	2.79856e-05	0.00171628
ENSG00000258486.2	RN7SL1	301.647	-0.746416	0.178223	-4.18811	2.81289e-05	0.00171889
ENSG00000204959.3	ARHGEF34P	51.8923	-0.842731	0.201376	-4.18485	2.85351e-05	0.00173748
ENSG00000258986.2	TMEM179	26.3057	0.860177	0.206246	4.17063	3.03762e-05	0.001843
ENSG00000102524.7	TNFSF13B	73.401	0.8531	0.204849	4.16453	3.11999e-05	0.00188627
ENSG00000173376.9	NDNF	505.386	0.62273	0.14961	4.16235	3.14988e-05	0.00189761
ENSG00000196734.6	LCE1B	29.153	0.855876	0.205721	4.16036	3.17741e-05	0.00190746
ENSG00000135378.3	PRRG4	127.481	0.70856	0.170381	4.15869	3.20081e-05	0.00191476
ENSG00000154928.12	EPHB1	125.052	0.709641	0.170731	4.15649	3.23181e-05	0.00192654
ENSG00000122335.9	SERAC1	734.313	-0.505857	0.121757	-4.15466	3.25773e-05	0.00193523
ENSG00000135454.9	B4GALNT1	663.206	0.607184	0.146315	4.14984	3.32712e-05	0.00196959
ENSG00000151572.12	ANO4	586.189	0.554415	0.133867	4.14154	3.44983e-05	0.00203516
ENSG00000101017.9	CD40	96.6466	0.752009	0.181752	4.13756	3.51026e-05	0.00206367
ENSG00000182261.3	NLRP10	108.237	0.819771	0.198597	4.12782	3.66222e-05	0.00214561
ENSG00000116106.7	EPHA4	658.524	0.576732	0.139931	4.12155	3.76337e-05	0.00219732
ENSG00000160255.12	ITGB2	94.8841	0.774483	0.188116	4.11706	3.83744e-05	0.00223292
ENSG00000008118.5	CAMK1G	80.6651	0.800287	0.194511	4.11435	3.88266e-05	0.00225155
ENSG00000126368.5	NR1D1	817.711	0.535243	0.13033	4.10683	4.01121e-05	0.00231037
ENSG00000129465.11	RIPK3	250.847	-0.654568	0.159364	-4.10737	4.00196e-05	0.00231037
ENSG00000065833.7	ME1	481.427	-0.58115	0.141778	-4.09901	4.14922e-05	0.00238182
ENSG00000134940.9	ACRV1	23.7161	0.843071	0.20607	4.0912	4.2915e-05	0.00245523
ENSG00000170893.3	TRH	2360.57	-0.698529	0.170794	-4.08989	4.31581e-05	0.00246088
ENSG00000133687.11	TMTC1	540.532	-0.652017	0.159531	-4.08709	4.36817e-05	0.00248243
ENSG00000170629.10	DPY19L2P2	344.901	0.608916	0.149043	4.08551	4.39796e-05	0.00249106
ENSG00000116574.4	RHOU	292.138	0.557991	0.136632	4.08391	4.4284e-05	0.00249174
ENSG00000145692.10	BHMT	12.8137	0.795142	0.194683	4.08429	4.4211e-05	0.00249174
ENSG00000115844.6	DLX2	28.1793	0.838916	0.206284	4.06679	4.76648e-05	0.00267315
ENSG00000259207.3	ITGB3	565.708	0.643258	0.158652	4.05452	5.02381e-05	0.00280823
ENSG00000186104.6	CYP2R1	122.598	0.712422	0.175967	4.0486	5.15242e-05	0.00286135
ENSG00000149968.7	MMP3	90.3745	0.834589	0.206127	4.04891	5.14559e-05	0.00286135
ENSG00000064309.10	CDON	169.657	-0.686371	0.169699	-4.04463	5.24051e-05	0.00289144
ENSG00000129173.8	E2F8	275.549	0.614246	0.15186	4.04482	5.23625e-05	0.00289144
ENSG00000230417.6	LINC00856	92.9388	0.734695	0.182426	4.02737	5.64048e-05	0.00310208
ENSG00000124191.13	TOX2	395.802	-0.561537	0.139485	-4.02578	5.67861e-05	0.00311301
ENSG00000058404.15	CAMK2B	43.7632	0.820255	0.204473	4.01155	6.03215e-05	0.00329622
ENSG00000204941.9	PSG5	1982.13	-0.715448	0.1787	-4.00362	6.23799e-05	0.00339781
ENSG00000118276.7	B4GALT6	258.795	0.637157	0.15923	4.0015	6.29428e-05	0.0034067
ENSG00000230392.1	RP5-1139I1.1	21.3134	0.824203	0.20596	4.00177	6.28711e-05	0.0034067
ENSG00000182389.14	CACNB4	229.845	-0.74921	0.187269	-4.00072	6.31503e-05	0.00340712
ENSG00000175264.3	CHST1	36.0369	0.815072	0.20379	3.99958	6.34553e-05	0.00341278
ENSG00000244479.2	OR2A1-AS1	39.0273	-0.818524	0.205212	-3.98868	6.6441e-05	0.00355095
ENSG00000130702.9	LAMA5	1393.28	0.66952	0.167855	3.98869	6.64405e-05	0.00355095
ENSG00000181804.10	SLC9A9	289.815	0.679208	0.170429	3.98528	6.7401e-05	0.003591
ENSG00000026559.9	KCNG1	233.407	-0.684342	0.171787	-3.98366	6.7861e-05	0.00360424
ENSG00000158055.11	GRHL3	43.81	0.804823	0.202108	3.98214	6.82989e-05	0.00361624
ENSG00000111348.4	ARHGDIB	160.65	0.715407	0.179785	3.97924	6.91351e-05	0.00364918
ENSG00000151292.13	CSNK1G3	1177.96	-0.458634	0.115281	-3.97841	6.93774e-05	0.00365066
ENSG00000121753.8	BAI2	1200.84	0.445048	0.112419	3.95884	7.53135e-05	0.00395083
ENSG00000163734.4	CXCL3	407.075	0.61442	0.155296	3.95646	7.60698e-05	0.00397826
ENSG00000099998.13	GGT5	1301.35	-0.591238	0.149864	-3.94516	7.9746e-05	0.00415777
ENSG00000006747.10	SCIN	901.012	0.621597	0.157591	3.94437	8.00112e-05	0.00415888
ENSG00000157557.7	ETS2	2398.67	0.484274	0.122815	3.94311	8.04326e-05	0.00416807
ENSG00000150051.9	MKX	29.5733	-0.812599	0.20621	-3.94064	8.12646e-05	0.00419842
ENSG00000246430.2	LINC00968	524.33	-0.484758	0.1231	-3.93793	8.21864e-05	0.00423322
ENSG00000169252.4	ADRB2	64.3372	0.75622	0.192072	3.93717	8.24474e-05	0.00423387
ENSG00000128510.6	CPA4	190.379	-0.641655	0.163733	-3.91892	8.89476e-05	0.00455396
ENSG00000225968.4	ELFN1	1529.94	0.502483	0.128247	3.91809	8.92552e-05	0.00455602
ENSG00000101558.9	VAPA	5098.44	-0.461158	0.117828	-3.91381	9.08508e-05	0.00462363
ENSG00000124126.9	PREX1	1347.83	0.493063	0.126037	3.91205	9.15145e-05	0.00464354
ENSG00000153714.5	LURAP1L	1125.74	-0.558871	0.14293	-3.91011	9.22534e-05	0.00466714
ENSG00000157470.7	FAM81A	89.3198	0.687173	0.176031	3.90371	9.4729e-05	0.00477488
ENSG00000151388.6	ADAMTS12	2166.67	-0.531711	0.136226	-3.90316	9.4943e-05	0.00477488
ENSG00000106714.13	CNTNAP3	30.8186	-0.805599	0.206585	-3.89961	9.63488e-05	0.00483133
ENSG00000101680.9	LAMA1	4001.95	-0.554836	0.142432	-3.89545	9.80171e-05	0.00490057
ENSG00000138741.6	TRPC3	38.2057	0.792707	0.203676	3.892	9.94233e-05	0.00491324
ENSG00000158246.7	FAM46B	338.599	-0.531501	0.136521	-3.89317	9.89416e-05	0.00491324
ENSG00000126733.16	DACH2	7.1358	0.657185	0.16877	3.89396	9.86225e-05	0.00491324
ENSG00000152953.8	STK32B	62.3483	0.749306	0.192491	3.89268	9.9144e-05	0.00491324
ENSG00000144355.10	DLX1	140.627	0.649719	0.167088	3.8885	0.000100868	0.0049702
ENSG00000177283.4	FZD8	560.595	0.56965	0.146988	3.87549	0.000106409	0.00522814
ENSG00000134516.11	DOCK2	355.47	-0.533757	0.137758	-3.87459	0.000106804	0.0052325
ENSG00000197084.4	LCE1C	24.3978	0.76349	0.197459	3.86657	0.000110376	0.00539196
ENSG00000183762.8	KREMEN1	1067.05	0.497775	0.129024	3.85801	0.000114313	0.00556835
ENSG00000010295.15	IFFO1	1473.4	0.444262	0.11546	3.84777	0.000119198	0.00578975
ENSG00000131773.9	KHDRBS3	158.678	0.630469	0.164076	3.84255	0.000121764	0.00589759
ENSG00000253537.1	PCDHGA7	111.934	-0.67519	0.175794	-3.84079	0.000122637	0.00592305
ENSG00000253846.1	PCDHGA10	130.841	0.629591	0.164007	3.8388	0.000123636	0.00594313
ENSG00000012504.9	NR1H4	13.0478	0.751875	0.195873	3.83858	0.00012375	0.00594313
ENSG00000134440.7	NARS	5042.4	-0.439185	0.114477	-3.83645	0.000124826	0.00596121
ENSG00000095637.16	SORBS1	47.1182	0.76249	0.198735	3.83671	0.000124693	0.00596121
ENSG00000189067.8	LITAF	1284.03	-0.463951	0.121385	-3.82214	0.000132298	0.0063004
ENSG00000153234.9	NR4A2	138.005	0.72832	0.190729	3.81862	0.000134203	0.00637332
ENSG00000145819.11	ARHGAP26	279.17	-0.558416	0.146282	-3.8174	0.000134863	0.00638689
ENSG00000125414.14	MYH2	21.6598	-0.76819	0.201311	-3.81593	0.000135671	0.00640733
ENSG00000163364.5	AC017048.3	258.448	0.584269	0.153145	3.81513	0.000136114	0.00641051
ENSG00000127241.12	MASP1	4432.42	-0.381176	0.100026	-3.81078	0.000138527	0.00650621
ENSG00000165272.10	AQP3	74.9018	0.741688	0.194776	3.80789	0.000140156	0.0065646
ENSG00000070601.5	FRMPD1	65.0335	0.715744	0.188041	3.80632	0.000141051	0.00658844
ENSG00000002745.8	WNT16	138.967	0.652723	0.171911	3.79686	0.000146541	0.00681751
ENSG00000170677.5	SOCS6	1338.95	-0.480316	0.126515	-3.7965	0.000146755	0.00681751
ENSG00000183134.4	PTGDR2	17.6962	0.770156	0.202936	3.79507	0.000147602	0.00681971
ENSG00000145681.6	HAPLN1	3070.7	-0.504794	0.133002	-3.79539	0.000147414	0.00681971
ENSG00000182022.13	CHST15	945.365	-0.469785	0.123866	-3.7927	0.00014902	0.00686661
ENSG00000236453.1	AC003092.1	126.365	0.73071	0.192831	3.78939	0.000151019	0.00693995
ENSG00000205336.7	GPR56	219.473	0.621816	0.164155	3.78798	0.000151874	0.0069605
ENSG00000251410.1	AC007106.1	27.7637	0.781715	0.206561	3.78442	0.000154067	0.00704204
ENSG00000154059.5	IMPACT	1452	-0.410405	0.108682	-3.77619	0.000159244	0.00724773
ENSG00000125384.6	PTGER2	1580.52	-0.433676	0.114853	-3.77592	0.000159417	0.00724773
ENSG00000177679.14	SRRM3	56.9718	0.742357	0.19672	3.77367	0.000160866	0.00729418
ENSG00000137942.12	FNBP1L	474.325	0.609421	0.16187	3.76487	0.000166633	0.0075356
ENSG00000253477.1	RP11-1C8.4	17.7095	0.752727	0.200043	3.76284	0.000167997	0.0075772
ENSG00000264433.1	RP11-720L2.3	146.208	-0.623324	0.165807	-3.75934	0.000170363	0.00765132
ENSG00000152669.8	CCNO	43.4108	0.763771	0.20318	3.75908	0.000170538	0.00765132
ENSG00000113269.9	RNF130	658.857	0.596216	0.158834	3.75371	0.000174234	0.00779665
ENSG00000077063.6	CTTNBP2	85.8512	0.688427	0.183852	3.74447	0.000180776	0.00806821
ENSG00000154493.13	C10orf90	203.135	-0.565532	0.151238	-3.73936	0.000184488	0.00821235
ENSG00000182240.11	BACE2	1529.89	0.491026	0.131672	3.72915	0.000192127	0.00853012
ENSG00000123496.3	IL13RA2	826.799	0.596589	0.160265	3.72252	0.000197241	0.00873443
ENSG00000168779.15	SHOX2	229.803	-0.61444	0.165092	-3.72181	0.000197802	0.00873661
ENSG00000162892.11	IL24	58.5325	0.740507	0.199201	3.71738	0.000201299	0.00884521
ENSG00000175318.7	GRAMD2	40.6926	0.751266	0.202068	3.71788	0.0002009	0.00884521
ENSG00000196517.7	SLC6A9	649.217	-0.474617	0.1277	-3.71666	0.000201877	0.00884782
ENSG00000006468.9	ETV1	999.298	0.508749	0.137474	3.70068	0.000215019	0.00939966
ENSG00000166482.7	MFAP4	1084.89	-0.631372	0.170754	-3.69756	0.000217685	0.00946763
ENSG00000000971.11	CFH	2785.3	0.45354	0.122658	3.69758	0.000217661	0.00946763
ENSG00000146281.5	PM20D2	112.81	0.665497	0.180146	3.69422	0.000220567	0.00956856
ENSG00000173894.6	CBX2	140.513	0.595279	0.161313	3.6902	0.000224077	0.00969615
ENSG00000166342.14	NETO1	20.7909	0.758933	0.205809	3.68756	0.000226417	0.00977261
ENSG00000166035.6	LIPC	128.437	-0.616554	0.167288	-3.68558	0.000228183	0.00979924
ENSG00000132334.12	PTPRE	76.2247	-0.701102	0.190214	-3.68586	0.000227935	0.00979924
ENSG00000135622.8	SEMA4F	513.651	0.474996	0.128985	3.68257	0.000230896	0.00989083
ENSG00000223813.2	AC007255.8	24.2352	-0.758894	0.206422	-3.67641	0.000236535	0.010107
ENSG00000049323.11	LTBP1	15354.3	0.408207	0.11108	3.67488	0.000237958	0.0101424
ENSG00000171476.17	HOPX	39.3668	-0.754078	0.205393	-3.67138	0.000241241	0.0102566
ENSG00000105376.4	ICAM5	243.791	0.559218	0.152406	3.66926	0.000243251	0.0103164
ENSG00000072952.14	MRVI1	754.43	-0.62924	0.17158	-3.66733	0.000245094	0.0103688
ENSG00000115252.14	PDE1A	380.571	-0.522	0.142512	-3.66284	0.000249431	0.0105261
ENSG00000165072.9	MAMDC2	517.342	-0.479566	0.130989	-3.66111	0.000251129	0.0105716
ENSG00000144821.5	MYH15	114.845	-0.665288	0.181868	-3.65808	0.000254116	0.010671
ENSG00000006757.7	PNPLA4	51.4514	0.746006	0.204026	3.65642	0.000255764	0.0107138
ENSG00000006740.12	ARHGAP44	134.113	0.607564	0.166494	3.64917	0.000263088	0.0109936
ENSG00000113273.11	ARSB	3098.3	0.461533	0.126643	3.64436	0.000268055	0.0111737
ENSG00000115339.9	GALNT3	34.8378	0.74966	0.206215	3.63533	0.000277625	0.0115444
ENSG00000162631.14	NTNG1	1370.45	0.460953	0.127357	3.61938	0.000295315	0.0122502
ENSG00000163521.11	GLB1L	864.837	0.43123	0.11941	3.61135	0.000304603	0.0126048
ENSG00000164509.9	IL31RA	18.3815	0.741513	0.205417	3.60979	0.000306448	0.0126505
ENSG00000134986.9	NREP	2640.52	-0.421303	0.116739	-3.60892	0.000307476	0.0126622
ENSG00000181072.7	CHRM2	83.9307	0.715005	0.198416	3.60356	0.000313888	0.0128951
ENSG00000170153.6	RNF150	303.976	0.606454	0.168341	3.60254	0.000315127	0.0129149
ENSG00000182048.7	TRPC2	24.5936	0.740135	0.20566	3.59884	0.000319644	0.0130686
ENSG00000263753.2	LINC00667	704.083	-0.448591	0.124699	-3.59738	0.000321434	0.0130791
ENSG00000180921.6	FAM83H	54.1485	0.706825	0.19646	3.59781	0.00032091	0.0130791
ENSG00000086289.7	EPDR1	1546.77	-0.445339	0.123893	-3.59453	0.000324976	0.0131917
ENSG00000147144.8	CCDC120	64.0888	-0.696462	0.193909	-3.5917	0.00032853	0.0133043
ENSG00000069020.14	MAST4	779.398	0.5321	0.148186	3.59075	0.00032973	0.0133213
ENSG00000115107.15	STEAP3	3996.81	0.422279	0.11764	3.5896	0.000331188	0.0133485
ENSG00000160200.13	CBS	2038.5	-0.506924	0.14134	-3.58656	0.000335073	0.0134426
ENSG00000176909.7	MAMSTR	264.191	0.535795	0.149391	3.58654	0.000335099	0.0134426
ENSG00000131094.3	C1QL1	100.727	0.702764	0.196018	3.5852	0.000336815	0.0134797
ENSG00000163347.5	CLDN1	344.027	0.575812	0.160882	3.57911	0.000344773	0.013763
ENSG00000165568.13	AKR1E2	187.457	0.562468	0.157178	3.57855	0.000345508	0.013763
ENSG00000128165.7	ADM2	632.069	-0.530719	0.148433	-3.57547	0.000349605	0.0138937
ENSG00000135903.14	PAX3	108.6	0.627719	0.175718	3.57231	0.000353842	0.0140294
ENSG00000070669.12	ASNS	2441.71	-0.548056	0.153516	-3.57003	0.000356942	0.0140973
ENSG00000268756.1	AC104534.2	85.1064	0.662843	0.185679	3.56983	0.000357207	0.0140973
ENSG00000144218.14	AFF3	815.712	-0.61657	0.172924	-3.56555	0.000363089	0.0142963
ENSG00000141198.9	TOM1L1	112.901	-0.646866	0.181492	-3.56415	0.000365034	0.0143274
ENSG00000134321.7	RSAD2	314.326	0.697927	0.195839	3.56377	0.00036556	0.0143274
ENSG00000237659.1	RNASEH2CP1	24.2369	0.735931	0.206704	3.56031	0.000370418	0.0144845
ENSG00000183034.8	OTOP2	13.7938	0.670784	0.188506	3.55843	0.000373083	0.0145337
ENSG00000251003.3	RP11-152P17.2	16.2139	-0.722523	0.203058	-3.55822	0.000373379	0.0145337
ENSG00000249669.3	MIR143HG	71.4881	-0.673906	0.189451	-3.55715	0.000374901	0.0145596
ENSG00000189325.6	C6orf222	17.8362	0.718426	0.202225	3.55261	0.000381432	0.0147796
ENSG00000114771.9	AADAC	43.6425	0.711669	0.200385	3.5515	0.00038304	0.0148083
ENSG00000138356.9	AOX1	1910.34	0.403237	0.113785	3.54384	0.00039434	0.0152106
ENSG00000108821.9	COL1A1	385627	-0.438651	0.123941	-3.53919	0.000401354	0.0154462
ENSG00000162490.6	DRAXIN	147.118	0.676967	0.191352	3.53781	0.000403454	0.0154921
ENSG00000143355.11	LHX9	67.266	-0.661715	0.187882	-3.52196	0.000428361	0.0164115
ENSG00000255364.1	RP11-94A24.1	230.243	-0.672241	0.190973	-3.52008	0.000431421	0.0164548
ENSG00000138615.4	CILP	18.6144	0.709344	0.201505	3.52023	0.000431167	0.0164548
ENSG00000165105.9	RASEF	43.3556	0.718511	0.204175	3.5191	0.000433022	0.016479
ENSG00000183873.11	SCN5A	10.758	0.67504	0.191864	3.51833	0.000434274	0.0164898
ENSG00000156486.7	KCNS2	99.8948	-0.656164	0.186574	-3.5169	0.000436611	0.0165417
ENSG00000137269.10	LRRC1	46.2475	0.700055	0.199294	3.51267	0.000443621	0.0167701
ENSG00000102312.16	PORCN	567.242	0.487101	0.138739	3.51091	0.00044657	0.0168442
ENSG00000165983.10	PTER	597.218	-0.483087	0.137808	-3.5055	0.000455742	0.017139
ENSG00000148680.11	HTR7	59.4073	0.671843	0.191675	3.50512	0.000456397	0.017139
ENSG00000169067.2	ACTBL2	20.6243	-0.720505	0.20579	-3.50117	0.000463224	0.0173572
ENSG00000180914.6	OXTR	276.879	-0.66144	0.188982	-3.50002	0.000465227	0.017394
ENSG00000181104.6	F2R	6564.6	0.371005	0.106243	3.49205	0.000479328	0.017882
ENSG00000140557.7	ST8SIA2	8.60762	0.630421	0.180611	3.49049	0.000482129	0.0179472
ENSG00000100592.11	DAAM1	790.593	-0.478985	0.137263	-3.48953	0.000483865	0.0179726
ENSG00000115380.14	EFEMP1	39031.3	-0.519843	0.149077	-3.48709	0.000488311	0.0180983
ENSG00000176485.6	PLA2G16	506.736	-0.495225	0.14209	-3.48529	0.000491597	0.0181806
ENSG00000087494.11	PTHLH	218.715	0.594477	0.170748	3.4816	0.000498426	0.0183932
ENSG00000101255.6	TRIB3	1418.5	-0.572477	0.164594	-3.47811	0.000504955	0.0185538
ENSG00000153790.7	C7orf31	34.9433	0.716243	0.205908	3.47847	0.00050429	0.0185538
ENSG00000149257.9	SERPINH1	18151.3	-0.411304	0.118287	-3.47717	0.000506727	0.0185545
ENSG00000160223.12	ICOSLG	38.0285	0.703086	0.202213	3.47695	0.000507149	0.0185545
ENSG00000122862.4	SRGN	7208.31	-0.557115	0.160318	-3.47507	0.000510713	0.0186449
ENSG00000147394.14	ZNF185	185.95	-0.624529	0.179875	-3.47202	0.000516562	0.0188181
ENSG00000160712.8	IL6R	98.1926	0.625443	0.180491	3.46523	0.00052977	0.0192581
ENSG00000021645.13	NRXN3	228.171	0.580179	0.167473	3.46432	0.00053158	0.0192828
ENSG00000050730.11	TNIP3	161.828	0.567538	0.163928	3.46212	0.000535944	0.0193998
ENSG00000163513.13	TGFBR2	19140.9	0.404245	0.116811	3.46068	0.000538818	0.0194625
ENSG00000023839.6	ABCC2	80.9197	0.626327	0.181108	3.45831	0.000543577	0.0195929
ENSG00000166770.6	ZNF667-AS1	17.8764	-0.687742	0.199137	-3.45361	0.000553144	0.0198121
ENSG00000162772.12	ATF3	985.273	0.50327	0.145704	3.45406	0.000552206	0.0198121
ENSG00000165169.6	DYNLT3	1045.71	-0.393817	0.114008	-3.45428	0.000551759	0.0198121
ENSG00000230487.3	PSMG3-AS1	477.25	0.482091	0.139655	3.45202	0.000556405	0.0198871
ENSG00000112759.12	SLC29A1	1153.07	0.419162	0.121448	3.45137	0.000557742	0.0198932
ENSG00000175352.6	NRIP3	643.05	0.494697	0.143602	3.44491	0.000571257	0.0203327
ENSG00000149970.10	CNKSR2	164.035	0.565162	0.164107	3.44387	0.000573461	0.0203686
ENSG00000089472.12	HEPH	3409.79	0.437084	0.126997	3.44168	0.000578104	0.0204908
ENSG00000005249.8	PRKAR2B	33.3708	0.709263	0.206337	3.4374	0.000587331	0.0207747
ENSG00000269430.1	LRRC3DN	12.6845	0.673983	0.196281	3.43377	0.000595251	0.0209678
ENSG00000162645.8	GBP2	1129.27	0.467436	0.136111	3.43423	0.000594246	0.0209678
ENSG00000115896.11	PLCL1	67.0355	0.671989	0.195914	3.43002	0.000603539	0.021216
ENSG00000167981.4	ZNF597	44.1285	0.687271	0.200499	3.42781	0.000608475	0.0213454
ENSG00000183049.8	CAMK1D	134.252	0.63896	0.186568	3.42481	0.000615239	0.0215384
ENSG00000225756.1	DBH-AS1	20.8556	-0.702901	0.205675	-3.41753	0.000631924	0.0219926
ENSG00000138696.6	BMPR1B	168.617	0.550134	0.161003	3.41691	0.000633371	0.0219926
ENSG00000135269.13	TES	2272	-0.397574	0.116342	-3.41728	0.000632497	0.0219926
ENSG00000264514.1	RP11-720L2.4	343.062	-0.487068	0.142485	-3.41838	0.000629948	0.0219926
ENSG00000125675.13	GRIA3	251.103	-0.551275	0.161432	-3.4149	0.000638044	0.0221098
ENSG00000105538.4	RASIP1	507.569	0.544558	0.159749	3.40884	0.000652392	0.0225267
ENSG00000175879.7	HOXD8	248.998	0.564427	0.165584	3.40871	0.000652717	0.0225267
ENSG00000144452.10	ABCA12	76.7344	0.662259	0.194552	3.40403	0.000663995	0.0228696
ENSG00000162878.8	PKDCC	414.365	-0.612932	0.180115	-3.403	0.000666491	0.0229093
ENSG00000171848.9	RRM2	7679.84	0.378069	0.111131	3.402	0.000668945	0.0229474
ENSG00000165078.7	CPA6	22.5568	0.702089	0.206487	3.40016	0.000673471	0.0230562
ENSG00000101574.10	METTL4	536.073	-0.420538	0.123716	-3.39921	0.000675801	0.0230897
ENSG00000186529.10	CYP4F3	47.3489	0.685241	0.201818	3.39535	0.000685414	0.0233246
ENSG00000184156.11	KCNQ3	274.562	0.579849	0.170764	3.39561	0.000684755	0.0233246
ENSG00000186115.8	CYP4F2	35.949	0.700724	0.206636	3.3911	0.000696133	0.0236422
ENSG00000163661.3	PTX3	47262	-0.414837	0.122412	-3.38887	0.000701825	0.0237881
ENSG00000134871.13	COL4A2	17603.2	-0.389422	0.115054	-3.38468	0.000712601	0.0241054
ENSG00000139880.15	CDH24	675.544	0.392592	0.116083	3.382	0.000719595	0.0242811
ENSG00000152661.7	GJA1	4325.62	-0.43517	0.128687	-3.3816	0.000720642	0.0242811
ENSG00000136205.12	TNS3	781.798	0.454509	0.134658	3.37528	0.000737416	0.0247972
ENSG00000166897.10	ELFN2	60.1787	0.64178	0.190184	3.37452	0.000739457	0.0248169
ENSG00000265519.1	CTD-3157E16.1	78.1622	-0.627349	0.186159	-3.36995	0.00075181	0.0251819
ENSG00000107331.12	ABCA2	3443.06	0.369357	0.109695	3.36711	0.000759595	0.0252941
ENSG00000105825.7	TFPI2	9305.98	0.560402	0.166434	3.36711	0.000759611	0.0252941
ENSG00000179630.6	LACC1	3465.3	-0.500992	0.148788	-3.36714	0.000759511	0.0252941
ENSG00000184575.7	XPOT	8112.75	-0.376537	0.111927	-3.36413	0.000767858	0.0255189
ENSG00000102452.11	NALCN	130.874	-0.566883	0.168798	-3.35835	0.000784094	0.0260067
ENSG00000109472.9	CPE	109.206	-0.632259	0.188294	-3.35782	0.000785585	0.0260067
ENSG00000198795.6	ZNF521	767.044	0.405576	0.12087	3.35548	0.000792282	0.0261776
ENSG00000204682.5	CASC10	72.5576	-0.620849	0.185223	-3.3519	0.000802589	0.0264668
ENSG00000151617.11	EDNRA	210.058	0.509554	0.152111	3.34989	0.000808441	0.026506
ENSG00000204291.6	COL15A1	2171.9	-0.638729	0.190668	-3.34996	0.00080824	0.026506
ENSG00000235268.2	KDM4E	6.93573	0.580959	0.173406	3.35028	0.000807295	0.026506
ENSG00000118308.10	LRMP	22.6588	0.688561	0.205628	3.34858	0.00081228	0.0265807
ENSG00000254122.1	PCDHGB7	442.519	0.454303	0.135974	3.34111	0.00083444	0.0270667
ENSG00000228065.6	RP11-222A11.1	39.5878	0.669087	0.200264	3.34102	0.000834712	0.0270667
ENSG00000138795.5	LEF1	27.1581	0.689153	0.206278	3.3409	0.000835069	0.0270667
ENSG00000153294.7	GPR115	15.8288	0.666024	0.19923	3.34299	0.0008288	0.0270667
ENSG00000197106.6	SLC6A17	71.089	0.654372	0.195811	3.34186	0.000832192	0.0270667
ENSG00000273388.1	RP11-401O9.4	41.7486	-0.685829	0.205335	-3.34005	0.000837635	0.0270984
ENSG00000240563.1	L1TD1	90.0791	0.630326	0.189036	3.33443	0.000854753	0.0275476
ENSG00000169085.7	C8orf46	54.4872	0.66693	0.199984	3.33493	0.000853219	0.0275476
ENSG00000198797.6	BRINP2	8.0741	0.601608	0.180495	3.33309	0.000858857	0.0276276
ENSG00000065621.10	GSTO2	189.548	0.52107	0.156496	3.32961	0.000869679	0.0279231
ENSG00000254396.1	RP11-56F10.3	16.5144	0.652282	0.196086	3.32652	0.00087939	0.0281818
ENSG00000104689.5	TNFRSF10A	195.39	0.493293	0.148409	3.32388	0.000887729	0.0283957
ENSG00000176105.9	YES1	3231.26	-0.395078	0.118989	-3.3203	0.000899206	0.0287089
ENSG00000164220.6	F2RL2	798.168	0.491362	0.148107	3.31762	0.000907887	0.0289319
ENSG00000141540.6	TTYH2	27.4466	0.684994	0.206619	3.31524	0.000915635	0.0291244
ENSG00000164400.4	CSF2	26.0721	0.682641	0.205966	3.31434	0.000918612	0.0291646
ENSG00000172828.8	CES3	117.881	0.632749	0.191062	3.31174	0.000927167	0.0293816
ENSG00000134049.3	IER3IP1	1132.19	-0.448495	0.13546	-3.3109	0.00092995	0.0294151
ENSG00000181195.6	PENK	326.971	-0.586631	0.177271	-3.30924	0.000935481	0.0295352
ENSG00000139329.4	LUM	22708	-0.508794	0.153848	-3.30712	0.000942604	0.0297051
ENSG00000069424.10	KCNAB2	561.754	0.420076	0.12719	3.30275	0.000957406	0.0301159
ENSG00000165124.13	SVEP1	7290.26	-0.541629	0.164187	-3.29885	0.000970806	0.0304812
ENSG00000122068.8	FYTTD1	2244.52	-0.346447	0.105058	-3.29766	0.000974934	0.0305545
ENSG00000141646.9	SMAD4	2000.12	-0.395268	0.120071	-3.29194	0.000994982	0.0311256
ENSG00000244649.2	CTD-2377D24.6	52.5781	0.648089	0.197032	3.28926	0.00100453	0.0313667
ENSG00000168528.7	SERINC2	1264.84	-0.471426	0.143492	-3.28538	0.00101843	0.0317428
ENSG00000123500.5	COL10A1	56.0297	0.630341	0.191904	3.28468	0.001021	0.0317646
ENSG00000152977.5	ZIC1	115.738	0.560227	0.170641	3.28308	0.00102681	0.0318872
ENSG00000154451.10	GBP5	68.3187	0.651482	0.198611	3.28018	0.00103739	0.0321573
ENSG00000132185.12	FCRLA	138.999	0.535052	0.163457	3.27335	0.0010628	0.032885
ENSG00000028277.16	POU2F2	1066.94	0.509679	0.155998	3.26721	0.00108615	0.0335279
ENSG00000134759.9	ELP2	3120.34	-0.33339	0.102052	-3.26685	0.00108751	0.0335279
ENSG00000172379.14	ARNT2	740.28	-0.45048	0.137937	-3.26584	0.0010914	0.0335872
ENSG00000144366.11	GULP1	523.678	-0.458367	0.140514	-3.26209	0.00110596	0.0339127
ENSG00000133101.5	CCNA1	17.7682	0.65609	0.201119	3.2622	0.00110552	0.0339127
ENSG00000184985.12	SORCS2	480.819	0.51361	0.157742	3.25602	0.00112987	0.0345836
ENSG00000179163.11	FUCA1	370.522	0.497318	0.152974	3.25101	0.00114996	0.0351356
ENSG00000138347.11	MYPN	512.687	0.46432	0.1429	3.24927	0.001157	0.0352517
ENSG00000198860.7	TSEN15	1085.56	-0.411186	0.126575	-3.24855	0.00115996	0.0352517
ENSG00000160951.3	PTGER1	110.957	0.627556	0.193152	3.24902	0.00115804	0.0352517
ENSG00000099282.5	TSPAN15	32.0812	0.668425	0.20608	3.24353	0.00118059	0.0358147
ENSG00000164176.8	EDIL3	3681.15	-0.365417	0.112698	-3.24244	0.0011851	0.0358876
ENSG00000133424.16	LARGE	113.317	0.543675	0.168002	3.23613	0.00121163	0.0366261
ENSG00000066926.6	FECH	1171.61	-0.379451	0.117285	-3.23528	0.00121523	0.0366698
ENSG00000163131.6	CTSS	527.575	0.491147	0.151979	3.23167	0.00123069	0.0370706
ENSG00000101230.5	ISM1	50.1359	0.639812	0.198139	3.2291	0.0012418	0.0373395
ENSG00000134758.9	RNF138	656.167	-0.386534	0.119877	-3.22441	0.00126231	0.0378731
ENSG00000081177.14	EXD2	325.881	-0.495239	0.153609	-3.22403	0.00126399	0.0378731
ENSG00000198046.7	ZNF667	14.291	-0.619979	0.192415	-3.2221	0.00127254	0.0379956
ENSG00000092445.7	TYRO3	1237.87	0.39117	0.121392	3.22237	0.00127134	0.0379956
ENSG00000254343.2	RP11-760H22.2	88.7013	-0.602317	0.187006	-3.22085	0.00127812	0.0380956
ENSG00000107821.10	KAZALD1	1722.49	0.391637	0.121634	3.21981	0.00128277	0.0381009
ENSG00000134757.4	DSG3	17.7073	0.652865	0.20276	3.21989	0.00128241	0.0381009
ENSG00000106785.10	TRIM14	553.023	0.495437	0.154021	3.21668	0.00129683	0.0383848
ENSG00000111981.4	ULBP1	371.466	0.455919	0.141716	3.21713	0.0012948	0.0383848
ENSG00000062282.10	DGAT2	475.367	0.547687	0.170389	3.21433	0.00130751	0.0386339
ENSG00000137198.5	GMPR	275.682	0.55092	0.171654	3.20948	0.00132974	0.0392226
ENSG00000184226.10	PCDH9	335.957	0.58662	0.182948	3.20648	0.00134368	0.0395656
ENSG00000170561.8	IRX2	197.601	0.490891	0.153161	3.20507	0.00135028	0.0396912
ENSG00000167525.9	PROCA1	74.564	0.585033	0.182654	3.20296	0.00136024	0.0399151
ENSG00000106819.7	ASPN	38.6725	-0.655966	0.204833	-3.20244	0.0013627	0.0399187
ENSG00000196782.8	MAML3	65.2579	0.610127	0.190695	3.19949	0.00137673	0.0402605
ENSG00000197959.9	DNM3	39.988	0.648841	0.202879	3.19818	0.001383	0.0403745
ENSG00000170558.4	CDH2	5404.85	-0.385269	0.120555	-3.19578	0.00139454	0.040642
ENSG00000149212.6	SESN3	861.312	0.538691	0.168598	3.19512	0.00139773	0.0406653
ENSG00000267325.1	RP11-397A16.2	55.2968	-0.611104	0.191401	-3.1928	0.00140899	0.040923
ENSG00000246130.1	RP11-875O11.2	41.4499	0.645799	0.202475	3.18953	0.00142507	0.0413197
ENSG00000166446.10	CDYL2	577.17	0.477709	0.149883	3.1872	0.00143656	0.0415823
ENSG00000143195.8	ILDR2	13.6155	0.63741	0.200147	3.18471	0.00144901	0.0418714
ENSG00000181264.4	TMEM136	377.585	-0.428822	0.134714	-3.18322	0.00145649	0.0420164
ENSG00000089486.12	CDIP1	438.497	0.435351	0.136835	3.18158	0.00146474	0.0420775
ENSG00000256229.3	ZNF486	263.457	-0.494201	0.155343	-3.18135	0.00146591	0.0420775
ENSG00000112299.7	VNN1	21.839	0.655366	0.206004	3.18133	0.00146601	0.0420775
ENSG00000164318.13	EGFLAM	260.971	-0.499964	0.157343	-3.17755	0.00148524	0.0425577
ENSG00000157087.12	ATP2B2	12.0455	0.617827	0.19498	3.16866	0.00153141	0.0438071
ENSG00000178343.4	SHISA3	19.1838	0.642551	0.202858	3.16749	0.00153759	0.0439102
ENSG00000076944.10	STXBP2	135.4	-0.541794	0.171242	-3.16391	0.00155663	0.0443796
ENSG00000170579.10	DLGAP1	46.9434	0.632024	0.199865	3.16226	0.00156552	0.0445585
ENSG00000010030.9	ETV7	172.252	0.541401	0.171267	3.16115	0.00157149	0.0446539
ENSG00000108960.3	MMD	756.701	0.397282	0.125928	3.15484	0.00160585	0.0455542
ENSG00000138449.6	SLC40A1	53.8232	0.627436	0.199041	3.1523	0.00161991	0.0458007
ENSG00000185668.5	POU3F1	17.5899	0.637159	0.20211	3.15253	0.00161861	0.0458007
ENSG00000106069.16	CHN2	21.2468	-0.645858	0.20494	-3.15145	0.00162464	0.0458584
ENSG00000166492.9	FAM86GP	72.2452	0.614408	0.195023	3.15043	0.00163029	0.0459387
ENSG00000172175.8	MALT1	1229.72	-0.387903	0.123145	-3.14997	0.00163287	0.0459387
ENSG00000237438.2	CECR7	173.191	-0.533164	0.169302	-3.14919	0.00163723	0.0459855
ENSG00000166840.9	GLYATL1	39.9548	0.638243	0.202732	3.14821	0.00164274	0.0460644
ENSG00000075643.5	MOCOS	1258.59	-0.403409	0.12819	-3.14697	0.00164974	0.0461847
ENSG00000139971.11	C14orf37	194.961	0.499386	0.158808	3.14458	0.00166324	0.046468
ENSG00000259649.1	RP11-351M8.1	8.69239	-0.581788	0.185034	-3.14422	0.00166531	0.046468
ENSG00000180353.6	HCLS1	21.3161	-0.648776	0.206376	-3.14366	0.0016685	0.0464809
ENSG00000188157.9	AGRN	7180.35	0.434995	0.138401	3.14299	0.0016723	0.0465106
ENSG00000197632.4	SERPINB2	3439.96	0.479672	0.152751	3.14022	0.0016882	0.0468765
ENSG00000167992.8	VWCE	524.592	0.474372	0.151138	3.13867	0.00169715	0.0470482
ENSG00000272975.1	CTC-297N7.11	11.8333	-0.607855	0.193896	-3.13495	0.00171884	0.0475722
ENSG00000171509.11	RXFP1	27.204	0.646945	0.206499	3.13292	0.00173075	0.0478243
ENSG00000073756.7	PTGS2	853.491	0.42893	0.136974	3.13148	0.0017393	0.0479828
ENSG00000100065.10	CARD10	1664.53	0.359312	0.115195	3.11916	0.00181366	0.0499533
ENSG00000169515.5	CCDC8	32.7358	-0.643474	0.206704	-3.11303	0.0018518	0.0509215
ENSG00000144010.7	TRIM43B	11.0362	0.571588	0.184044	3.10572	0.00189818	0.0521127
ENSG00000255302.3	EID1	3022.72	-0.367106	0.11823	-3.10503	0.00190262	0.0521508
ENSG00000144229.7	THSD7B	19.5519	0.628637	0.202893	3.09837	0.00194587	0.0532507
ENSG00000167889.8	MGAT5B	22.7356	0.637746	0.205874	3.09775	0.00194999	0.0532778
ENSG00000126016.9	AMOT	377.732	0.527084	0.170189	3.09706	0.00195452	0.0533162
ENSG00000149090.7	PAMR1	7380.59	0.399502	0.129141	3.09355	0.00197779	0.0538649
ENSG00000111674.4	ENO2	2291.69	0.322776	0.104484	3.08923	0.00200676	0.0544948
ENSG00000196155.8	PLEKHG4	2492.31	0.34704	0.112342	3.08915	0.00200732	0.0544948
ENSG00000184347.10	SLIT3	6238.72	-0.425099	0.137636	-3.08857	0.0020112	0.0545135
ENSG00000114656.6	KIAA1257	9.44338	0.547308	0.177424	3.08475	0.00203722	0.0551311
ENSG00000260833.2	AC124789.1	113.946	-0.612972	0.198823	-3.083	0.00204925	0.0553687
ENSG00000110660.10	SLC35F2	290.159	0.440501	0.142946	3.0816	0.00205894	0.0555426
ENSG00000119541.5	VPS4B	1721.46	-0.328923	0.106761	-3.08095	0.00206344	0.055576
ENSG00000106123.7	EPHB6	57.0264	-0.601651	0.195502	-3.07746	0.00208771	0.0561409
ENSG00000139793.14	MBNL2	2671.57	-0.396831	0.128977	-3.07675	0.00209273	0.0561873
ENSG00000166839.12	ANKDD1A	213.754	-0.485489	0.157828	-3.07607	0.00209749	0.0562267
ENSG00000258791.3	LINC00520	16.8586	0.62217	0.202892	3.0665	0.00216578	0.0578096
ENSG00000180532.6	ZSCAN4	24.3473	0.633767	0.206683	3.06637	0.00216672	0.0578096
ENSG00000158406.2	HIST1H4H	107.14	0.514973	0.167939	3.06644	0.00216627	0.0578096
ENSG00000146221.8	TCTE1	13.1973	0.602183	0.196502	3.0645	0.00218031	0.0580813
ENSG00000149679.7	CABLES2	821.232	0.38241	0.124884	3.06213	0.00219771	0.0584537
ENSG00000123989.9	CHPF	6514.83	0.423029	0.138252	3.05984	0.00221453	0.0588091
ENSG00000132016.7	C19orf57	224.183	0.446492	0.146024	3.05767	0.00223064	0.0591449
ENSG00000189120.3	SP6	15.1637	0.613397	0.200793	3.05487	0.00225157	0.0596073
ENSG00000065717.10	TLE2	76.4061	-0.574547	0.188109	-3.05433	0.00225567	0.0596231
ENSG00000106511.5	MEOX2	957.813	0.391367	0.128185	3.05315	0.00226452	0.0597644
ENSG00000105855.5	ITGB8	458.164	-0.574468	0.188215	-3.05219	0.00227179	0.0598636
ENSG00000185742.6	C11orf87	1741.74	0.52926	0.173593	3.04886	0.0022971	0.0602512
ENSG00000148690.10	FRA10AC1	391.3	-0.431624	0.141562	-3.04901	0.00229597	0.0602512
ENSG00000168394.9	TAP1	2085.09	0.410231	0.134524	3.0495	0.00229221	0.0602512
ENSG00000172458.4	IL17D	141.706	0.553529	0.181691	3.04654	0.00231495	0.0606261
ENSG00000067177.10	PHKA1	17.3653	0.613469	0.201434	3.0455	0.00232293	0.0607417
ENSG00000078142.7	PIK3C3	1519.61	-0.355687	0.11693	-3.04188	0.00235104	0.0613827
ENSG00000028137.12	TNFRSF1B	1036.25	0.444395	0.146247	3.03867	0.00237626	0.0619462
ENSG00000158125.5	XDH	95.275	0.541657	0.178335	3.0373	0.00238706	0.0621329
ENSG00000159314.7	ARHGAP27	83.7508	0.540759	0.178072	3.03674	0.00239153	0.0621543
ENSG00000164219.5	PGGT1B	282.582	-0.420212	0.138467	-3.03476	0.0024073	0.0624689
ENSG00000130720.8	FIBCD1	932.732	-0.466476	0.15379	-3.0332	0.00241978	0.0626974
ENSG00000137642.8	SORL1	22.3125	0.626557	0.206602	3.03268	0.00242395	0.0627101
ENSG00000186469.4	GNG2	357.81	0.434839	0.143445	3.03141	0.00243416	0.0628621
ENSG00000213071.6	LPAL2	12.281	0.54674	0.180381	3.03103	0.0024372	0.0628621
ENSG00000114251.9	WNT5A	4486.36	0.436578	0.144091	3.02987	0.00244655	0.0630079
ENSG00000050327.10	ARHGEF5	79.5164	-0.568199	0.187688	-3.02737	0.00246695	0.0633419
ENSG00000058866.10	DGKG	23.7548	0.622169	0.205493	3.02768	0.00246435	0.0633419
ENSG00000147234.6	FRMPD3	53.6547	0.601089	0.198663	3.02568	0.00248076	0.0636008
ENSG00000233101.6	HOXB-AS3	184.504	-0.537718	0.177866	-3.02317	0.00250143	0.0640344
ENSG00000164867.6	NOS3	95.6686	0.607373	0.200965	3.02228	0.0025088	0.0641266
ENSG00000143742.8	SRP9	3382.47	-0.350952	0.116212	-3.01992	0.00252844	0.064532
ENSG00000141574.3	SECTM1	2586.67	0.43288	0.143527	3.01601	0.00256128	0.0652724
ENSG00000186197.8	EDARADD	7.22783	0.530086	0.176062	3.01079	0.00260571	0.0663057
ENSG00000141480.13	ARRB2	624.016	0.383466	0.127401	3.00992	0.00261315	0.0663957
ENSG00000064225.8	ST3GAL6	252.798	-0.419866	0.139541	-3.00891	0.00262189	0.0665186
ENSG00000186832.4	KRT16	87.7907	-0.578945	0.192553	-3.00669	0.00264111	0.0669069
ENSG00000154065.12	ANKRD29	209.089	0.504604	0.167941	3.00465	0.00265884	0.0671984
ENSG00000167088.6	SNRPD1	1257.27	-0.415242	0.138208	-3.00446	0.0026605	0.0671984
ENSG00000124225.11	PMEPA1	229.154	0.477188	0.15901	3.001	0.00269096	0.0678672
ENSG00000117114.15	LPHN2	9128.09	0.347765	0.115943	2.99944	0.00270473	0.0681136
ENSG00000143153.8	ATP1B1	513.895	0.441658	0.147427	2.99578	0.00273744	0.0688358
ENSG00000002746.10	HECW1	47.2667	0.606464	0.202472	2.9953	0.00274172	0.0688419
ENSG00000174837.10	EMR1	36.2328	0.611192	0.204246	2.99243	0.00276769	0.0693917
ENSG00000137821.7	LRRC49	404.803	-0.426201	0.142449	-2.99195	0.002772	0.0693977
ENSG00000240184.2	PCDHGC3	2220.13	0.365722	0.122426	2.98729	0.0028146	0.0703608
ENSG00000108846.11	ABCC3	892.487	-0.468799	0.157009	-2.98581	0.00282825	0.0705985
ENSG00000103335.15	PIEZO1	10191.1	0.326534	0.1094	2.98477	0.00283794	0.0706591
ENSG00000174844.10	DNAH12	17.894	0.609017	0.204063	2.98446	0.00284081	0.0706591
ENSG00000204287.9	HLA-DRA	7.71811	0.532052	0.178289	2.98421	0.00284311	0.0706591
ENSG00000170962.8	PDGFD	237.65	-0.538734	0.180746	-2.98062	0.00287668	0.0711821
ENSG00000183454.9	GRIN2A	71.18	0.563367	0.189	2.98078	0.00287517	0.0711821
ENSG00000140105.13	WARS	7004.59	-0.365968	0.12276	-2.98116	0.00287161	0.0711821
ENSG00000261425.1	RP11-709B3.2	102.733	-0.59822	0.200817	-2.97893	0.00289259	0.0714722
ENSG00000138411.6	HECW2	1560.72	0.397814	0.133587	2.97794	0.00290197	0.0716
ENSG00000140986.7	RPL3L	9.68486	0.562935	0.189083	2.97719	0.00290907	0.0716716
ENSG00000183833.12	MAATS1	14.3472	0.600701	0.201815	2.9765	0.00291563	0.0717295
ENSG00000211445.7	GPX3	938.988	0.467528	0.157565	2.9672	0.00300525	0.0738277
ENSG00000196576.10	PLXNB2	15186.7	0.331181	0.111653	2.96617	0.00301538	0.0739701
ENSG00000007968.6	E2F2	186.598	0.465214	0.156891	2.9652	0.00302483	0.0740953
ENSG00000090530.5	LEPREL1	1570.29	0.439089	0.148269	2.96143	0.00306212	0.0749011
ENSG00000166479.5	TMX3	4249.98	-0.35332	0.119357	-2.9602	0.00307442	0.0750944
ENSG00000119139.12	TJP2	2948.4	0.336963	0.113872	2.95913	0.00308512	0.0752478
ENSG00000110492.11	MDK	5182.84	0.464766	0.157245	2.95568	0.00311976	0.0759841
ENSG00000197381.11	ADARB1	934.717	-0.492388	0.166766	-2.95257	0.00315136	0.0766441
ENSG00000135838.9	NPL	84.9711	0.5547	0.188016	2.95028	0.00317483	0.077105
ENSG00000196208.9	GREB1	33.0814	0.601706	0.204071	2.94852	0.00319301	0.077298
ENSG00000257267.1	ZNF271	899.875	-0.370827	0.125781	-2.94819	0.00319638	0.077298
ENSG00000133328.3	HRASLS2	7.76264	0.509369	0.172722	2.94907	0.00318732	0.077298
ENSG00000197714.4	ZNF460	76.4854	-0.547391	0.185955	-2.94368	0.00324339	0.0783238
ENSG00000164855.11	TMEM184A	14.8516	0.594547	0.202055	2.94251	0.00325568	0.0785093
ENSG00000177150.8	FAM210A	537.685	-0.364358	0.123869	-2.94147	0.00326655	0.0786138
ENSG00000117395.6	EBNA1BP2	997.316	-0.419289	0.142556	-2.94122	0.00326923	0.0786138
ENSG00000006788.8	MYH13	16.3324	-0.588011	0.200006	-2.93997	0.00328242	0.0788196
ENSG00000182575.7	NXPH3	63.6012	0.5833	0.198579	2.93737	0.00331005	0.0793715
ENSG00000163013.7	FBXO41	38.4935	0.604304	0.205786	2.93657	0.00331868	0.0794665
ENSG00000124749.12	COL21A1	228.655	-0.541442	0.184546	-2.93391	0.00334725	0.0800138
ENSG00000123454.6	DBH	15.957	-0.577782	0.196956	-2.93355	0.00335109	0.0800138
ENSG00000153339.9	TRAPPC8	1462.35	-0.333367	0.113656	-2.93313	0.00335561	0.0800138
ENSG00000111801.11	BTN3A3	1487.56	0.328916	0.112218	2.93105	0.00337814	0.0804385
ENSG00000166349.5	RAG1	55.2719	0.565102	0.192829	2.93059	0.00338324	0.0804476
ENSG00000058085.10	LAMC2	1880.31	0.415673	0.142074	2.92576	0.00343618	0.0815925
ENSG00000125354.18	2017-09-06	236.906	0.477225	0.163153	2.92501	0.00344448	0.0816758
ENSG00000101773.12	RBBP8	3576.77	-0.331835	0.113524	-2.92304	0.00346636	0.0820804
ENSG00000267669.1	RP11-824M15.3	56.4036	0.572199	0.1959	2.92088	0.00349046	0.0823083
ENSG00000147804.5	SLC39A4	117.956	0.589103	0.201659	2.92129	0.0034859	0.0823083
ENSG00000258399.2	MEG8	56.361	-0.588078	0.201306	-2.92131	0.0034856	0.0823083
ENSG00000260193.1	RP11-83N9.5	25.8696	0.602619	0.20652	2.91798	0.00352311	0.0829459
ENSG00000259985.1	RP11-549B18.1	19.2029	0.597676	0.204851	2.91761	0.00352723	0.0829459
ENSG00000124440.11	HIF3A	23.0912	-0.587297	0.201419	-2.9158	0.00354781	0.0833148
ENSG00000172985.8	SH3RF3	186.93	0.440056	0.151081	2.91272	0.00358301	0.0840257
ENSG00000260302.1	RP11-973H7.1	52.4412	0.581907	0.199841	2.91185	0.003593	0.0841443
ENSG00000153531.8	ADPRHL1	85.7398	0.54133	0.186081	2.9091	0.00362468	0.0847698
ENSG00000136842.9	TMOD1	12.0289	0.548246	0.188494	2.90856	0.00363102	0.0848017
ENSG00000164106.3	SCRG1	796.065	-0.551574	0.189709	-2.90748	0.00364359	0.0849788
ENSG00000116396.9	KCNC4	230.086	0.473857	0.163019	2.90676	0.00365198	0.0850582
ENSG00000226859.1	RP11-48F14.2	44.4772	0.58244	0.200464	2.90545	0.00366721	0.0852964
ENSG00000253159.1	PCDHGA12	1167.44	0.361929	0.124619	2.90428	0.00368097	0.0854998
ENSG00000140279.8	DUOX2	31.0276	0.597613	0.205855	2.90308	0.00369511	0.0856053
ENSG00000065054.9	SLC9A3R2	695.37	-0.434787	0.149769	-2.90304	0.00369555	0.0856053
ENSG00000047644.13	WWC3	2170.58	0.365836	0.126122	2.90066	0.00372379	0.0861423
ENSG00000072163.14	LIMS2	1117.8	-0.351454	0.121214	-2.89945	0.00373817	0.0863578
ENSG00000127951.5	FGL2	553.982	0.535689	0.184926	2.89677	0.00377027	0.0869816
ENSG00000124145.5	SDC4	5480.89	0.373728	0.129095	2.89498	0.00379179	0.0872418
ENSG00000103485.13	QPRT	110.563	-0.51149	0.17666	-2.89534	0.00378753	0.0872418
ENSG00000117115.8	PADI2	32.0226	0.598158	0.206686	2.89404	0.00380318	0.0873861
ENSG00000085415.11	SEH1L	1594.3	-0.338022	0.116856	-2.89264	0.00382014	0.0875573
ENSG00000184986.6	TMEM121	72.1553	0.584655	0.202122	2.89258	0.0038209	0.0875573
ENSG00000269466.1	RP11-432M8.17	21.578	0.59389	0.205562	2.8891	0.00386345	0.0884134
ENSG00000250280.2	RP11-305O6.3	15.0379	-0.536391	0.185735	-2.88794	0.00387771	0.0886208
ENSG00000168916.11	ZNF608	121.801	0.504473	0.174722	2.88728	0.00388583	0.0886874
ENSG00000197324.4	LRP10	12164.1	0.321267	0.111337	2.88554	0.0039074	0.0888015
ENSG00000264067.1	RP11-401O9.3	25.7462	-0.595831	0.206489	-2.88553	0.00390753	0.0888015
ENSG00000179909.11	ZNF154	65.2675	-0.575516	0.199465	-2.8853	0.00391038	0.0888015
ENSG00000257167.2	TMPO-AS1	310.51	0.416359	0.144309	2.8852	0.00391166	0.0888015
ENSG00000181652.14	ATG9B	17.5008	0.5882	0.203939	2.8842	0.00392407	0.0889647
ENSG00000258659.2	TRIM34	10.596	0.547375	0.189814	2.88374	0.00392983	0.088977
ENSG00000131864.6	USP29	21.1151	0.593293	0.205971	2.88046	0.00397091	0.0897878
ENSG00000251258.1	RFPL4B	10.9428	0.547111	0.190095	2.8781	0.0040008	0.0903439
ENSG00000176624.9	MEX3C	1499.6	-0.319277	0.110961	-2.87738	0.00400989	0.0904294
ENSG00000100739.6	BDKRB1	890.486	0.450426	0.156599	2.8763	0.00402373	0.0906217
ENSG00000148344.10	PTGES	462.408	0.456822	0.15887	2.87545	0.00403447	0.0907046
ENSG00000163281.7	GNPDA2	845.427	-0.375131	0.130491	-2.87476	0.00404338	0.0907046
ENSG00000104490.13	NCALD	719.691	0.405855	0.141161	2.87513	0.00403861	0.0907046
ENSG00000112149.5	CD83	509.248	0.409999	0.142685	2.87345	0.00406019	0.0908427
ENSG00000205221.8	VIT	376.58	0.415534	0.144596	2.87376	0.00405617	0.0908427
ENSG00000080573.6	COL5A3	1314.72	0.406759	0.141639	2.8718	0.0040814	0.0911977
ENSG00000134508.8	CABLES1	846.841	-0.38547	0.134338	-2.86942	0.0041123	0.0917678
ENSG00000178919.7	FOXE1	32.9326	0.587727	0.204908	2.86825	0.00412753	0.0919872
ENSG00000170396.6	ZNF804A	24.3928	0.590423	0.206079	2.86503	0.00416972	0.0928062
ENSG00000168490.9	PHYHIP	82.0092	0.537099	0.187686	2.86168	0.00421399	0.0935473
ENSG00000236345.1	RP11-59D5__B.2	28.023	0.591176	0.20657	2.86187	0.00421144	0.0935473
ENSG00000143196.4	DPT	21.0699	0.585102	0.204504	2.86107	0.00422207	0.0936049
ENSG00000126353.3	CCR7	68.0555	0.573476	0.200528	2.85983	0.00423871	0.0938515
ENSG00000111331.8	OAS3	6505.64	0.499529	0.174787	2.85793	0.00426411	0.0942915
ENSG00000168398.5	BDKRB2	1912.61	0.483193	0.16912	2.85711	0.00427523	0.0942929
ENSG00000230024.1	RP11-95P13.1	15.2387	-0.575475	0.201413	-2.85719	0.00427415	0.0942929
ENSG00000169432.10	SCN9A	668.602	-0.47926	0.167793	-2.85626	0.00428666	0.0944229
ENSG00000227744.4	AC114788.2	60.9641	0.54059	0.189392	2.85435	0.00431256	0.0948706
ENSG00000128606.8	LRRC17	1987.94	-0.403759	0.141558	-2.85225	0.00434106	0.0953747
ENSG00000204624.6	PTCHD2	10.6914	0.535763	0.187973	2.85022	0.00436895	0.0958638
ENSG00000022267.12	FHL1	2242.33	-0.49499	0.173793	-2.84816	0.00439722	0.0963601
ENSG00000108001.9	EBF3	1739.73	0.383833	0.134857	2.84623	0.00442404	0.0966992
ENSG00000087076.4	HSD17B14	45.638	-0.564599	0.198355	-2.84641	0.00442149	0.0966992
ENSG00000128965.7	CHAC1	327.195	-0.4373	0.153757	-2.8441	0.00445366	0.0970977
ENSG00000049249.4	TNFRSF9	35.0417	0.579352	0.203677	2.84446	0.00444861	0.0970977
ENSG00000267475.1	CTD-2538C1.2	49.6921	0.577271	0.203025	2.84335	0.00446423	0.0972039
ENSG00000041353.5	RAB27B	2178.57	-0.454233	0.15985	-2.84163	0.00448839	0.0976053
ENSG00000154133.10	ROBO4	257.525	0.442851	0.15588	2.84097	0.0044976	0.0976811
ENSG00000182272.7	B4GALNT4	228.206	0.411344	0.144918	2.83846	0.00453314	0.0983276
ENSG00000171840.7	NINJ2	40.5066	-0.569566	0.200774	-2.83685	0.00455615	0.0987011
ENSG00000142661.14	MYOM3	20.5549	0.582157	0.205325	2.83529	0.00457835	0.0990561
ENSG00000151239.9	TWF1	2753.09	-0.303939	0.107259	-2.83368	0.00460154	0.0994318
ENSG00000167785.4	ZNF558	360.434	-0.374617	0.132358	-2.83033	0.00465007	0.100324
ENSG00000182580.2	EPHB3	123.627	0.480778	0.169885	2.83001	0.00465461	0.100324
ENSG00000133985.2	TTC9	19.5132	0.577763	0.204296	2.82807	0.00468298	0.100808
ENSG00000152527.9	PLEKHH2	339.468	-0.518063	0.183305	-2.82623	0.00470987	0.101259
ENSG00000103642.7	LACTB	515.249	-0.391698	0.138677	-2.82453	0.00473495	0.10167
ENSG00000184144.5	CNTN2	33.3283	0.574855	0.203669	2.82249	0.0047652	0.102191
ENSG00000198513.7	ATL1	98.6996	0.528952	0.187502	2.82105	0.00478666	0.102394
ENSG00000128652.7	HOXD3	64.4193	0.557115	0.19748	2.82112	0.00478569	0.102394
ENSG00000140961.8	OSGIN1	275.107	0.482506	0.17109	2.82019	0.00479951	0.10254
ENSG00000105339.6	DENND3	437.99	0.456781	0.162001	2.81961	0.00480818	0.102565
ENSG00000119280.12	C1orf198	7068.01	-0.336002	0.119179	-2.81931	0.00481272	0.102565
ENSG00000120318.11	ARAP3	621.54	0.365787	0.129793	2.81823	0.00482885	0.10278
ENSG00000180720.6	CHRM4	28.387	0.580529	0.206053	2.81738	0.00484178	0.102927
ENSG00000104381.8	GDAP1	80.7744	0.514116	0.182516	2.81683	0.00485006	0.102975
ENSG00000061455.10	PRDM6	19.4756	0.575647	0.204403	2.81624	0.00485893	0.103035
ENSG00000161267.7	BDH1	84.9177	-0.508862	0.180896	-2.81301	0.00490803	0.103947
ENSG00000082212.7	ME2	1200.64	-0.340378	0.121034	-2.81226	0.00491948	0.10406
ENSG00000128709.10	HOXD9	27.8876	0.57945	0.206181	2.8104	0.00494801	0.104534
ENSG00000137393.8	RNF144B	138.914	0.451559	0.160747	2.80912	0.00496775	0.10456
ENSG00000234745.5	HLA-B	20149.4	0.466733	0.16617	2.80877	0.00497309	0.10456
ENSG00000262745.1	CTD-2377D24.8	19.8209	0.573377	0.204141	2.80873	0.00497381	0.10456
ENSG00000101557.10	USP14	3672.84	-0.285572	0.101636	-2.80974	0.00495815	0.10456
ENSG00000219438.4	FAM19A5	288.628	0.490678	0.174748	2.80791	0.00498642	0.104696
ENSG00000167191.7	GPRC5B	2034.19	-0.326656	0.116398	-2.80636	0.00501041	0.105071
ENSG00000161671.12	EMC10	1296.92	-0.436781	0.155745	-2.80446	0.00504011	0.105564
ENSG00000196152.6	ZNF79	242.499	0.401677	0.14328	2.80345	0.00505595	0.105765
ENSG00000205476.4	CCDC85C	262.729	-0.429839	0.153409	-2.80191	0.00508011	0.106141
ENSG00000074935.9	TUBE1	416.546	-0.377423	0.134722	-2.80149	0.00508671	0.106148
ENSG00000147251.11	DOCK11	1312.9	-0.354883	0.126737	-2.80015	0.00510788	0.10646
ENSG00000110042.3	DTX4	34.726	-0.570672	0.203948	-2.79812	0.00514013	0.107001
ENSG00000110900.10	TSPAN11	123.957	0.504394	0.180331	2.79705	0.0051571	0.107224
ENSG00000223756.2	TSSC2	382.615	0.389907	0.13942	2.79663	0.00516388	0.107234
ENSG00000162458.8	FBLIM1	1250.04	-0.387144	0.138626	-2.79273	0.00522659	0.108404
ENSG00000084710.9	EFR3B	23.6629	0.57599	0.206351	2.79131	0.00524948	0.108746
ENSG00000174808.7	BTC	22.7361	0.57617	0.206574	2.78917	0.00528429	0.109335
ENSG00000272216.1	LL22NC03-2H8.5	17.7193	-0.553413	0.198514	-2.78778	0.00530705	0.109651
ENSG00000111371.11	SLC38A1	1904.36	-0.419019	0.150332	-2.7873	0.00531497	0.109651
ENSG00000103888.11	KIAA1199	24458.1	-0.377777	0.135547	-2.78706	0.00531888	0.109651
ENSG00000161249.16	DMKN	171.4	-0.519637	0.186607	-2.78466	0.00535833	0.110331
ENSG00000225492.2	GBP1P1	34.1943	0.574396	0.206374	2.78327	0.00538137	0.110672
ENSG00000143850.8	PLEKHA6	17.8434	-0.560995	0.201715	-2.78113	0.00541706	0.111272
ENSG00000182010.6	RTKN2	200.85	-0.447437	0.160935	-2.78024	0.00543183	0.111441
ENSG00000134545.9	KLRC1	30.9781	0.572873	0.206117	2.77935	0.00544673	0.111612
ENSG00000112186.7	CAP2	560.387	-0.380367	0.136921	-2.778	0.00546948	0.111931
ENSG00000178568.9	ERBB4	28.3224	0.573566	0.206493	2.77765	0.00547542	0.111931
ENSG00000091164.8	TXNL1	2604.37	-0.393968	0.14193	-2.77579	0.00550684	0.112324
ENSG00000013016.10	EHD3	865.437	0.365626	0.131723	2.77573	0.00550784	0.112324
ENSG00000186470.9	BTN3A2	710.691	0.384721	0.138653	2.77471	0.00552514	0.112543
ENSG00000010219.9	DYRK4	246.975	-0.451192	0.162748	-2.77233	0.00556557	0.113231
ENSG00000135423.8	GLS2	50.7842	0.551785	0.199092	2.77151	0.00557968	0.113382
ENSG00000134668.8	SPOCD1	1617.58	0.305804	0.110357	2.77104	0.0055878	0.113412
ENSG00000223723.1	BX842568.2	7.14395	0.474977	0.171453	2.7703	0.00560041	0.113533
ENSG00000184371.9	CSF1	7325.3	0.333652	0.120542	2.76793	0.0056414	0.114093
ENSG00000198835.3	GJC2	106.517	0.503943	0.182052	2.76812	0.00563803	0.114093
ENSG00000128805.10	ARHGAP22	2518.46	0.346519	0.125265	2.76629	0.00566984	0.114532
ENSG00000138678.6	AGPAT9	165.724	0.46812	0.169335	2.76446	0.00570176	0.115041
ENSG00000197122.7	SRC	1793.94	0.336868	0.121908	2.76328	0.00572231	0.115319
ENSG00000251562.3	MALAT1	17038.7	-0.559717	0.202797	-2.75999	0.00578038	0.116352
ENSG00000102359.5	SRPX2	1628.27	0.349093	0.126516	2.75928	0.0057929	0.116466
ENSG00000250697.1	CTD-2066L21.3	22.3343	-0.570026	0.206686	-2.75793	0.00581691	0.116715
ENSG00000196593.5	ANKRD20A19P	9.72684	0.501717	0.181926	2.75781	0.00581896	0.116715
ENSG00000141380.9	SS18	2923.97	-0.348384	0.126359	-2.75708	0.00583193	0.116837
ENSG00000150967.13	ABCB9	368.457	0.37017	0.134426	2.7537	0.00589263	0.117777
ENSG00000182568.12	SATB1	210.508	0.43207	0.156897	2.75384	0.00589	0.117777
ENSG00000263551.1	RP11-78F17.1	17.839	-0.554022	0.201308	-2.75211	0.00592127	0.118082
ENSG00000164161.5	HHIP	1301.63	-0.505203	0.183571	-2.75208	0.00592175	0.118082
ENSG00000105146.8	AURKC	32.9008	0.567916	0.206478	2.75049	0.00595065	0.118519
ENSG00000214425.2	LRRC37A4P	112.307	-0.548624	0.199512	-2.74983	0.0059627	0.118573
ENSG00000115705.16	TPO	15.8262	0.557956	0.202924	2.74958	0.00596723	0.118573
ENSG00000204131.6	NHSL2	190.842	0.496343	0.180546	2.74913	0.00597545	0.118598
ENSG00000106049.4	HIBADH	1468.87	-0.346614	0.126111	-2.74847	0.00598734	0.118696
ENSG00000109790.12	KLHL5	2055.73	-0.344202	0.125349	-2.74596	0.00603347	0.119471
ENSG00000085276.13	MECOM	149.017	-0.434843	0.158421	-2.74486	0.00605372	0.119733
ENSG00000247746.4	USP51	57.1514	0.53189	0.193808	2.74442	0.00606187	0.11975
ENSG00000241104.1	CEACAMP10	10.0737	0.523594	0.190811	2.74405	0.00606861	0.11975
ENSG00000176490.4	DIRAS1	348.454	0.405942	0.148091	2.74117	0.00612215	0.120667
ENSG00000177551.5	NHLH2	19.1453	0.563753	0.20583	2.73892	0.00616411	0.120687
ENSG00000198846.5	TOX	525.538	-0.39484	0.144159	-2.73891	0.00616424	0.120687
ENSG00000113532.8	ST8SIA4	49.4847	0.559129	0.204176	2.73846	0.00617273	0.120687
ENSG00000227471.4	AKR1B15	67.083	0.523619	0.191158	2.73919	0.006159	0.120687
ENSG00000182606.10	TRAK1	5860.34	0.332421	0.121319	2.74007	0.00614268	0.120687
ENSG00000079385.17	CEACAM1	39.2997	0.565892	0.206592	2.73917	0.00615944	0.120687
ENSG00000180543.3	TSPYL5	433.098	0.43109	0.157413	2.7386	0.00617012	0.120687
ENSG00000145861.7	C1QTNF2	311.91	0.491648	0.179592	2.73759	0.00618911	0.120868
ENSG00000261239.2	ANKRD26P1	8.27292	0.492441	0.180084	2.73451	0.00624733	0.121866
ENSG00000184524.5	CEND1	106.05	0.520134	0.19028	2.73352	0.00626607	0.122092
ENSG00000175832.8	ETV4	381.694	0.439721	0.161069	2.73001	0.00633321	0.123259
ENSG00000157570.7	TSPAN18	11.7442	0.535656	0.196302	2.72874	0.00635773	0.123454
ENSG00000271811.1	RP1-79C4.4	45.9924	-0.563751	0.206571	-2.7291	0.0063508	0.123454
ENSG00000130176.3	CNN1	485.151	-0.444861	0.163154	-2.72663	0.00639844	0.123963
ENSG00000117533.10	VAMP4	616.311	-0.335867	0.12317	-2.72687	0.00639387	0.123963
ENSG00000140564.6	FURIN	3443.56	0.276771	0.101521	2.72624	0.0064061	0.12397
ENSG00000107614.17	TRDMT1	289.026	-0.373822	0.137173	-2.72519	0.00642638	0.124221
ENSG00000146166.12	LGSN	8.86369	0.49913	0.183234	2.72401	0.00644947	0.124527
ENSG00000183250.7	C21orf67	144.428	0.440604	0.161807	2.72303	0.00646862	0.124755
ENSG00000133816.9	MICAL2	7555.48	-0.356481	0.13108	-2.71957	0.00653672	0.125926
ENSG00000108262.11	GIT1	1729.52	0.290731	0.106989	2.71738	0.00658	0.126474
ENSG00000175287.14	PHYHD1	112.269	0.470674	0.173191	2.71766	0.00657459	0.126474
ENSG00000178977.3	LINC00324	15.1159	0.546864	0.201341	2.71611	0.00660535	0.126652
ENSG00000074410.9	CA12	11641.4	0.392716	0.144596	2.71595	0.00660863	0.126652
ENSG00000122592.6	HOXA7	52.9387	0.524432	0.193104	2.7158	0.00661157	0.126652
ENSG00000170584.6	NUDCD2	688.268	-0.387235	0.142636	-2.71484	0.00663071	0.126877
ENSG00000198857.3	HSD3BP5	34.5704	0.558031	0.205602	2.71414	0.00664486	0.127005
ENSG00000151376.12	ME3	592.705	-0.374485	0.138012	-2.71343	0.00665913	0.127135
ENSG00000141738.9	GRB7	20.9869	0.560003	0.206472	2.71225	0.00668279	0.127444
ENSG00000268172.1	AL590452.1	11.4136	-0.474983	0.175205	-2.71102	0.0067077	0.127634
ENSG00000260781.1	ARHGAP23P1	21.1514	-0.556661	0.205314	-2.71127	0.00670256	0.127634
ENSG00000182871.10	COL18A1	1000.9	-0.473941	0.174876	-2.71016	0.00672505	0.127821
ENSG00000142677.3	IL22RA1	44.1506	0.541772	0.200003	2.70883	0.00675214	0.128193
ENSG00000165996.9	PTPLA	242.815	-0.480321	0.177497	-2.70609	0.00680815	0.129113
ENSG00000223865.6	HLA-DPB1	124.686	-0.522105	0.19297	-2.70564	0.00681735	0.129143
ENSG00000196337.6	CGB7	42.1954	0.549407	0.203157	2.70435	0.00684391	0.129503
ENSG00000163739.4	CXCL1	5000.72	0.436268	0.161398	2.70306	0.0068704	0.129618
ENSG00000186318.12	BACE1	4688.87	0.333659	0.123453	2.70272	0.00687738	0.129618
ENSG00000153162.8	BMP6	262.317	-0.407453	0.150785	-2.70221	0.00688802	0.129618
ENSG00000111728.6	ST8SIA1	158.323	0.480393	0.177696	2.70346	0.0068621	0.129618
ENSG00000151773.8	CCDC122	284.595	-0.370732	0.137191	-2.70231	0.0068859	0.129618
ENSG00000215182.6	MUC5AC	9.9613	0.510246	0.188869	2.70159	0.00690098	0.129719
ENSG00000163701.14	IL17RE	273.985	0.402332	0.148945	2.70122	0.00690863	0.129719
ENSG00000183696.9	UPP1	368.308	-0.437642	0.162086	-2.70006	0.00693273	0.130029
ENSG00000101928.8	MOSPD1	483.083	-0.400939	0.148563	-2.69877	0.00695952	0.130388
ENSG00000112874.5	NUDT12	380.466	-0.414704	0.153882	-2.69495	0.00703998	0.131606
ENSG00000170160.12	CCDC144A	105.136	-0.489477	0.18161	-2.69521	0.00703436	0.131606
ENSG00000076053.6	RBM7	679.182	-0.336266	0.124892	-2.69246	0.00709274	0.132447
ENSG00000137960.5	GIPC2	138.725	0.453212	0.168381	2.69159	0.00711114	0.132645
ENSG00000112936.14	C7	8.39406	0.481354	0.178885	2.69086	0.0071269	0.132794
ENSG00000112237.8	CCNC	1176.52	-0.294146	0.109343	-2.69012	0.00714264	0.132798
ENSG00000169258.6	GPRIN1	651.931	0.332226	0.123499	2.69012	0.00714268	0.132798
ENSG00000110400.6	PVRL1	680.709	0.354193	0.131814	2.68707	0.00720815	0.133869
ENSG00000168209.4	DDIT4	502.907	-0.517223	0.192679	-2.68438	0.00726649	0.134806
ENSG00000215156.5	RP11-1023L17.2	8.79591	-0.449927	0.167775	-2.68172	0.00732438	0.135584
ENSG00000183161.3	FANCF	147.973	0.421043	0.156996	2.68187	0.00732117	0.135584
ENSG00000188517.10	COL25A1	65.5611	0.523809	0.195671	2.67698	0.00742886	0.137369
ENSG00000137876.5	RSL24D1	1942.76	-0.386319	0.144446	-2.67449	0.00748419	0.138243
ENSG00000204525.10	HLA-C	10175.5	0.408959	0.153277	2.6681	0.00762816	0.140678
ENSG00000107317.7	PTGDS	21.1477	-0.522963	0.19602	-2.66791	0.00763253	0.140678
ENSG00000229847.4	EMX2OS	101.501	-0.471659	0.17686	-2.66686	0.00765643	0.140966
ENSG00000198028.3	ZNF560	8.62205	-0.489923	0.183763	-2.66606	0.00767461	0.141148
ENSG00000006016.6	CRLF1	2939.27	-0.466123	0.174885	-2.66531	0.00769164	0.141309
ENSG00000183560.4	FOLR4	9.52702	0.498921	0.187231	2.66474	0.0077049	0.1414
ENSG00000130595.12	TNNT3	57.3354	-0.529754	0.199042	-2.66151	0.00777902	0.142607
ENSG00000113763.6	UNC5A	20.6948	0.548686	0.2062	2.66095	0.00779215	0.142694
ENSG00000175130.6	MARCKSL1	747.284	-0.352453	0.132676	-2.65651	0.00789551	0.144123
ENSG00000196787.2	HIST1H2AG	142.674	0.431435	0.162378	2.65698	0.00788448	0.144123
ENSG00000169884.9	WNT10B	20.9299	-0.547	0.205886	-2.65681	0.00788849	0.144123
ENSG00000137491.10	SLCO2B1	7.31688	0.468823	0.176583	2.65497	0.00793146	0.144624
ENSG00000138271.4	GPR87	22.9247	0.543941	0.20501	2.65325	0.00797212	0.14521
ENSG00000236581.4	STARD13-AS	26.6632	-0.527828	0.199081	-2.65132	0.00801788	0.145888
ENSG00000174963.13	ZIC4	83.8706	0.489741	0.184778	2.65043	0.00803886	0.146114
ENSG00000258311.1	RP11-644F5.10	126.72	0.449793	0.170056	2.64498	0.00816964	0.148228
ENSG00000204580.7	DDR1	990.316	0.36826	0.139236	2.64485	0.0081726	0.148228
ENSG00000223826.1	AC092570.2	11.0908	0.51399	0.194711	2.63976	0.00829649	0.150315
ENSG00000159388.5	BTG2	936.975	0.352497	0.133604	2.63837	0.00833054	0.150772
ENSG00000185420.14	SMYD3	662.176	-0.39593	0.150266	-2.63486	0.00841729	0.152181
ENSG00000080986.8	NDC80	1322.29	-0.336162	0.127612	-2.63425	0.00843244	0.152293
ENSG00000144015.4	TRIM43	10.5046	0.48698	0.185075	2.63127	0.00850674	0.153472
ENSG00000079931.10	MOXD1	14306.6	-0.286568	0.109323	-2.62129	0.00875968	0.157869
ENSG00000168938.5	PPIC	1507.69	-0.338274	0.129069	-2.62087	0.00877051	0.157897
ENSG00000104427.7	ZC2HC1A	390.052	-0.37512	0.143278	-2.61813	0.00884136	0.159005
ENSG00000054392.8	HHAT	207.104	0.395272	0.151048	2.61686	0.00887437	0.159262
ENSG00000109794.9	FAM149A	279.351	0.393327	0.150291	2.61711	0.00886783	0.159262
ENSG00000083814.8	ZNF671	86.9781	-0.48227	0.184604	-2.61246	0.00898925	0.161154
ENSG00000171867.12	PRNP	9011.15	0.286598	0.109764	2.61104	0.00902677	0.161318
ENSG00000156689.2	GLYATL2	101.222	0.459449	0.175947	2.6113	0.00901996	0.161318
ENSG00000158201.5	ABHD3	393.455	-0.343084	0.131372	-2.61155	0.0090134	0.161318
ENSG00000135636.9	DYSF	18.0499	0.526322	0.201665	2.60988	0.00905749	0.161585
ENSG00000163399.11	ATP1A1	11569.9	0.30171	0.115609	2.60976	0.00906069	0.161585
ENSG00000177990.7	DPY19L2	72.7699	-0.499993	0.191639	-2.60904	0.0090796	0.161723
ENSG00000169908.6	TM4SF1	2985.47	0.357197	0.136922	2.60875	0.00908736	0.161723
ENSG00000257335.4	MGAM	12.8768	0.50597	0.194273	2.60442	0.00920291	0.163608
ENSG00000162413.12	KLHL21	3280.9	0.29187	0.112119	2.60323	0.00923512	0.163839
ENSG00000250722.1	SEPP1	32.0033	0.536789	0.206199	2.60326	0.00923408	0.163839
ENSG00000161921.10	CXCL16	288.923	0.370974	0.142603	2.60144	0.00928341	0.164216
ENSG00000205181.5	LINC00654	242.638	-0.428364	0.164624	-2.60208	0.00926597	0.164216
ENSG00000196960.3	RP11-192P3.5	30.3218	-0.525882	0.202156	-2.60137	0.00928522	0.164216
ENSG00000122176.10	FMOD	769.949	-0.422663	0.162513	-2.6008	0.00930079	0.16432
ENSG00000136158.6	SPRY2	1050.62	0.295093	0.113492	2.60012	0.00931902	0.164472
ENSG00000163697.12	APBB2	1491.31	-0.3669	0.141133	-2.59967	0.00933141	0.16452
ENSG00000106078.13	COBL	12.5388	0.501964	0.193239	2.59763	0.00938686	0.165327
ENSG00000169239.8	CA5B	395.397	0.350566	0.135002	2.59674	0.00941124	0.165585
ENSG00000142494.9	SLC47A1	101.416	0.476408	0.183505	2.59615	0.0094274	0.165699
ENSG00000170370.10	EMX2	188.402	-0.389838	0.150235	-2.59485	0.00946311	0.165984
ENSG00000237187.4	NR2F1-AS1	236.177	-0.370471	0.142771	-2.59486	0.009463	0.165984
ENSG00000120068.5	HOXB8	8.53585	0.482306	0.185899	2.59446	0.00947402	0.166005
ENSG00000198720.8	ANKRD13B	349.153	0.372964	0.143853	2.59268	0.00952315	0.166117
ENSG00000268865.1	AC026310.1	18.7999	0.53105	0.204755	2.59359	0.00949784	0.166117
ENSG00000196074.8	SYCP2	80.4475	-0.510378	0.196896	-2.59211	0.00953889	0.166117
ENSG00000143537.9	ADAM15	4848.88	0.352788	0.136061	2.59287	0.00951788	0.166117
ENSG00000184530.8	C6orf58	11.9052	0.499893	0.192848	2.59216	0.00953741	0.166117
ENSG00000213077.5	FAM106A	16.488	-0.507182	0.195604	-2.5929	0.0095171	0.166117
ENSG00000172183.10	ISG20	153.927	0.449858	0.173662	2.59042	0.00958595	0.166766
ENSG00000180190.7	TDRP	28.5661	0.533684	0.206328	2.58658	0.00969335	0.168014
ENSG00000263567.1	RP11-805L22.3	27.7848	0.534104	0.206529	2.5861	0.00970682	0.168014
ENSG00000105928.9	DFNA5	1763.36	-0.341552	0.132065	-2.58624	0.0097028	0.168014
ENSG00000100033.12	PRODH	10.485	0.491385	0.189933	2.58715	0.00967729	0.168014
ENSG00000141627.9	DYM	1561.97	-0.327917	0.1268	-2.5861	0.00970694	0.168014
ENSG00000144152.8	FBLN7	1697.69	0.330011	0.127656	2.58516	0.00973328	0.168128
ENSG00000169605.5	GKN1	11.404	0.495769	0.191772	2.5852	0.0097322	0.168128
ENSG00000273018.1	CTD-2303H24.2	60.3348	-0.532396	0.206042	-2.58393	0.00976823	0.168561
ENSG00000141052.13	MYOCD	115.772	0.517676	0.200526	2.58159	0.00983458	0.169535
ENSG00000128512.15	DOCK4	411.1	0.387359	0.150134	2.5801	0.00987721	0.170098
ENSG00000206344.6	HCG27	26.2126	0.532808	0.206589	2.57907	0.00990653	0.170258
ENSG00000156273.11	BACH1	2434.23	-0.363156	0.140796	-2.57931	0.00989987	0.170258
ENSG00000146674.10	IGFBP3	218942	0.288777	0.111989	2.57861	0.00991985	0.170316
ENSG00000172073.3	TEX37	7.31997	0.456625	0.177163	2.57743	0.00995367	0.170724
ENSG00000168234.8	TTC39C	641.979	-0.330367	0.128274	-2.57547	0.0100104	0.171525
ENSG00000165949.8	IFI27	1718.99	0.503643	0.195738	2.57305	0.0100808	0.172557
ENSG00000152127.4	MGAT5	5000.09	0.39622	0.154078	2.57156	0.0101242	0.173126
ENSG00000188807.8	TMEM201	1042.74	0.291003	0.11323	2.57001	0.0101696	0.173729
ENSG00000144824.15	PHLDB2	2703.02	-0.374586	0.145865	-2.56803	0.0102278	0.174548
ENSG00000153879.4	CEBPG	1270.04	-0.29506	0.114948	-2.56691	0.0102609	0.174709
ENSG00000163132.6	MSX1	206.024	0.428137	0.166806	2.56667	0.010268	0.174709
ENSG00000137857.13	DUOX1	56.4477	0.50717	0.197563	2.56713	0.0102544	0.174709
ENSG00000245694.4	CRNDE	495.75	-0.369211	0.143973	-2.56445	0.0103339	0.175655
ENSG00000138792.5	ENPEP	34.6636	0.524892	0.204756	2.5635	0.0103622	0.175961
ENSG00000006453.9	BAIAP2L1	346.398	-0.368739	0.144128	-2.55842	0.0105149	0.178377
ENSG00000169756.12	LIMS1	2970.59	-0.292618	0.114435	-2.55707	0.0105558	0.178893
ENSG00000116726.4	PRAMEF12	10.4761	0.476932	0.186634	2.55544	0.0106053	0.179552
ENSG00000119686.5	FLVCR2	36.9177	-0.526101	0.205913	-2.55496	0.0106199	0.179621
ENSG00000133818.8	RRAS2	1630.26	-0.303692	0.118899	-2.5542	0.0106433	0.17984
ENSG00000101752.7	MIB1	2691.3	-0.411377	0.161096	-2.55361	0.0106612	0.179963
ENSG00000230795.2	HLA-K	45.9395	0.503876	0.197355	2.55314	0.0106756	0.180007
ENSG00000269821.1	KCNQ1OT1	325.85	-0.504007	0.19743	-2.55284	0.0106849	0.180007
ENSG00000100234.11	TIMP3	70648.5	0.264772	0.103807	2.55061	0.0107535	0.180983
ENSG00000159674.7	SPON2	2913.37	0.328625	0.12896	2.54828	0.0108255	0.182016
ENSG00000099139.9	PCSK5	79.4331	0.468079	0.183873	2.54566	0.010907	0.183205
ENSG00000244468.1	RP11-206M11.7	130.102	0.507072	0.199326	2.54393	0.0109613	0.183937
ENSG00000026508.12	CD44	36132.8	0.256281	0.100757	2.54355	0.0109733	0.183957
ENSG00000135919.8	SERPINE2	44322.8	0.298514	0.117387	2.543	0.0109906	0.184065
ENSG00000169174.9	PCSK9	83.3368	0.457258	0.179879	2.54204	0.0110209	0.184391
ENSG00000125740.9	FOSB	63.6676	0.523967	0.206207	2.54098	0.0110544	0.18477
ENSG00000255318.1	RP11-655M14.13	25.2727	0.524796	0.206656	2.53947	0.0111022	0.185387
ENSG00000260549.1	MT1L	148.886	0.484985	0.191081	2.53811	0.0111454	0.185928
ENSG00000079134.7	THOC1	828.821	-0.335483	0.132402	-2.53383	0.0112824	0.188029
ENSG00000169126.11	ARMC4	23.1711	0.52214	0.20615	2.53281	0.0113151	0.188206
ENSG00000196154.7	S100A4	6196.48	0.454107	0.179286	2.53286	0.0113135	0.188206
ENSG00000125730.12	C3	10923	0.466461	0.184271	2.53138	0.0113615	0.188794
ENSG00000104368.13	PLAT	4902.8	0.330081	0.130473	2.52987	0.0114103	0.189269
ENSG00000250584.2	RP11-325I22.2	7.93095	0.440312	0.174049	2.52981	0.0114123	0.189269
ENSG00000171723.11	GPHN	457.257	0.352535	0.139431	2.52838	0.0114591	0.18986
ENSG00000108551.4	RASD1	95.6195	0.496003	0.196448	2.52485	0.0115746	0.191588
ENSG00000114520.6	SNX4	504.437	-0.32066	0.127096	-2.52297	0.011637	0.191748
ENSG00000164323.8	KIAA1430	2378.81	-0.293714	0.116365	-2.52407	0.0116006	0.191748
ENSG00000179348.7	GATA2	259.502	0.377042	0.14945	2.52286	0.0116405	0.191748
ENSG00000123570.3	RAB9B	46.3078	0.49735	0.197138	2.52286	0.0116405	0.191748
ENSG00000251191.3	LINC00589	20.4908	0.514995	0.204088	2.52339	0.0116229	0.191748
ENSG00000214376.5	VSTM5	18.9915	0.51825	0.205535	2.52147	0.0116867	0.192323
ENSG00000019485.8	PRDM11	98.7161	0.448082	0.177755	2.52078	0.0117095	0.192512
ENSG00000076344.11	RGS11	36.9145	-0.511945	0.203127	-2.52032	0.0117247	0.192577
ENSG00000160401.10	C9orf117	44.8869	0.509572	0.202254	2.51947	0.0117533	0.19286
ENSG00000154839.5	SKA1	632.284	-0.347134	0.137826	-2.51864	0.0117809	0.193128
ENSG00000267257.1	RP11-1151B14.4	25.8731	-0.516975	0.205445	-2.51636	0.0118573	0.194193
ENSG00000109072.9	VTN	57.616	-0.506929	0.201748	-2.51269	0.0119816	0.194293
ENSG00000048740.13	CELF2	322.172	-0.394498	0.156867	-2.51485	0.0119082	0.194293
ENSG00000273319.1	RP11-138A9.2	19.7617	-0.420694	0.167293	-2.51472	0.0119127	0.194293
ENSG00000185112.4	FAM43A	1392.3	0.396019	0.157576	2.51319	0.0119645	0.194293
ENSG00000166922.4	SCG5	551.528	0.378749	0.150807	2.51149	0.0120224	0.194293
ENSG00000260822.1	GS1-358P8.4	104.105	0.470642	0.187384	2.51165	0.0120168	0.194293
ENSG00000186350.8	RXRA	2527.26	0.306045	0.121825	2.51216	0.0119993	0.194293
ENSG00000215142.4	RP11-292B8.1	19.8116	-0.51782	0.206097	-2.51251	0.0119876	0.194293
ENSG00000155093.13	PTPRN2	12.6428	0.489894	0.195063	2.51147	0.012023	0.194293
ENSG00000115419.8	GLS	4808.41	-0.391601	0.155798	-2.51353	0.0119531	0.194293
ENSG00000186530.13	XKR5	38.5785	0.514943	0.204834	2.51395	0.0119387	0.194293
ENSG00000152413.10	HOMER1	186.07	-0.416306	0.165622	-2.51359	0.0119509	0.194293
ENSG00000176435.6	CLEC14A	142.417	0.46184	0.183604	2.51542	0.011889	0.194293
ENSG00000213983.7	AP1G2	171.613	0.389453	0.154835	2.51527	0.0118941	0.194293
ENSG00000117676.9	RPS6KA1	213.632	0.411865	0.164095	2.50991	0.0120761	0.194967
ENSG00000187764.7	SEMA4D	24.7819	0.516525	0.205941	2.50812	0.0121374	0.195772
ENSG00000078043.11	PIAS2	671.635	-0.314454	0.125461	-2.50639	0.0121971	0.196549
ENSG00000248243.1	RP11-93K22.13	14.9234	0.504803	0.201469	2.50562	0.0122238	0.196792
ENSG00000141448.4	GATA6	698.05	-0.39979	0.159907	-2.50014	0.0124146	0.199675
ENSG00000231231.1	AP001422.3	38.984	0.514268	0.205751	2.49946	0.0124382	0.199679
ENSG00000271133.1	CTA-293F17.1	26.6362	-0.506195	0.202498	-2.49976	0.0124279	0.199679
ENSG00000267454.1	ZNF582-AS1	30.9782	0.512099	0.204941	2.49877	0.0124626	0.199883
ENSG00000261272.1	MUC22	13.1877	0.487232	0.195042	2.49808	0.0124866	0.20008
ENSG00000149380.7	P4HA3	74.4451	0.472786	0.189374	2.49657	0.0125401	0.200747
ENSG00000197083.7	ZNF300P1	44.8046	0.499514	0.200144	2.49577	0.0125683	0.20101
ENSG00000152939.10	MARVELD2	8.17092	0.430415	0.172604	2.49366	0.0126434	0.20172
ENSG00000241935.4	HOGA1	15.5393	0.507309	0.203451	2.49352	0.0126482	0.20172
ENSG00000250770.2	RP5-1063M23.1	42.0567	0.497163	0.19937	2.49366	0.0126432	0.20172
ENSG00000169504.10	CLIC4	37339.2	-0.276659	0.110972	-2.49306	0.0126647	0.201795
ENSG00000142949.12	PTPRF	2692.87	-0.320186	0.128517	-2.49139	0.0127245	0.202558
ENSG00000141425.13	RPRD1A	1846.11	-0.282248	0.113337	-2.49034	0.0127619	0.202965
ENSG00000019991.11	HGF	909.891	0.37301	0.149808	2.48992	0.0127771	0.203016
ENSG00000100889.7	PCK2	1301.59	-0.360545	0.144912	-2.48802	0.0128458	0.203877
ENSG00000257951.1	RP11-554D14.4	11.9957	0.47593	0.191309	2.48776	0.0128552	0.203877
ENSG00000184922.9	FMNL1	172.246	-0.462799	0.186086	-2.48701	0.012882	0.204113
ENSG00000148357.12	HMCN2	10.6572	0.47524	0.191209	2.48544	0.012939	0.204825
ENSG00000256128.1	LINC00944	14.3436	-0.457627	0.184221	-2.48413	0.012987	0.205391
ENSG00000150867.9	PIP4K2A	3038.19	-0.299219	0.120468	-2.4838	0.0129988	0.205391
ENSG00000172466.11	ZNF24	1579.1	-0.363527	0.146381	-2.48344	0.0130122	0.205411
ENSG00000176826.11	FKBP9L	160.546	-0.412571	0.166164	-2.48292	0.0130312	0.205521
ENSG00000171843.11	MLLT3	193.186	0.402765	0.162353	2.4808	0.0131087	0.206552
ENSG00000184584.8	TMEM173	3222.51	0.30727	0.123927	2.47946	0.0131583	0.207143
ENSG00000240386.2	LCE1F	7.76252	0.406701	0.164077	2.47871	0.0131857	0.207383
ENSG00000165868.8	HSPA12A	1249.31	0.332887	0.134484	2.4753	0.0133125	0.207463
ENSG00000230666.1	CEACAM22P	24.2313	0.506939	0.204626	2.4774	0.0132345	0.207463
ENSG00000184451.5	CCR10	99.2855	0.441453	0.178299	2.47592	0.0132894	0.207463
ENSG00000109107.9	ALDOC	224.457	-0.387493	0.156489	-2.47617	0.0132801	0.207463
ENSG00000143353.7	LYPLAL1	403.079	-0.366735	0.148014	-2.47771	0.013223	0.207463
ENSG00000065320.4	NTN1	232.118	0.483206	0.195206	2.47537	0.0133098	0.207463
ENSG00000133020.4	MYH8	7.97013	-0.442622	0.178703	-2.47686	0.0132545	0.207463
ENSG00000175387.11	SMAD2	2505.01	-0.277242	0.111979	-2.47583	0.0132925	0.207463
ENSG00000106089.7	STX1A	363.116	0.343281	0.138672	2.4755	0.0133051	0.207463
ENSG00000125257.9	ABCC4	1328.17	-0.327669	0.132225	-2.47812	0.0132076	0.207463
ENSG00000167612.8	ANKRD33	20.3342	0.506012	0.204499	2.47441	0.0133458	0.207792
ENSG00000123106.6	CCDC91	618.624	-0.313547	0.126758	-2.47359	0.0133762	0.208076
ENSG00000074527.7	NTN4	4421.3	-0.318618	0.128894	-2.47193	0.0134385	0.208474
ENSG00000109743.6	BST1	2733.25	-0.363334	0.146968	-2.4722	0.0134284	0.208474
ENSG00000103227.14	LMF1	220.219	0.37397	0.151286	2.47194	0.0134381	0.208474
ENSG00000153395.5	LPCAT1	2325.69	0.25094	0.10181	2.46479	0.0137092	0.21248
ENSG00000164742.10	ADCY1	64.572	0.463045	0.18793	2.46392	0.0137426	0.212805
ENSG00000151150.16	ANK3	578.471	-0.454423	0.184511	-2.46284	0.013784	0.213252
ENSG00000150477.10	KIAA1328	260.286	-0.357192	0.145151	-2.46084	0.0138614	0.214255
ENSG00000170006.7	TMEM154	174.924	-0.382898	0.155647	-2.46005	0.0138919	0.214338
ENSG00000113140.6	SPARC	81444.3	-0.289503	0.117677	-2.46016	0.0138875	0.214338
ENSG00000198015.8	MRPL42	939.007	-0.329465	0.133983	-2.459	0.0139326	0.214772
ENSG00000198429.5	ZNF69	56.4842	-0.49465	0.201189	-2.45864	0.0139465	0.214792
ENSG00000248890.1	HHIP-AS1	355.448	-0.393445	0.160085	-2.45772	0.0139822	0.215001
ENSG00000259807.1	RP11-426C22.4	73.7547	0.46852	0.190638	2.45764	0.0139853	0.215001
ENSG00000110076.14	NRXN2	57.1478	-0.476551	0.193932	-2.4573	0.0139984	0.215008
ENSG00000168389.13	MFSD2A	195.708	0.410035	0.166951	2.45603	0.0140483	0.21558
ENSG00000153391.11	INO80C	269.542	-0.355849	0.145025	-2.45371	0.014139	0.216776
ENSG00000165449.7	SLC16A9	104.853	0.454833	0.18539	2.45338	0.0141519	0.21678
ENSG00000234741.3	GAS5	2830.37	-0.407985	0.166336	-2.45278	0.0141757	0.216949
ENSG00000144642.16	RBMS3	1166.63	-0.3354	0.136786	-2.452	0.0142064	0.217225
ENSG00000078900.10	TP73	49.2661	0.484516	0.197648	2.45141	0.0142298	0.217387
ENSG00000106327.8	TFR2	47.2478	0.488661	0.199608	2.4481	0.0143613	0.219199
ENSG00000087253.7	LPCAT2	745.442	-0.297967	0.121928	-2.44379	0.0145338	0.221435
ENSG00000101624.6	CEP76	344.94	-0.33205	0.135864	-2.44399	0.014526	0.221435
ENSG00000124212.5	PTGIS	8330.51	-0.380543	0.155766	-2.44304	0.0145643	0.221504
ENSG00000168615.7	ADAM9	14775	-0.258132	0.10565	-2.44326	0.0145551	0.221504
ENSG00000256779.1	RP11-60C6.5	11.4252	0.469552	0.192286	2.44195	0.014608	0.221577
ENSG00000128791.7	TWSG1	5812.89	-0.268368	0.109881	-2.44235	0.0145919	0.221577
ENSG00000187173.3	LCE2A	62.1478	0.490999	0.201063	2.44202	0.0146055	0.221577
ENSG00000187601.3	MAGEH1	439.542	0.377988	0.154919	2.4399	0.0146912	0.222305
ENSG00000146006.7	LRRTM2	52.8912	-0.477316	0.195641	-2.43975	0.0146974	0.222305
ENSG00000132357.9	CARD6	757.263	0.33565	0.13757	2.43985	0.0146934	0.222305
ENSG00000256399.1	RP11-274J7.3	7.95022	-0.341517	0.139995	-2.43948	0.0147082	0.222305
ENSG00000167220.7	HDHD2	566.984	-0.32524	0.133365	-2.43871	0.0147397	0.222584
ENSG00000105717.9	PBX4	10.7804	-0.452886	0.185816	-2.43728	0.0147982	0.223269
ENSG00000111843.9	TMEM14C	3383.31	-0.382174	0.156851	-2.43654	0.0148285	0.223529
ENSG00000155975.5	VPS37A	1314.12	-0.275318	0.113034	-2.43571	0.0148626	0.223845
ENSG00000158825.5	CDA	115.686	0.452921	0.186019	2.43481	0.0148997	0.224206
ENSG00000158352.11	SHROOM4	27.2297	0.501121	0.205918	2.4336	0.0149495	0.22455
ENSG00000227039.2	ITGB2-AS1	26.366	0.503049	0.206702	2.4337	0.0149455	0.22455
ENSG00000065361.10	ERBB3	37.7063	-0.489757	0.201273	-2.4333	0.0149621	0.22455
ENSG00000173221.9	GLRX	2156.72	-0.383601	0.157932	-2.4289	0.0151447	0.226833
ENSG00000111711.5	GOLT1B	2187.96	-0.266665	0.109789	-2.42889	0.015145	0.226833
ENSG00000106052.9	TAX1BP1	3298.71	-0.272991	0.112403	-2.42867	0.0151542	0.226833
ENSG00000104765.10	BNIP3L	5265.94	-0.267401	0.110119	-2.4283	0.0151699	0.22687
ENSG00000126709.10	IFI6	5161.27	0.499184	0.205659	2.42725	0.0152139	0.227328
ENSG00000105472.8	CLEC11A	2916.18	0.394458	0.162582	2.42621	0.0152574	0.227779
ENSG00000187800.9	PEAR1	2174.87	-0.337389	0.139294	-2.42214	0.0154294	0.229893
ENSG00000269902.1	RP6-99M1.3	10.2172	-0.413966	0.170926	-2.4219	0.0154395	0.229893
ENSG00000170846.11	AC093323.3	439.941	0.322856	0.133281	2.42236	0.01542	0.229893
ENSG00000163638.9	ADAMTS9	31.0596	0.499734	0.2065	2.42002	0.0155197	0.230484
ENSG00000114744.4	COMMD2	1189.15	-0.296044	0.122319	-2.42025	0.0155096	0.230484
ENSG00000064687.8	ABCA7	732.533	0.305565	0.126246	2.4204	0.0155034	0.230484
ENSG00000183087.10	GAS6	9187.94	-0.334523	0.138296	-2.41889	0.0155681	0.231002
ENSG00000172831.7	CES2	2291.08	0.313057	0.129468	2.41802	0.015605	0.231348
ENSG00000128262.4	POM121L9P	146.277	-0.462641	0.191381	-2.41739	0.0156324	0.231552
ENSG00000245532.4	NEAT1	14849.6	-0.472179	0.195429	-2.41611	0.0156873	0.232122
ENSG00000175048.12	ZDHHC14	415.796	0.334169	0.138323	2.41586	0.0156981	0.232122
ENSG00000182551.9	ADI1	2320.32	-0.359703	0.148917	-2.41546	0.0157153	0.232175
ENSG00000197147.8	LRRC8B	85.3874	0.453064	0.187614	2.41487	0.0157407	0.23235
ENSG00000134202.6	GSTM3	1368.48	-0.404792	0.167876	-2.41125	0.0158979	0.234294
ENSG00000074416.9	MGLL	4595.95	0.281077	0.116571	2.4112	0.0158999	0.234294
ENSG00000099889.9	ARVCF	142.793	0.414024	0.171816	2.40969	0.0159662	0.235067
ENSG00000112053.9	SLC26A8	13.6457	0.478482	0.198656	2.40859	0.0160143	0.235571
ENSG00000109061.9	MYH1	8.00445	-0.396854	0.16481	-2.40795	0.0160425	0.235783
ENSG00000176971.2	FIBIN	453.329	-0.370821	0.154088	-2.40656	0.0161037	0.236479
ENSG00000175003.8	SLC22A1	9.0759	0.433935	0.180488	2.40423	0.0162065	0.237784
ENSG00000153823.14	PID1	419.915	0.319659	0.133199	2.39986	0.0164015	0.240438
ENSG00000091409.10	ITGA6	1453.98	-0.358451	0.14952	-2.39735	0.0165141	0.241259
ENSG00000230880.2	RP11-417J8.3	10.202	-0.43835	0.182822	-2.39768	0.0164992	0.241259
ENSG00000164749.7	HNF4G	8.63605	0.430709	0.179644	2.39757	0.0165042	0.241259
ENSG00000184674.8	GSTT1	331.772	-0.425871	0.177622	-2.39762	0.0165018	0.241259
ENSG00000184979.9	USP18	382.409	0.418839	0.174733	2.39703	0.0165288	0.241267
ENSG00000182263.9	FIGN	79.9387	0.478542	0.199807	2.39502	0.0166195	0.242383
ENSG00000235217.5	TSPY26P	217.047	-0.348222	0.145616	-2.39138	0.0167853	0.244592
ENSG00000074695.5	LMAN1	12380.9	-0.284195	0.118919	-2.38983	0.0168564	0.245418
ENSG00000119782.9	FKBP1B	35.0121	-0.486631	0.203722	-2.38871	0.0169079	0.245957
ENSG00000167642.8	SPINT2	38.0867	0.480565	0.201246	2.38794	0.016943	0.246049
ENSG00000095383.15	TBC1D2	3678.92	0.28395	0.1189	2.38815	0.0169334	0.246049
ENSG00000130635.11	COL5A1	41410.5	-0.32193	0.134945	-2.38565	0.0170491	0.247378
ENSG00000148841.11	ITPRIP	3157.11	0.299609	0.125614	2.38515	0.0170721	0.247497
ENSG00000104219.8	ZDHHC2	922.717	-0.304953	0.127871	-2.38485	0.0170863	0.247497
ENSG00000011332.15	DPF1	295.491	0.404855	0.169955	2.38213	0.0172129	0.249119
ENSG00000161544.5	CYGB	1058.03	-0.351009	0.147378	-2.3817	0.0172329	0.249197
ENSG00000181458.6	TMEM45A	1561.64	-0.315952	0.132728	-2.38044	0.0172918	0.249456
ENSG00000225746.4	AL132709.5	98.2328	-0.447581	0.187983	-2.38096	0.0172677	0.249456
ENSG00000162946.16	DISC1	56.7426	0.461788	0.193997	2.38038	0.0172947	0.249456
ENSG00000134444.9	KIAA1468	1243.8	-0.290924	0.122253	-2.37968	0.0173279	0.249512
ENSG00000184271.11	POU6F1	249.163	0.371401	0.156052	2.37998	0.0173136	0.249512
ENSG00000178031.11	ADAMTSL1	11618.7	0.271947	0.114299	2.37927	0.0173471	0.249579
ENSG00000100302.6	RASD2	32.4792	0.490001	0.206088	2.37763	0.0174243	0.250478
ENSG00000101745.11	ANKRD12	1352.63	-0.435294	0.183164	-2.37653	0.0174764	0.250804
ENSG00000170425.3	ADORA2B	367.851	-0.358212	0.150722	-2.37665	0.0174707	0.250804
ENSG00000168917.8	SLC35G2	547.264	0.365022	0.153623	2.37608	0.0174976	0.250897
ENSG00000103196.7	CRISPLD2	312.668	0.355924	0.149826	2.37558	0.0175215	0.251029
ENSG00000170525.14	PFKFB3	709.478	0.2799	0.117921	2.37362	0.0176147	0.252152
ENSG00000159167.7	STC1	455.543	0.406923	0.171553	2.37199	0.0176927	0.252754
ENSG00000228502.1	EEF1A1P11	36.4343	-0.483162	0.203711	-2.37181	0.0177013	0.252754
ENSG00000231632.1	RP11-82L18.4	19.3587	-0.466331	0.196566	-2.37239	0.0176732	0.252754
ENSG00000125657.3	TNFSF9	180.204	0.413107	0.174241	2.3709	0.0177448	0.253163
ENSG00000166825.9	ANPEP	40397.6	0.250493	0.1057	2.36984	0.0177959	0.25368
ENSG00000260916.1	CCPG1	866.311	-0.284575	0.120122	-2.36906	0.0178334	0.253812
ENSG00000134574.7	DDB2	2229.04	0.322779	0.13625	2.36903	0.0178349	0.253812
ENSG00000135424.11	ITGA7	1415.43	-0.37067	0.156994	-2.36104	0.0182236	0.259128
ENSG00000206532.2	RP11-553A10.1	32.1486	0.48746	0.206603	2.35941	0.0183041	0.260056
ENSG00000152240.8	HAUS1	1092.12	-0.399823	0.169511	-2.35869	0.0183397	0.260344
ENSG00000100258.13	LMF2	6552.01	0.316154	0.13407	2.35813	0.0183675	0.260522
ENSG00000091039.12	OSBPL8	4376.85	-0.352535	0.14954	-2.35746	0.0184005	0.260773
ENSG00000115194.6	SLC30A3	21.4409	0.486317	0.206373	2.35649	0.0184486	0.261076
ENSG00000172197.9	MBOAT1	244.762	0.334842	0.142098	2.35641	0.0184525	0.261076
ENSG00000244586.1	WNT5A-AS1	117.722	0.406083	0.17243	2.35506	0.0185197	0.26181
ENSG00000253873.1	PCDHGA11	218.053	0.367804	0.156216	2.35446	0.0185498	0.262017
ENSG00000198346.6	ZNF813	126.524	-0.400635	0.170257	-2.35312	0.0186167	0.262745
ENSG00000184254.12	ALDH1A3	5602.98	-0.243874	0.103696	-2.35182	0.0186818	0.263446
ENSG00000105711.6	SCN1B	337.079	-0.439663	0.187157	-2.34916	0.0188157	0.265115
ENSG00000196411.5	EPHB4	1534.06	0.270316	0.115143	2.34765	0.0188925	0.265976
ENSG00000164107.7	HAND2	72.0442	0.447087	0.190529	2.34655	0.018948	0.266399
ENSG00000129925.6	TMEM8A	2895.1	0.31413	0.133875	2.34644	0.0189537	0.266399
ENSG00000198734.6	F5	13.8193	0.468015	0.199562	2.34521	0.0190165	0.26663
ENSG00000169764.10	UGP2	4308.5	-0.285659	0.121805	-2.34521	0.0190165	0.26663
ENSG00000250903.4	GMDS-AS1	99.9057	-0.436845	0.186272	-2.3452	0.0190171	0.26663
ENSG00000187653.10	TMSB4XP8	228.194	-0.447437	0.190905	-2.34377	0.0190902	0.267435
ENSG00000248144.1	ADH1C	54.5809	0.460247	0.196629	2.34068	0.0192487	0.269308
ENSG00000133216.12	EPHB2	13.9226	0.458871	0.196053	2.34055	0.0192555	0.269308
ENSG00000228221.1	LINC00578	25.1584	-0.483246	0.206701	-2.3379	0.0193924	0.270124
ENSG00000165985.8	C1QL3	67.696	-0.436953	0.186901	-2.33789	0.019393	0.270124
ENSG00000179833.4	SERTAD2	5140.35	0.32182	0.137621	2.33846	0.0193634	0.270124
ENSG00000229474.2	PATL2	15.4947	0.467918	0.200122	2.33817	0.0193784	0.270124
ENSG00000196468.5	FGF16	26.6474	0.482175	0.206224	2.33812	0.0193812	0.270124
ENSG00000162512.11	SDC3	3455.89	0.298951	0.127978	2.33595	0.0194938	0.271305
ENSG00000135318.7	NT5E	26351.9	0.233023	0.0997833	2.33529	0.0195281	0.271562
ENSG00000184678.8	HIST2H2BE	161.503	0.390113	0.167153	2.33387	0.0196023	0.272372
ENSG00000221887.4	HMSD	67.6646	0.447327	0.191895	2.3311	0.0197481	0.273951
ENSG00000135315.7	KIAA1009	341.578	-0.342318	0.146841	-2.33121	0.019742	0.273951
ENSG00000171219.8	CDC42BPG	38.82	0.478595	0.205381	2.33028	0.0197913	0.274326
ENSG00000182492.11	BGN	11263.9	-0.333634	0.143229	-2.32938	0.0198389	0.274541
ENSG00000197563.5	PIGN	1153.01	-0.29879	0.128267	-2.32943	0.0198362	0.274541
ENSG00000260912.1	RP11-363E7.4	91.5919	0.442096	0.189982	2.32704	0.0199632	0.276036
ENSG00000226363.3	AC009336.24	25.2255	0.479958	0.206451	2.3248	0.0200827	0.277409
ENSG00000134030.9	CTIF	2082.94	-0.306979	0.132059	-2.32457	0.020095	0.277409
ENSG00000134198.5	TSPAN2	36.5046	-0.479342	0.206338	-2.32309	0.0201742	0.277608
ENSG00000126822.11	PLEKHG3	364.909	0.315928	0.135985	2.32326	0.0201652	0.277608
ENSG00000145781.4	COMMD10	445.921	-0.34097	0.146779	-2.32302	0.0201783	0.277608
ENSG00000229116.1	RP11-20J15.3	53.7033	0.46201	0.198904	2.32278	0.0201909	0.277608
ENSG00000197894.6	ADH5	6339.71	-0.304793	0.13119	-2.32329	0.0201636	0.277608
ENSG00000187546.9	AGMO	22.6453	0.479437	0.206551	2.32115	0.0202786	0.278365
ENSG00000178996.8	SNX18	2205.78	-0.280723	0.12094	-2.32118	0.0202773	0.278365
ENSG00000180998.7	GPR137C	337.096	0.346209	0.149222	2.32009	0.0203358	0.278926
ENSG00000197646.6	PDCD1LG2	684.65	0.333267	0.143716	2.31893	0.020399	0.279567
ENSG00000081237.14	PTPRC	20.9274	-0.478325	0.206318	-2.31838	0.0204286	0.279749
ENSG00000231925.7	TAPBP	3877.69	0.25341	0.109356	2.31728	0.0204883	0.28034
ENSG00000197409.6	HIST1H3D	15.5222	0.467658	0.201848	2.31689	0.0205098	0.28041
ENSG00000166886.8	NAB2	1411.27	0.265203	0.114519	2.31579	0.0205698	0.280792
ENSG00000006432.11	MAP3K9	7.16473	0.405508	0.175107	2.31577	0.0205706	0.280792
ENSG00000185532.10	PRKG1	1057.82	-0.338806	0.146387	-2.31445	0.0206429	0.281552
ENSG00000223482.3	NUTM2A-AS1	348.55	-0.322021	0.139207	-2.31326	0.0207084	0.28222
ENSG00000131650.9	KREMEN2	72.2065	0.461135	0.199509	2.31135	0.0208134	0.283161
ENSG00000132718.7	SYT11	3038.4	0.28456	0.123127	2.3111	0.0208273	0.283161
ENSG00000184203.3	PPP1R2	926.002	-0.268016	0.115967	-2.31114	0.020825	0.283161
ENSG00000140092.10	FBLN5	3458.54	-0.305265	0.132176	-2.30954	0.0209139	0.284112
ENSG00000080644.11	CHRNA3	26.2877	0.474254	0.205469	2.30816	0.0209904	0.284924
ENSG00000204634.8	TBC1D8	356.993	0.403437	0.174834	2.30754	0.0210248	0.284938
ENSG00000224116.2	INHBA-AS1	40.5131	0.474704	0.205694	2.30781	0.0210096	0.284938
ENSG00000073282.8	TP63	95.066	0.448994	0.194634	2.30686	0.0210625	0.285223
ENSG00000173805.11	HAP1	12.0737	0.449547	0.194939	2.3061	0.0211053	0.285575
ENSG00000055732.8	MCOLN3	45.1215	0.469113	0.203482	2.30542	0.0211429	0.285857
ENSG00000108688.7	CCL7	33.726	0.475703	0.206418	2.30456	0.0211915	0.28618
ENSG00000100060.13	MFNG	12.5198	0.444892	0.193062	2.3044	0.0212004	0.28618
ENSG00000172059.6	KLF11	948.841	0.289107	0.125481	2.30398	0.0212235	0.286266
ENSG00000244306.5	CTD-2314B22.3	118.485	-0.389297	0.169065	-2.30265	0.0212985	0.287049
ENSG00000187583.6	PLEKHN1	96.4905	0.414144	0.179906	2.302	0.0213351	0.287316
ENSG00000196284.9	SUPT3H	142.494	-0.393415	0.170998	-2.3007	0.0214086	0.287852
ENSG00000167083.2	GNGT2	51.9034	-0.448783	0.195056	-2.30078	0.0214039	0.287852
ENSG00000152642.6	GPD1L	183.642	0.355156	0.154444	2.29957	0.0214726	0.288257
ENSG00000007372.16	PAX6	98.7612	-0.401504	0.174593	-2.29966	0.0214672	0.288257
ENSG00000206384.6	COL6A6	15.7878	0.465845	0.202685	2.29837	0.0215409	0.288719
ENSG00000111275.8	ALDH2	513.241	-0.349741	0.152156	-2.29858	0.021529	0.288719
ENSG00000123552.13	USP45	398.429	-0.304875	0.13269	-2.29765	0.0215817	0.289039
ENSG00000061337.11	LZTS1	52.8308	0.468433	0.203929	2.29704	0.0216165	0.289051
ENSG00000147573.12	TRIM55	66.5467	0.442428	0.19259	2.29726	0.0216039	0.289051
ENSG00000248124.3	RRN3P1	127.243	-0.425277	0.185274	-2.29539	0.0217109	0.289632
ENSG00000173567.10	GPR113	30.3759	0.472771	0.205943	2.29564	0.0216964	0.289632
ENSG00000079432.3	CIC	4295.25	0.303272	0.132122	2.2954	0.0217104	0.289632
ENSG00000134046.7	MBD2	2398.39	-0.249979	0.108956	-2.29432	0.0217722	0.290223
ENSG00000231453.1	AC018470.4	25.6843	-0.473748	0.206609	-2.29297	0.0218497	0.290859
ENSG00000253284.2	RP11-282K24.3	7.17915	-0.328381	0.14325	-2.29236	0.0218847	0.290859
ENSG00000198598.2	MMP17	791.816	0.306876	0.133857	2.29257	0.0218728	0.290859
ENSG00000148572.10	NRBF2	951.23	-0.314304	0.137113	-2.2923	0.0218882	0.290859
ENSG00000185164.10	NOMO2	2518.61	0.239783	0.104634	2.29162	0.0219274	0.290926
ENSG00000059758.3	CDK17	1327.35	-0.267974	0.116923	-2.29188	0.0219127	0.290926
ENSG00000147852.11	VLDLR	229.704	-0.340652	0.148936	-2.28723	0.0221824	0.294081
ENSG00000248323.1	LUCAT1	39.1215	0.465308	0.203577	2.28566	0.0222743	0.294686
ENSG00000099904.11	ZDHHC8	1631.97	0.246243	0.107738	2.28556	0.0222799	0.294686
ENSG00000205683.7	DPF3	172.811	0.344671	0.150791	2.28575	0.0222689	0.294686
ENSG00000120889.8	TNFRSF10B	4972.24	0.245177	0.107379	2.28329	0.0224134	0.296041
ENSG00000230712.2	AP000354.4	20.3584	-0.470374	0.206013	-2.28322	0.0224171	0.296041
ENSG00000169139.7	UBE2V2	1786.47	-0.290544	0.127289	-2.28256	0.0224563	0.29633
ENSG00000175274.14	TP53I11	921.433	0.29475	0.129175	2.28178	0.0225024	0.296708
ENSG00000016402.8	IL20RA	26.5721	-0.471562	0.206698	-2.28141	0.0225242	0.296767
ENSG00000119616.7	FCF1	1030.91	-0.287136	0.125878	-2.28107	0.0225444	0.296803
ENSG00000169933.8	FRMPD4	455.366	-0.369487	0.162025	-2.28043	0.0225821	0.296944
ENSG00000158023.5	WDR66	218.314	0.336015	0.147375	2.28	0.0226074	0.296944
ENSG00000152256.9	PDK1	818.093	-0.287318	0.126002	-2.28026	0.0225921	0.296944
ENSG00000182578.9	CSF1R	24.0464	0.470412	0.206446	2.27862	0.0226898	0.297218
ENSG00000124067.12	SLC12A4	4245.66	0.251185	0.110228	2.27877	0.0226807	0.297218
ENSG00000082781.7	ITGB5	15024.8	0.265335	0.116411	2.2793	0.022649	0.297218
ENSG00000175040.4	CHST2	412.482	0.324335	0.142366	2.27819	0.0227154	0.297218
ENSG00000128045.5	RASL11B	9.73051	0.433533	0.190277	2.27843	0.022701	0.297218
ENSG00000183876.8	ARSI	497.898	0.308527	0.135594	2.27536	0.0228841	0.299195
ENSG00000175354.14	PTPN2	1083.88	-0.289307	0.127199	-2.27445	0.0229391	0.299413
ENSG00000168646.8	AXIN2	176.372	-0.363151	0.159682	-2.27421	0.0229534	0.299413
ENSG00000178814.11	OPLAH	390.392	-0.313572	0.137858	-2.27461	0.0229296	0.299413
ENSG00000273007.1	RP11-170N16.3	16.1339	-0.448366	0.197248	-2.27311	0.0230194	0.300045
ENSG00000135437.5	RDH5	251.267	0.338635	0.149001	2.2727	0.0230441	0.300135
ENSG00000100644.12	HIF1A	19180.9	-0.233136	0.102594	-2.27241	0.0230616	0.300135
ENSG00000117152.9	RGS4	2738.79	-0.377857	0.16635	-2.27146	0.0231192	0.300272
ENSG00000204262.7	COL5A2	19759	-0.269061	0.11846	-2.27132	0.0231275	0.300272
ENSG00000124762.9	CDKN1A	29827.3	0.278085	0.122407	2.2718	0.0230988	0.300272
ENSG00000081307.8	UBA5	970.974	-0.265712	0.116998	-2.27107	0.0231425	0.300272
ENSG00000100647.7	KIAA0247	1512.44	0.316785	0.139531	2.27035	0.0231865	0.300614
ENSG00000114200.5	BCHE	495.824	-0.299876	0.132141	-2.26937	0.0232459	0.301155
ENSG00000166278.10	C2	218.207	0.406839	0.179355	2.26835	0.0233082	0.301518
ENSG00000134802.13	SLC43A3	2449.06	0.311506	0.137328	2.26833	0.0233093	0.301518
ENSG00000139865.12	TTC6	10.6086	0.433681	0.191229	2.26787	0.0233373	0.301651
ENSG00000164346.5	NSA2	1361.34	-0.332873	0.146914	-2.26577	0.0234655	0.303079
ENSG00000170873.14	MTSS1	1058.85	0.329568	0.145512	2.26488	0.0235202	0.303096
ENSG00000143772.5	ITPKB	91.6345	0.416155	0.183733	2.265	0.0235128	0.303096
ENSG00000163251.3	FZD5	176.495	0.391341	0.172784	2.26491	0.0235184	0.303096
ENSG00000011465.12	DCN	68808.7	-0.354948	0.156792	-2.26382	0.0235854	0.303478
ENSG00000225399.3	RP11-3B7.1	12.6306	-0.433978	0.1917	-2.26384	0.0235841	0.303478
ENSG00000188783.5	PRELP	676.73	0.396309	0.175129	2.26296	0.0236385	0.303931
ENSG00000120279.6	MYCT1	43.0951	0.465583	0.205835	2.26192	0.0237021	0.30452
ENSG00000240875.1	LINC00886	219.255	0.363345	0.160663	2.26153	0.0237265	0.304603
ENSG00000009950.11	MLXIPL	13.5508	0.415265	0.183668	2.26096	0.0237619	0.304828
ENSG00000170142.7	UBE2E1	1256.64	-0.275664	0.121976	-2.25998	0.0238228	0.305379
ENSG00000133597.5	ADCK2	735.158	0.311918	0.138133	2.2581	0.0239395	0.306415
ENSG00000112996.5	MRPS30	742.645	-0.262848	0.1164	-2.25814	0.023937	0.306415
ENSG00000047617.10	ANO2	45.9912	0.451378	0.199973	2.2572	0.0239958	0.306905
ENSG00000198003.7	CCDC151	15.074	0.455043	0.20165	2.2566	0.0240331	0.307152
ENSG00000112414.10	GPR126	1341.96	-0.362769	0.160842	-2.25544	0.0241055	0.307615
ENSG00000164603.7	C7orf60	525.978	-0.295776	0.131135	-2.25551	0.0241014	0.307615
ENSG00000163624.5	CDS1	7.30956	0.400598	0.177718	2.25412	0.0241887	0.307757
ENSG00000152503.5	TRIM36	14.1538	0.448079	0.198775	2.2542	0.0241837	0.307757
ENSG00000166128.8	RAB8B	1628.47	-0.278197	0.123405	-2.25434	0.0241745	0.307757
ENSG00000116237.11	ICMT	9985.3	0.225632	0.10006	2.25497	0.0241352	0.307757
ENSG00000144034.10	TPRKB	398.552	-0.373969	0.166002	-2.2528	0.0242716	0.30858
ENSG00000161381.9	PLXDC1	50.4224	-0.458782	0.203852	-2.25057	0.0244129	0.310145
ENSG00000140320.7	BAHD1	697.845	0.264888	0.117755	2.24949	0.0244814	0.310682
ENSG00000178878.8	APOLD1	713.862	0.297842	0.132414	2.24933	0.0244916	0.310682
ENSG00000162496.4	DHRS3	813.385	-0.272965	0.121539	-2.24591	0.0247098	0.311366
ENSG00000249464.1	RP11-93L9.1	13.7204	0.446924	0.198847	2.24758	0.0246032	0.311366
ENSG00000155324.5	GRAMD3	1412.93	-0.303246	0.13497	-2.24676	0.0246555	0.311366
ENSG00000164070.7	HSPA4L	1465.81	0.275151	0.122484	2.24643	0.0246762	0.311366
ENSG00000264964.1	RP11-888D10.3	20.9406	-0.462868	0.206079	-2.24607	0.0246997	0.311366
ENSG00000170381.8	SEMA3E	7.17147	0.388327	0.172854	2.24655	0.0246686	0.311366
ENSG00000125430.4	HS3ST3B1	669.883	0.308861	0.13742	2.24757	0.0246038	0.311366
ENSG00000130707.13	ASS1	2887.38	-0.346357	0.154135	-2.2471	0.0246337	0.311366
ENSG00000166260.6	COX11	624.638	-0.288601	0.128479	-2.24628	0.0246859	0.311366
ENSG00000203485.8	INF2	4040.8	0.261977	0.116739	2.24412	0.0248246	0.311845
ENSG00000125977.6	EIF2S2	4248.82	-0.321472	0.143283	-2.24361	0.0248576	0.311845
ENSG00000260077.1	RP11-254F7.2	143.342	0.393172	0.175188	2.24429	0.0248135	0.311845
ENSG00000170373.4	CST1	11.3968	0.39929	0.177963	2.24366	0.024854	0.311845
ENSG00000168356.7	SCN11A	8.04579	0.404826	0.180364	2.24449	0.0248008	0.311845
ENSG00000003249.9	DBNDD1	100.072	0.410747	0.182964	2.24497	0.0247704	0.311845
ENSG00000142611.12	PRDM16	116.697	0.386167	0.172243	2.24199	0.0249621	0.312925
ENSG00000198208.7	RPS6KL1	29.7592	0.463074	0.206658	2.24077	0.0250408	0.313682
ENSG00000119698.7	PPP4R4	89.8174	-0.412668	0.184362	-2.23836	0.0251978	0.313964
ENSG00000090565.11	RAB11FIP3	1711.42	0.258339	0.115459	2.23751	0.0252533	0.313964
ENSG00000070047.7	PHRF1	2035.75	0.234768	0.104871	2.23863	0.0251803	0.313964
ENSG00000108852.10	MPP2	280.899	0.334174	0.149235	2.23924	0.02514	0.313964
ENSG00000128567.12	PODXL	2621.69	0.344999	0.154213	2.23716	0.0252759	0.313964
ENSG00000112297.10	AIM1	3533.78	-0.273297	0.122138	-2.23761	0.0252466	0.313964
ENSG00000232807.2	RP11-536K7.3	40.6984	-0.448997	0.200451	-2.23993	0.0250952	0.313964
ENSG00000272405.1	RP11-284F21.10	43.4505	0.455349	0.203478	2.23783	0.0252322	0.313964
ENSG00000168497.4	SDPR	301.868	0.318107	0.142058	2.23927	0.0251384	0.313964
ENSG00000135750.10	KCNK1	8.15404	0.376558	0.168307	2.23733	0.025265	0.313964
ENSG00000196547.10	MAN2A2	1438.36	0.25668	0.114741	2.23703	0.0252843	0.313964
ENSG00000127129.5	EDN2	15.08	0.436695	0.194998	2.23949	0.0251241	0.313964
ENSG00000163412.8	EIF4E3	156.226	0.362363	0.162268	2.23312	0.025541	0.316921
ENSG00000247157.2	RP11-434C1.1	19.2311	0.456011	0.204236	2.23276	0.0255647	0.316984
ENSG00000076641.4	PAG1	840.194	0.36607	0.163998	2.23216	0.0256043	0.317013
ENSG00000197008.5	ZNF138	158.558	-0.379198	0.169875	-2.23221	0.0256009	0.317013
ENSG00000204977.5	TRIM13	554.714	-0.270567	0.121261	-2.23128	0.0256625	0.317273
ENSG00000162738.5	VANGL2	9.42957	0.411824	0.184556	2.23143	0.0256525	0.317273
ENSG00000176928.4	GCNT4	41.245	0.454212	0.203612	2.23077	0.0256961	0.317458
ENSG00000049759.12	NEDD4L	1015.31	0.258831	0.116072	2.22992	0.0257528	0.317929
ENSG00000139266.5	2017-03-09	83.4505	-0.418094	0.187534	-2.22942	0.0257857	0.318105
ENSG00000265688.1	MAFG-AS1	145.659	0.389748	0.174906	2.22833	0.0258585	0.318617
ENSG00000204128.5	C2orf72	7.66408	0.392464	0.176132	2.22824	0.0258646	0.318617
ENSG00000186897.3	C1QL4	10.5006	0.425749	0.191175	2.22701	0.0259468	0.319398
ENSG00000158292.6	GPR153	995.804	0.282094	0.126689	2.22667	0.0259691	0.319443
ENSG00000135480.10	KRT7	894.708	-0.405406	0.182121	-2.22602	0.0260127	0.319748
ENSG00000043143.16	PHF15	1848.7	0.275354	0.123738	2.22529	0.0260615	0.320117
ENSG00000105696.4	TMEM59L	86.792	-0.408174	0.183546	-2.22383	0.0261602	0.320839
ENSG00000155657.19	TTN	360.724	-0.43116	0.193913	-2.22348	0.0261838	0.320839
ENSG00000267710.1	AC006116.20	9.49397	-0.421099	0.189403	-2.2233	0.0261955	0.320839
ENSG00000148848.10	ADAM12	9281.64	-0.29163	0.131127	-2.22403	0.0261463	0.320839
ENSG00000128609.10	NDUFA5	864.777	-0.290475	0.130736	-2.22184	0.0262939	0.321813
ENSG00000052126.10	PLEKHA5	893.814	-0.259798	0.116955	-2.22135	0.0263272	0.321989
ENSG00000139946.5	PELI2	115.411	0.385024	0.173398	2.22046	0.0263875	0.322264
ENSG00000059378.8	PARP12	1270.98	0.295444	0.133045	2.22064	0.0263753	0.322264
ENSG00000196305.13	IARS	9435.69	-0.251121	0.113143	-2.2195	0.0264525	0.322827
ENSG00000008311.10	AASS	381.383	-0.368325	0.165985	-2.21903	0.0264848	0.32299
ENSG00000185015.3	CA13	83.3944	0.415625	0.187356	2.21837	0.0265299	0.323309
ENSG00000163735.6	CXCL5	120.238	-0.454358	0.204938	-2.21705	0.0266195	0.324169
ENSG00000074181.4	NOTCH3	1910.29	-0.290352	0.131081	-2.21505	0.0267567	0.324583
ENSG00000139233.2	LLPH	392.4	-0.341494	0.15412	-2.21576	0.0267078	0.324583
ENSG00000071575.7	TRIB2	495.793	0.284015	0.128182	2.21572	0.0267104	0.324583
ENSG00000101134.7	DOK5	1051.11	-0.281241	0.126933	-2.21566	0.0267151	0.324583
ENSG00000173641.13	HSPB7	6631.35	0.412228	0.18614	2.21461	0.0267868	0.324583
ENSG00000238105.3	GOLGA2B	72.3216	0.426236	0.19241	2.21526	0.0267425	0.324583
ENSG00000106305.5	AIMP2	415.557	-0.329461	0.14876	-2.21472	0.0267796	0.324583
ENSG00000154874.10	CCDC144B	121.42	-0.404865	0.182897	-2.21363	0.0268546	0.324898
ENSG00000159363.13	ATP13A2	859.664	0.284444	0.128515	2.21331	0.026876	0.324898
ENSG00000176749.4	CDK5R1	100.512	0.389451	0.175918	2.21382	0.0268411	0.324898
ENSG00000251432.2	RP11-420A23.1	49.4419	-0.444692	0.200934	-2.21312	0.0268891	0.324898
ENSG00000227184.3	EPPK1	77.1163	0.451287	0.203951	2.21273	0.0269166	0.325001
ENSG00000107282.5	APBA1	289.389	0.313808	0.141884	2.21172	0.0269861	0.325379
ENSG00000023572.4	GLRX2	267.588	-0.389725	0.176199	-2.21185	0.0269772	0.325379
ENSG00000261556.4	RP11-296I10.6	133.973	-0.387424	0.175283	-2.21028	0.0270859	0.326352
ENSG00000003400.10	CASP10	383.547	0.337939	0.152916	2.20997	0.027107	0.326375
ENSG00000070413.14	DGCR2	1896.82	0.244894	0.110969	2.20687	0.0273229	0.328743
ENSG00000135709.8	KIAA0513	714.707	0.309941	0.140497	2.20603	0.0273819	0.328973
ENSG00000169169.10	CPT1C	648.573	0.27898	0.126462	2.20603	0.0273816	0.328973
ENSG00000121057.8	AKAP1	600.933	0.30434	0.137983	2.20563	0.0274096	0.328973
ENSG00000189229.10	AC069277.2	31.5453	0.45358	0.205659	2.2055	0.0274193	0.328973
ENSG00000073464.7	CLCN4	140.893	0.396126	0.179696	2.20442	0.0274945	0.329644
ENSG00000001617.7	SEMA3F	732.246	-0.257668	0.116927	-2.20366	0.0275483	0.330057
ENSG00000127990.11	SGCE	2288.92	0.25632	0.116417	2.20174	0.0276835	0.331444
ENSG00000204642.9	HLA-F	505.338	0.316198	0.143641	2.20131	0.0277142	0.331579
ENSG00000100979.10	PLTP	1568.95	0.370921	0.168537	2.20083	0.0277478	0.331748
ENSG00000180340.5	FZD2	578.514	-0.304289	0.138371	-2.19908	0.0278721	0.332994
ENSG00000197046.7	SIGLEC15	262.355	0.30618	0.139248	2.19881	0.0278911	0.332994
ENSG00000213281.4	NRAS	2502.83	-0.252418	0.114828	-2.19823	0.0279329	0.33326
ENSG00000177106.10	EPS8L2	1991.14	0.264764	0.120517	2.1969	0.0280279	0.334159
ENSG00000149218.4	ENDOD1	2300.74	0.277978	0.126565	2.19633	0.0280683	0.334407
ENSG00000126777.13	KTN1	6707.95	-0.293165	0.133521	-2.19565	0.028117	0.334753
ENSG00000105011.4	ASF1B	3176.11	0.319546	0.145583	2.19495	0.0281673	0.335118
ENSG00000162241.8	SLC25A45	145.208	0.377382	0.172279	2.19052	0.0284864	0.33778
ENSG00000162994.11	CLHC1	70.6497	-0.412954	0.18847	-2.19109	0.0284452	0.33778
ENSG00000099849.10	RASSF7	180.197	0.380381	0.173596	2.19119	0.0284384	0.33778
ENSG00000112964.9	GHR	40.8268	0.437771	0.199811	2.19093	0.0284571	0.33778
ENSG00000167383.4	ZNF229	163.386	-0.372315	0.16997	-2.19047	0.0284901	0.33778
ENSG00000088881.16	EBF4	24.8668	0.452505	0.206663	2.18958	0.0285547	0.33796
ENSG00000131446.11	MGAT1	7033.32	0.248027	0.113263	2.18982	0.0285373	0.33796
ENSG00000214140.6	PRCD	46.843	-0.444335	0.202988	-2.18897	0.0285987	0.33796
ENSG00000198885.5	ITPRIPL1	83.8431	0.401482	0.183418	2.1889	0.0286044	0.33796
ENSG00000129009.8	ISLR	15632.7	0.294067	0.13432	2.1893	0.0285751	0.33796
ENSG00000181026.13	AEN	2031.07	0.259884	0.118772	2.18809	0.028663	0.338418
ENSG00000249790.2	RP11-20D14.6	80.9758	-0.407765	0.18644	-2.18711	0.0287345	0.339028
ENSG00000161682.10	FAM171A2	167.606	0.356233	0.162935	2.18635	0.0287897	0.339209
ENSG00000100321.10	SYNGR1	353.103	-0.353763	0.161797	-2.18647	0.0287815	0.339209
ENSG00000144647.5	POMGNT2	543.663	0.325299	0.148812	2.18596	0.0288182	0.339311
ENSG00000110799.9	VWF	32.5866	0.446893	0.204475	2.18556	0.028848	0.339427
ENSG00000170049.5	KCNAB3	221.652	0.325687	0.149047	2.18513	0.0288794	0.339562
ENSG00000117226.7	GBP3	2086.58	0.234628	0.10742	2.18422	0.028946	0.339801
ENSG00000184719.7	RNLS	268.138	-0.328055	0.15018	-2.18441	0.0289319	0.339801
ENSG00000242207.1	HOXB-AS4	12.2866	0.428709	0.196292	2.18404	0.0289595	0.339801
ENSG00000242732.3	RGAG4	630.321	0.328986	0.150689	2.18322	0.0290199	0.340276
ENSG00000265485.1	RP11-449D8.1	35.1178	0.447432	0.205034	2.18224	0.0290921	0.340756
ENSG00000272068.1	RP11-284F21.9	7.56838	0.393011	0.180106	2.18212	0.0291009	0.340756
ENSG00000172460.10	PRSS30P	15.0289	0.436315	0.200005	2.18153	0.0291446	0.340843
ENSG00000091831.17	ESR1	40.8872	0.439917	0.201685	2.1812	0.0291683	0.340843
ENSG00000066248.10	NGEF	190.899	0.361341	0.165648	2.18138	0.0291554	0.340843
ENSG00000128915.7	NARG2	1216.83	-0.255061	0.117025	-2.17955	0.0292911	0.342044
ENSG00000184292.5	TACSTD2	48.4334	0.435904	0.20007	2.17876	0.0293495	0.342492
ENSG00000226950.2	DANCR	298.046	-0.370125	0.169952	-2.17783	0.029419	0.343067
ENSG00000024526.12	DEPDC1	1141.95	-0.270701	0.124341	-2.17709	0.0294736	0.34347
ENSG00000066923.13	STAG3	112.206	0.371555	0.170693	2.17675	0.0294995	0.343536
ENSG00000142686.7	C1orf216	846.871	0.251056	0.115423	2.1751	0.0296229	0.344637
ENSG00000073910.15	FRY	436.467	-0.366843	0.168668	-2.17494	0.0296345	0.344637
ENSG00000136802.7	LRRC8A	2095.11	0.303898	0.139797	2.17386	0.0297156	0.345345
ENSG00000183337.12	BCOR	981.746	0.284678	0.131078	2.17182	0.0298692	0.346894
ENSG00000156414.14	TDRD9	223.772	-0.316017	0.145604	-2.17039	0.0299771	0.34791
ENSG00000240747.3	KRBOX1	43.1394	0.445613	0.205356	2.16995	0.0300103	0.347937
ENSG00000198753.7	PLXNB3	317.817	0.3309	0.152501	2.16982	0.0300203	0.347937
ENSG00000113391.12	FAM172A	730.366	-0.265738	0.12256	-2.16823	0.0301411	0.348572
ENSG00000156113.16	KCNMA1	1343.48	0.250282	0.115491	2.16711	0.0302268	0.348572
ENSG00000121413.8	ZSCAN18	75.1482	0.394763	0.182126	2.16753	0.0301947	0.348572
ENSG00000187109.9	NAP1L1	14709	-0.237146	0.109411	-2.16748	0.0301983	0.348572
ENSG00000185565.7	LSAMP	202.256	-0.37415	0.172592	-2.16783	0.0301713	0.348572
ENSG00000213923.6	CSNK1E	3625.57	0.230477	0.10636	2.16695	0.0302386	0.348572
ENSG00000164086.8	DUSP7	1018.42	0.271118	0.125055	2.16799	0.0301598	0.348572
ENSG00000172349.12	IL16	72.4931	0.403758	0.186283	2.16745	0.0302008	0.348572
ENSG00000158164.6	TMSB15A	65.4873	0.442829	0.204453	2.16592	0.0303171	0.34924
ENSG00000104804.3	TULP2	8.26881	-0.385994	0.178287	-2.16502	0.0303862	0.3498
ENSG00000243004.1	AC005062.2	9.6301	-0.408051	0.188638	-2.16315	0.0305299	0.351217
ENSG00000258655.1	ARHGAP5-AS1	29.5567	0.445094	0.205903	2.16167	0.0306438	0.351343
ENSG00000110697.8	PITPNM1	1010.44	0.254432	0.117653	2.16257	0.0305745	0.351343
ENSG00000140459.13	CYP11A1	129.114	0.366318	0.169481	2.16141	0.0306639	0.351343
ENSG00000162746.10	FCRLB	209.312	0.344601	0.159402	2.16184	0.0306309	0.351343
ENSG00000179859.7	AC025335.1	197.059	0.34902	0.161479	2.1614	0.0306645	0.351343
ENSG00000185513.10	L3MBTL1	84.7922	-0.439259	0.20314	-2.16235	0.0305913	0.351343
ENSG00000204160.7	ZDHHC18	1010.15	0.259806	0.120243	2.16067	0.0307208	0.351752
ENSG00000173846.8	PLK3	1027.39	0.264686	0.122522	2.16031	0.0307486	0.351835
ENSG00000092531.5	SNAP23	860.06	-0.261327	0.121026	-2.15926	0.0308297	0.352289
ENSG00000008056.8	SYN1	53.5813	0.418962	0.194023	2.15934	0.0308239	0.352289
ENSG00000171385.5	KCND3	13.0804	-0.421869	0.195497	-2.15793	0.0309334	0.352966
ENSG00000110917.3	MLEC	7399	0.340102	0.157622	2.1577	0.0309511	0.352966
ENSG00000185519.8	FAM131C	22.5851	0.443836	0.205675	2.15795	0.0309318	0.352966
ENSG00000225892.3	RP11-384K6.2	63.613	0.430815	0.199741	2.15687	0.0310158	0.353468
ENSG00000172296.8	SPTLC3	393.107	0.315154	0.14616	2.15623	0.0310656	0.3538
ENSG00000169019.9	COMMD8	468.996	-0.340733	0.158104	-2.15512	0.0311524	0.354551
ENSG00000176658.12	MYO1D	823.903	0.341256	0.158416	2.15418	0.0312261	0.355153
ENSG00000109066.9	TMEM104	990.177	0.277299	0.128766	2.15351	0.0312786	0.355448
ENSG00000141446.6	ESCO1	481.701	-0.341993	0.158822	-2.15332	0.0312938	0.355448
ENSG00000158516.7	CPA2	11.6375	0.42087	0.195501	2.15277	0.0313364	0.355696
ENSG00000272622.1	RP11-395N3.2	34.9961	0.443933	0.206296	2.15192	0.0314035	0.35622
ENSG00000198729.4	PPP1R14C	60.4467	0.43096	0.200374	2.15077	0.031494	0.356843
ENSG00000109586.7	GALNT7	753.938	0.262001	0.121821	2.15069	0.0315003	0.356843
ENSG00000245662.2	RP11-184E9.1	16.4934	0.429992	0.20016	2.14824	0.031695	0.357744
ENSG00000148110.11	HIATL1	2673.29	0.238515	0.111029	2.14822	0.031696	0.357744
ENSG00000073737.12	DHRS9	44.2046	0.441076	0.205255	2.14891	0.0316414	0.357744
ENSG00000243236.2	RP1-214M20.2	14.3525	0.425827	0.198213	2.14833	0.0316878	0.357744
ENSG00000108576.5	SLC6A4	40.4844	-0.433487	0.2018	-2.1481	0.0317057	0.357744
ENSG00000105290.7	APLP1	1414.41	0.280052	0.130328	2.14883	0.0316477	0.357744
ENSG00000135924.11	DNAJB2	989.124	0.269541	0.125506	2.14763	0.0317431	0.357929
ENSG00000205592.9	MUC19	10.0777	0.379271	0.176673	2.14674	0.0318142	0.35802
ENSG00000127585.7	FBXL16	37.4601	0.44278	0.206253	2.14678	0.0318109	0.35802
ENSG00000001461.12	NIPAL3	1997.52	0.346699	0.161464	2.14722	0.031776	0.35802
ENSG00000100842.8	EFS	1515.64	0.254582	0.118774	2.14342	0.0320793	0.360765
ENSG00000129355.6	CDKN2D	357.32	0.314392	0.146797	2.14168	0.0322194	0.362101
ENSG00000266208.1	CTD-2267D19.3	188.605	0.346349	0.161799	2.14062	0.0323049	0.362125
ENSG00000104951.11	IL4I1	170.58	0.440733	0.205892	2.1406	0.0323064	0.362125
ENSG00000084652.11	TXLNA	4744.8	0.242282	0.113163	2.14101	0.0322736	0.362125
ENSG00000180817.7	PPA1	2837.51	-0.331938	0.155049	-2.14085	0.0322858	0.362125
ENSG00000265681.2	RPL17	742.092	-0.365781	0.170901	-2.14031	0.0323301	0.362152
ENSG00000244104.2	RN7SL659P	14.8538	0.41608	0.194503	2.13919	0.0324202	0.362923
ENSG00000050405.9	LIMA1	10733.7	-0.218186	0.102082	-2.13735	0.0325695	0.364356
ENSG00000113387.7	SUB1	3187.72	-0.319373	0.149459	-2.13686	0.0326094	0.364562
ENSG00000128284.15	APOL3	768.809	0.297237	0.139211	2.13515	0.032749	0.365883
ENSG00000186493.7	C5orf38	111.296	0.411714	0.192908	2.13425	0.0328225	0.366465
ENSG00000143924.14	EML4	2451.42	-0.252899	0.118645	-2.13156	0.0330433	0.368024
ENSG00000163520.9	FBLN2	17302.9	-0.299458	0.140473	-2.13178	0.0330251	0.368024
ENSG00000162390.13	ACOT11	155.708	0.361097	0.16941	2.13149	0.0330486	0.368024
ENSG00000254245.1	PCDHGA3	157.858	-0.372211	0.174561	-2.13226	0.0329851	0.368024
ENSG00000142634.8	EFHD2	2565.05	0.275106	0.129151	2.13011	0.0331627	0.368813
ENSG00000172731.9	LRRC20	671.897	0.266014	0.124868	2.13036	0.0331421	0.368813
ENSG00000126785.8	RHOJ	361.364	-0.314174	0.147654	-2.12778	0.0333557	0.370477
ENSG00000063660.4	GPC1	11601.8	0.247521	0.116326	2.12783	0.0333516	0.370477
ENSG00000152620.8	NADK2	933.642	-0.240237	0.112935	-2.12722	0.0334017	0.370746
ENSG00000135929.4	CYP27A1	145.363	0.354913	0.166902	2.12648	0.0334636	0.371102
ENSG00000186153.12	WWOX	51.2265	0.417385	0.196295	2.12631	0.0334773	0.371102
ENSG00000070214.11	SLC44A1	4807.42	0.241458	0.113573	2.12602	0.0335017	0.371131
ENSG00000095752.2	IL11	114.32	0.377704	0.177724	2.12523	0.0335676	0.371405
ENSG00000164169.8	PRMT10	264.829	-0.296399	0.139469	-2.1252	0.03357	0.371405
ENSG00000127080.5	IPPK	137.12	0.348616	0.164093	2.1245	0.0336281	0.371565
ENSG00000110427.10	KIAA1549L	5151.42	0.311493	0.14661	2.12464	0.0336165	0.371565
ENSG00000196235.9	SUPT5H	3010.69	-0.277511	0.130662	-2.12388	0.03368	0.371898
ENSG00000154188.5	ANGPT1	1811.58	0.273795	0.128947	2.12332	0.0337269	0.372175
ENSG00000141642.4	ELAC1	213.926	-0.334711	0.157876	-2.1201	0.0339979	0.374923
ENSG00000185551.8	NR2F2	2180.04	-0.280281	0.132292	-2.11866	0.0341192	0.376017
ENSG00000144959.5	NCEH1	1936.94	0.276294	0.130438	2.1182	0.0341581	0.376203
ENSG00000186480.8	INSIG1	2475.83	0.230291	0.108773	2.11717	0.034245	0.376916
ENSG00000272468.1	RP1-86C11.7	49.7964	0.412737	0.195027	2.11631	0.0343186	0.377106
ENSG00000166780.6	C16orf45	2451.14	0.244738	0.115647	2.11625	0.0343232	0.377106
ENSG00000151640.8	DPYSL4	481.796	0.319306	0.150887	2.11619	0.0343286	0.377106
ENSG00000085274.11	MYNN	420.776	-0.267512	0.126466	-2.11528	0.0344062	0.377388
ENSG00000102385.8	DRP2	267.312	0.390808	0.184746	2.11538	0.0343978	0.377388
ENSG00000204991.6	SPIRE2	260.214	0.294325	0.139154	2.11511	0.0344208	0.377388
ENSG00000255112.2	CHMP1B	1019.86	-0.241909	0.114386	-2.11485	0.0344428	0.377388
ENSG00000004660.10	CAMKK1	360.393	0.305791	0.144655	2.11393	0.0345213	0.378004
ENSG00000234373.1	SNX18P7	14.3773	0.414506	0.196183	2.11285	0.0346136	0.378772
ENSG00000204592.5	HLA-E	8573.05	0.263416	0.124698	2.11243	0.0346497	0.378924
ENSG00000146757.9	ZNF92	226.166	-0.333429	0.157993	-2.1104	0.034824	0.380586
ENSG00000112655.11	PTK7	3373.43	-0.256203	0.121467	-2.10924	0.0349236	0.38143
ENSG00000153064.7	BANK1	103.291	0.363893	0.172686	2.10724	0.0350964	0.382447
ENSG00000153944.6	MSI2	160.907	0.413036	0.195961	2.10775	0.0350529	0.382447
ENSG00000177542.6	SLC25A22	865.415	0.242619	0.115142	2.10713	0.0351064	0.382447
ENSG00000170234.8	PWWP2A	472.044	-0.276361	0.131148	-2.10725	0.0350961	0.382447
ENSG00000120992.13	LYPLA1	936.012	-0.242318	0.11502	-2.10674	0.0351397	0.382565
ENSG00000212237.1	RNA5SP18	10.1618	0.389189	0.184902	2.10483	0.0353059	0.384084
ENSG00000166311.5	SMPD1	4925.9	0.273535	0.129969	2.10462	0.0353242	0.384084
ENSG00000100628.7	ASB2	50.2867	0.415595	0.197531	2.10395	0.0353828	0.384475
ENSG00000107554.11	DNMBP	2090.1	0.271454	0.129069	2.10317	0.0354506	0.384967
ENSG00000134152.6	KATNBL1	811.106	-0.272051	0.129371	-2.10288	0.0354761	0.384998
ENSG00000253910.1	PCDHGB2	241.073	0.316672	0.150627	2.10236	0.0355217	0.385247
ENSG00000147905.13	ZCCHC7	596.491	-0.252871	0.120311	-2.10181	0.0355701	0.385342
ENSG00000155970.7	MICU3	181.726	-0.343534	0.163452	-2.10175	0.0355756	0.385342
ENSG00000120217.9	CD274	117.129	0.391885	0.186573	2.10044	0.03569	0.385837
ENSG00000106948.12	AKNA	577.757	-0.29328	0.139644	-2.10019	0.0357119	0.385837
ENSG00000175745.7	NR2F1	245.345	-0.306407	0.145861	-2.10069	0.0356686	0.385837
ENSG00000131584.14	ACAP3	1811.22	0.238609	0.113605	2.10035	0.0356985	0.385837
ENSG00000113555.4	PCDH12	92.8154	0.389862	0.185676	2.09969	0.0357563	0.386073
ENSG00000133393.8	FOPNL	1389.09	-0.239235	0.113964	-2.09922	0.0357974	0.386273
ENSG00000240225.6	ZNF542	254.043	-0.306197	0.145885	-2.0989	0.0358259	0.386335
ENSG00000196365.7	LONP1	2258.87	-0.244512	0.116515	-2.09854	0.0358575	0.386432
ENSG00000171492.10	LRRC8D	1075.87	-0.261437	0.124691	-2.09667	0.0360224	0.387898
ENSG00000141385.5	AFG3L2	1685.23	-0.227485	0.108508	-2.09649	0.0360391	0.387898
ENSG00000133863.2	TEX15	13.8174	0.414063	0.19754	2.09609	0.0360738	0.388027
ENSG00000080031.5	PTPRH	213.848	0.307844	0.146895	2.09567	0.0361116	0.388189
ENSG00000160539.4	PPAPDC3	67.9333	-0.402777	0.192285	-2.09469	0.0361988	0.38888
ENSG00000187479.4	C11orf96	317.855	0.424392	0.202711	2.09358	0.0362971	0.389691
ENSG00000123405.9	NFE2	24.064	-0.418857	0.200213	-2.09205	0.0364337	0.390911
ENSG00000188042.5	ARL4C	1869.21	-0.297861	0.142454	-2.09092	0.0365352	0.391754
ENSG00000163006.7	CCDC138	165.673	-0.329096	0.157417	-2.09059	0.0365646	0.391823
ENSG00000229994.1	RPL5P4	30.2751	-0.431697	0.206704	-2.08848	0.0367548	0.393613
ENSG00000120837.3	NFYB	851.682	-0.250885	0.120216	-2.08694	0.0368932	0.394287
ENSG00000145242.9	EPHA5	547.705	0.41785	0.200324	2.08586	0.0369909	0.394287
ENSG00000271533.1	RP3-368A4.6	75.0296	-0.425789	0.204116	-2.08602	0.0369771	0.394287
ENSG00000167306.14	MYO5B	17.6355	-0.423924	0.203156	-2.08669	0.0369159	0.394287
ENSG00000169548.3	ZNF280A	15.2604	0.423452	0.202992	2.08605	0.0369743	0.394287
ENSG00000173546.7	CSPG4	4949.13	0.26902	0.128878	2.08741	0.0368513	0.394287
ENSG00000243701.1	LINC00883	406.255	0.291764	0.139903	2.08548	0.0370259	0.394287
ENSG00000145700.5	ANKRD31	8.3174	0.365584	0.175279	2.08572	0.0370037	0.394287
ENSG00000146376.6	ARHGAP18	1775.51	-0.251216	0.120422	-2.08613	0.036967	0.394287
ENSG00000173156.2	RHOD	310.03	-0.386314	0.18528	-2.08502	0.0370673	0.394482
ENSG00000123975.4	CKS2	1122.31	-0.367008	0.176057	-2.08459	0.0371066	0.394654
ENSG00000244617.1	ASPRV1	7.98815	-0.376536	0.180695	-2.08382	0.0371762	0.395148
ENSG00000236824.1	BCYRN1	84.5931	-0.427922	0.205566	-2.08168	0.0373719	0.395328
ENSG00000166924.4	NYAP1	12.6522	-0.412395	0.198023	-2.08256	0.0372913	0.395328
ENSG00000163607.10	GTPBP8	370.148	-0.284067	0.136457	-2.08174	0.0373664	0.395328
ENSG00000258947.2	TUBB3	216.06	0.319907	0.153671	2.08177	0.0373638	0.395328
ENSG00000023287.8	RB1CC1	1720.04	-0.297143	0.142709	-2.08216	0.0373282	0.395328
ENSG00000162927.9	PUS10	129.465	-0.339937	0.163305	-2.0816	0.0373787	0.395328
ENSG00000124570.13	SERPINB6	3673.5	-0.287237	0.137928	-2.08252	0.0372954	0.395328
ENSG00000171960.6	PPIH	480.906	-0.298164	0.143223	-2.08182	0.0373591	0.395328
ENSG00000064490.9	RFXANK	508.916	-0.321949	0.154698	-2.08114	0.0374214	0.395412
ENSG00000162836.7	ACP6	86.5229	0.364953	0.175383	2.08089	0.0374442	0.395412
ENSG00000180644.6	PRF1	13.3269	0.40237	0.193377	2.08076	0.0374562	0.395412
ENSG00000118515.7	SGK1	957.2	-0.271611	0.130578	-2.08008	0.0375184	0.395824
ENSG00000121039.5	RDH10	1961.3	-0.254418	0.122359	-2.07927	0.0375928	0.395873
ENSG00000225471.2	RP11-262D11.2	18.9399	0.427171	0.20543	2.0794	0.0375809	0.395873
ENSG00000219626.4	FAM228B	101.065	-0.365864	0.17592	-2.07972	0.0375514	0.395873
ENSG00000235092.1	AC011747.7	43.3587	0.413204	0.19881	2.07839	0.0376735	0.396479
ENSG00000230979.3	AC079250.1	26.9056	-0.429486	0.206695	-2.07787	0.037721	0.396489
ENSG00000145685.9	LHFPL2	3445.62	0.233963	0.112591	2.07799	0.0377105	0.396489
ENSG00000100228.8	RAB36	190.304	0.322591	0.155323	2.0769	0.0378107	0.397187
ENSG00000225793.2	RP1-234P15.4	10.2253	0.390129	0.188048	2.07463	0.0380211	0.398905
ENSG00000272761.1	RP11-572C15.6	7044.61	-0.308035	0.148474	-2.07467	0.0380171	0.398905
ENSG00000181039.7	ANKRD34A	109.182	0.352212	0.169841	2.07377	0.0381003	0.399112
ENSG00000273284.1	RP11-888D10.4	8.80052	-0.373912	0.180359	-2.07316	0.0381578	0.399112
ENSG00000261408.1	TEN1-CDK3	12.4164	-0.406924	0.196275	-2.07323	0.0381504	0.399112
ENSG00000141424.8	SLC39A6	5220.05	-0.211815	0.102167	-2.07323	0.0381512	0.399112
ENSG00000258754.3	CTD-3049M7.1	14.6545	-0.417112	0.201125	-2.0739	0.0380888	0.399112
ENSG00000111261.9	MANSC1	479.603	-0.283723	0.136931	-2.07201	0.0382641	0.399489
ENSG00000106588.6	PSMA2	153.261	-0.351982	0.169857	-2.07222	0.0382449	0.399489
ENSG00000115295.15	CLIP4	1509.35	-0.231468	0.111688	-2.07246	0.0382229	0.399489
ENSG00000226742.3	HSBP1L1	233.127	-0.316279	0.152747	-2.07061	0.0383956	0.400616
ENSG00000272825.1	LL21NC02-1C16.2	27.6514	0.427013	0.206302	2.06984	0.0384671	0.401069
ENSG00000206341.6	HLA-H	391.415	0.338258	0.163438	2.06964	0.038486	0.401069
ENSG00000143816.7	WNT9A	93.7944	0.375764	0.181593	2.06927	0.0385208	0.401186
ENSG00000156508.13	EEF1A1	113077	-0.281542	0.136098	-2.06867	0.0385767	0.401522
ENSG00000150667.6	FSIP1	32.7343	-0.423271	0.204668	-2.06809	0.0386313	0.401846
ENSG00000148985.15	PGAP2	549.877	0.279343	0.135107	2.06757	0.0386809	0.402117
ENSG00000116266.6	STXBP3	1160.07	-0.237976	0.115132	-2.06697	0.0387368	0.402452
ENSG00000201672.1	SNORD113-4	7.03685	-0.351896	0.170301	-2.06632	0.0387986	0.402849
ENSG00000138336.8	TET1	92.2885	-0.391613	0.189687	-2.06453	0.0389676	0.403865
ENSG00000188487.7	INSC	54.6564	0.418521	0.202688	2.06485	0.0389372	0.403865
ENSG00000055070.12	SZRD1	4067.08	0.236387	0.114486	2.06477	0.0389446	0.403865
ENSG00000166741.3	NNMT	7560.78	-0.363003	0.175907	-2.06361	0.0390552	0.404527
ENSG00000179111.4	HES7	8.77474	0.371647	0.180149	2.063	0.0391126	0.404876
ENSG00000223485.1	RP11-417E7.1	17.6583	-0.412865	0.200193	-2.06233	0.0391759	0.405285
ENSG00000168280.12	KIF5C	6.99934	0.350042	0.169774	2.06182	0.0392253	0.40555
ENSG00000139318.7	DUSP6	1365.64	0.359195	0.17432	2.06056	0.0393454	0.406491
ENSG00000177425.6	PAWR	960.71	-0.319377	0.15501	-2.06036	0.039364	0.406491
ENSG00000267756.1	RP11-411B10.4	9.0741	-0.375271	0.18221	-2.05955	0.0394412	0.406796
ENSG00000137103.12	TMEM8B	497.737	0.281796	0.136815	2.05969	0.0394287	0.406796
ENSG00000267383.2	CTC-260E6.6	15.2296	-0.406655	0.197564	-2.05834	0.0395575	0.407749
ENSG00000163485.11	ADORA1	78.4669	-0.425307	0.20667	-2.0579	0.0395993	0.407932
ENSG00000001460.13	STPG1	526.127	0.286174	0.139084	2.05756	0.0396321	0.408024
ENSG00000160932.6	LY6E	17227.1	0.355361	0.172743	2.05717	0.0396701	0.40804
ENSG00000147687.12	TATDN1	422.374	-0.312024	0.151685	-2.05705	0.0396815	0.40804
ENSG00000182141.5	ZNF708	156.945	-0.3717	0.180785	-2.05604	0.0397787	0.408054
ENSG00000164934.9	DCAF13	1325.4	-0.278749	0.135539	-2.0566	0.0397243	0.408054
ENSG00000042062.7	FAM65C	572.787	0.40111	0.195083	2.0561	0.0397731	0.408054
ENSG00000120915.9	EPHX2	52.0676	0.402303	0.195651	2.05622	0.039761	0.408054
ENSG00000005238.15	FAM214B	905.69	0.234202	0.113945	2.05539	0.0398411	0.40845
ENSG00000163535.13	SGOL2	1044.53	-0.309982	0.150872	-2.0546	0.0399175	0.408987
ENSG00000166012.10	TAF1D	2017.67	-0.253659	0.123514	-2.05368	0.0400069	0.409322
ENSG00000169994.14	MYO7B	30.2298	0.423469	0.206224	2.05344	0.0400302	0.409322
ENSG00000198909.3	MAP3K3	2686.02	0.23706	0.115455	2.05327	0.0400463	0.409322
ENSG00000256043.2	CTSO	1017.1	0.276035	0.134413	2.05364	0.0400109	0.409322
ENSG00000158234.8	FAIM	314.015	-0.310507	0.151321	-2.05197	0.0401725	0.409371
ENSG00000121594.7	CD80	19.3541	0.410929	0.200207	2.05252	0.0401188	0.409371
ENSG00000173825.6	TIGD3	17.3234	0.401449	0.195651	2.05186	0.0401831	0.409371
ENSG00000267886.1	CTD-2291D10.4	9.52882	-0.391453	0.190791	-2.05174	0.0401951	0.409371
ENSG00000166266.9	CUL5	1276.91	-0.254422	0.123964	-2.05237	0.0401332	0.409371
ENSG00000138778.7	CENPE	1160.25	-0.367846	0.179284	-2.05175	0.0401939	0.409371
ENSG00000137868.14	STRA6	44.4789	-0.408799	0.199359	-2.05056	0.0403094	0.410076
ENSG00000130957.4	FBP2	12.717	0.395944	0.193093	2.05053	0.0403125	0.410076
ENSG00000170961.6	HAS2	8532.38	0.315561	0.15398	2.04936	0.0404269	0.410995
ENSG00000140323.4	DISP2	68.9273	0.40744	0.198952	2.04793	0.0405673	0.411728
ENSG00000187833.7	C2orf78	15.2742	0.409122	0.199746	2.04821	0.0405397	0.411728
ENSG00000179588.4	ZFPM1	292.219	0.326299	0.159391	2.04716	0.0406425	0.411728
ENSG00000148219.12	ASTN2	273.443	0.296112	0.14463	2.04737	0.0406216	0.411728
ENSG00000183513.4	COA5	374.635	-0.283977	0.138682	-2.04769	0.0405905	0.411728
ENSG00000174842.12	GLMN	351.953	-0.284914	0.139176	-2.04714	0.0406439	0.411728
ENSG00000152234.11	ATP5A1	11056.2	-0.29051	0.141937	-2.04675	0.0406822	0.411871
ENSG00000189238.4	LINC00943	9.14181	-0.362234	0.177007	-2.04644	0.0407129	0.411937
ENSG00000188343.8	FAM92A1	814.893	-0.265785	0.129899	-2.04609	0.0407473	0.412041
ENSG00000266145.1	RHOT1P1	10.6519	-0.330595	0.161643	-2.04521	0.040834	0.412673
ENSG00000134717.13	BTF3L4	1338.51	-0.250975	0.122735	-2.04485	0.0408694	0.412786
ENSG00000164692.13	COL1A2	441030	-0.216515	0.105915	-2.04422	0.0409314	0.413167
ENSG00000106105.9	GARS	9490.5	-0.264714	0.129573	-2.04296	0.041056	0.41359
ENSG00000156787.12	TBC1D31	280.957	-0.286114	0.140069	-2.04267	0.041085	0.41359
ENSG00000162849.11	KIF26B	605.751	-0.271379	0.132857	-2.04264	0.0410886	0.41359
ENSG00000135931.13	ARMC9	434.375	-0.25362	0.124165	-2.04261	0.0410908	0.41359
ENSG00000023171.10	GRAMD1B	714.731	0.300327	0.147033	2.04257	0.0410946	0.41359
ENSG00000188958.5	UTS2B	48.3715	0.40484	0.198334	2.0412	0.0412307	0.413726
ENSG00000237686.2	RP5-1120P11.1	105.914	0.353481	0.173193	2.04097	0.0412537	0.413726
ENSG00000253304.1	TMEM200B	802.563	0.268453	0.131481	2.04175	0.0411759	0.413726
ENSG00000229233.1	AC011891.5	15.3392	0.414104	0.202777	2.04216	0.0411352	0.413726
ENSG00000128656.9	CHN1	573.537	-0.28203	0.138155	-2.0414	0.0412108	0.413726
ENSG00000085231.9	TAF9	2072.6	-0.298503	0.146245	-2.04112	0.0412389	0.413726
ENSG00000205147.3	AC016586.1	7.05421	-0.344989	0.169066	-2.04056	0.0412943	0.413889
ENSG00000244198.1	RP4-545C24.1	10.4221	-0.385975	0.189238	-2.03963	0.0413869	0.414463
ENSG00000188725.3	SMIM15	1394.49	-0.231805	0.11366	-2.03946	0.0414039	0.414463
ENSG00000088882.7	CPXM1	199.732	-0.395783	0.194082	-2.03926	0.0414244	0.414463
ENSG00000132274.11	TRIM22	6549.23	0.246509	0.120932	2.03841	0.0415089	0.414737
ENSG00000152952.7	PLOD2	10248.7	-0.241277	0.118375	-2.03825	0.0415248	0.414737
ENSG00000165684.3	SNAPC4	442.351	0.252455	0.123834	2.03866	0.0414838	0.414737
ENSG00000169783.8	LINGO1	22.1578	0.41543	0.20401	2.03632	0.0417179	0.415449
ENSG00000186615.6	KTN1-AS1	115.878	-0.360077	0.176824	-2.03635	0.0417151	0.415449
ENSG00000163069.8	SGCB	5116.91	0.202551	0.0994464	2.03679	0.041671	0.415449
ENSG00000198133.4	TMEM229B	70.707	0.404929	0.198846	2.0364	0.0417106	0.415449
ENSG00000234127.4	TRIM26	1518.51	0.305793	0.150146	2.03664	0.0416863	0.415449
ENSG00000117586.6	TNFSF4	448.191	0.304953	0.14981	2.03559	0.0417912	0.415785
ENSG00000142178.7	SIK1	40.6092	0.420081	0.206377	2.0355	0.0418004	0.415785
ENSG00000157399.10	ARSE	68.7828	0.37882	0.186157	2.03494	0.0418567	0.415787
ENSG00000154258.12	ABCA9	1413.83	-0.355899	0.174992	-2.0338	0.0419714	0.415787
ENSG00000101347.7	SAMHD1	3697.6	0.320499	0.157523	2.03462	0.0418896	0.415787
ENSG00000168955.3	TM4SF20	9.79023	0.380471	0.187	2.03461	0.0418905	0.415787
ENSG00000138642.10	HERC6	1184.49	0.399992	0.196614	2.0344	0.041911	0.415787
ENSG00000072422.12	RHOBTB1	517.779	-0.330244	0.162367	-2.03394	0.0419579	0.415787
ENSG00000092140.10	G2E3	734.739	-0.260927	0.128287	-2.03393	0.0419586	0.415787
ENSG00000197321.10	SVIL	4976.66	0.25904	0.127397	2.03333	0.0420187	0.416014
ENSG00000231599.1	LINC01037	14.1516	0.381016	0.187564	2.03139	0.0422156	0.417721
ENSG00000086062.8	B4GALT1	11727.4	0.237877	0.117145	2.03061	0.0422942	0.418257
ENSG00000241749.3	RPSAP52	265.214	0.3738	0.184216	2.02914	0.0424441	0.419256
ENSG00000197497.6	ZNF665	85.0151	-0.379684	0.187116	-2.02914	0.0424445	0.419256
ENSG00000133773.7	CCDC59	407.641	-0.307058	0.151387	-2.02831	0.0425291	0.419363
ENSG00000177728.10	KIAA0195	972.592	0.235562	0.116133	2.02838	0.0425211	0.419363
ENSG00000158411.6	MITD1	461.338	-0.290982	0.143431	-2.02872	0.0424871	0.419363
ENSG00000138735.11	PDE5A	644.111	-0.368833	0.18187	-2.028	0.04256	0.419425
ENSG00000101751.6	POLI	816.613	-0.289571	0.14281	-2.02766	0.0425946	0.419498
ENSG00000137880.4	GCHFR	114.759	0.353155	0.174208	2.02721	0.0426412	0.419498
ENSG00000173210.15	ABLIM3	1639.4	0.277319	0.136788	2.02736	0.0426253	0.419498
ENSG00000267361.1	LOC100421166	13.882	-0.400086	0.197389	-2.02689	0.0426737	0.419576
ENSG00000174370.5	C11orf45	61.0548	0.388625	0.191795	2.02626	0.0427385	0.419971
ENSG00000198477.3	ZNF280B	182.734	0.338936	0.167377	2.02499	0.0428689	0.420364
ENSG00000143226.9	FCGR2A	19.5094	0.416182	0.205484	2.02537	0.0428295	0.420364
ENSG00000122966.9	CIT	2804.5	0.257954	0.12738	2.02508	0.042859	0.420364
ENSG00000158856.13	DMTN	22.8889	0.416766	0.20582	2.0249	0.0428772	0.420364
ENSG00000185634.7	SHC4	131.202	0.330215	0.163117	2.0244	0.0429291	0.420632
ENSG00000115884.6	SDC1	4694.62	0.263316	0.130107	2.02384	0.0429863	0.420949
ENSG00000162073.9	PAQR4	700.178	0.264101	0.130609	2.02207	0.0431689	0.422438
ENSG00000169131.6	ZNF354A	227.356	-0.302089	0.149498	-2.02069	0.0433117	0.422438
ENSG00000154930.10	ACSS1	65.2908	0.378152	0.187097	2.02116	0.0432637	0.422438
ENSG00000013297.6	CLDN11	29473	0.230547	0.114089	2.02076	0.0433048	0.422438
ENSG00000213186.3	TRIM59	556.828	-0.281298	0.139188	-2.021	0.0432801	0.422438
ENSG00000248175.1	CTC-428G20.3	59.0986	-0.411872	0.203826	-2.02071	0.0433102	0.422438
ENSG00000197056.5	ZMYM1	511.479	-0.266541	0.131905	-2.02069	0.0433114	0.422438
ENSG00000197301.3	RP11-366L20.2	166.391	-0.375138	0.185778	-2.01928	0.0434578	0.423621
ENSG00000117281.11	CD160	16.3417	-0.404575	0.200394	-2.01889	0.0434982	0.423772
ENSG00000131504.11	DIAPH1	4538.33	0.288834	0.143143	2.0178	0.0436123	0.424422
ENSG00000108094.10	CUL2	1806.46	-0.222226	0.110134	-2.01778	0.0436147	0.424422
ENSG00000101608.8	MYL12A	10923.5	-0.324901	0.161047	-2.01743	0.0436506	0.424529
ENSG00000242516.1	LINC00960	36.5741	0.411735	0.204152	2.0168	0.0437161	0.424924
ENSG00000177409.7	SAMD9L	2456.93	0.340556	0.168978	2.01538	0.0438649	0.426057
ENSG00000105613.5	MAST1	32.7561	0.416022	0.206441	2.01521	0.0438827	0.426057
ENSG00000119922.7	IFIT2	911.934	0.339868	0.168677	2.01491	0.0439139	0.426117
ENSG00000099251.10	HSD17B7P2	36.1839	0.411034	0.204027	2.01461	0.043946	0.426186
ENSG00000185305.6	ARL15	205.886	-0.359438	0.178485	-2.01383	0.0440274	0.426732
ENSG00000196391.6	ZNF774	59.5726	0.38691	0.19218	2.01327	0.0440866	0.427064
ENSG00000271430.1	RP3-368A4.5	116.609	-0.405926	0.201681	-2.01272	0.0441445	0.42712
ENSG00000161653.6	NAGS	101.409	0.363356	0.180533	2.01268	0.0441484	0.42712
ENSG00000232775.2	AP000525.10	13.5725	0.399668	0.198593	2.0125	0.0441676	0.42712
ENSG00000251273.1	RP11-549K20.1	22.9069	0.414964	0.206223	2.01221	0.0441979	0.427171
ENSG00000171130.13	ATP6V0E2	836.369	0.286818	0.142607	2.01125	0.0442995	0.427911
ENSG00000169288.13	MRPL1	533.433	-0.323236	0.160764	-2.01062	0.0443651	0.428302
ENSG00000109680.6	TBC1D19	393.1	-0.260499	0.129634	-2.0095	0.0444846	0.429212
ENSG00000216775.2	RP1-152L7.5	1069.35	0.258438	0.128654	2.00878	0.0445605	0.429702
ENSG00000158669.7	AGPAT6	2686.25	0.253712	0.126336	2.00823	0.0446189	0.430021
ENSG00000149781.8	FERMT3	146.832	-0.366371	0.182516	-2.00734	0.0447137	0.43058
ENSG00000106355.5	LSM5	751.324	-0.332904	0.165854	-2.00721	0.0447274	0.43058
ENSG00000152402.6	GUCY1A2	140.189	-0.400725	0.199709	-2.00655	0.0447976	0.430769
ENSG00000155329.7	ZCCHC10	259.371	-0.282769	0.140915	-2.00666	0.0447854	0.430769
ENSG00000255970.1	RP11-43N5.1	18.1153	0.401655	0.200235	2.00592	0.0448647	0.430928
ENSG00000197208.5	SLC22A4	272.971	0.276427	0.137798	2.00603	0.0448525	0.430928
ENSG00000162063.8	CCNF	765.561	0.232173	0.115812	2.00474	0.0449905	0.431403
ENSG00000180694.9	TMEM64	817.444	-0.261272	0.130313	-2.00496	0.0449672	0.431403
ENSG00000131016.12	AKAP12	6270.63	0.327083	0.163172	2.00453	0.0450131	0.431403
ENSG00000106665.11	CLIP2	2435.91	0.217394	0.108452	2.00451	0.0450153	0.431403
ENSG00000123360.7	PDE1B	7.99174	0.360685	0.180008	2.00372	0.0451005	0.431528
ENSG00000137831.10	UACA	3331.53	-0.30619	0.152787	-2.00403	0.0450668	0.431528
ENSG00000169885.5	CALML6	33.7486	0.410987	0.205116	2.00368	0.0451043	0.431528
ENSG00000134201.6	GSTM5	29.2903	-0.41405	0.206683	-2.00331	0.0451438	0.431664
ENSG00000164530.9	PI16	784.911	-0.358348	0.178928	-2.00276	0.0452034	0.431991
ENSG00000150316.7	CWC15	783.576	-0.284341	0.14205	-2.0017	0.045317	0.432834
ENSG00000110876.8	SELPLG	201.481	0.306546	0.153213	2.00078	0.0454157	0.433535
ENSG00000165801.5	ARHGEF40	3641.11	0.199408	0.0997007	2.00007	0.0454927	0.434026
ENSG00000269131.1	AC004447.2	158.017	0.334606	0.167367	1.99924	0.0455826	0.434547
ENSG00000163510.9	CWC22	700.077	-0.259609	0.129879	-1.99885	0.0456245	0.434547
ENSG00000164120.9	HPGD	11.5609	0.392606	0.196438	1.99862	0.0456492	0.434547
ENSG00000179277.9	MEIS3P1	136.277	-0.33787	0.169037	-1.9988	0.0456299	0.434547
ENSG00000105048.12	TNNT1	87.2096	0.392994	0.196935	1.99556	0.0459822	0.437472
ENSG00000106460.14	TMEM106B	1527.46	-0.239739	0.120223	-1.99412	0.046139	0.43823
ENSG00000197191.3	C9orf169	188.764	0.359522	0.180284	1.9942	0.0461305	0.43823
ENSG00000233058.1	LINC00884	34.9394	-0.406344	0.203735	-1.99447	0.0461004	0.43823
ENSG00000160685.9	ZBTB7B	599.272	0.271118	0.135985	1.99373	0.0461815	0.43839
ENSG00000233476.2	EEF1A1P6	187.527	-0.304985	0.153078	-1.99235	0.0463329	0.438931
ENSG00000273373.1	RP5-1074L1.4	47.0891	-0.411839	0.206688	-1.99256	0.0463093	0.438931
ENSG00000260671.1	RP11-278A23.2	6.92402	-0.351516	0.17644	-1.99227	0.0463415	0.438931
ENSG00000124201.10	ZNFX1	4445.22	0.242659	0.121799	1.99229	0.0463393	0.438931
ENSG00000168291.8	PDHB	1313.71	-0.263118	0.132163	-1.99086	0.0464958	0.439598
ENSG00000159871.10	LYPD5	69.6667	0.37141	0.186573	1.99069	0.0465151	0.439598
ENSG00000205363.4	C15orf59	106.665	-0.352954	0.177264	-1.99112	0.0464676	0.439598
ENSG00000139687.9	RB1	2308.54	-0.238963	0.120028	-1.99089	0.0464927	0.439598
ENSG00000135723.9	FHOD1	1561.68	0.225786	0.113457	1.99005	0.0465849	0.440014
ENSG00000087053.14	MTMR2	1973.9	-0.22985	0.115515	-1.98978	0.046615	0.440055
ENSG00000175322.7	ZNF519	122.182	-0.35096	0.176478	-1.98869	0.0467359	0.440095
ENSG00000213214.3	ARHGEF35	14.2122	-0.396378	0.199253	-1.98933	0.0466653	0.440095
ENSG00000137962.8	ARHGAP29	5449.75	-0.298123	0.14989	-1.98894	0.0467076	0.440095
ENSG00000186908.10	ZDHHC17	784.411	-0.297243	0.149476	-1.98857	0.0467483	0.440095
ENSG00000253305.1	PCDHGB6	43.7843	0.396146	0.199207	1.98862	0.0467435	0.440095
ENSG00000188921.12	PTPLAD2	1018.77	0.257478	0.129509	1.98811	0.0467991	0.44033
ENSG00000069667.11	RORA	440.398	0.340825	0.171489	1.98744	0.0468737	0.440789
ENSG00000088543.10	C3orf18	405.115	0.275577	0.138749	1.98616	0.0470154	0.441366
ENSG00000163430.5	FSTL1	83807.2	-0.189661	0.0954806	-1.98638	0.0469906	0.441366
ENSG00000154719.9	MRPL39	604.131	-0.301496	0.151791	-1.98626	0.0470043	0.441366
ENSG00000145979.13	TBC1D7	368.334	-0.32126	0.161766	-1.98595	0.0470386	0.441366
ENSG00000105464.3	GRIN2D	552.047	0.300069	0.151184	1.9848	0.0471673	0.442086
ENSG00000237807.3	RP11-400K9.4	269.424	0.29475	0.148494	1.98494	0.0471515	0.442086
ENSG00000134970.13	TMED7	2307.96	-0.255716	0.128891	-1.98397	0.0472595	0.442707
ENSG00000250657.1	RP11-1E6.1	56.3483	0.409753	0.206662	1.98273	0.0473979	0.443273
ENSG00000122861.11	PLAU	2510.5	0.266433	0.134373	1.98279	0.0473914	0.443273
ENSG00000078098.9	FAP	5720.58	-0.282731	0.142593	-1.98279	0.0473912	0.443273
ENSG00000119630.9	PGF	304.061	0.359822	0.181519	1.98228	0.0474477	0.443495
ENSG00000092096.10	SLC22A17	807.13	0.288499	0.14569	1.98023	0.0476777	0.445157
ENSG00000183657.2	PP13439	12.2353	-0.38835	0.196091	-1.98046	0.0476522	0.445157
ENSG00000244291.1	C7orf13	46.5017	0.389169	0.196559	1.97991	0.0477135	0.445247
ENSG00000009790.10	TRAF3IP3	53.7482	0.381831	0.193041	1.97798	0.047931	0.447033
ENSG00000127564.12	PKMYT1	786.685	0.265383	0.134239	1.97694	0.048048	0.447435
ENSG00000111196.5	MAGOHB	531.869	-0.260122	0.131568	-1.97709	0.0480317	0.447435
ENSG00000185909.10	KLHDC8B	316.749	-0.296034	0.149747	-1.9769	0.0480529	0.447435
ENSG00000186340.10	THBS2	23039.6	-0.257473	0.13033	-1.97556	0.048205	0.448607
ENSG00000198624.8	CCDC69	233.524	-0.328093	0.1661	-1.97527	0.048237	0.448659
ENSG00000139438.5	FAM222A	35.8788	0.399829	0.202542	1.97405	0.0483758	0.44946
ENSG00000152104.7	PTPN14	21817.5	0.354763	0.179695	1.97424	0.048354	0.44946
ENSG00000272070.1	AC005618.6	24.6084	-0.407487	0.206498	-1.97332	0.0484592	0.449989
ENSG00000187699.6	C2orf88	898.937	-0.222691	0.113023	-1.97032	0.0488017	0.45232
ENSG00000127561.10	SYNGR3	48.9013	0.39587	0.200861	1.97086	0.04874	0.45232
ENSG00000126561.12	STAT5A	554.784	0.251605	0.127706	1.97019	0.0488163	0.45232
ENSG00000162711.12	NLRP3	7.73259	0.35095	0.1781	1.97052	0.0487783	0.45232
ENSG00000267051.1	RP11-128P17.2	9.42828	0.363409	0.184517	1.96951	0.0488946	0.4528
ENSG00000101000.4	PROCR	2671.81	0.313466	0.159242	1.96849	0.0490115	0.453339
ENSG00000062370.12	ZNF112	151.073	-0.311646	0.158332	-1.96831	0.0490326	0.453339
ENSG00000058668.10	ATP2B4	21713	0.281541	0.143031	1.96839	0.0490237	0.453339
ENSG00000106823.8	ECM2	405.335	-0.282904	0.143775	-1.96768	0.0491049	0.453662
ENSG00000260841.1	CTC-205M6.5	84.4226	0.353788	0.179812	1.96754	0.0491208	0.453662
ENSG00000220305.1	HNRNPH1P1	8.31964	-0.339605	0.172631	-1.96723	0.0491571	0.453751
ENSG00000148606.8	POLR3A	1265.28	0.244155	0.124193	1.96594	0.0493055	0.454745
ENSG00000159217.5	IGF2BP1	157.642	-0.358449	0.182361	-1.9656	0.0493447	0.454745
ENSG00000129515.14	SNX6	4659.37	-0.240508	0.122356	-1.96564	0.0493403	0.454745
ENSG00000152049.5	KCNE4	406.013	-0.251271	0.128027	-1.96264	0.0496878	0.457659
ENSG00000213080.3	RP11-312J18.5	8.04764	-0.360148	0.183578	-1.96183	0.0497821	0.458078
ENSG00000110002.11	VWA5A	184.627	0.330944	0.168695	1.96179	0.049787	0.458078
ENSG00000110066.10	SUV420H1	675.475	-0.256861	0.130952	-1.96149	0.0498224	0.458157
ENSG00000129048.6	ACKR4	526.575	0.311099	0.15863	1.96116	0.0498602	0.458257
ENSG00000150551.10	LYPD1	180.633	0.316175	0.161273	1.96049	0.0499385	0.458482
ENSG00000172020.8	GAP43	65.1705	-0.376774	0.192162	-1.96072	0.0499122	0.458482
ENSG00000023892.9	DEF6	93.4921	-0.375995	0.19186	-1.95974	0.0500266	0.459044
ENSG00000227954.2	RP3-323P13.2	28.6658	0.404833	0.206698	1.95857	0.0501627	0.459304
ENSG00000103316.6	CRYM	25.1497	0.404866	0.206696	1.95875	0.0501416	0.459304
ENSG00000113645.9	WWC1	201.061	0.298599	0.152426	1.95898	0.0501154	0.459304
ENSG00000157851.12	DPYSL5	13.3254	0.375065	0.191494	1.95863	0.0501564	0.459304
ENSG00000214389.2	RPS3AP26	94.8439	-0.393156	0.200775	-1.95819	0.0502078	0.45947
ENSG00000260810.1	CTD-2547L24.4	11.4139	0.37958	0.193924	1.95736	0.0503047	0.46011
ENSG00000064652.6	SNX24	355.488	-0.261994	0.133884	-1.95687	0.0503628	0.460147
ENSG00000158008.5	EXTL1	115.85	0.351573	0.179645	1.95704	0.0503422	0.460147
ENSG00000100350.10	FOXRED2	1329.6	0.233289	0.119239	1.95649	0.0504078	0.460303
ENSG00000149582.11	TMEM25	148.611	-0.34812	0.177951	-1.95627	0.0504338	0.460303
ENSG00000124635.7	HIST1H2BJ	149.679	0.350509	0.179214	1.95582	0.0504869	0.460541
ENSG00000144792.5	ZNF660	46.9946	-0.386424	0.197629	-1.9553	0.0505472	0.460844
ENSG00000102034.12	ELF4	1825.71	0.256319	0.131128	1.95472	0.0506167	0.460993
ENSG00000144401.10	METTL21A	418.635	-0.255229	0.130571	-1.95471	0.0506175	0.460993
ENSG00000235703.1	LINC00894	43.1551	-0.402072	0.205725	-1.95442	0.0506521	0.461061
ENSG00000229051.1	RP5-952N6.1	11.6494	0.382171	0.195652	1.95332	0.0507817	0.461256
ENSG00000108578.10	BLMH	873.983	-0.252625	0.129321	-1.95347	0.0507645	0.461256
ENSG00000128487.12	SPECC1	618.385	-0.29949	0.153309	-1.9535	0.0507603	0.461256
ENSG00000016602.8	CLCA4	8.72578	0.354828	0.181613	1.95377	0.050729	0.461256
ENSG00000165322.13	ARHGAP12	1436.61	-0.243593	0.124761	-1.95248	0.050881	0.461912
ENSG00000157216.11	SSBP3	980.888	0.242167	0.124086	1.95161	0.050985	0.46261
ENSG00000110514.14	MADD	1225.81	0.218214	0.111914	1.94984	0.0511951	0.464269
ENSG00000162894.7	FAIM3	59.2578	0.380677	0.195351	1.94869	0.0513329	0.464871
ENSG00000174332.3	GLIS1	25.5932	0.402691	0.206704	1.94815	0.0513969	0.464871
ENSG00000173482.12	PTPRM	2920.57	-0.221621	0.113751	-1.9483	0.0513785	0.464871
ENSG00000234819.1	RP11-336N8.4	9.22509	-0.359049	0.18432	-1.94797	0.0514189	0.464871
ENSG00000204252.8	HLA-DOA	19.8002	0.400816	0.205706	1.94849	0.0513569	0.464871
ENSG00000229334.1	AC046143.3	77.3408	0.369682	0.189796	1.94779	0.0514404	0.464871
ENSG00000100523.10	DDHD1	669.671	-0.296757	0.152364	-1.94769	0.0514524	0.464871
ENSG00000271361.1	HTATSF1P2	100.255	0.345866	0.177724	1.94608	0.051645	0.465871
ENSG00000198521.7	ZNF43	360.044	-0.309085	0.158812	-1.94623	0.0516268	0.465871
ENSG00000198464.9	ZNF480	292.802	-0.32188	0.165391	-1.94617	0.0516337	0.465871
ENSG00000246695.3	RASSF8-AS1	465.005	0.2531	0.130113	1.94523	0.0517472	0.466546
ENSG00000162944.6	RFTN2	90.9184	0.357784	0.184116	1.94325	0.0519855	0.468446
ENSG00000157060.10	SHCBP1L	17.5476	-0.395463	0.203619	-1.94217	0.0521167	0.46851
ENSG00000249915.3	PDCD6	1529.08	-0.262502	0.135126	-1.94265	0.052059	0.46851
ENSG00000168542.8	COL3A1	276946	-0.258707	0.133186	-1.94245	0.0520831	0.46851
ENSG00000187595.10	ZNF385C	8.67252	0.346495	0.1784	1.94223	0.0521091	0.46851
ENSG00000239213.1	RP11-85F14.5	23.8466	-0.401411	0.206694	-1.94206	0.0521299	0.46851
ENSG00000164920.5	OSR2	797.115	0.254395	0.131111	1.94031	0.0523422	0.468688
ENSG00000155330.5	C16orf87	207.459	-0.286443	0.147576	-1.94098	0.0522605	0.468688
ENSG00000122406.8	RPL5	17085.9	-0.303	0.156148	-1.94047	0.052323	0.468688
ENSG00000160299.12	PCNT	2350.53	0.259135	0.133502	1.94106	0.0522507	0.468688
ENSG00000176024.12	ZNF613	86.3843	-0.353901	0.182319	-1.94111	0.0522452	0.468688
ENSG00000109062.5	SLC9A3R1	436.373	-0.297649	0.153386	-1.94053	0.0523155	0.468688
ENSG00000131171.8	SH3BGRL	2695.47	-0.230328	0.118631	-1.94155	0.0521915	0.468688
ENSG00000183044.7	ABAT	142.943	-0.329511	0.169926	-1.93914	0.0524841	0.469712
ENSG00000128335.9	APOL2	1145.89	0.230251	0.118788	1.93834	0.0525819	0.470341
ENSG00000143515.12	ATP8B2	5702.39	0.252129	0.130114	1.93776	0.0526526	0.470479
ENSG00000183671.8	GPR1	1980.24	-0.243436	0.125618	-1.93791	0.0526348	0.470479
ENSG00000153037.8	SRP19	328.811	-0.285188	0.147201	-1.93741	0.052695	0.470611
ENSG00000071242.7	RPS6KA2	10433.1	0.21198	0.10948	1.93624	0.0528383	0.470905
ENSG00000224945.1	RP11-82L18.2	16.1981	-0.393472	0.20319	-1.93647	0.0528102	0.470905
ENSG00000101654.13	RNMT	1541.52	-0.245939	0.126977	-1.93688	0.0527601	0.470905
ENSG00000174093.6	RP11-1407O15.2	208.735	-0.351038	0.181287	-1.93637	0.0528226	0.470905
ENSG00000227051.4	C14orf132	4607.19	0.259139	0.133898	1.93534	0.0529486	0.471641
ENSG00000165804.11	ZNF219	1066.88	0.321586	0.166187	1.93508	0.0529801	0.471675
ENSG00000112576.8	CCND3	1773.27	0.268233	0.138707	1.93381	0.0531366	0.472773
ENSG00000163053.6	SLC16A14	15.0361	0.384716	0.198961	1.93363	0.0531588	0.472773
ENSG00000107562.12	CXCL12	28649	0.26342	0.136251	1.93335	0.0531934	0.472833
ENSG00000185641.5	CTD-2287O16.1	34.6567	-0.395939	0.204846	-1.93286	0.0532531	0.472888
ENSG00000140395.4	WDR61	849.287	-0.279567	0.14464	-1.93285	0.053255	0.472888
ENSG00000135124.10	P2RX4	446.556	0.285928	0.148129	1.93027	0.0535734	0.47522
ENSG00000136274.8	NACAD	224.328	-0.31257	0.161924	-1.93035	0.0535633	0.47522
ENSG00000141644.13	MBD1	1855.28	-0.213741	0.11078	-1.92941	0.0536796	0.475914
ENSG00000115866.6	DARS	2514.2	-0.227868	0.118159	-1.92849	0.0537943	0.475941
ENSG00000197496.4	SLC2A10	1866.92	-0.243159	0.126074	-1.92871	0.053767	0.475941
ENSG00000122863.5	CHST3	2435.3	0.251314	0.130275	1.92911	0.0537178	0.475941
ENSG00000168679.13	SLC16A4	217.245	0.292987	0.151912	1.92867	0.0537722	0.475941
ENSG00000265766.1	CXADRP3	7.83587	-0.343807	0.178414	-1.92702	0.0539767	0.477271
ENSG00000181938.9	GINS3	419.22	0.250696	0.130108	1.92683	0.0540006	0.477271
ENSG00000188375.3	H3F3C	12.853	0.375457	0.194889	1.92651	0.0540402	0.477373
ENSG00000168229.3	PTGDR	11.4797	0.375923	0.195269	1.92515	0.0542108	0.478632
ENSG00000078804.8	TP53INP2	1103.79	0.243944	0.126738	1.9248	0.0542547	0.478773
ENSG00000103160.7	HSDL1	599.02	-0.230268	0.119672	-1.92416	0.0543343	0.479227
ENSG00000146282.13	RARS2	1514.21	-0.225325	0.117156	-1.92329	0.0544432	0.479939
ENSG00000153015.11	CWC27	596.126	-0.293553	0.152757	-1.9217	0.0546436	0.481457
ENSG00000225135.1	RP11-361F15.2	104.028	-0.366737	0.190945	-1.92065	0.0547763	0.482062
ENSG00000260432.1	RP11-297M9.2	10.0244	0.358781	0.18679	1.92077	0.0547602	0.482062
ENSG00000162851.6	TFB2M	474.343	-0.267451	0.139267	-1.92042	0.0548046	0.482062
ENSG00000103742.7	IGDCC4	232.603	0.310244	0.161564	1.92026	0.0548254	0.482062
ENSG00000236675.1	MTX1P1	149.708	0.32131	0.167347	1.92002	0.0548551	0.482075
ENSG00000072210.14	ALDH3A2	1343.91	0.215928	0.112496	1.91943	0.0549306	0.482489
ENSG00000091136.9	LAMB1	23422.7	-0.237505	0.123785	-1.91869	0.0550231	0.483053
ENSG00000154898.11	CCDC144CP	8.06289	-0.342155	0.178392	-1.918	0.0551116	0.483373
ENSG00000204516.5	MICB	844.439	0.230961	0.12042	1.91796	0.0551163	0.483373
ENSG00000142910.11	TINAGL1	327.693	-0.324693	0.169376	-1.91699	0.0552386	0.484132
ENSG00000143341.7	HMCN1	2897.93	-0.338939	0.176823	-1.91683	0.0552596	0.484132
ENSG00000172167.3	MTBP	380.084	-0.283326	0.147828	-1.91659	0.0552905	0.484154
ENSG00000227210.1	AC079145.4	8.45463	0.354967	0.185235	1.91631	0.0553256	0.484212
ENSG00000180787.5	ZFP3	103.636	0.334425	0.174541	1.91602	0.0553623	0.484286
ENSG00000115041.8	KCNIP3	17.7117	0.39069	0.204025	1.91491	0.0555039	0.484418
ENSG00000251460.1	RP11-1258F18.1	7.15166	0.336686	0.175842	1.91471	0.0555298	0.484418
ENSG00000101004.10	NINL	291.834	-0.275359	0.143785	-1.91507	0.0554831	0.484418
ENSG00000090020.6	SLC9A1	1923.12	0.244762	0.127789	1.91537	0.0554456	0.484418
ENSG00000125691.8	RPL23	10691.1	-0.349123	0.182351	-1.91457	0.0555479	0.484418
ENSG00000233818.1	AP000695.4	13.8091	-0.382111	0.199478	-1.91555	0.0554225	0.484418
ENSG00000163634.7	THOC7	1164.77	-0.299918	0.156844	-1.91221	0.0558489	0.486544
ENSG00000175893.7	ZDHHC21	608.221	-0.322337	0.168552	-1.91239	0.0558257	0.486544
ENSG00000272645.1	RP11-504P24.8	109.425	0.360683	0.188718	1.91123	0.0559753	0.486575
ENSG00000188242.4	CTD-2228K2.5	218.833	0.292883	0.153234	1.91134	0.0559611	0.486575
ENSG00000169946.9	ZFPM2	826.349	-0.257719	0.134842	-1.91126	0.0559711	0.486575
ENSG00000008513.10	ST3GAL1	2161.54	0.274986	0.143838	1.91177	0.0559051	0.486575
ENSG00000225077.2	LINC00337	17.0411	0.38774	0.202891	1.91107	0.0559951	0.486575
ENSG00000147010.13	SH3KBP1	1651.34	-0.253485	0.132671	-1.91064	0.0560514	0.486816
ENSG00000100027.10	YPEL1	64.3302	0.375726	0.196696	1.91019	0.0561086	0.487065
ENSG00000142459.4	EVI5L	947.394	0.249694	0.130754	1.90964	0.0561793	0.48743
ENSG00000136856.13	SLC2A8	13.0616	0.376797	0.197342	1.90936	0.0562161	0.487502
ENSG00000042317.12	SPATA7	199.104	-0.30335	0.158899	-1.90908	0.0562522	0.487567
ENSG00000006638.7	TBXA2R	271.31	0.280144	0.146773	1.90868	0.0563029	0.487758
ENSG00000177595.13	PIDD	1550.25	0.261495	0.137066	1.9078	0.0564167	0.488184
ENSG00000101842.9	VSIG1	16.1767	0.385203	0.20195	1.90742	0.0564666	0.488184
ENSG00000160336.10	ZNF761	389.286	-0.26801	0.140497	-1.90759	0.0564447	0.488184
ENSG00000259498.1	RP11-244F12.3	103.248	-0.391228	0.205048	-1.90798	0.0563937	0.488184
ENSG00000006625.13	GGCT	813.274	-0.245014	0.128475	-1.90709	0.0565087	0.488301
ENSG00000048392.7	RRM2B	3077.37	0.208105	0.109175	1.90616	0.0566296	0.488602
ENSG00000125247.11	TMTC4	417.855	0.252494	0.132456	1.90624	0.0566186	0.488602
ENSG00000116285.8	ERRFI1	2955.5	0.286431	0.150239	1.9065	0.0565847	0.488602
ENSG00000167323.5	STIM1	2314.62	0.228219	0.119768	1.90551	0.0567141	0.489084
ENSG00000265787.1	CYP4F35P	23.6781	-0.376965	0.19793	-1.90454	0.0568399	0.489921
ENSG00000182870.8	GALNT9	9.22383	0.348563	0.183087	1.90382	0.0569342	0.48999
ENSG00000231971.1	RP11-557H15.3	7.09155	0.328973	0.172797	1.90382	0.056934	0.48999
ENSG00000206820.1	RNU1-138P	20.6561	-0.389261	0.204437	-1.90406	0.0569025	0.48999
ENSG00000097033.10	SH3GLB1	4373.78	-0.191321	0.100566	-1.90244	0.0571137	0.49104
ENSG00000117791.11	2017-03-02	220.422	-0.31638	0.166288	-1.9026	0.0570921	0.49104
ENSG00000068078.13	FGFR3	72.5091	0.354439	0.186404	1.90146	0.0572419	0.491646
ENSG00000153094.17	BCL2L11	252.438	0.337503	0.177482	1.90162	0.0572215	0.491646
ENSG00000133706.13	LARS	4175.12	-0.21296	0.112028	-1.90095	0.0573087	0.491971
ENSG00000005189.15	AC004381.6	535.376	0.242155	0.127484	1.89949	0.0575006	0.49337
ENSG00000181634.7	TNFSF15	55.4755	0.39244	0.206696	1.89863	0.0576131	0.494088
ENSG00000156256.10	USP16	1228.88	-0.256491	0.135165	-1.89762	0.0577463	0.494981
ENSG00000180011.6	ZADH2	1342.22	-0.209836	0.110605	-1.89717	0.0578054	0.495238
ENSG00000042781.8	USH2A	18.3081	0.389789	0.205685	1.89508	0.0580822	0.496163
ENSG00000164362.14	TERT	21053.9	0.229571	0.121155	1.89486	0.0581114	0.496163
ENSG00000100442.6	FKBP3	1356.36	-0.259695	0.137046	-1.89495	0.0580995	0.496163
ENSG00000236404.4	RP11-125B21.2	8.91313	-0.34169	0.180311	-1.89501	0.0580917	0.496163
ENSG00000093144.14	ECHDC1	1536.7	-0.216022	0.113964	-1.89554	0.0580211	0.496163
ENSG00000117519.11	CNN3	5920.18	-0.218359	0.11524	-1.89481	0.058117	0.496163
ENSG00000187840.4	EIF4EBP1	1700.74	-0.333686	0.176011	-1.89583	0.0579828	0.496163
ENSG00000140545.10	MFGE8	7844.59	-0.233881	0.123475	-1.89415	0.0582046	0.496662
[truncated: 55,822 more rows]

## Sheet: Table S1C
Supplementary Table 1C: Differentially expressed genes (DEGs); Day4; shHOTAIR vs shControl
	GeneName	baseMean	log2FoldChange	lfcSE	stat	pvalue	padj
ENSG00000100867.10	DHRS2	161.875	2.505	0.223523	11.2069	3.77171e-29	6.46735e-25
ENSG00000141293.11	SKAP1	55.6726	3.17775	0.289132	10.9907	4.23856e-28	3.63393e-24
ENSG00000105664.6	COMP	350.433	-1.75313	0.188515	-9.29967	1.40883e-20	8.05242e-17
ENSG00000116183.6	PAPPA2	3382.56	1.97874	0.217177	9.11121	8.14703e-20	3.49243e-16
ENSG00000104725.9	NEFL	3355.66	1.9747	0.220396	8.95977	3.25371e-19	1.11583e-15
ENSG00000112541.9	PDE10A	95.6942	-2.47638	0.2821	-8.77839	1.65825e-18	4.739e-15
ENSG00000143127.8	ITGA10	392.805	1.53816	0.193507	7.94883	1.88279e-15	4.38581e-12
ENSG00000233117.2	LINC00702	97.8301	1.86624	0.235087	7.93851	2.04622e-15	4.38581e-12
ENSG00000074181.4	NOTCH3	10243.9	-1.58987	0.203352	-7.81833	5.35269e-15	1.01981e-11
ENSG00000099194.5	SCD	4835.78	-1.75061	0.224961	-7.78185	7.14742e-15	1.22557e-11
ENSG00000054356.9	PTPRN	204.288	1.7363	0.224387	7.73798	1.01008e-14	1.57454e-11
ENSG00000178222.8	RNF212	92.1374	-1.76737	0.232938	-7.58729	3.2667e-14	4.66784e-11
ENSG00000152268.8	SPON1	453.798	1.49051	0.200135	7.44753	9.51012e-14	1.25438e-10
ENSG00000108691.5	CCL2	233.695	1.59463	0.215626	7.39536	1.4103e-13	1.72731e-10
ENSG00000134326.7	CMPK2	58.3596	1.97945	0.270347	7.3219	2.44488e-13	2.79483e-10
ENSG00000162493.12	PDPN	485.962	1.79055	0.246787	7.25546	4.00312e-13	4.29009e-10
ENSG00000134463.10	ECHDC3	596.938	-1.54963	0.217086	-7.13831	9.44887e-13	9.53058e-10
ENSG00000118432.11	CNR1	630.399	-1.60783	0.226588	-7.09582	1.28584e-12	1.22491e-09
ENSG00000145569.5	FAM105A	55.8091	1.83418	0.262928	6.97596	3.03785e-12	2.6215e-09
ENSG00000136546.9	SCN7A	72.1195	2.03743	0.292103	6.97505	3.05768e-12	2.6215e-09
ENSG00000046604.8	DSG2	997.744	1.26409	0.183944	6.87219	6.32258e-12	4.99483e-09
ENSG00000165959.7	CLMN	616.592	-1.46955	0.213913	-6.86983	6.4279e-12	4.99483e-09
ENSG00000147180.12	ZNF711	33.1394	2.06188	0.300394	6.86392	6.69978e-12	4.99483e-09
ENSG00000179542.11	SLITRK4	34.2525	2.03651	0.296963	6.85778	6.9938e-12	4.99678e-09
ENSG00000248596.2	RP11-844P9.2	36.4138	1.93272	0.287276	6.72774	1.7232e-11	1.18191e-08
ENSG00000181997.8	AQP7P2	47.8509	-1.80452	0.270219	-6.678	2.42227e-11	1.59749e-08
ENSG00000138646.4	HERC5	204.997	1.54198	0.232661	6.62758	3.41235e-11	2.16709e-08
ENSG00000175426.6	PCSK1	271.335	1.45935	0.220471	6.61924	3.61042e-11	2.21099e-08
ENSG00000174740.7	PABPC5	18.6857	-1.99977	0.305933	-6.53663	6.29203e-11	3.72032e-08
ENSG00000188933.10	USP32P1	117.631	-1.87886	0.289631	-6.48708	8.75152e-11	5.00208e-08
ENSG00000260105.2	AOC4P	75.2216	-1.65816	0.257428	-6.44128	1.18473e-10	6.55308e-08
ENSG00000197181.7	PIWIL2	127.619	-1.38756	0.216258	-6.41622	1.397e-10	7.48573e-08
ENSG00000139910.15	NOVA1	91.6254	-1.55841	0.243667	-6.39562	1.59893e-10	8.30815e-08
ENSG00000184811.3	TUSC5	2364.64	-1.64061	0.260182	-6.30562	2.87048e-10	1.40629e-07
ENSG00000197977.3	ELOVL2	117.283	1.63096	0.258604	6.30677	2.84911e-10	1.40629e-07
ENSG00000154874.10	CCDC144B	259.743	-1.67552	0.265924	-6.30073	2.9625e-10	1.41106e-07
ENSG00000158571.6	PFKFB1	51.1927	-1.79021	0.284757	-6.2868	3.24082e-10	1.42488e-07
ENSG00000007350.12	TKTL1	21.9998	1.91616	0.304431	6.29422	3.08949e-10	1.42488e-07
ENSG00000076555.11	ACACB	15010.2	-1.15657	0.183968	-6.28681	3.24065e-10	1.42488e-07
ENSG00000130558.14	OLFM1	93.9033	1.58374	0.252856	6.2634	3.76679e-10	1.61473e-07
ENSG00000177098.4	SCN4B	66.6644	1.71307	0.275163	6.22564	4.79594e-10	2.00575e-07
ENSG00000185585.15	OLFML2A	105.541	1.61001	0.259311	6.20882	5.33843e-10	2.12879e-07
ENSG00000119927.9	GPAM	7854.16	-1.08641	0.174901	-6.21161	5.24453e-10	2.12879e-07
ENSG00000146122.12	DAAM2	641.66	-1.79705	0.292191	-6.15025	7.73586e-10	3.0147e-07
ENSG00000124440.11	HIF3A	1819.43	-1.16831	0.190416	-6.13559	8.4842e-10	3.23286e-07
ENSG00000009950.11	MLXIPL	536.351	-1.31152	0.214233	-6.12193	9.24494e-10	3.44615e-07
ENSG00000152926.10	ZNF117	905.122	-1.42299	0.233112	-6.10434	1.03224e-09	3.76591e-07
ENSG00000177464.4	GPR4	35.9865	1.68917	0.278748	6.05984	1.36258e-09	4.76821e-07
ENSG00000152270.4	PDE3B	690.422	-1.2569	0.207319	-6.06263	1.33916e-09	4.76821e-07
ENSG00000267750.1	AC003102.3	15.5729	-1.85699	0.306653	-6.05566	1.39839e-09	4.79565e-07
ENSG00000147144.8	CCDC120	55.1301	-1.57769	0.260712	-6.05146	1.43536e-09	4.8259e-07
ENSG00000091409.10	ITGA6	471.541	-1.23402	0.204243	-6.04194	1.52273e-09	5.02122e-07
ENSG00000154678.12	PDE1C	1335.34	-1.1814	0.196821	-6.00239	1.94433e-09	6.29045e-07
ENSG00000170160.12	CCDC144A	224.277	-1.73361	0.290359	-5.97059	2.36395e-09	7.5064e-07
ENSG00000144339.7	TMEFF2	408.877	1.54923	0.262496	5.90191	3.59326e-09	1.12025e-06
ENSG00000180914.6	OXTR	363.832	-1.71363	0.292327	-5.86205	4.57179e-09	1.35159e-06
ENSG00000173535.9	TNFRSF10C	416.951	1.03445	0.176374	5.86511	4.48833e-09	1.35159e-06
ENSG00000131471.2	AOC3	15364.4	-1.24256	0.211935	-5.86295	4.5472e-09	1.35159e-06
ENSG00000151388.6	ADAMTS12	1092.29	-1.26476	0.216916	-5.83063	5.52171e-09	1.60476e-06
ENSG00000144908.9	ALDH1L1	1117.62	-1.5305	0.262852	-5.82266	5.79178e-09	1.62806e-06
ENSG00000133317.10	LGALS12	584.415	-1.64718	0.282842	-5.82369	5.75632e-09	1.62806e-06
ENSG00000141576.10	RNF157	713.528	0.985186	0.169281	5.81983	5.8907e-09	1.62916e-06
ENSG00000132846.5	ZBED3	3733.83	-1.32441	0.227942	-5.81029	6.23653e-09	1.69742e-06
ENSG00000167676.3	PLIN4	17791.2	-1.3161	0.227565	-5.78341	7.32004e-09	1.9612e-06
ENSG00000130701.3	RBBP8NL	111.459	1.64933	0.286462	5.75759	8.53216e-09	2.25078e-06
ENSG00000134321.7	RSAD2	33.4138	1.68038	0.292507	5.74476	9.20532e-09	2.39157e-06
ENSG00000249790.2	RP11-20D14.6	78.2854	-1.48098	0.257967	-5.74097	9.4134e-09	2.40913e-06
ENSG00000273018.1	CTD-2303H24.2	106.621	-1.64636	0.287574	-5.72501	1.03427e-08	2.60804e-06
ENSG00000064655.14	EYA2	87.3691	-1.38858	0.243707	-5.69776	1.21389e-08	3.0166e-06
ENSG00000185904.7	LINC00839	32.8123	-1.59573	0.280736	-5.6841	1.315e-08	3.22119e-06
ENSG00000106483.7	SFRP4	118.01	-1.48719	0.263409	-5.64592	1.64297e-08	3.96788e-06
ENSG00000173890.12	GPR160	31.7462	1.69411	0.301053	5.6273	1.83052e-08	4.35943e-06
ENSG00000138650.7	PCDH10	108.767	1.46474	0.262885	5.57181	2.52107e-08	5.92175e-06
ENSG00000173421.12	CCDC36	54.4271	-1.41003	0.253646	-5.55907	2.71224e-08	6.28469e-06
ENSG00000176658.12	MYO1D	2366.56	0.923523	0.170203	5.42601	5.76269e-08	1.3175e-05
ENSG00000186466.4	AQP7P1	161.833	-1.39586	0.257874	-5.41295	6.19952e-08	1.39873e-05
ENSG00000132205.6	EMILIN2	1051.19	-0.883836	0.163898	-5.39259	6.94502e-08	1.54658e-05
ENSG00000144749.9	LRIG1	1951.52	-0.89894	0.167608	-5.36335	8.16944e-08	1.79591e-05
ENSG00000213462.4	ERV3-1	628.353	-1.10141	0.205951	-5.34793	8.89652e-08	1.93099e-05
ENSG00000125266.6	EFNB2	39.285	1.52584	0.285453	5.34533	9.02505e-08	1.93441e-05
ENSG00000141441.11	GAREM	116.894	1.18533	0.224432	5.28148	1.28142e-07	2.71265e-05
ENSG00000010319.2	SEMA3G	848.51	-1.44775	0.276291	-5.23994	1.60626e-07	3.35884e-05
ENSG00000166086.8	JAM3	1071.63	0.866438	0.165623	5.23139	1.68239e-07	3.47565e-05
ENSG00000251273.1	RP11-549K20.1	41.2503	1.39465	0.269821	5.16877	2.35637e-07	4.81008e-05
ENSG00000170954.7	ZNF415	67.2754	-1.25453	0.244724	-5.12629	2.9551e-07	5.89199e-05
ENSG00000135144.3	DTX1	132.815	-1.48724	0.290105	-5.12657	2.9507e-07	5.89199e-05
ENSG00000139631.14	CSAD	1862.8	-1.19654	0.233778	-5.11827	3.08345e-07	6.07724e-05
ENSG00000225611.1	RP11-70C1.1	30.1904	1.49314	0.292197	5.11005	3.22078e-07	6.27577e-05
ENSG00000135821.12	GLUL	25020.9	0.812025	0.159917	5.07781	3.81818e-07	7.35621e-05
ENSG00000236882.3	C5orf27	29.8455	1.51624	0.298864	5.07335	3.90871e-07	7.44697e-05
ENSG00000106484.10	MEST	615.928	-1.31633	0.261257	-5.03842	4.69381e-07	8.84447e-05
ENSG00000166450.8	PRTG	164.002	-1.2931	0.257793	-5.01603	5.27504e-07	9.83165e-05
ENSG00000162337.7	LRP5	1263.27	-1.22586	0.244873	-5.00611	5.55402e-07	0.000102403
ENSG00000040731.6	CDH10	115.151	1.27777	0.256052	4.99028	6.02924e-07	0.000109982
ENSG00000187800.9	PEAR1	831.641	-0.859131	0.172291	-4.9865	6.14827e-07	0.000110973
ENSG00000240694.4	PNMA2	1460.41	-0.914138	0.184201	-4.96273	6.95092e-07	0.000124154
ENSG00000160013.4	PTGIR	249.472	1.06271	0.214401	4.95665	7.17203e-07	0.000126782
ENSG00000246022.2	ALDH1L1-AS2	22.3879	-1.49805	0.302504	-4.95217	7.33901e-07	0.000127113
ENSG00000128655.12	PDE11A	19.0395	1.51174	0.305263	4.95225	7.33599e-07	0.000127113
ENSG00000225492.2	GBP1P1	25.0344	1.4597	0.295358	4.94213	7.7274e-07	0.000132502
ENSG00000108846.11	ABCC3	1987.19	-0.716301	0.145108	-4.93634	7.96016e-07	0.000135141
ENSG00000164362.14	TERT	5372.67	1.36034	0.276254	4.92423	8.46936e-07	0.000142377
ENSG00000188153.8	COL4A5	21.9649	-1.46347	0.297511	-4.91906	8.69602e-07	0.000144768
ENSG00000081803.11	CADPS2	592.032	0.849151	0.172752	4.91544	8.85837e-07	0.000146052
ENSG00000158186.8	MRAS	2523.06	-0.837641	0.170547	-4.91151	9.0378e-07	0.000147592
ENSG00000176406.16	RIMS2	46.3269	1.4612	0.298918	4.8883	1.01712e-06	0.000164533
ENSG00000099139.9	PCSK5	140.683	1.14377	0.234435	4.87884	1.06713e-06	0.00017101
ENSG00000174600.9	CMKLR1	157.465	-1.15971	0.23787	-4.87541	1.08582e-06	0.000172394
ENSG00000259845.1	HERC2P10	32.8168	-1.38699	0.284594	-4.87359	1.09589e-06	0.000172396
ENSG00000234745.5	HLA-B	13868.1	0.987204	0.202902	4.86541	1.14218e-06	0.000178045
ENSG00000138642.10	HERC6	289.481	1.07137	0.220633	4.85586	1.19865e-06	0.000185164
ENSG00000161249.16	DMKN	524.552	-1.08471	0.223891	-4.84483	1.26721e-06	0.000194007
ENSG00000130720.8	FIBCD1	259.668	-1.20846	0.249779	-4.83812	1.31072e-06	0.000198893
ENSG00000106785.10	TRIM14	131.886	1.18177	0.246568	4.79289	1.64397e-06	0.000247273
ENSG00000050327.10	ARHGEF5	81.1886	-1.10662	0.23174	-4.77526	1.79472e-06	0.0002676
ENSG00000176485.6	PLA2G16	2068.12	-1.05298	0.220635	-4.77249	1.81958e-06	0.000268969
ENSG00000131773.9	KHDRBS3	226.914	0.928365	0.195594	4.7464	2.07072e-06	0.000303476
ENSG00000010310.4	GIPR	21.5037	-1.43715	0.304272	-4.72325	2.3211e-06	0.000337287
ENSG00000141519.10	CCDC40	154.9	-0.920635	0.195471	-4.70983	2.4793e-06	0.000357248
ENSG00000067715.9	SYT1	48.61	1.4184	0.302502	4.68887	2.74712e-06	0.000392541
ENSG00000134291.7	TMEM106C	843.082	0.885488	0.189239	4.67921	2.87978e-06	0.000408096
ENSG00000134242.11	PTPN22	138.526	1.00136	0.21457	4.66684	3.05862e-06	0.000429887
ENSG00000141198.9	TOM1L1	242.761	-0.991136	0.213084	-4.65138	3.29719e-06	0.00045965
ENSG00000049323.11	LTBP1	13572.2	0.808372	0.174179	4.64103	3.46682e-06	0.000475565
ENSG00000183807.6	FAM162B	66.1594	-1.21984	0.262781	-4.64205	3.4497e-06	0.000475565
ENSG00000271738.1	RP11-137H2.6	98.5015	-1.30863	0.282133	-4.63836	3.51191e-06	0.000477926
ENSG00000117115.8	PADI2	18.003	1.40884	0.30454	4.62612	3.7258e-06	0.000503041
ENSG00000168952.11	STXBP6	1662.61	0.672143	0.145489	4.61988	3.83969e-06	0.000514369
ENSG00000189056.9	RELN	360.855	1.30883	0.28361	4.61491	3.93271e-06	0.000522745
ENSG00000111335.8	OAS2	872.235	0.996087	0.217235	4.5853	4.53341e-06	0.000597957
ENSG00000244468.1	RP11-206M11.7	11.2814	1.39433	0.304357	4.58123	4.62256e-06	0.000605062
ENSG00000243236.2	RP1-214M20.2	10.71	1.37901	0.302361	4.56083	5.09527e-06	0.000656907
ENSG00000167612.8	ANKRD33	47.9698	1.29559	0.283972	4.56237	5.05789e-06	0.000656907
ENSG00000104722.9	NEFM	153.867	1.31395	0.288618	4.55257	5.29944e-06	0.000678131
ENSG00000018625.10	ATP1A2	1627.93	-1.25492	0.275873	-4.54889	5.39297e-06	0.000684988
ENSG00000101194.13	SLC17A9	223.937	-1.07411	0.236256	-4.54637	5.45784e-06	0.00068813
ENSG00000111816.6	FRK	29.2351	1.35634	0.298493	4.54395	5.52085e-06	0.000690992
ENSG00000115919.10	KYNU	91.0389	1.15834	0.255113	4.54049	5.61238e-06	0.000697359
ENSG00000121310.12	ECHDC2	758.113	-0.993401	0.219515	-4.52543	6.02729e-06	0.000743525
ENSG00000076344.11	RGS11	92.444	-1.02076	0.226476	-4.50714	6.57071e-06	0.000804771
ENSG00000177666.11	PNPLA2	9533.92	-1.01881	0.226264	-4.50275	6.70787e-06	0.000815093
ENSG00000188906.9	LRRK2	1566.43	0.950345	0.211121	4.50142	6.75006e-06	0.000815093
ENSG00000122378.9	FAM213A	884.18	-1.1941	0.265528	-4.49708	6.88939e-06	0.0008261
ENSG00000170323.4	FABP4	1301.01	-1.29209	0.287689	-4.49127	7.08003e-06	0.000833306
ENSG00000113070.6	HBEGF	45.8659	1.19654	0.266282	4.4935	7.00625e-06	0.000833306
ENSG00000182902.9	SLC25A18	164.811	-1.07678	0.239773	-4.49081	7.09527e-06	0.000833306
ENSG00000121904.13	CSMD2	870.839	0.941536	0.209767	4.48849	7.173e-06	0.000836703
ENSG00000134602.11	MST4	207.568	0.849625	0.190339	4.46374	8.05408e-06	0.000933131
ENSG00000237686.2	RP5-1120P11.1	13.0417	1.36639	0.306388	4.45968	8.20813e-06	0.000944597
ENSG00000101972.14	STAG2	1415.35	-0.81902	0.18384	-4.45506	8.38699e-06	0.000958745
ENSG00000136928.4	GABBR2	34.4819	1.29322	0.29061	4.45	8.58696e-06	0.000975103
ENSG00000119630.9	PGF	204.944	0.988928	0.223327	4.42817	9.50362e-06	0.0010721
ENSG00000152583.8	SPARCL1	1050.42	0.921806	0.208383	4.42362	9.70625e-06	0.0010878
ENSG00000057704.6	TMCC3	26.3588	1.34995	0.305364	4.42079	9.8339e-06	0.00109495
ENSG00000205517.8	RGL3	14.1716	-1.35098	0.306009	-4.41482	1.01093e-05	0.00111835
ENSG00000233327.6	USP32P2	10.6707	-1.33378	0.303591	-4.39334	1.11624e-05	0.00122693
ENSG00000165269.8	AQP7	1178.59	-1.1221	0.255549	-4.39093	1.12865e-05	0.00123267
ENSG00000135454.9	B4GALNT1	132.64	1.01198	0.230898	4.38279	1.17169e-05	0.00127158
ENSG00000180777.9	ANKRD30B	24.4169	-1.30099	0.297246	-4.37681	1.20428e-05	0.00129873
ENSG00000160284.10	SPATC1L	106.485	-1.09569	0.251021	-4.36496	1.27147e-05	0.00136262
ENSG00000163071.6	SPATA18	1726.98	0.857092	0.19655	4.36068	1.2966e-05	0.00138092
ENSG00000128564.5	VGF	21.253	1.29659	0.298036	4.35043	1.35872e-05	0.00143814
ENSG00000170689.8	HOXB9	96.8304	1.28131	0.294827	4.34597	1.38661e-05	0.00145866
ENSG00000184349.8	EFNA5	260.214	1.10381	0.254637	4.33481	1.45883e-05	0.00152528
ENSG00000101280.6	ANGPT4	194.486	-1.30399	0.301269	-4.32834	1.50239e-05	0.00156131
ENSG00000113657.8	DPYSL3	1473.47	0.7596	0.175822	4.32028	1.55831e-05	0.00160966
ENSG00000169710.6	FASN	14045.4	-1.00777	0.234172	-4.30357	1.68067e-05	0.00172565
ENSG00000214140.6	PRCD	146.723	-1.04314	0.242476	-4.30203	1.6924e-05	0.00172736
ENSG00000107317.7	PTGDS	4185.37	-1.2189	0.283521	-4.29914	1.71459e-05	0.00172941
ENSG00000113269.9	RNF130	1078.64	0.833764	0.193882	4.30037	1.70514e-05	0.00172941
ENSG00000164694.12	FNDC1	103.14	-1.04147	0.242464	-4.29534	1.74425e-05	0.00174904
ENSG00000142949.12	PTPRF	1967.91	-0.818788	0.191579	-4.27388	1.92098e-05	0.00191507
ENSG00000174963.13	ZIC4	191.912	0.997645	0.233653	4.26977	1.95671e-05	0.0019394
ENSG00000114757.14	PEX5L	1134.8	1.2051	0.282353	4.26808	1.97163e-05	0.00194297
ENSG00000006757.7	PNPLA4	59.3033	1.13051	0.265249	4.26206	2.02553e-05	0.00198467
ENSG00000224189.2	HOXD-AS1	56.4086	1.15564	0.27194	4.24961	2.14147e-05	0.00208635
ENSG00000175879.7	HOXD8	423.473	0.975824	0.229826	4.24592	2.177e-05	0.00210899
ENSG00000111058.3	ACSS3	1202.47	0.692914	0.163457	4.23913	2.24392e-05	0.0021616
ENSG00000189067.8	LITAF	1210.98	-0.772553	0.182413	-4.23519	2.28355e-05	0.00218748
ENSG00000153823.14	PID1	1656.76	0.808809	0.191282	4.22836	2.35402e-05	0.00224246
ENSG00000186153.12	WWOX	123.196	0.99728	0.236304	4.22033	2.43945e-05	0.00231101
ENSG00000131386.13	GALNT15	11238.8	0.753895	0.178771	4.2171	2.47465e-05	0.00233147
ENSG00000237438.2	CECR7	223.527	-0.811296	0.19276	-4.20884	2.5669e-05	0.00240437
ENSG00000136160.10	EDNRB	3328.15	0.701116	0.166628	4.20768	2.58006e-05	0.00240437
ENSG00000154153.9	FAM134B	290.226	-0.866622	0.206264	-4.20152	2.65127e-05	0.00243109
ENSG00000161267.7	BDH1	387.793	-0.818811	0.194856	-4.20213	2.6441e-05	0.00243109
ENSG00000106366.7	SERPINE1	12719.2	0.624677	0.148619	4.20321	2.6316e-05	0.00243109
ENSG00000235643.1	RP1-69M21.2	13.5297	1.28622	0.306623	4.19479	2.7312e-05	0.00249106
ENSG00000165078.7	CPA6	52.0028	1.2368	0.295337	4.18775	2.81735e-05	0.00255604
ENSG00000176884.10	GRIN1	10.2645	1.24857	0.298489	4.18296	2.87737e-05	0.00259675
ENSG00000141934.5	PPAP2C	92.3646	-1.13075	0.27043	-4.1813	2.89846e-05	0.00260209
ENSG00000149970.10	CNKSR2	28.8204	1.19663	0.287082	4.16827	3.06921e-05	0.00273022
ENSG00000056998.14	GYG2	417.855	-1.21691	0.291966	-4.16799	3.07303e-05	0.00273022
ENSG00000163364.5	AC017048.3	155.361	0.901378	0.21655	4.16245	3.14847e-05	0.00278282
ENSG00000170629.10	DPY19L2P2	172.776	0.872275	0.209716	4.15932	3.19197e-05	0.0028068
ENSG00000154529.10	CNTNAP3B	179.782	-1.04375	0.251323	-4.15302	3.28114e-05	0.00287049
ENSG00000180353.6	HCLS1	28.9636	-1.2007	0.289333	-4.14988	3.32646e-05	0.00288311
ENSG00000228522.2	RP11-236F9.2	17.3686	-1.27248	0.306645	-4.14969	3.32919e-05	0.00288311
ENSG00000065621.10	GSTO2	113.861	0.995402	0.240151	4.14491	3.39953e-05	0.00291459
ENSG00000105825.7	TFPI2	516.832	0.891711	0.215108	4.14541	3.39202e-05	0.00291459
ENSG00000051620.6	HEBP2	3472.66	-0.760393	0.184028	-4.13194	3.59716e-05	0.00306868
ENSG00000152977.5	ZIC1	143.906	0.842334	0.204096	4.12714	3.67308e-05	0.00311793
ENSG00000077063.6	CTTNBP2	96.6937	0.980077	0.237546	4.12585	3.69371e-05	0.00312
ENSG00000159399.5	HK2	4539.04	-0.843412	0.204528	-4.1237	3.72833e-05	0.00313381
ENSG00000117461.10	PIK3R3	195.316	1.01765	0.247662	4.109	3.97372e-05	0.00332377
ENSG00000198576.2	ARC	90.7122	1.1105	0.271279	4.09357	4.24776e-05	0.00345196
ENSG00000230880.2	RP11-417J8.3	20.9692	-1.23022	0.300473	-4.09428	4.23485e-05	0.00345196
ENSG00000132122.7	SPATA6	552.608	0.782496	0.191109	4.0945	4.23078e-05	0.00345196
ENSG00000146281.5	PM20D2	126.91	1.10762	0.270408	4.09612	4.20126e-05	0.00345196
ENSG00000134201.6	GSTM5	247.538	-1.23342	0.301276	-4.09398	4.2403e-05	0.00345196
ENSG00000166839.12	ANKDD1A	675.493	-1.04623	0.255538	-4.09423	4.23582e-05	0.00345196
ENSG00000214456.4	PLIN5	53.4449	-1.08891	0.267487	-4.07089	4.68349e-05	0.00377032
ENSG00000135362.9	PRR5L	189.431	-0.797566	0.195877	-4.07178	4.6655e-05	0.00377032
ENSG00000148848.10	ADAM12	3825.32	-0.953347	0.234446	-4.06638	4.77486e-05	0.00382592
ENSG00000139292.8	LGR5	13.0982	1.23403	0.303685	4.06352	4.83387e-05	0.00385518
ENSG00000064300.4	NGFR	53.7558	1.22402	0.30145	4.06045	4.89781e-05	0.00388809
ENSG00000165887.7	ANKRD2	36.3609	-1.22695	0.302692	-4.05345	5.04681e-05	0.00398791
ENSG00000149633.7	KIAA1755	273.182	-0.833594	0.20598	-4.04696	5.18862e-05	0.00408116
ENSG00000055163.14	CYFIP2	657.634	0.823909	0.203663	4.04545	5.22228e-05	0.00408888
ENSG00000213613.2	RP11-380G5.3	22.9205	-1.17914	0.292235	-4.03489	5.46275e-05	0.00423845
ENSG00000184368.11	MAP7D2	20.2844	1.22211	0.302843	4.03547	5.44934e-05	0.00423845
ENSG00000253305.1	PCDHGB6	49.7802	1.04622	0.259375	4.0336	5.4928e-05	0.00424257
ENSG00000105894.7	PTN	100.466	1.21887	0.302671	4.02705	5.64817e-05	0.00434301
ENSG00000150394.9	CDH8	14.4331	1.23054	0.30594	4.02215	5.76702e-05	0.0044146
ENSG00000196220.11	SRGAP3	426.102	0.860418	0.214742	4.00675	6.15598e-05	0.00467064
ENSG00000168916.11	ZNF608	216.151	0.828114	0.206639	4.00755	6.13525e-05	0.00467064
ENSG00000240747.3	KRBOX1	20.3151	1.2029	0.300463	4.00348	6.24177e-05	0.00471488
ENSG00000260077.1	RP11-254F7.2	101.418	0.915711	0.228824	4.00181	6.28595e-05	0.00472742
ENSG00000213077.5	FAM106A	24.9347	-1.22469	0.306135	-4.00047	6.32169e-05	0.00473354
ENSG00000180155.14	LYNX1	712.487	-0.862567	0.216287	-3.98806	6.6615e-05	0.0049663
ENSG00000104435.9	STMN2	63.7605	-0.998256	0.250776	-3.98067	6.87208e-05	0.00510111
ENSG00000178343.4	SHISA3	126.835	1.18775	0.298913	3.97356	7.08075e-05	0.00523335
ENSG00000079435.5	LIPE	880.397	-1.07184	0.269851	-3.97196	7.1285e-05	0.00524602
ENSG00000123453.12	SARDH	144.232	-0.963078	0.243301	-3.95838	7.546e-05	0.00552954
ENSG00000151150.16	ANK3	106.443	-1.05258	0.266044	-3.95643	7.60766e-05	0.005551
ENSG00000250337.1	LINC01021	309.394	-0.977171	0.247918	-3.94151	8.09695e-05	0.00588298
ENSG00000189325.6	C6orf222	17.5214	1.20077	0.305061	3.93616	8.27941e-05	0.00599017
ENSG00000135378.3	PRRG4	41.5235	1.14874	0.292086	3.9329	8.3928e-05	0.00604669
ENSG00000135424.11	ITGA7	6291.38	-1.1095	0.282227	-3.93122	8.4515e-05	0.00606351
ENSG00000053747.11	LAMA3	1821.83	0.696845	0.177761	3.92012	8.85034e-05	0.0063232
ENSG00000170345.5	FOS	596.449	0.876058	0.224126	3.90878	9.2762e-05	0.0065643
ENSG00000173227.9	SYT12	32.4715	-1.16052	0.296983	-3.90768	9.31864e-05	0.0065643
ENSG00000234585.2	CCT6P3	79.1735	-0.916362	0.234522	-3.90737	9.33069e-05	0.0065643
ENSG00000185513.10	L3MBTL1	89.105	-0.958533	0.245331	-3.9071	9.34094e-05	0.0065643
ENSG00000102174.7	PHEX	40.1439	1.07544	0.276442	3.89028	0.000100128	0.00700777
ENSG00000175352.6	NRIP3	253.681	0.854503	0.219786	3.88788	0.000101124	0.00702016
ENSG00000105048.12	TNNT1	22.1056	1.18718	0.305307	3.88847	0.000100879	0.00702016
ENSG00000206159.6	GYG2P1	69.1738	-1.14697	0.295128	-3.88636	0.000101759	0.0070357
ENSG00000162894.7	FAIM3	28.6773	1.11958	0.288306	3.88331	0.000103042	0.00706746
ENSG00000170145.4	SIK2	5031.78	-0.739313	0.190347	-3.88402	0.000102742	0.00706746
ENSG00000168004.5	HRASLS5	173.773	-0.938776	0.242159	-3.87669	0.000105886	0.00723354
ENSG00000019582.10	CD74	197.121	0.994927	0.256893	3.87292	0.000107539	0.00731734
ENSG00000173597.4	SULT1B1	50.4593	1.09583	0.2832	3.86948	0.000109069	0.00739213
ENSG00000204442.2	FAM155A	286.629	0.904896	0.233964	3.86767	0.000109881	0.00741784
ENSG00000224251.2	RP11-499O7.7	66.8608	-1.04421	0.270266	-3.86365	0.000111703	0.00751127
ENSG00000150594.5	ADRA2A	68.671	-1.01154	0.261878	-3.86264	0.000112168	0.0075131
ENSG00000251003.3	RP11-152P17.2	65.2356	-0.929595	0.240874	-3.85926	0.000113732	0.00758818
ENSG00000203930.6	LINC00632	34.2631	-1.06902	0.277175	-3.85686	0.000114854	0.00763333
ENSG00000013619.9	MAMLD1	810.28	-0.643229	0.166897	-3.85404	0.000116186	0.00769206
ENSG00000147251.11	DOCK11	9761.49	-0.707553	0.183737	-3.85091	0.000117679	0.007702
ENSG00000164867.6	NOS3	110.06	0.935921	0.242978	3.85187	0.000117217	0.007702
ENSG00000169896.12	ITGAM	20.128	1.15044	0.298747	3.8509	0.000117684	0.007702
ENSG00000166342.14	NETO1	23.4002	1.1685	0.303945	3.84446	0.000120818	0.00787706
ENSG00000250802.2	ZBED3-AS1	86.2624	-0.981247	0.255419	-3.84172	0.000122175	0.00793538
ENSG00000105538.4	RASIP1	588.861	0.800327	0.208623	3.83624	0.000124933	0.00808388
ENSG00000225399.3	RP11-3B7.1	14.4366	-1.17311	0.306383	-3.82891	0.000128712	0.00829708
ENSG00000162654.8	GBP4	29.4689	1.15102	0.301526	3.81731	0.000134915	0.00864115
ENSG00000258986.2	TMEM179	10.9344	1.16725	0.3058	3.81705	0.000135057	0.00864115
ENSG00000186115.8	CYP4F2	27.3711	1.14219	0.299495	3.81374	0.000136882	0.00872534
ENSG00000131389.12	SLC6A6	1054.35	-0.70423	0.184769	-3.8114	0.00013818	0.00877544
ENSG00000268895.1	A1BG-AS1	95.5001	-0.823241	0.216074	-3.80999	0.000138972	0.00879321
ENSG00000167100.10	SAMD14	120.476	-0.888635	0.233797	-3.80088	0.000144183	0.00908937
ENSG00000166770.6	ZNF667-AS1	35.6716	-1.03192	0.271622	-3.7991	0.000145225	0.00912152
ENSG00000167588.8	GPD1	8118.58	-1.06891	0.282438	-3.78457	0.000153976	0.00963585
ENSG00000184292.5	TACSTD2	21.1953	1.14556	0.303424	3.77545	0.000159717	0.0099588
ENSG00000166813.10	KIF7	3331.02	-0.814433	0.216064	-3.7694	0.000163641	0.0101162
ENSG00000135218.13	CD36	1954.68	1.08995	0.289201	3.76884	0.000164011	0.0101162
ENSG00000012660.9	ELOVL5	10505.4	-0.680218	0.180431	-3.76997	0.000163267	0.0101162
ENSG00000172831.7	CES2	1929.47	0.617942	0.16417	3.76403	0.000167194	0.0102756
ENSG00000271533.1	RP3-368A4.6	113.353	-0.991105	0.26339	-3.76287	0.000167971	0.0102794
ENSG00000183049.8	CAMK1D	160.736	0.994187	0.264322	3.76127	0.000169055	0.0102794
ENSG00000198934.3	MAGEE1	28.3336	1.08873	0.289437	3.76156	0.000168859	0.0102794
ENSG00000155657.19	TTN	596.758	-0.895675	0.238736	-3.75173	0.000175615	0.0106405
ENSG00000125827.4	TMX4	7377.79	0.705549	0.188193	3.74907	0.000177488	0.0107162
ENSG00000072310.12	SREBF1	1606.41	-0.75577	0.201889	-3.74349	0.00018148	0.0109187
ENSG00000149212.6	SESN3	1837.2	0.790728	0.211456	3.73945	0.00018442	0.0110568
ENSG00000183570.12	PCBP3	59.2653	0.92743	0.248362	3.73419	0.00018832	0.0112513
ENSG00000172893.11	DHCR7	882.234	-0.684955	0.183664	-3.7294	0.000191938	0.0114276
ENSG00000138696.6	BMPR1B	149.405	0.741947	0.199557	3.71797	0.000200833	0.0119159
ENSG00000101347.7	SAMHD1	32084.4	0.515569	0.138878	3.7124	0.000205307	0.0121393
ENSG00000230024.1	RP11-95P13.1	26.2583	-1.12076	0.302044	-3.71059	0.000206776	0.0121842
ENSG00000228536.1	RP11-392O17.1	51.7859	-1.13624	0.306662	-3.70519	0.00021123	0.012404
ENSG00000187764.7	SEMA4D	19.3307	1.11496	0.301294	3.70056	0.000215125	0.0125468
ENSG00000164574.11	GALNT10	6780.87	0.600239	0.162175	3.70119	0.000214588	0.0125468
ENSG00000256268.1	RP11-221N13.3	104.247	0.968484	0.262406	3.69079	0.000223562	0.0129947
ENSG00000126860.7	EVI2A	69.0069	1.01177	0.274229	3.6895	0.000224692	0.0130162
ENSG00000257017.4	HP	200.615	-1.11129	0.301796	-3.68225	0.000231188	0.0133204
ENSG00000103196.7	CRISPLD2	5743.89	0.632627	0.171821	3.6819	0.000231498	0.0133204
ENSG00000172073.3	TEX37	8.81928	1.09315	0.296994	3.68073	0.00023257	0.0133374
ENSG00000154065.12	ANKRD29	89.6313	0.85276	0.232401	3.66935	0.000243169	0.013866
ENSG00000245532.4	NEAT1	14951.3	-0.875581	0.238636	-3.6691	0.000243406	0.013866
ENSG00000127329.10	PTPRB	101.165	0.99823	0.272268	3.66635	0.000246039	0.0139696
ENSG00000256779.1	RP11-60C6.5	10.364	1.11852	0.305634	3.65966	0.000252547	0.0142918
ENSG00000105376.4	ICAM5	108.171	1.04969	0.287057	3.65674	0.000255444	0.0144082
ENSG00000273373.1	RP5-1074L1.4	64.1899	-0.984813	0.26949	-3.65436	0.000257826	0.0144949
ENSG00000158486.9	DNAH3	35.2451	1.03384	0.283215	3.65036	0.000261872	0.0146743
ENSG00000111331.8	OAS3	896.22	0.714736	0.195942	3.64769	0.000264608	0.0147793
ENSG00000196074.8	SYCP2	37.5627	-0.985847	0.270514	-3.64434	0.000268077	0.0148761
ENSG00000115844.6	DLX2	46.1273	0.987768	0.270983	3.64513	0.000267255	0.0148761
ENSG00000129534.9	MIS18BP1	585.186	-0.684768	0.187986	-3.64266	0.000269838	0.0149255
ENSG00000147804.5	SLC39A4	126.733	0.917877	0.252069	3.64137	0.000271193	0.0149522
ENSG00000013563.9	DNASE1L1	388.142	0.706051	0.194123	3.63714	0.000275684	0.0151187
ENSG00000171931.8	FBXW10	24.538	-1.08252	0.297651	-3.63687	0.000275975	0.0151187
ENSG00000158560.10	DYNC1I1	20.8223	1.10977	0.305601	3.63143	0.000281859	0.0153918
ENSG00000253485.1	PCDHGA5	119.254	-0.83553	0.230234	-3.62905	0.000284461	0.0154846
ENSG00000145247.7	OCIAD2	52.037	-0.940653	0.259442	-3.62567	0.000288211	0.0155157
ENSG00000137310.7	TCF19	1106.42	0.766503	0.211433	3.62528	0.000288651	0.0155157
ENSG00000116675.11	DNAJC6	159.364	0.908451	0.250559	3.6257	0.000288176	0.0155157
ENSG00000143153.8	ATP1B1	185.908	0.93749	0.258436	3.62755	0.000286126	0.0155157
ENSG00000108448.16	TRIM16L	794.94	-0.634597	0.175198	-3.62217	0.000292143	0.0156533
ENSG00000204525.10	HLA-C	8607.64	0.741383	0.204724	3.62138	0.000293037	0.0156533
ENSG00000128602.5	SMO	110.064	-1.0276	0.284222	-3.61547	0.0002998	0.0159648
ENSG00000171596.6	NMUR1	8.65804	-1.05964	0.293293	-3.61291	0.00030278	0.0160736
ENSG00000172175.8	MALT1	719.316	-0.633995	0.17593	-3.60368	0.000313742	0.0166041
ENSG00000272763.1	RP11-357H14.17	93.2671	0.847736	0.23551	3.59958	0.000318734	0.0168164
ENSG00000138795.5	LEF1	15.8772	1.10055	0.30623	3.59387	0.000325803	0.0171366
ENSG00000107984.5	DKK1	3435.95	0.546157	0.152212	3.58813	0.000333056	0.0174645
ENSG00000140534.9	TICRR	397.988	-0.905446	0.253312	-3.57443	0.000350991	0.0183489
ENSG00000139354.6	GAS2L3	202.808	-0.736847	0.206194	-3.57357	0.000352148	0.0183534
ENSG00000267279.1	RP11-879F14.2	22.6676	1.05022	0.294025	3.57188	0.000354431	0.0184164
ENSG00000231121.2	RP1-34H18.1	33.1948	-1.02703	0.287619	-3.57081	0.000355884	0.0184361
ENSG00000159167.7	STC1	69.3363	0.999508	0.279983	3.56989	0.000357132	0.018445
ENSG00000186481.11	ANKRD20A5P	36.8062	-1.0938	0.306625	-3.56724	0.00036076	0.0185208
ENSG00000154928.12	EPHB1	335.179	0.790401	0.221525	3.56799	0.000359724	0.0185208
ENSG00000131979.14	GCH1	114.763	0.892983	0.250984	3.55793	0.000373792	0.0191325
ENSG00000196715.5	VKORC1L1	4239.04	-0.582563	0.163931	-3.55372	0.000379827	0.0193798
ENSG00000173253.10	DMRT2	12.5918	1.08503	0.305385	3.55299	0.000380883	0.0193798
ENSG00000182048.7	TRPC2	20.4084	1.07567	0.303153	3.54828	0.000387751	0.0196709
ENSG00000131943.13	C19orf12	2091.92	-0.593273	0.167244	-3.54734	0.000389142	0.0196832
ENSG00000164104.7	HMGB2	1924.4	0.644089	0.181704	3.54471	0.00039304	0.019822
ENSG00000171303.5	KCNK3	100.715	-1.03698	0.292765	-3.54201	0.000397084	0.0199672
ENSG00000159388.5	BTG2	1058.23	0.555779	0.15696	3.54089	0.000398786	0.0199941
ENSG00000095015.5	MAP3K1	238.826	-0.729726	0.206139	-3.53997	0.000400168	0.0200049
ENSG00000242265.1	PEG10	1128.94	0.725515	0.205098	3.53741	0.000404074	0.0200925
ENSG00000163399.11	ATP1A1	18542.3	0.503401	0.142313	3.53728	0.000404264	0.0200925
ENSG00000164211.8	STARD4	1014.34	-0.690852	0.195516	-3.53348	0.000410133	0.0202667
ENSG00000162490.6	DRAXIN	108.139	0.964866	0.273061	3.53352	0.000410062	0.0202667
ENSG00000162078.7	ZG16B	95.1985	0.929951	0.263283	3.53213	0.000412222	0.0203114
ENSG00000173805.11	HAP1	22.9395	1.0422	0.295532	3.52652	0.000421056	0.0206872
ENSG00000117586.6	TNFSF4	527.879	0.623859	0.17745	3.51569	0.000438606	0.0214879
ENSG00000034053.10	APBA2	318.474	0.683541	0.194931	3.50658	0.000453906	0.0221742
ENSG00000175567.4	UCP2	892.146	-1.02882	0.293938	-3.50012	0.00046505	0.022654
ENSG00000163535.13	SGOL2	224.838	-0.639191	0.183168	-3.48964	0.000483667	0.0234942
ENSG00000206341.6	HLA-H	334.691	0.778772	0.223463	3.48501	0.000492124	0.0238321
ENSG00000154553.9	PDLIM3	37.4437	0.960703	0.275722	3.48431	0.000493405	0.0238321
ENSG00000133048.8	CHI3L1	256.49	-0.971167	0.279087	-3.4798	0.000501786	0.0241689
ENSG00000182107.5	TMEM30B	17.8726	1.0664	0.306531	3.47894	0.000503404	0.0241789
ENSG00000170262.8	MRAP	85.6425	-0.982408	0.282469	-3.47794	0.000505289	0.0242016
ENSG00000163521.11	GLB1L	745.11	0.550382	0.158568	3.47095	0.000518616	0.0247708
ENSG00000253537.1	PCDHGA7	169.301	-0.763554	0.220218	-3.46727	0.000525773	0.0250428
ENSG00000119917.9	IFIT3	739.838	0.74305	0.214557	3.46318	0.000533827	0.0253561
ENSG00000050438.12	SLC4A8	230.519	0.885251	0.2557	3.46206	0.000536056	0.0253916
ENSG00000115884.6	SDC1	1864.49	0.601385	0.173999	3.45626	0.000547737	0.0258734
ENSG00000054793.9	ATP9A	4055.31	-0.526623	0.152474	-3.45385	0.000552647	0.0260336
ENSG00000131864.6	USP29	9.35415	1.04682	0.303225	3.45229	0.000555847	0.0260413
ENSG00000081760.12	AACS	2044.56	-0.561599	0.162654	-3.45273	0.000554949	0.0260413
ENSG00000198865.5	CCDC152	80.6882	0.855536	0.247957	3.45034	0.000559876	0.0261585
ENSG00000254266.1	RP11-594N15.2	280.303	-0.731883	0.2122	-3.44902	0.00056262	0.0262153
ENSG00000050628.16	PTGER3	1715.95	0.646451	0.187708	3.44392	0.000573347	0.0266428
ENSG00000123612.11	ACVR1C	83.1656	-0.924536	0.268932	-3.4378	0.000586463	0.0271786
ENSG00000022267.12	FHL1	670.236	-0.575872	0.167628	-3.43542	0.000591643	0.027311
ENSG00000140022.5	STON2	11.9862	1.05339	0.306662	3.43502	0.000592506	0.027311
ENSG00000121898.8	CPXM2	51.4266	-0.93904	0.273679	-3.43117	0.000600984	0.0276275
ENSG00000154175.12	ABI3BP	7552.19	0.68976	0.20108	3.43028	0.000602955	0.027644
ENSG00000166592.7	RRAD	141.722	0.844387	0.246357	3.42749	0.000609182	0.0278218
ENSG00000158987.15	RAPGEF6	496.081	-0.889762	0.259626	-3.42709	0.000610077	0.0278218
ENSG00000076706.10	MCAM	803.194	-0.80813	0.235892	-3.42585	0.000612871	0.0278751
ENSG00000246082.2	NUDT16P	111.875	0.73683	0.215207	3.42382	0.000617477	0.0280103
ENSG00000157601.9	MX1	1028.02	0.798019	0.233139	3.42294	0.000619479	0.0280269
ENSG00000131634.9	TMEM204	621.991	0.705769	0.206461	3.41841	0.000629888	0.0284229
ENSG00000131094.3	C1QL1	16.5426	1.04433	0.306216	3.41044	0.000648593	0.0291901
ENSG00000092758.11	COL9A3	91.9837	0.957569	0.280859	3.40942	0.000651003	0.0292219
ENSG00000118276.7	B4GALT6	131.601	0.866094	0.25502	3.39618	0.000683344	0.0305935
ENSG00000151376.12	ME3	504.901	-0.706418	0.208182	-3.39328	0.00069062	0.0307894
ENSG00000122483.13	CCDC18	223.487	-0.742812	0.218925	-3.393	0.000691311	0.0307894
ENSG00000137198.5	GMPR	61.0195	0.923967	0.2727	3.38821	0.000703491	0.0312507
ENSG00000175356.8	SCUBE2	261.834	0.805998	0.238251	3.38299	0.000717021	0.0317694
ENSG00000186529.10	CYP4F3	26.7361	0.988171	0.292526	3.37806	0.000729991	0.0320953
ENSG00000206337.6	HCP5	14.7313	1.03191	0.305354	3.3794	0.000726448	0.0320953
ENSG00000029153.10	ARNTL2	586.008	0.555487	0.164437	3.37811	0.000729869	0.0320953
ENSG00000174130.8	TLR6	137.9	0.700119	0.207321	3.37699	0.000732846	0.0321384
ENSG00000180543.3	TSPYL5	645.561	0.547307	0.162321	3.37176	0.000746887	0.0326706
ENSG00000122547.6	EEPD1	311.498	-0.689115	0.204736	-3.36587	0.000763039	0.0332922
ENSG00000138821.8	SLC39A8	976.547	0.834978	0.248423	3.36111	0.000776288	0.0337843
ENSG00000138411.6	HECW2	516.227	0.763753	0.227346	3.35943	0.000781026	0.0338188
ENSG00000163814.3	CDCP1	186.427	0.897985	0.267262	3.35994	0.000779595	0.0338188
ENSG00000006788.8	MYH13	26.4865	-0.962328	0.286603	-3.35771	0.000785924	0.0339452
ENSG00000143858.7	SYT2	26.5706	-1.01175	0.301911	-3.35115	0.000804774	0.034672
ENSG00000204642.9	HLA-F	197.751	0.773182	0.230833	3.34953	0.000809477	0.0347872
ENSG00000158406.2	HIST1H4H	37.8296	0.928163	0.278185	3.33649	0.000848431	0.0363701
ENSG00000237693.4	IRGM	21.1875	0.993632	0.298617	3.32744	0.000876465	0.0374782
ENSG00000139567.8	ACVRL1	7381.05	0.528211	0.158846	3.32531	0.000883196	0.0376217
ENSG00000236333.3	TRHDE-AS1	280.437	-0.859018	0.258352	-3.32499	0.000884209	0.0376217
ENSG00000237276.4	ANO7P1	57.0044	1.00225	0.301692	3.32211	0.000893405	0.0379188
ENSG00000151726.9	ACSL1	31045.1	-0.545009	0.164218	-3.31882	0.000904001	0.0382738
ENSG00000065534.14	MYLK	485.889	-0.726725	0.219429	-3.31189	0.000926669	0.0391369
ENSG00000019485.8	PRDM11	320.405	0.62861	0.189858	3.31095	0.000929788	0.0391722
ENSG00000112379.8	KIAA1244	21.1598	-1.00142	0.302573	-3.30966	0.000934085	0.0392567
ENSG00000184838.10	PRR16	218.272	0.616732	0.186489	3.30706	0.0009428	0.0395262
ENSG00000163083.5	INHBB	1209.68	-0.871483	0.263769	-3.30396	0.000953281	0.0398681
ENSG00000157470.7	FAM81A	39.3568	0.911923	0.276184	3.30187	0.00096043	0.0400693
ENSG00000185634.7	SHC4	155.94	0.760552	0.230534	3.29908	0.000970008	0.0403707
ENSG00000152527.9	PLEKHH2	340.292	-0.801159	0.243142	-3.29502	0.000984136	0.0407608
ENSG00000185909.10	KLHDC8B	772.783	-0.687399	0.208593	-3.29541	0.000982795	0.0407608
ENSG00000090924.10	PLEKHG2	771.492	-0.60188	0.183089	-3.28736	0.00101133	0.0415912
ENSG00000110002.11	VWA5A	211.468	0.718992	0.218635	3.28855	0.00100706	0.0415912
ENSG00000262576.1	PCDHGA4	446.016	0.574754	0.17484	3.28732	0.00101146	0.0415912
ENSG00000117600.8	LPPR4	255.63	0.725381	0.220874	3.28414	0.00102295	0.0418986
ENSG00000137942.12	FNBP1L	802.854	0.531192	0.161756	3.2839	0.00102382	0.0418986
ENSG00000273388.1	RP11-401O9.4	39.0259	-0.925563	0.281971	-3.28248	0.00102898	0.0420094
ENSG00000261326.2	RP5-1057J7.6	111.44	-0.837872	0.255383	-3.28084	0.00103497	0.0421535
ENSG00000129355.6	CDKN2D	144.923	0.721979	0.220131	3.27977	0.0010389	0.0422133
ENSG00000144355.10	DLX1	80.1731	0.839744	0.256242	3.27715	0.00104862	0.0425075
ENSG00000169083.11	AR	417.533	0.780763	0.238339	3.27585	0.00105345	0.0426026
ENSG00000076944.10	STXBP2	113.427	-0.750405	0.229213	-3.27383	0.00106101	0.0428074
ENSG00000233214.1	AC002511.2	10.139	-0.994171	0.304163	-3.26855	0.00108099	0.0435111
ENSG00000204128.5	C2orf72	6.44639	0.94778	0.290142	3.26661	0.00108842	0.0437077
ENSG00000129244.4	ATP1B2	9.18772	0.992224	0.304201	3.26173	0.00110733	0.0443632
ENSG00000111846.11	GCNT2	11.7283	0.994612	0.305527	3.2554	0.00113232	0.0452585
ENSG00000128052.8	KDR	8.47671	0.975002	0.299586	3.2545	0.00113593	0.0452974
ENSG00000146072.6	TNFRSF21	3059.88	-0.504886	0.155388	-3.2492	0.0011573	0.0460423
ENSG00000228065.6	RP11-222A11.1	37.3509	0.915288	0.282009	3.2456	0.00117205	0.0464139
ENSG00000154493.13	C10orf90	81.8313	-0.851518	0.262331	-3.24597	0.0011705	0.0464139
ENSG00000240563.1	L1TD1	58.3435	0.858742	0.264674	3.24453	0.00117644	0.0464801
ENSG00000233237.2	LINC00472	62.8109	-0.824821	0.254317	-3.24328	0.00118162	0.0465776
ENSG00000011347.5	SYT7	934.703	0.744674	0.229838	3.24	0.00119531	0.0470092
ENSG00000267454.1	ZNF582-AS1	53.9901	0.863981	0.26684	3.23782	0.00120447	0.0472608
ENSG00000023445.9	BIRC3	74.3728	0.929631	0.287222	3.23663	0.00120951	0.0473505
ENSG00000091129.15	NRCAM	3353.25	-0.730139	0.225821	-3.23327	0.00122384	0.0478021
ENSG00000198734.6	F5	45.7667	0.936399	0.289704	3.23227	0.00122812	0.0478604
ENSG00000113231.9	PDE8B	92.5311	-0.710297	0.220037	-3.22807	0.00124628	0.0484578
ENSG00000185633.6	NDUFA4L2	429.174	0.8393	0.260102	3.22681	0.00125178	0.0485615
ENSG00000122735.11	DNAI1	20.284	0.971966	0.301702	3.22162	0.0012747	0.0493392
ENSG00000166582.5	CENPV	256.151	-0.618673	0.192349	-3.21641	0.00129805	0.05013
ENSG00000115604.6	IL18R1	578.835	0.769186	0.24006	3.20414	0.00135466	0.0520815
ENSG00000178127.8	NDUFV2	30.9532	-0.94086	0.293598	-3.20459	0.00135255	0.0520815
ENSG00000224592.1	RP5-884C9.2	33.6047	0.888555	0.277673	3.20001	0.00137423	0.0527159
ENSG00000169429.6	IL8	55.8651	0.957717	0.299711	3.19547	0.00139604	0.0532633
ENSG00000175643.7	RMI2	283.073	0.618918	0.193651	3.19606	0.0013932	0.0532633
ENSG00000182240.11	BACE2	1035.32	0.596713	0.186759	3.1951	0.00139782	0.0532633
ENSG00000163739.4	CXCL1	76.6033	0.909104	0.284932	3.1906	0.00141976	0.053979
ENSG00000214145.2	LINC00887	14.1038	-0.966411	0.30339	-3.18538	0.00144566	0.0548423
ENSG00000176771.11	NCKAP5	227.204	0.812412	0.255187	3.18359	0.00145459	0.0550592
ENSG00000162746.10	FCRLB	74.557	-0.851366	0.267482	-3.1829	0.0014581	0.0550706
ENSG00000221887.4	HMSD	24.5695	0.923879	0.290413	3.18126	0.00146638	0.0552615
ENSG00000170558.4	CDH2	2615.26	-0.547807	0.172252	-3.18026	0.00147141	0.0553295
ENSG00000136531.9	SCN2A	129.237	0.939394	0.295506	3.17893	0.00147819	0.055463
ENSG00000016402.8	IL20RA	8.64964	-0.945767	0.297796	-3.17589	0.0014938	0.0556831
ENSG00000128573.18	FOXP2	229.014	0.72945	0.229633	3.17659	0.00149016	0.0556831
ENSG00000139832.3	RAB20	293.959	-0.78759	0.247957	-3.17632	0.00149154	0.0556831
ENSG00000081177.14	EXD2	360.833	-0.565726	0.17826	-3.17361	0.00150556	0.0558091
ENSG00000183034.8	OTOP2	12.8961	0.972496	0.306458	3.17334	0.00150695	0.0558091
ENSG00000101017.9	CD40	226.357	0.758989	0.239093	3.17445	0.00150118	0.0558091
ENSG00000117226.7	GBP3	444.227	0.547853	0.173177	3.16354	0.00155863	0.0575989
ENSG00000229766.2	RP5-971N18.3	35.6596	0.89709	0.283967	3.15913	0.00158241	0.0583516
ENSG00000143476.13	DTL	524.807	0.649297	0.205837	3.15443	0.00160814	0.0591732
ENSG00000187601.3	MAGEH1	423.475	0.631733	0.200514	3.15057	0.0016295	0.0598307
ENSG00000251562.3	MALAT1	9081.84	-0.877963	0.278786	-3.14924	0.00163695	0.0599762
ENSG00000166492.9	FAM86GP	71.2988	0.789573	0.25079	3.14834	0.001642	0.0600327
ENSG00000151632.12	AKR1C2	14847.5	-0.755009	0.240043	-3.14531	0.00165911	0.0605292
ENSG00000058085.10	LAMC2	308.968	0.586775	0.186647	3.14377	0.00166788	0.0607199
ENSG00000224982.2	TMEM233	36.1524	0.930006	0.296131	3.14052	0.00168648	0.0612057
ENSG00000172456.12	FGGY	345.943	0.550461	0.175295	3.14019	0.00168836	0.0612057
ENSG00000162105.12	SHANK2	25.0795	-0.944927	0.301007	-3.13922	0.00169401	0.0612809
ENSG00000214425.2	LRRC37A4P	69.4948	-0.86695	0.276327	-3.13741	0.00170449	0.0615303
ENSG00000102287.12	GABRE	765.993	-0.879654	0.280837	-3.13226	0.00173467	0.0624883
ENSG00000101412.9	E2F1	457.795	0.524185	0.167431	3.13076	0.00174356	0.0626769
ENSG00000115363.9	EVA1A	61.4543	0.7767	0.248207	3.12924	0.00175258	0.0628694
ENSG00000143196.4	DPT	237.832	0.919762	0.29422	3.12611	0.00177137	0.0631468
ENSG00000213626.7	LBH	315.6	0.767247	0.245421	3.12624	0.00177055	0.0631468
ENSG00000064042.13	LIMCH1	90.2235	-0.741777	0.23727	-3.12631	0.00177017	0.0631468
ENSG00000164107.7	HAND2	114.734	0.827469	0.264935	3.12329	0.0017884	0.0636216
ENSG00000160796.12	NBEAL2	223.078	-0.61048	0.195574	-3.12148	0.00179944	0.063882
ENSG00000248187.1	RP11-184M15.1	368.671	0.825196	0.264657	3.11799	0.0018209	0.0643607
ENSG00000141524.11	TMC6	22.1861	-0.956348	0.306661	-3.11858	0.00181725	0.0643607
ENSG00000188157.9	AGRN	4188.61	0.546709	0.17537	3.11746	0.00182419	0.0643607
ENSG00000078124.7	ACER3	1386.7	-0.619301	0.199178	-3.10929	0.00187541	0.0659212
ENSG00000108639.3	SYNGR2	91.4881	-0.806576	0.259418	-3.10918	0.0018761	0.0659212
ENSG00000109107.9	ALDOC	162.439	-0.709441	0.228516	-3.10455	0.00190568	0.0667371
ENSG00000115041.8	KCNIP3	151.887	0.720106	0.231968	3.10433	0.00190711	0.0667371
ENSG00000152661.7	GJA1	1900.65	-0.665609	0.214564	-3.10215	0.00192123	0.0670945
ENSG00000064547.9	LPAR2	83.3589	-0.863863	0.278559	-3.10118	0.00192751	0.0671768
ENSG00000167981.4	ZNF597	42.185	0.810631	0.261635	3.09833	0.00194615	0.0676889
ENSG00000177551.5	NHLH2	12.0025	0.948972	0.306618	3.09497	0.00196836	0.0683228
ENSG00000236453.1	AC003092.1	8.81225	0.928685	0.300215	3.0934	0.00197879	0.068546
ENSG00000240065.3	PSMB9	326.96	0.683231	0.220989	3.0917	0.00199012	0.0686613
ENSG00000179862.5	CITED4	218.868	-0.801682	0.259261	-3.09218	0.00198692	0.0686613
ENSG00000175265.13	GOLGA8A	397.801	-0.759465	0.245756	-3.09032	0.00199942	0.0688434
ENSG00000137713.11	PPP2R1B	1097.75	-0.519344	0.168365	-3.08463	0.00203808	0.0700341
ENSG00000179909.11	ZNF154	94.7469	-0.874486	0.283592	-3.08361	0.00204505	0.070127
ENSG00000160233.6	LRRC3	11.3713	0.942983	0.305861	3.08304	0.00204897	0.070127
ENSG00000167306.14	MYO5B	42.2359	-0.885088	0.287161	-3.0822	0.00205476	0.0701854
ENSG00000034063.9	UHRF1	376.15	0.607701	0.197438	3.07794	0.00208438	0.0710554
ENSG00000105146.8	AURKC	34.8286	0.908936	0.295508	3.07584	0.00209909	0.0714149
ENSG00000170549.3	IRX1	153.988	0.649492	0.211231	3.07479	0.00210648	0.0715245
ENSG00000215548.2	RP11-764K9.4	64.09	0.756612	0.246203	3.07313	0.00211829	0.0717832
ENSG00000101745.11	ANKRD12	1430.9	-0.731938	0.23851	-3.0688	0.0021492	0.072687
ENSG00000189057.6	FAM111B	247.105	0.658343	0.214587	3.06796	0.00215524	0.072748
ENSG00000253953.1	PCDHGB4	286.36	0.559512	0.182459	3.06651	0.00216572	0.0728149
ENSG00000197093.6	GAL3ST4	939.029	0.597202	0.194715	3.06705	0.00216185	0.0728149
ENSG00000162073.9	PAQR4	315.56	0.574329	0.187366	3.06528	0.00217463	0.0729715
ENSG00000158321.11	AUTS2	314.27	0.603455	0.197039	3.06261	0.00219413	0.0734818
ENSG00000232729.3	AC083884.8	9.32867	-0.927474	0.302992	-3.06105	0.00220563	0.0737231
ENSG00000180739.12	S1PR5	28.769	-0.920932	0.301764	-3.05183	0.00227448	0.0755905
ENSG00000227471.4	AKR1B15	89.3847	-0.849516	0.278366	-3.0518	0.00227472	0.0755905
ENSG00000007314.7	SCN4A	62.2699	-0.935215	0.306363	-3.05264	0.00226839	0.0755905
ENSG00000253477.1	RP11-1C8.4	6.15779	0.865772	0.283942	3.04911	0.00229518	0.0757848
ENSG00000138193.10	PLCE1	1903.5	0.795415	0.260902	3.04871	0.00229825	0.0757848
ENSG00000152669.8	CCNO	33.737	0.870075	0.285323	3.04944	0.00229267	0.0757848
ENSG00000163053.6	SLC16A14	22.1498	0.90941	0.298126	3.05043	0.00228517	0.0757848
ENSG00000135744.7	AGT	17.4329	-0.928461	0.304818	-3.04595	0.00231946	0.0763373
ENSG00000154511.7	FAM69A	850.52	-0.490535	0.161142	-3.04411	0.00233369	0.0763661
ENSG00000114948.8	ADAM23	877.055	0.478378	0.15714	3.04427	0.00233243	0.0763661
ENSG00000067082.10	KLF6	5374.68	0.462041	0.151758	3.0446	0.00232991	0.0763661
ENSG00000156398.8	SFXN2	416.833	-0.510762	0.167882	-3.04239	0.0023471	0.0766586
ENSG00000002746.10	HECW1	276.588	0.556387	0.183005	3.04029	0.00236353	0.0770484
ENSG00000198046.7	ZNF667	17.6033	-0.918587	0.30234	-3.03825	0.00237953	0.0774228
ENSG00000197594.7	ENPP1	3258.61	-0.628108	0.206816	-3.03704	0.00238911	0.0775874
ENSG00000145075.7	CCDC39	102.198	-0.771397	0.254185	-3.03478	0.00240709	0.0780235
ENSG00000166823.5	MESP1	106.346	-0.88444	0.291681	-3.03222	0.00242766	0.0783936
ENSG00000196361.5	ELAVL3	18.8692	0.918214	0.302814	3.03227	0.00242719	0.0783936
ENSG00000182916.7	TCEAL7	219.261	-0.698188	0.230491	-3.02914	0.0024525	0.0790469
ENSG00000244586.1	WNT5A-AS1	109.679	0.798006	0.263624	3.02706	0.00246947	0.0793937
ENSG00000259520.1	CTD-2651B20.3	15.8983	0.922364	0.304911	3.02502	0.00248613	0.0793937
ENSG00000253846.1	PCDHGA10	210.54	0.63687	0.210536	3.02499	0.00248641	0.0793937
ENSG00000135903.14	PAX3	167.414	0.633926	0.209549	3.02519	0.00248478	0.0793937
ENSG00000160352.11	ZNF714	191.555	-0.66224	0.218875	-3.02565	0.00248103	0.0793937
ENSG00000269936.2	MIR145	13.5777	-0.925512	0.306132	-3.02325	0.00250077	0.079556
ENSG00000143816.7	WNT9A	24.4206	0.892658	0.295226	3.02364	0.00249754	0.079556
ENSG00000198795.6	ZNF521	296.793	0.542681	0.179672	3.02039	0.00252448	0.0801617
ENSG00000164342.8	TLR3	505.972	0.648812	0.214992	3.01785	0.00254576	0.0806879
ENSG00000197296.5	FITM2	1700.93	-0.564353	0.187997	-3.00193	0.00268277	0.0848735
ENSG00000189212.8	DPY19L2P1	9.05702	-0.888128	0.295944	-3.001	0.00269097	0.084976
ENSG00000094804.5	CDC6	423.464	0.547268	0.182696	2.99552	0.0027398	0.0863591
ENSG00000162458.8	FBLIM1	1286.36	-0.627621	0.209573	-2.99476	0.00274662	0.0864153
ENSG00000179163.11	FUCA1	79.5664	0.738965	0.246842	2.99367	0.00275644	0.0865654
ENSG00000079134.7	THOC1	773.46	-0.486937	0.162952	-2.98821	0.00280613	0.0876444
ENSG00000128298.12	BAIAP2L2	78.8048	0.756728	0.253182	2.98887	0.00280008	0.0876444
ENSG00000118308.10	LRMP	14.0879	0.904515	0.302663	2.98852	0.00280331	0.0876444
ENSG00000173598.9	NUDT4	3407.07	-0.471671	0.158109	-2.98321	0.00285245	0.0889289
ENSG00000104381.8	GDAP1	72.5833	0.743497	0.24936	2.98162	0.00286729	0.0892039
ENSG00000268756.1	AC104534.2	26.9517	0.869842	0.291781	2.98115	0.00287167	0.0892039
ENSG00000140465.9	CYP1A1	15.42	0.907344	0.304456	2.98021	0.00288049	0.0892209
ENSG00000112394.12	SLC16A10	10.6881	0.912637	0.306255	2.97999	0.00288262	0.0892209
ENSG00000138735.11	PDE5A	233.325	-0.733598	0.246351	-2.97786	0.00290269	0.0896801
ENSG00000223756.2	TSSC2	540.893	0.529263	0.177873	2.97551	0.00292503	0.0902078
ENSG00000149292.12	TTC12	195.078	0.57934	0.194871	2.97294	0.00294958	0.0908014
ENSG00000244479.2	OR2A1-AS1	74.1399	-0.801595	0.269759	-2.97152	0.00296333	0.0910614
ENSG00000213722.4	DDAH2	1145.92	0.49366	0.16625	2.96939	0.00298396	0.0915313
ENSG00000263004.1	RP11-166P13.3	48.2959	0.818578	0.276603	2.9594	0.00308238	0.0942888
ENSG00000133056.9	PIK3C2B	466.802	-0.782942	0.264583	-2.95915	0.00308486	0.0942888
ENSG00000137331.11	IER3	72.5608	0.685568	0.231938	2.95582	0.00311836	0.0951434
ENSG00000106462.6	EZH2	380.26	0.539782	0.182801	2.95285	0.0031486	0.0958952
ENSG00000167034.9	NKX3-1	96.883	0.731312	0.247831	2.95085	0.003169	0.0960051
ENSG00000064692.14	SNCAIP	39.1302	0.843842	0.285865	2.95189	0.00315838	0.0960051
ENSG00000174326.7	SLC16A11	24.8449	0.870938	0.295142	2.95091	0.0031684	0.0960051
ENSG00000134871.13	COL4A2	61938.3	-0.50989	0.172926	-2.9486	0.00319213	0.0965352
ENSG00000128011.4	LRFN1	16.4824	-0.903668	0.306623	-2.94716	0.0032071	0.0966469
ENSG00000160951.3	PTGER1	24.6236	0.90289	0.306332	2.94742	0.00320436	0.0966469
ENSG00000101464.6	PIGU	509.284	0.489058	0.166003	2.94608	0.00321828	0.0967819
ENSG00000138778.7	CENPE	145.68	-0.65663	0.222916	-2.94564	0.00322287	0.0967819
ENSG00000113369.4	ARRDC3	756.257	0.549706	0.18693	2.9407	0.00327471	0.0981668
ENSG00000174501.10	ANKRD36C	271.951	-0.749469	0.254975	-2.93938	0.00328866	0.098413
ENSG00000132170.15	PPARG	2570.66	-0.536108	0.182479	-2.93792	0.00330426	0.0985358
ENSG00000196639.6	HRH1	286.44	0.579389	0.197207	2.93797	0.00330364	0.0985358
ENSG00000070214.11	SLC44A1	9687.58	0.457049	0.155648	2.93643	0.00332016	0.0988382
ENSG00000158352.11	SHROOM4	30.819	0.825529	0.281357	2.9341	0.00334519	0.0992388
ENSG00000178301.3	AQP11	92.7142	-0.749893	0.255552	-2.93441	0.00334187	0.0992388
ENSG00000140400.10	MAN2C1	1688.17	-0.435508	0.14861	-2.93053	0.00338382	0.100039
ENSG00000258754.3	CTD-3049M7.1	11.1383	-0.898535	0.306565	-2.93097	0.00337902	0.100039
ENSG00000198846.5	TOX	144.436	-0.768447	0.262691	-2.92529	0.00344131	0.101388
ENSG00000165996.9	PTPLA	360	-0.691913	0.236489	-2.92577	0.00343609	0.101388
ENSG00000122694.11	GLIPR2	2502.87	-0.49143	0.168295	-2.92005	0.00349977	0.102795
ENSG00000175318.7	GRAMD2	30.7966	0.858621	0.294055	2.91994	0.00350103	0.102795
ENSG00000165244.6	ZNF367	413.052	0.539939	0.184949	2.9194	0.00350706	0.102796
ENSG00000166532.11	RIMKLB	638.61	-0.653986	0.224291	-2.9158	0.0035478	0.103501
ENSG00000138395.10	CDK15	1711.78	-0.761034	0.261015	-2.91567	0.00354921	0.103501
ENSG00000134802.13	SLC43A3	1717.61	0.497015	0.170416	2.91648	0.00354008	0.103501
ENSG00000117228.9	GBP1	497.075	0.603378	0.207067	2.91394	0.00356904	0.103741
ENSG00000183876.8	ARSI	59.2421	0.765752	0.262794	2.91389	0.00356956	0.103741
ENSG00000214402.6	LCNL1	10.8234	-0.880788	0.302597	-2.91076	0.00360547	0.104431
ENSG00000133424.16	LARGE	182.868	0.574293	0.197297	2.91081	0.00360492	0.104431
ENSG00000106714.13	CNTNAP3	11.2364	-0.891905	0.306502	-2.90995	0.0036149	0.104527
ENSG00000248698.1	LINC01085	73.4251	0.806108	0.277167	2.90838	0.00363306	0.104876
ENSG00000225756.1	DBH-AS1	11.6212	-0.889736	0.306137	-2.90633	0.00365693	0.105387
ENSG00000138336.8	TET1	130.313	-0.717298	0.246954	-2.90458	0.00367743	0.1058
ENSG00000174371.12	EXO1	126.322	0.654097	0.225356	2.90251	0.00370186	0.106325
ENSG00000151692.10	RNF144A	897.908	0.55523	0.191402	2.90085	0.00372151	0.10671
ENSG00000171914.10	TLN2	6292.63	-0.473546	0.163552	-2.89538	0.00378703	0.108408
ENSG00000184258.5	CDR1	132.817	-0.736258	0.254625	-2.89154	0.00383355	0.109556
ENSG00000012504.9	NR1H4	8.61882	0.857599	0.296885	2.88866	0.00386892	0.110383
ENSG00000225968.4	ELFN1	436.652	0.583106	0.202027	2.88628	0.00389829	0.110922
ENSG00000225920.2	RIMKLBP2	57.8064	-0.848468	0.293986	-2.88608	0.00390073	0.110922
ENSG00000003402.15	CFLAR	4428.23	-0.557776	0.193305	-2.88547	0.00390825	0.110952
ENSG00000136011.10	STAB2	37.2788	-0.805305	0.279585	-2.88035	0.00397229	0.112397
ENSG00000008517.12	IL32	62.8918	0.844215	0.293041	2.88087	0.00396576	0.112397
ENSG00000230082.1	PRRT3-AS1	80.7281	-0.708789	0.246319	-2.87753	0.00400808	0.113223
ENSG00000051180.12	RAD51	104.388	0.673676	0.234178	2.87677	0.00401774	0.11331
ENSG00000234171.1	AC108488.3	194.093	0.614814	0.213873	2.87467	0.00404452	0.113878
ENSG00000089639.6	GMIP	298.853	-0.739274	0.257306	-2.87313	0.00406426	0.114246
ENSG00000126709.10	IFI6	1136.61	0.80401	0.28003	2.87116	0.00408968	0.114772
ENSG00000113763.6	UNC5A	6.06909	0.827712	0.28848	2.86922	0.00411482	0.115289
ENSG00000163687.9	DNASE1L3	27.2487	0.878451	0.306402	2.86699	0.00414402	0.115918
ENSG00000103064.9	SLC7A6	2926.09	-0.73274	0.255628	-2.86643	0.00415125	0.115931
ENSG00000187699.6	C2orf88	1220.89	-0.677828	0.236807	-2.86237	0.00420484	0.11711
ENSG00000188517.10	COL25A1	41.6518	0.833174	0.291118	2.86198	0.00421	0.11711
ENSG00000156750.7	AQP7P3	23.1633	-0.874789	0.30569	-2.86169	0.00421395	0.11711
ENSG00000159023.14	EPB41	453.033	-0.522945	0.182823	-2.8604	0.00423113	0.117397
ENSG00000175538.6	KCNE3	230.022	-0.626694	0.219458	-2.85564	0.00429502	0.118977
ENSG00000269982.1	RP11-1020A11.2	139.563	-0.691617	0.242623	-2.85058	0.00436391	0.12069
ENSG00000172602.5	RND1	29.8913	0.815357	0.286454	2.84637	0.00442201	0.121904
ENSG00000128709.10	HOXD9	48.2256	0.782766	0.27498	2.84663	0.00441848	0.121904
ENSG00000152137.2	HSPB8	592.501	0.560015	0.196813	2.84542	0.00443527	0.122073
ENSG00000108176.10	DNAJC12	78.8336	0.780701	0.274469	2.8444	0.00444946	0.122268
ENSG00000135838.9	NPL	170.488	0.665217	0.234163	2.84083	0.00449969	0.12345
ENSG00000204264.4	PSMB8	922.337	0.561008	0.197662	2.83821	0.0045367	0.124267
ENSG00000072195.10	SPEG	1579.28	-0.47016	0.166098	-2.83063	0.00464571	0.127049
ENSG00000086712.8	TXLNG	1476.87	-0.46511	0.164411	-2.82895	0.00467014	0.127514
ENSG00000076248.6	UNG	4244.52	-0.439249	0.155508	-2.82461	0.00473378	0.128841
ENSG00000160539.4	PPAPDC3	124.174	-0.733007	0.259462	-2.82511	0.00472646	0.128841
ENSG00000132199.14	ENOSF1	1432.05	-0.622905	0.22078	-2.82139	0.00478161	0.129409
ENSG00000121552.3	CSTA	1223.99	0.750803	0.266111	2.82139	0.00478158	0.129409
ENSG00000186480.8	INSIG1	2763	-0.597743	0.211877	-2.82117	0.00478483	0.129409
ENSG00000182759.3	MAFA	12.2092	0.864906	0.306565	2.82128	0.00478323	0.129409
ENSG00000183864.4	TOB2	4896.74	-0.511135	0.181266	-2.81981	0.00480524	0.129756
ENSG00000134363.7	FST	2835.05	0.508383	0.180533	2.81601	0.00486238	0.130824
ENSG00000204291.6	COL15A1	1198.39	-0.748086	0.265687	-2.81566	0.00486766	0.130824
ENSG00000235217.5	TSPY26P	176.14	-0.618049	0.219438	-2.8165	0.00485496	0.130824
ENSG00000138439.10	FAM117B	371.972	-0.552851	0.196478	-2.81381	0.00489587	0.131376
ENSG00000269124.1	AC007193.10	12.6543	-0.854637	0.303946	-2.8118	0.00492647	0.131991
ENSG00000152284.4	TCF7L1	791.81	-0.678194	0.241296	-2.81063	0.0049445	0.132061
ENSG00000196562.10	SULF2	1290.19	0.760264	0.270472	2.81088	0.00494064	0.132061
ENSG00000106537.7	TSPAN13	107.506	-0.843988	0.30053	-2.80833	0.00497987	0.132799
ENSG00000187210.8	GCNT1	803.391	0.561104	0.20003	2.8051	0.00503006	0.133929
ENSG00000104432.8	IL7	130.32	0.853852	0.304731	2.80198	0.00507892	0.135021
ENSG00000229647.1	AC007879.7	234.895	-0.628512	0.224455	-2.80017	0.00510751	0.135316
ENSG00000264067.1	RP11-401O9.3	25.3401	-0.83691	0.29892	-2.79978	0.0051137	0.135316
ENSG00000171522.5	PTGER4	39.7075	0.768383	0.274357	2.80067	0.00509968	0.135316
ENSG00000230732.3	AC127904.2	7.37373	-0.803512	0.287198	-2.79776	0.00514576	0.135954
ENSG00000165730.10	STOX1	34.0721	-0.762287	0.272545	-2.79692	0.00515922	0.136052
ENSG00000141664.5	ZCCHC2	796.798	-0.460508	0.164671	-2.79654	0.00516532	0.136052
ENSG00000251348.1	HSPD1P11	41.8853	-0.795748	0.284623	-2.7958	0.00517714	0.136154
ENSG00000067992.8	PDK3	87.6167	0.676624	0.242095	2.79486	0.00519214	0.136339
ENSG00000197381.11	ADARB1	443.555	-0.55269	0.197804	-2.79413	0.00520394	0.13644
ENSG00000149599.11	DUSP15	33.6664	0.850857	0.304627	2.79311	0.0052204	0.136663
ENSG00000165181.12	C9orf84	11.4338	-0.851927	0.305135	-2.79197	0.00523887	0.136937
ENSG00000223705.5	NSUN5P1	238.14	-0.5947	0.213158	-2.78994	0.00527172	0.137399
ENSG00000125354.18	2017-09-06	97.8365	0.62082	0.222578	2.78922	0.00528345	0.137399
ENSG00000142871.11	CYR61	1585.85	0.731655	0.26233	2.78907	0.00528603	0.137399
ENSG00000148680.11	HTR7	29.4659	0.855149	0.306625	2.78891	0.0052886	0.137399
ENSG00000128342.4	LIF	131.083	0.581343	0.208741	2.785	0.0053528	0.138387
ENSG00000171862.5	PTEN	11315.4	-0.510062	0.183122	-2.78537	0.00534665	0.138387
ENSG00000232680.2	AC002511.3	13.8429	-0.846427	0.30394	-2.78485	0.00535525	0.138387
ENSG00000168394.9	TAP1	1391.07	0.556828	0.199965	2.78463	0.00535888	0.138387
ENSG00000169297.6	NR0B1	35.6436	-0.853572	0.306626	-2.78375	0.00537338	0.138552
ENSG00000153930.6	ANKFN1	69.9153	0.739933	0.266278	2.77879	0.00545612	0.140475
ENSG00000163623.5	NKX6-1	10.444	0.831236	0.299398	2.77636	0.00549711	0.141318
ENSG00000092148.8	HECTD1	11508.4	-0.447542	0.161269	-2.77513	0.00551804	0.141644
ENSG00000185684.8	EP400NL	262.907	-0.585566	0.211275	-2.77158	0.00557846	0.14298
ENSG00000133687.11	TMTC1	883.722	-0.50166	0.181063	-2.77064	0.00559459	0.143085
ENSG00000250584.2	RP11-325I22.2	6.10354	0.768985	0.277575	2.77037	0.00559923	0.143085
ENSG00000103184.7	SEC14L5	51.6524	0.775046	0.28002	2.76783	0.00564312	0.143992
ENSG00000183018.4	SPNS2	43.3676	-0.847503	0.306373	-2.76625	0.00567052	0.144476
ENSG00000000938.8	FGR	48.0516	-0.83075	0.300471	-2.76483	0.00569532	0.144893
ENSG00000183813.6	CCR4	13.2962	0.845604	0.306086	2.76264	0.0057336	0.14551
ENSG00000176678.4	FOXL1	1192.43	0.447569	0.162018	2.76247	0.00573656	0.14551
ENSG00000164106.3	SCRG1	1306.37	0.733394	0.265563	2.76166	0.0057509	0.145658
ENSG00000246130.1	RP11-875O11.2	22.566	0.808862	0.292949	2.7611	0.00576067	0.145691
ENSG00000178445.8	GLDC	7.63139	0.80002	0.289874	2.75989	0.00578215	0.145779
ENSG00000175793.10	SFN	10.3045	0.834689	0.302435	2.7599	0.00578195	0.145779
ENSG00000145861.7	C1QTNF2	27.7531	0.84611	0.306621	2.75946	0.00578968	0.145779
ENSG00000151789.5	ZNF385D	38.2652	0.7713	0.279716	2.75744	0.00582552	0.146467
ENSG00000234630.1	LL22NC03-2H8.4	22.3469	-0.836191	0.30333	-2.7567	0.00583878	0.146585
ENSG00000229051.1	RP5-952N6.1	10.7997	0.828432	0.300812	2.75399	0.00588735	0.147373
ENSG00000123700.4	KCNJ2	110.994	0.630814	0.229017	2.75444	0.00587922	0.147373
ENSG00000180190.7	TDRP	30.0382	0.78286	0.284344	2.75322	0.00590129	0.147506
ENSG00000230397.1	SPTLC1P1	9.83192	-0.839801	0.305254	-2.75116	0.00593852	0.148006
ENSG00000164307.8	ERAP1	1923.45	-0.423403	0.153898	-2.75119	0.00593788	0.148006
ENSG00000059588.5	TARBP1	1292.42	-0.507381	0.184513	-2.74983	0.00596255	0.148389
ENSG00000253910.1	PCDHGB2	407.765	0.540902	0.196885	2.74731	0.00600872	0.148675
ENSG00000095713.9	CRTAC1	18.4956	0.823895	0.299844	2.74775	0.00600061	0.148675
ENSG00000105717.9	PBX4	34.2346	-0.792289	0.288277	-2.74836	0.00598935	0.148675
ENSG00000163251.3	FZD5	257.883	-0.550164	0.200238	-2.74755	0.00600424	0.148675
ENSG00000185885.11	IFITM1	788.354	0.671449	0.244493	2.74629	0.00602735	0.148921
ENSG00000198477.3	ZNF280B	94.0049	0.674493	0.245928	2.74264	0.00609475	0.149455
ENSG00000165949.8	IFI27	111.567	0.691951	0.252369	2.74182	0.00611001	0.149455
ENSG00000101049.10	SGK2	15.7017	-0.841197	0.306572	-2.74388	0.00607179	0.149455
ENSG00000253390.1	CTC-756D1.2	11.9539	0.839811	0.306205	2.74264	0.00609469	0.149455
ENSG00000179277.9	MEIS3P1	244.856	-0.627671	0.228899	-2.74213	0.00610424	0.149455
ENSG00000164051.9	CCDC51	624.894	0.556198	0.202771	2.74298	0.00608844	0.149455
ENSG00000138678.6	AGPAT9	252.861	0.50497	0.18412	2.74262	0.00609518	0.149455
ENSG00000178814.11	OPLAH	1106.4	-0.640427	0.233731	-2.74001	0.00614366	0.150065
ENSG00000265519.1	CTD-3157E16.1	134.995	-0.638315	0.233048	-2.73899	0.00616291	0.150321
ENSG00000146670.5	CDCA5	145.173	0.6783	0.248374	2.73096	0.00631502	0.153159
ENSG00000204941.9	PSG5	221.603	-0.719175	0.263281	-2.73159	0.00630304	0.153159
ENSG00000245248.3	USP2-AS1	16.3664	0.827558	0.302994	2.73127	0.00630912	0.153159
ENSG00000125726.6	CD70	10.7461	0.827945	0.303107	2.73153	0.00630404	0.153159
ENSG00000169184.5	MN1	1435.64	-0.715919	0.262435	-2.72799	0.00637222	0.154111
ENSG00000188672.12	RHCE	35.3061	0.765324	0.28052	2.72824	0.00636738	0.154111
ENSG00000248243.1	RP11-93K22.13	6.44939	0.771187	0.283045	2.72461	0.00643771	0.155065
ENSG00000136826.10	KLF4	2288.63	0.473034	0.173592	2.72498	0.00643062	0.155065
ENSG00000064115.6	TM7SF3	1966.15	0.442913	0.162563	2.72456	0.00643882	0.155065
ENSG00000168779.15	SHOX2	266.975	-0.612823	0.225023	-2.72337	0.00646188	0.155208
ENSG00000144909.7	OSBPL11	864.032	-0.476312	0.174901	-2.72332	0.00646287	0.155208
ENSG00000267325.1	RP11-397A16.2	24.3839	-0.80587	0.296081	-2.72179	0.00649288	0.155711
ENSG00000151617.11	EDNRA	244.656	0.601647	0.221263	2.71915	0.00654491	0.15674
ENSG00000239704.6	CDRT4	14.9214	-0.831455	0.305922	-2.71787	0.00657036	0.156911
ENSG00000159915.8	ZNF233	28.5046	-0.816184	0.30027	-2.71817	0.00656447	0.156911
ENSG00000236871.2	LINC00106	35.8971	-0.829118	0.30518	-2.71681	0.00659135	0.157193
ENSG00000117748.5	RPA2	933.389	0.476776	0.175576	2.7155	0.00661752	0.157379
ENSG00000186530.13	XKR5	14.3167	0.831086	0.306039	2.71562	0.0066151	0.157379
ENSG00000004399.8	PLXND1	18539	-0.61425	0.226519	-2.71169	0.00669417	0.158975
ENSG00000227242.2	NBPF13P	27.0544	-0.794676	0.293104	-2.71124	0.00670314	0.158975
ENSG00000197497.6	ZNF665	124.32	-0.627049	0.231326	-2.71067	0.00671465	0.159028
ENSG00000131002.7	TXLNG2P	879.927	-0.616368	0.227531	-2.70894	0.00674992	0.159642
ENSG00000156140.4	ADAMTS3	15.0284	0.826363	0.305145	2.7081	0.00676694	0.159825
ENSG00000157617.12	C2CD2	4572.81	-0.615318	0.227264	-2.70751	0.0067791	0.159892
ENSG00000167701.9	GPT	31.4929	-0.744401	0.275618	-2.70085	0.00691631	0.162904
ENSG00000110680.8	CALCA	9.69409	0.768051	0.28443	2.70031	0.00692742	0.162942
ENSG00000170017.8	ALCAM	4719.26	0.633604	0.235025	2.69591	0.0070197	0.164701
ENSG00000237380.2	HOXD-AS2	20.273	0.807929	0.299696	2.69583	0.00702141	0.164701
ENSG00000115271.6	GCA	86.3803	0.621188	0.230483	2.69516	0.00703558	0.164807
ENSG00000138741.6	TRPC3	21.8785	0.804901	0.298912	2.69277	0.0070862	0.165765
ENSG00000214944.5	ARHGEF28	193.404	0.548695	0.203833	2.69188	0.0071051	0.165765
ENSG00000271584.1	RP11-89C3.4	44.7233	0.784068	0.291274	2.69186	0.00710547	0.165765
ENSG00000171033.8	PKIA	1486.31	0.418184	0.155394	2.69112	0.00712126	0.165908
ENSG00000198542.9	ITGBL1	4660.79	0.747189	0.277882	2.68887	0.00716943	0.166804
ENSG00000158516.7	CPA2	8.17017	0.790826	0.294374	2.68646	0.00722133	0.167556
ENSG00000173599.9	PC	3036.67	-0.62789	0.233698	-2.68676	0.00721491	0.167556
ENSG00000087116.9	ADAMTS2	10224.7	-0.538636	0.200538	-2.68596	0.00723218	0.167581
ENSG00000260822.1	GS1-358P8.4	131.373	0.66813	0.248827	2.68512	0.00725029	0.167692
ENSG00000196337.6	CGB7	30.2997	0.746135	0.277907	2.68484	0.0072565	0.167692
ENSG00000151612.11	ZNF827	547.309	-0.482289	0.179753	-2.68307	0.00729507	0.16834
ENSG00000173546.7	CSPG4	949.159	0.629851	0.234787	2.68265	0.0073042	0.16834
ENSG00000164949.3	GEM	664.141	0.588052	0.219357	2.6808	0.00734463	0.16903
ENSG00000132359.9	RAP1GAP2	227.782	-0.587539	0.2192	-2.68038	0.00735384	0.16903
ENSG00000167107.8	ACSF2	1004.46	-0.694682	0.259279	-2.67928	0.00737802	0.169137
ENSG00000179859.7	AC025335.1	202.814	0.561776	0.209675	2.67927	0.00737823	0.169137
ENSG00000237659.1	RNASEH2CP1	18.4003	0.800389	0.29884	2.67832	0.00739922	0.16939
ENSG00000164220.6	F2RL2	962.502	0.5907	0.220585	2.67788	0.00740903	0.16939
ENSG00000155893.7	ACPL2	587.51	0.470679	0.175908	2.67572	0.00745689	0.170257
ENSG00000177570.9	SAMD12	77.3284	-0.701224	0.262561	-2.67071	0.0075691	0.17259
ENSG00000198346.6	ZNF813	157.085	-0.594615	0.223003	-2.6664	0.00766685	0.174586
ENSG00000154898.11	CCDC144CP	14.5519	-0.809407	0.303709	-2.66508	0.00769705	0.175042
ENSG00000170340.10	B3GNT2	523.398	-0.498283	0.187332	-2.65989	0.00781669	0.175442
ENSG00000161896.6	IP6K3	44.1026	-0.71091	0.267073	-2.66186	0.00777111	0.175442
ENSG00000161921.10	CXCL16	65.0277	0.653102	0.245259	2.6629	0.00774698	0.175442
ENSG00000156689.2	GLYATL2	56.9017	0.664067	0.249496	2.66164	0.0077761	0.175442
ENSG00000078043.11	PIAS2	722.405	-0.425109	0.159786	-2.66049	0.0078028	0.175442
ENSG00000121210.11	KIAA0922	682.889	-0.413995	0.155644	-2.65987	0.00781697	0.175442
ENSG00000150768.11	DLAT	1459.87	-0.470837	0.176892	-2.66172	0.00777435	0.175442
ENSG00000166562.4	SEC11C	163.106	0.575721	0.216222	2.66264	0.00775302	0.175442
ENSG00000137266.10	SLC22A23	713.029	-0.433115	0.162821	-2.66007	0.00781244	0.175442
ENSG00000154263.13	ABCA10	40.6095	-0.753869	0.283294	-2.66108	0.00778894	0.175442
ENSG00000197969.7	VPS13A	2303.34	-0.637084	0.23964	-2.6585	0.00784889	0.175928
ENSG00000168405.10	CMAHP	109	0.560931	0.211137	2.65672	0.00789048	0.176629
ENSG00000232931.1	LINC00342	207.637	-0.725574	0.273281	-2.65504	0.00792986	0.176908
ENSG00000170542.5	SERPINB9	158.816	-0.716216	0.269763	-2.65498	0.00793127	0.176908
ENSG00000087076.4	HSD17B14	243.409	-0.646706	0.243592	-2.65487	0.00793389	0.176908
ENSG00000168490.9	PHYHIP	80.5102	0.67335	0.253767	2.65342	0.0079681	0.17744
ENSG00000136114.11	THSD1	365.375	0.604578	0.228074	2.65079	0.00803027	0.178593
ENSG00000176840.7	MIR7-3HG	8.59391	0.804502	0.303598	2.64989	0.00805173	0.178838
ENSG00000172469.10	MANEA	2842.7	-0.655656	0.247592	-2.64813	0.00809372	0.179306
ENSG00000196960.3	RP11-192P3.5	50.9429	-0.70959	0.267951	-2.64821	0.00809196	0.179306
ENSG00000028277.16	POU2F2	37.2437	0.788008	0.298045	2.64392	0.00819514	0.181214
ENSG00000249736.1	RP11-83M16.5	10.9836	0.805062	0.304523	2.64368	0.00820095	0.181214
ENSG00000169026.8	MFSD7	173.809	-0.59515	0.22518	-2.643	0.00821754	0.181346
ENSG00000203403.2	AC020907.2	9.05977	-0.792023	0.299725	-2.6425	0.00822961	0.181379
ENSG00000265787.1	CYP4F35P	6.78216	-0.774372	0.293495	-2.63845	0.00832852	0.183324
ENSG00000204959.3	ARHGEF34P	52.0125	-0.705847	0.267646	-2.63724	0.00835837	0.183745
ENSG00000237298.4	TTN-AS1	100.493	-0.615228	0.233354	-2.63645	0.00837774	0.183935
ENSG00000170381.8	SEMA3E	6.64048	0.750139	0.284768	2.63421	0.00843333	0.184918
ENSG00000228672.2	PROB1	144.961	-0.607519	0.231187	-2.62782	0.00859344	0.186995
ENSG00000230453.5	ANKRD18B	34.118	0.717765	0.272966	2.6295	0.00855095	0.186995
ENSG00000184828.5	ZBTB7C	15.0834	-0.768005	0.292052	-2.62968	0.00854646	0.186995
ENSG00000165821.7	SALL2	46.3082	-0.796537	0.303002	-2.62882	0.00856818	0.186995
ENSG00000223704.1	RP1-90L6.2	15.2546	-0.805135	0.306294	-2.62864	0.0085728	0.186995
ENSG00000261786.1	RP4-555D20.2	470.575	-0.603523	0.229638	-2.62815	0.00858515	0.186995
ENSG00000272367.1	CTC-428H11.2	9.67987	-0.792749	0.301797	-2.62676	0.00862026	0.18734
ENSG00000157150.4	TIMP4	3501.52	-0.610539	0.232648	-2.6243	0.00868275	0.188221
ENSG00000261088.1	RP11-61A14.3	374.727	-0.561887	0.214092	-2.62451	0.00867729	0.188221
ENSG00000092470.7	WDR76	756.178	0.44911	0.171283	2.62204	0.0087405	0.188893
ENSG00000141574.3	SECTM1	1003.47	0.726765	0.277112	2.62264	0.0087252	0.188893
ENSG00000225373.4	WASH5P	46.1188	-0.695597	0.265313	-2.6218	0.00874678	0.188893
ENSG00000083067.18	TRPM3	25.1775	0.758451	0.289476	2.62008	0.00879082	0.189129
ENSG00000106624.4	AEBP1	2984.23	-0.555263	0.211923	-2.62012	0.00878993	0.189129
ENSG00000106003.8	LFNG	54.514	-0.770615	0.294034	-2.62083	0.00877153	0.189129
ENSG00000248599.1	RP11-302J23.1	8.12127	0.760308	0.290335	2.61872	0.00882598	0.189648
ENSG00000008311.10	AASS	1474.42	-0.545184	0.208391	-2.61616	0.00889252	0.190839
ENSG00000185015.3	CA13	30.8013	0.796702	0.304625	2.61536	0.00891344	0.191048
ENSG00000019991.11	HGF	411.437	0.595813	0.228	2.61321	0.0089696	0.191808
ENSG00000183161.3	FANCF	188.002	0.502896	0.192448	2.61315	0.00897125	0.191808
ENSG00000105011.4	ASF1B	490.999	0.687222	0.263233	2.6107	0.00903574	0.192467
ENSG00000197106.6	SLC6A17	13.6609	0.799562	0.306216	2.61111	0.00902501	0.192467
ENSG00000143429.5	AC027612.6	2183.3	0.487056	0.186516	2.61134	0.00901893	0.192467
ENSG00000170234.8	PWWP2A	962.97	-0.417954	0.160124	-2.6102	0.00904904	0.192511
ENSG00000163513.13	TGFBR2	16771.1	0.443987	0.17016	2.60923	0.00907467	0.192672
ENSG00000173846.8	PLK3	435.501	0.54982	0.210735	2.60906	0.0090791	0.192672
ENSG00000249992.1	TMEM158	154.458	0.613287	0.235176	2.60777	0.00911333	0.19316
ENSG00000132475.4	H3F3B	7704.31	0.405086	0.155419	2.60641	0.00914956	0.193688
ENSG00000100162.10	CENPM	104.399	0.627266	0.240702	2.60599	0.00916095	0.19369
ENSG00000110660.10	SLC35F2	448.059	0.527307	0.202435	2.60482	0.00919238	0.194041
ENSG00000168918.9	INPP5D	242.665	0.59693	0.22919	2.60452	0.00920019	0.194041
ENSG00000167232.9	ZNF91	417.479	-0.573077	0.220102	-2.60369	0.00922274	0.194278
ENSG00000112414.10	GPR126	1565.75	-0.686116	0.263742	-2.60146	0.00928273	0.195059
ENSG00000092445.7	TYRO3	2166.51	-0.50954	0.195846	-2.60173	0.00927537	0.195059
ENSG00000249669.3	MIR143HG	9.73692	-0.779925	0.29985	-2.60105	0.00929393	0.195059
ENSG00000124216.3	SNAI1	41.7392	0.758976	0.291984	2.59937	0.00933939	0.195773
ENSG00000067445.16	TRO	513.076	-0.603399	0.232182	-2.59882	0.00935456	0.195852
ENSG00000228808.1	HMGB3P4	6.22458	-0.729617	0.280934	-2.59711	0.00940125	0.19635
ENSG00000095637.16	SORBS1	139.408	0.694415	0.267341	2.59748	0.00939093	0.19635
ENSG00000142798.12	HSPG2	64596	-0.539925	0.207984	-2.596	0.00943169	0.196746
ENSG00000100604.8	CHGA	10.722	0.794034	0.306101	2.59403	0.00948593	0.197637
ENSG00000156265.11	MAP3K7CL	32.3708	0.724226	0.2793	2.593	0.00951414	0.197744
ENSG00000156486.7	KCNS2	236.118	-0.759344	0.292833	-2.59309	0.00951174	0.197744
ENSG00000187994.9	RINL	78.1414	-0.677706	0.261466	-2.59195	0.00954349	0.197875
ENSG00000256229.3	ZNF486	158.315	-0.52496	0.20253	-2.59201	0.00954179	0.197875
ENSG00000233101.6	HOXB-AS3	191.408	-0.570248	0.220159	-2.59017	0.00959297	0.19866
ENSG00000255176.1	AP002954.3	42.7038	-0.745252	0.288036	-2.58736	0.00967159	0.199806
ENSG00000023839.6	ABCC2	189.99	0.638575	0.246792	2.5875	0.00966754	0.199806
ENSG00000139289.9	PHLDA1	2572.6	0.664164	0.256769	2.58663	0.00969208	0.199988
ENSG00000178038.12	ALS2CL	89.2288	-0.744106	0.287761	-2.58585	0.00971396	0.200179
ENSG00000179348.7	GATA2	200.649	0.497131	0.192279	2.58547	0.00972467	0.200179
ENSG00000228137.1	AP001469.7	6.07431	-0.747449	0.289157	-2.58492	0.00974004	0.200255
ENSG00000139364.6	TMEM132B	244.412	0.782914	0.302965	2.58417	0.00976136	0.200453
ENSG00000101447.9	FAM83D	189.139	0.529295	0.205124	2.58037	0.00986951	0.200989
ENSG00000261770.1	CTC-459F4.1	12.182	-0.791333	0.30663	-2.58074	0.0098588	0.200989
ENSG00000256128.1	LINC00944	10.3739	-0.788044	0.305183	-2.5822	0.00981726	0.200989
ENSG00000196187.7	TMEM63A	1282.41	-0.516095	0.199887	-2.58194	0.00982479	0.200989
ENSG00000172828.8	CES3	95.7292	0.616215	0.238781	2.58067	0.00986078	0.200989
ENSG00000124762.9	CDKN1A	20121.9	0.546406	0.211676	2.58133	0.00984209	0.200989
ENSG00000144452.10	ABCA12	26.3155	0.760476	0.294638	2.58105	0.00985004	0.200989
ENSG00000255090.1	RP11-820L6.1	8.55719	0.772876	0.299636	2.57938	0.00989772	0.201288
ENSG00000154556.13	SORBS2	1576.68	0.422493	0.163818	2.57903	0.0099077	0.201288
ENSG00000221955.6	SLC12A8	215.612	0.532539	0.206627	2.5773	0.00995755	0.202062
ENSG00000198429.5	ZNF69	49.6039	-0.78185	0.303538	-2.57579	0.0100011	0.202466
ENSG00000110092.3	CCND1	4002.89	0.397812	0.154418	2.5762	0.00998937	0.202466
ENSG00000153902.9	LGI4	66.4342	-0.748572	0.29098	-2.57259	0.0100941	0.204109
ENSG00000185650.8	ZFP36L1	7630.95	0.556957	0.216837	2.56855	0.0102125	0.2054
ENSG00000116741.6	RGS2	620.319	0.720218	0.280252	2.5699	0.0101728	0.2054
ENSG00000102409.9	BEX4	357.48	0.693163	0.269927	2.56796	0.0102299	0.2054
ENSG00000152127.4	MGAT5	2146.23	0.42342	0.164871	2.56819	0.0102231	0.2054
ENSG00000002586.13	CD99	13684.6	0.569702	0.221845	2.56802	0.010228	0.2054
ENSG00000131019.6	ULBP3	35.2764	0.718146	0.27956	2.56884	0.0102039	0.2054
ENSG00000095739.7	BAMBI	139.572	-0.563436	0.219516	-2.56671	0.0102668	0.2059
ENSG00000124225.11	PMEPA1	200.591	0.521861	0.203472	2.56478	0.0103241	0.206808
ENSG00000205476.4	CCDC85C	95.2948	-0.615148	0.239914	-2.56404	0.0103463	0.20701
ENSG00000162512.11	SDC3	6004.56	-0.389862	0.152236	-2.56091	0.0104397	0.208636
ENSG00000271614.1	LINC00936	111.555	0.607188	0.237216	2.55964	0.0104781	0.209
ENSG00000197321.10	SVIL	2380.34	0.476405	0.186132	2.5595	0.0104823	0.209
ENSG00000176105.9	YES1	2743.92	-0.44704	0.174736	-2.55837	0.0105163	0.209434
ENSG00000151790.4	TDO2	23.8181	0.755272	0.295322	2.55745	0.0105442	0.209747
ENSG00000230417.6	LINC00856	21.3308	0.780451	0.305272	2.55658	0.0105707	0.21003
ENSG00000270172.1	RP5-1024G6.8	61.442	-0.65419	0.255998	-2.55545	0.0106051	0.210469
ENSG00000197083.7	ZNF300P1	76.5316	0.645853	0.252941	2.55337	0.0106685	0.211483
ENSG00000106327.8	TFR2	12.1719	0.782832	0.306661	2.55276	0.0106873	0.211612
ENSG00000131149.13	GSE1	2895.28	-0.507865	0.19914	-2.55029	0.0107635	0.212873
ENSG00000108823.11	SGCA	10.9873	0.781383	0.306576	2.54874	0.0108114	0.213401
ENSG00000122417.11	ODF2L	539.946	-0.528329	0.207307	-2.54854	0.0108175	0.213401
ENSG00000228492.2	RAB11FIP1P1	42.9326	-0.748668	0.293801	-2.54822	0.0108275	0.213401
ENSG00000257167.2	TMPO-AS1	68.1471	0.645868	0.253758	2.54521	0.0109212	0.214754
ENSG00000187498.10	COL4A1	56895.7	-0.504974	0.198373	-2.54557	0.0109098	0.214754
ENSG00000110492.11	MDK	9425.86	0.611074	0.240197	2.54405	0.0109576	0.215223
ENSG00000115904.8	SOS1	3123.84	-0.502654	0.197648	-2.54317	0.0109852	0.215272
ENSG00000267543.1	RP11-666A8.7	17.7324	-0.773662	0.304177	-2.54346	0.010976	0.215272
ENSG00000103056.7	SMPD3	61.7592	-0.619356	0.243623	-2.54228	0.0110133	0.215576
ENSG00000230487.3	PSMG3-AS1	663.107	0.449409	0.176859	2.54106	0.0110517	0.216081
ENSG00000075826.12	SEC31B	168.157	-0.678419	0.267151	-2.53946	0.0111024	0.216825
ENSG00000183066.10	WBP2NL	7.2912	-0.757045	0.29836	-2.53735	0.0111694	0.217784
ENSG00000172840.2	PDP2	833.922	-0.517168	0.203841	-2.53712	0.0111769	0.217784
ENSG00000271430.1	RP3-368A4.5	136.333	-0.662278	0.261127	-2.53623	0.0112054	0.218091
ENSG00000206195.6	AP000525.9	217.597	0.508137	0.200417	2.5354	0.011232	0.218362
ENSG00000115107.15	STEAP3	876.499	0.513725	0.202686	2.53458	0.0112581	0.218621
ENSG00000185495.6	RP11-504P24.4	20.2046	-0.766878	0.302844	-2.53225	0.0113333	0.218901
ENSG00000182585.5	EPGN	21.8822	0.731296	0.288766	2.53248	0.0113258	0.218901
ENSG00000186684.8	CYP27C1	27.802	-0.772492	0.305019	-2.5326	0.0113219	0.218901
ENSG00000206503.7	HLA-A	14425.6	0.507233	0.200348	2.53176	0.0113491	0.218901
ENSG00000069424.10	KCNAB2	465.099	0.5212	0.205809	2.53245	0.0113269	0.218901
ENSG00000130702.9	LAMA5	439.136	0.583308	0.230365	2.5321	0.011338	0.218901
ENSG00000152818.14	UTRN	4070.13	-0.508276	0.200885	-2.53018	0.0114004	0.219397
ENSG00000127914.12	AKAP9	1204.59	-0.607556	0.240113	-2.53029	0.0113968	0.219397
ENSG00000137628.12	DDX60	622.01	0.474473	0.187684	2.52804	0.0114702	0.22011
ENSG00000175183.5	CSRP2	141.218	0.637107	0.252073	2.52747	0.0114888	0.22011
ENSG00000265625.1	RP11-68I3.11	18.3643	-0.771298	0.305141	-2.52767	0.0114821	0.22011
ENSG00000154734.10	ADAMTS1	12066.1	0.580701	0.229651	2.52862	0.0114512	0.22011
ENSG00000172379.14	ARNT2	157.032	-0.533404	0.211242	-2.52509	0.0115669	0.22136
ENSG00000010030.9	ETV7	49.9094	0.699436	0.27709	2.52422	0.0115955	0.221411
ENSG00000166575.12	TMEM135	1277.92	-0.575591	0.228012	-2.52439	0.0115899	0.221411
ENSG00000188042.5	ARL4C	1939.65	0.49719	0.197083	2.52274	0.0116445	0.2221
ENSG00000173083.10	HPSE	77.9756	0.614694	0.244187	2.51731	0.0118254	0.225301
ENSG00000113240.8	CLK4	1146.95	-0.504008	0.200452	-2.51436	0.0119249	0.226692
ENSG00000105650.17	PDE4C	536.957	0.654466	0.260287	2.5144	0.0119235	0.226692
ENSG00000087266.11	SH3BP2	1196.54	-0.475133	0.189283	-2.51017	0.0120674	0.229146
ENSG00000244607.1	CCDC13	29.1119	0.738701	0.29442	2.509	0.0121073	0.229397
ENSG00000158290.12	CUL4B	17747.9	-0.533451	0.212594	-2.50925	0.0120986	0.229397
ENSG00000196116.6	TDRD7	264.246	0.459838	0.183428	2.50691	0.012179	0.230501
ENSG00000168743.8	NPNT	25.8235	0.729016	0.290895	2.50612	0.0122065	0.230511
ENSG00000140525.13	FANCI	799.354	0.410314	0.163702	2.50646	0.0121946	0.230511
ENSG00000197565.11	COL4A6	117.972	-0.761298	0.303958	-2.50462	0.0122584	0.231237
ENSG00000172965.10	MIR4435-1HG	304.959	0.511968	0.204465	2.50394	0.0122819	0.231426
ENSG00000153531.8	ADPRHL1	101.58	0.564128	0.225368	2.50314	0.0123097	0.231695
ENSG00000006468.9	ETV1	350.264	0.728212	0.291013	2.50233	0.0123378	0.231715
ENSG00000181092.5	ADIPOQ	3396.38	-0.746519	0.298302	-2.50256	0.0123298	0.231715
ENSG00000235033.3	RP11-61I13.3	9.03049	-0.745394	0.298118	-2.50033	0.0124076	0.232772
ENSG00000264424.1	MYH4	7.50761	-0.742626	0.297093	-2.49964	0.0124321	0.232975
ENSG00000187151.3	ANGPTL5	92.5541	0.753341	0.301567	2.49809	0.0124865	0.23374
ENSG00000138028.10	CGREF1	100.34	-0.584833	0.234436	-2.49464	0.0126086	0.234595
ENSG00000129946.6	SHC2	56.6999	-0.726071	0.291044	-2.49471	0.012606	0.234595
ENSG00000137501.12	SYTL2	354.579	0.467925	0.187731	2.49252	0.0126839	0.234595
ENSG00000183421.7	RIPK4	8.11413	0.747314	0.299784	2.49285	0.0126724	0.234595
ENSG00000163064.6	EN1	911.663	-0.579808	0.23227	-2.49627	0.0125506	0.234595
ENSG00000095303.10	PTGS1	2409.69	-0.571852	0.22923	-2.49467	0.0126076	0.234595
ENSG00000135472.4	FAIM2	94.9596	0.75258	0.301948	2.49241	0.0126879	0.234595
ENSG00000166432.10	ZMAT1	150.702	0.729013	0.292305	2.49402	0.0126307	0.234595
ENSG00000140451.8	PIF1	202.986	-0.54792	0.219822	-2.49256	0.0126826	0.234595
ENSG00000125089.12	SH3TC1	370.239	-0.629953	0.252651	-2.49337	0.0126537	0.234595
ENSG00000111728.6	ST8SIA1	111.749	0.633702	0.254277	2.49217	0.0126963	0.234595
ENSG00000264538.2	SUZ12P	160.803	-0.487369	0.195391	-2.49433	0.0126196	0.234595
ENSG00000197119.8	SLC25A29	1234.95	-0.379617	0.152366	-2.49149	0.0127209	0.234796
ENSG00000263002.3	ZNF234	278.482	-0.452166	0.181606	-2.48982	0.0127807	0.235647
ENSG00000169071.10	ROR2	90.5839	-0.624275	0.250881	-2.48833	0.0128345	0.236383
ENSG00000120832.5	MTERFD3	318.83	-0.542631	0.218148	-2.48745	0.0128664	0.236716
ENSG00000158201.5	ABHD3	388.702	-0.460259	0.185185	-2.4854	0.0129405	0.237825
ENSG00000103485.13	QPRT	187.539	-0.741488	0.298593	-2.48327	0.0130181	0.238996
ENSG00000214021.11	TTLL3	852.426	-0.566495	0.228185	-2.48262	0.0130421	0.239179
ENSG00000176595.3	KBTBD11	138.488	0.675874	0.272371	2.48145	0.0130849	0.239708
ENSG00000242516.1	LINC00960	37.0008	0.690285	0.278554	2.4781	0.0132085	0.240987
ENSG00000152760.5	TCTEX1D1	14.7521	0.756424	0.305252	2.47803	0.0132109	0.240987
ENSG00000158286.8	RNF207	127.472	-0.5739	0.231589	-2.4781	0.0132086	0.240987
ENSG00000174844.10	DNAH12	16.1458	0.754294	0.304389	2.47806	0.01321	0.240987
ENSG00000162981.12	FAM84A	43.9208	0.669154	0.270271	2.47586	0.0132914	0.242197
ENSG00000166821.4	PEX11A	619.642	-0.553751	0.223733	-2.47505	0.0133216	0.242489
ENSG00000168824.10	NSG1	17.5743	0.745868	0.301612	2.47294	0.0134006	0.24367
ENSG00000184489.7	PTP4A3	29.2367	0.72424	0.292965	2.4721	0.0134321	0.243982
ENSG00000102554.9	KLF5	50.9262	0.692175	0.280134	2.47087	0.0134785	0.244167
ENSG00000257621.3	RP11-349A22.5	681.887	-0.534876	0.216462	-2.47099	0.0134739	0.244167
ENSG00000175471.15	MCTP1	139.703	0.628951	0.254564	2.4707	0.013485	0.244167
ENSG00000087303.12	NID2	3723.99	-0.471314	0.191109	-2.46621	0.0136553	0.246991
ENSG00000225117.1	ARSDP1	9.23309	-0.738392	0.299765	-2.46324	0.0137689	0.248622
ENSG00000241749.3	RPSAP52	29.3541	0.699841	0.284131	2.46309	0.0137745	0.248622
ENSG00000161533.7	ACOX1	2159.42	-0.563083	0.228701	-2.4621	0.0138128	0.249051
ENSG00000229656.2	RP11-462L8.1	13.4493	0.751884	0.305549	2.46077	0.013864	0.249073
ENSG00000085117.7	CD82	1372.76	0.635607	0.258318	2.46056	0.0138721	0.249073
ENSG00000268520.1	CTD-2616J11.10	6.92605	-0.722141	0.293415	-2.46116	0.0138488	0.249073
ENSG00000269821.1	KCNQ1OT1	340.195	-0.608423	0.247265	-2.46062	0.0138699	0.249073
ENSG00000259761.1	RP11-138H10.2	27.7315	0.713429	0.290076	2.45946	0.0139147	0.249577
ENSG00000165071.10	TMEM71	58.2508	0.753278	0.306411	2.45839	0.0139561	0.250058
ENSG00000140279.8	DUOX2	10.7541	0.748062	0.304827	2.45406	0.0141254	0.2523
ENSG00000258399.2	MEG8	25.2275	-0.732183	0.298315	-2.4544	0.014112	0.2523
ENSG00000132016.7	C19orf57	107.867	0.586201	0.238863	2.45413	0.0141224	0.2523
ENSG00000168874.8	ATOH8	687.257	-0.461526	0.188107	-2.45353	0.0141463	0.25241
ENSG00000164619.4	BMPER	2387.51	-0.658789	0.268844	-2.45045	0.0142677	0.253526
ENSG00000067646.7	ZFY	455.44	-0.43373	0.177013	-2.45028	0.0142746	0.253526
ENSG00000064199.2	SPA17	72.8787	0.583397	0.238057	2.45066	0.0142593	0.253526
ENSG00000238298.1	snoU13	10.2646	-0.750281	0.306228	-2.45007	0.0142827	0.253526
ENSG00000127920.5	GNG11	1452.17	0.56543	0.230693	2.451	0.0142459	0.253526
ENSG00000231690.2	LINC00574	25.3682	0.742037	0.30324	2.44702	0.0144041	0.254889
ENSG00000108771.8	DHX58	397.723	0.43203	0.176503	2.44772	0.0143763	0.254889
ENSG00000266129.1	SRP68P1	6.9827	-0.693093	0.283208	-2.4473	0.0143933	0.254889
ENSG00000026103.15	FAS	1892.71	0.406562	0.166283	2.44501	0.0144849	0.255791
ENSG00000205838.8	TTC23L	9.40719	-0.744965	0.304673	-2.44513	0.01448	0.255791
ENSG00000144810.11	COL8A1	1883.69	0.559733	0.229054	2.44367	0.0145385	0.256473
ENSG00000170989.8	S1PR1	161.813	0.488658	0.200047	2.44271	0.0145775	0.256897
ENSG00000247796.2	CTD-2366F13.1	441.105	0.417129	0.170875	2.44114	0.014641	0.257751
ENSG00000230590.3	FTX	69.334	-0.660639	0.270997	-2.43781	0.0147765	0.259694
ENSG00000183578.5	TNFAIP8L3	663.722	0.561525	0.230352	2.43768	0.0147817	0.259694
ENSG00000066027.7	PPP2R5A	1517.87	-0.407365	0.167258	-2.43556	0.0148689	0.260959
ENSG00000106617.9	PRKAG2	1496.07	-0.386131	0.158763	-2.43212	0.0150109	0.263181
ENSG00000164687.6	FABP5	126.49	-0.590777	0.243067	-2.43051	0.0150774	0.264078
ENSG00000186806.5	VSIG10L	170.163	-0.600719	0.247231	-2.42979	0.0151076	0.264336
ENSG00000179195.11	ZNF664	5254.86	-0.428215	0.176369	-2.42795	0.0151846	0.265413
ENSG00000245662.2	RP11-184E9.1	17.2786	0.734185	0.302441	2.42753	0.0152018	0.265444
ENSG00000083814.8	ZNF671	126.045	-0.52115	0.214974	-2.42425	0.01534	0.267158
ENSG00000204681.6	GABBR1	677.924	-0.562974	0.232221	-2.4243	0.0153378	0.267158
ENSG00000187017.10	ESPN	18.1413	0.733494	0.302585	2.42409	0.0153468	0.267158
ENSG00000162772.12	ATF3	513.186	0.708747	0.292445	2.42352	0.0153708	0.267305
ENSG00000237356.1	AL163953.3	22.3444	-0.703416	0.290729	-2.41949	0.0155423	0.269924
ENSG00000223638.3	RFPL4A	9.44776	0.727389	0.300668	2.41924	0.0155529	0.269924
ENSG00000172059.6	KLF11	712.521	0.585841	0.24232	2.41763	0.0156219	0.270848
ENSG00000048052.17	HDAC9	294.329	-0.616089	0.254875	-2.41722	0.0156395	0.270879
ENSG00000160808.5	MYL3	35.8262	-0.721941	0.298867	-2.41559	0.0157096	0.271818
ENSG00000186472.15	PCLO	6.71436	0.665479	0.275663	2.4141	0.0157741	0.27266
ENSG00000179869.10	ABCA13	17.9797	0.737959	0.305848	2.41283	0.0158292	0.273337
ENSG00000073670.9	ADAM11	65.032	-0.60553	0.251231	-2.41025	0.0159414	0.274889
ENSG00000111145.3	ELK3	3694.26	0.379403	0.157427	2.41003	0.0159512	0.274889
ENSG00000161647.14	MPP3	245.466	-0.524464	0.217682	-2.40931	0.0159827	0.275157
ENSG00000170396.6	ZNF804A	21.6771	0.736578	0.305817	2.40856	0.0160157	0.275448
ENSG00000142611.12	PRDM16	25.0637	0.737254	0.30627	2.4072	0.0160754	0.27592
ENSG00000075213.6	SEMA3A	198.168	-0.64908	0.269603	-2.40754	0.0160605	0.27592
ENSG00000127399.10	LRRC61	40.4939	0.637983	0.265326	2.40452	0.0161936	0.277672
ENSG00000184226.10	PCDH9	349.134	0.542635	0.225777	2.40341	0.0162431	0.278242
ENSG00000153944.6	MSI2	365.642	0.565425	0.235314	2.40286	0.0162674	0.278381
ENSG00000108175.12	ZMIZ1	5286.43	-0.442582	0.184495	-2.39889	0.0164449	0.281137
ENSG00000168621.10	GDNF	328.452	0.486794	0.203204	2.39559	0.0165937	0.283398
ENSG00000006740.12	ARHGAP44	102.001	0.591119	0.246801	2.39512	0.0166149	0.283478
ENSG00000171723.11	GPHN	1285.18	0.469944	0.196483	2.39178	0.0167669	0.284303
ENSG00000164764.10	SBSPON	8.6959	-0.718082	0.300271	-2.39145	0.0167821	0.284303
ENSG00000174586.6	ZNF497	36.3923	-0.651877	0.272411	-2.39299	0.0167115	0.284303
ENSG00000271851.1	RP11-565F19.2	13.7236	-0.732807	0.306255	-2.3928	0.0167204	0.284303
ENSG00000144802.7	NFKBIZ	1002.81	0.431011	0.180179	2.39213	0.0167509	0.284303
ENSG00000086062.8	B4GALT1	7111.6	0.51556	0.215605	2.39123	0.0167922	0.284303
ENSG00000206560.6	ANKRD28	2835.71	0.387947	0.162197	2.39183	0.0167644	0.284303
ENSG00000196468.5	FGF16	17.6844	0.690482	0.288766	2.39115	0.0167959	0.284303
ENSG00000134049.3	IER3IP1	874.745	-0.405919	0.169924	-2.38882	0.0169025	0.285543
ENSG00000104879.4	CKM	6.57828	0.704159	0.29475	2.38901	0.016894	0.285543
ENSG00000182253.10	SYNM	252.974	-0.60093	0.251728	-2.38722	0.0169762	0.285944
ENSG00000242294.2	STAG3L5P	87.5978	-0.650499	0.272453	-2.38757	0.0169603	0.285944
ENSG00000025434.14	NR1H3	1908.44	-0.563106	0.235883	-2.38723	0.0169758	0.285944
ENSG00000118407.10	FILIP1	32.0252	0.664634	0.278801	2.3839	0.0171302	0.288255
ENSG00000099260.6	PALMD	334.765	-0.684911	0.287536	-2.382	0.017219	0.288898
ENSG00000147206.12	NXF3	17.7157	0.728046	0.305617	2.38222	0.0172088	0.288898
ENSG00000116991.6	SIPA1L2	10.3959	0.637374	0.267508	2.38264	0.017189	0.288898
ENSG00000101004.10	NINL	330.032	-0.437482	0.183891	-2.37903	0.0173585	0.290954
ENSG00000114279.9	FGF12	92.9227	0.623705	0.262274	2.37806	0.0174038	0.291428
ENSG00000165449.7	SLC16A9	184.173	0.688901	0.290173	2.3741	0.0175917	0.294288
ENSG00000168243.6	GNG4	20.1959	0.710282	0.299498	2.37158	0.0177122	0.295152
ENSG00000124191.13	TOX2	398.597	-0.625751	0.263852	-2.3716	0.0177113	0.295152
ENSG00000228784.3	LINC00954	111.83	-0.595186	0.250864	-2.37255	0.017666	0.295152
ENSG00000137752.18	CASP1	127.423	0.609231	0.256869	2.37175	0.0177039	0.295152
ENSG00000231453.1	AC018470.4	26.5102	-0.694277	0.292982	-2.36969	0.0178029	0.2958
ENSG00000168528.7	SERINC2	557.991	-0.507034	0.213936	-2.37002	0.017787	0.2958
ENSG00000100321.10	SYNGR1	332.012	-0.584606	0.246667	-2.37003	0.0177869	0.2958
ENSG00000121716.14	PILRB	79.2255	-0.59514	0.251239	-2.36882	0.0178448	0.29621
ENSG00000107249.17	GLIS3	1030.15	-0.469686	0.198352	-2.36794	0.0178872	0.296627
ENSG00000066248.10	NGEF	16.1801	0.725465	0.306438	2.36741	0.0179132	0.29677
ENSG00000273295.1	AP000350.5	57.6958	-0.69648	0.294641	-2.36383	0.0180873	0.299078
ENSG00000268230.1	CTD-2619J13.8	21.0083	-0.713726	0.301918	-2.36398	0.01808	0.299078
ENSG00000165480.11	SKA3	88.3943	0.605722	0.256313	2.36321	0.0181172	0.299282
ENSG00000173705.4	SUSD5	281.121	0.562796	0.238268	2.36203	0.018175	0.29966
ENSG00000006747.10	SCIN	198.367	0.688536	0.291469	2.3623	0.018162	0.29966
ENSG00000262728.1	AC123768.4	30.7492	-0.694028	0.293903	-2.36142	0.0182053	0.299872
ENSG00000126562.12	WNK4	2711.02	-0.618098	0.261839	-2.3606	0.0182453	0.299954
ENSG00000205593.7	DENND6B	106.763	0.519628	0.220111	2.36076	0.0182376	0.299954
ENSG00000198771.6	RCSD1	18.2243	0.705825	0.299088	2.35992	0.0182786	0.300214
ENSG00000105339.6	DENND3	106.838	-0.53386	0.226345	-2.35862	0.0183433	0.30081
ENSG00000184304.10	PRKD1	1460.66	-0.350842	0.148803	-2.35777	0.0183851	0.30081
ENSG00000124145.5	SDC4	2912.3	0.390473	0.165605	2.35786	0.0183805	0.30081
ENSG00000114302.11	PRKAR2A	2518.15	-0.439865	0.186538	-2.35805	0.0183712	0.30081
ENSG00000186654.16	PRR5	53.7898	-0.687	0.291508	-2.35671	0.0184376	0.301382
ENSG00000246375.2	RP11-10L7.1	26.3992	0.6969	0.295908	2.35512	0.0185165	0.302383
ENSG00000169684.9	CHRNA5	33.7866	0.681784	0.289536	2.35474	0.0185354	0.302404
ENSG00000095539.11	SEMA4G	83.3867	-0.618795	0.263182	-2.3512	0.0187127	0.303447
ENSG00000006327.9	TNFRSF12A	156.441	0.667407	0.283968	2.35029	0.0187586	0.303447
ENSG00000150636.11	CCDC102B	144.197	0.50275	0.213906	2.35033	0.0187567	0.303447
ENSG00000173894.6	CBX2	134.563	0.562965	0.239257	2.35297	0.0186241	0.303447
ENSG00000182378.8	PLCXD1	1238.3	-0.471317	0.200425	-2.35159	0.0186932	0.303447
ENSG00000173698.13	GPR64	53.3699	0.614733	0.261555	2.3503	0.0187581	0.303447
ENSG00000206567.5	AC022007.5	146.597	-0.559299	0.237771	-2.35226	0.0186598	0.303447
ENSG00000140600.12	SH3GL3	7.71063	0.700314	0.297817	2.35149	0.0186984	0.303447
ENSG00000131470.10	PSMC3IP	126.703	0.582424	0.247592	2.35235	0.018655	0.303447
ENSG00000214176.5	PLEKHM1P	374.301	-0.549783	0.233964	-2.34986	0.0187806	0.303517
ENSG00000233416.1	AC012065.5	7.30167	-0.704161	0.299818	-2.34863	0.0188425	0.30423
ENSG00000152492.9	CCDC50	2957.73	-0.410612	0.17496	-2.34689	0.0189308	0.304795
ENSG00000092853.9	CLSPN	251.707	0.528829	0.225331	2.3469	0.0189304	0.304795
ENSG00000119242.4	CCDC92	2256.78	-0.469384	0.199995	-2.34699	0.018926	0.304795
ENSG00000151474.15	FRMD4A	1852.03	-0.460259	0.196286	-2.34484	0.0190354	0.305904
ENSG00000175893.7	ZDHHC21	421.228	-0.568057	0.242251	-2.34491	0.0190315	0.305904
ENSG00000102032.8	RENBP	63.2312	-0.639136	0.272705	-2.34369	0.0190943	0.306563
ENSG00000085276.13	MECOM	355.505	-0.588486	0.25117	-2.34298	0.0191302	0.306853
ENSG00000260027.3	HOXB7	388.328	0.488076	0.208376	2.34229	0.0191658	0.307136
ENSG00000100206.5	DMC1	244.31	0.455578	0.194816	2.3385	0.0193613	0.30928
ENSG00000140459.13	CYP11A1	167.754	0.50018	0.213908	2.3383	0.0193717	0.30928
ENSG00000109501.9	WFS1	2096.6	-0.366576	0.156766	-2.33836	0.0193686	0.30928
ENSG00000130508.6	PXDN	27060.9	-0.377933	0.161603	-2.33866	0.0193532	0.30928
ENSG00000214548.10	MEG3	4913.45	-0.633353	0.270906	-2.33791	0.019392	0.309316
ENSG00000142599.13	RERE	7950.1	-0.401518	0.171774	-2.33748	0.019414	0.309379
ENSG00000243811.3	APOBEC3D	66.273	0.565024	0.241802	2.33672	0.0194535	0.309721
ENSG00000137767.9	SQRDL	667.526	0.480088	0.205541	2.33573	0.0195055	0.309918
ENSG00000062485.14	CS	5886.84	-0.364821	0.156234	-2.3351	0.0195382	0.309918
ENSG00000228775.3	WEE2-AS1	37.2252	0.632387	0.27072	2.33595	0.0194941	0.309918
ENSG00000166278.10	C2	200.923	0.60015	0.257005	2.33517	0.0195348	0.309918
ENSG00000252026.1	RNU6-1262P	16.7691	-0.715278	0.306408	-2.3344	0.0195749	0.310213
ENSG00000189144.9	ZNF573	89.7614	-0.552089	0.236538	-2.33404	0.0195937	0.310224
ENSG00000159733.9	ZFYVE28	98.9667	-0.55428	0.23779	-2.33096	0.0197553	0.312494
ENSG00000102996.4	MMP15	350.792	0.390298	0.167666	2.32782	0.0199214	0.314832
ENSG00000183715.9	OPCML	137.302	0.54951	0.236108	2.32737	0.0199458	0.314927
ENSG00000133106.10	EPSTI1	123.986	0.593976	0.255264	2.32691	0.0199701	0.31502
ENSG00000259207.3	ITGB3	63.3036	0.656845	0.282399	2.32594	0.0200215	0.315251
ENSG00000226363.3	AC009336.24	13.9963	0.712177	0.306167	2.32611	0.0200128	0.315251
ENSG00000120049.14	KCNIP2	51.5095	-0.666239	0.286487	-2.32555	0.0200427	0.315296
ENSG00000117632.16	STMN1	2568.87	0.440966	0.189728	2.3242	0.0201146	0.315939
ENSG00000111802.9	TDP2	1618.27	-0.347614	0.14957	-2.32409	0.0201204	0.315939
ENSG00000204516.5	MICB	249.735	0.413997	0.178215	2.32302	0.0201779	0.316551
ENSG00000158055.11	GRHL3	34.5646	0.691198	0.2977	2.32179	0.0202442	0.317301
ENSG00000172159.11	FRMD3	516.517	-0.451779	0.19467	-2.32075	0.0203005	0.317603
ENSG00000136274.8	NACAD	158.88	-0.532746	0.229531	-2.32102	0.0202857	0.317603
ENSG00000196208.9	GREB1	110.968	0.572047	0.246803	2.31783	0.0204586	0.317808
ENSG00000234459.1	AC002064.4	10.522	-0.703444	0.303436	-2.31826	0.020435	0.317808
ENSG00000162643.8	WDR63	272.778	0.519337	0.224068	2.31777	0.0204619	0.317808
ENSG00000254470.2	AP5B1	347.609	-0.4856	0.209497	-2.31794	0.0204528	0.317808
ENSG00000152642.6	GPD1L	3714.32	-0.5823	0.251212	-2.31796	0.0204513	0.317808
ENSG00000136960.8	ENPP2	5888.27	0.511112	0.220514	2.31782	0.0204593	0.317808
ENSG00000125384.6	PTGER2	707.518	-0.518828	0.223793	-2.31834	0.0204307	0.317808
ENSG00000129465.11	RIPK3	89.6785	-0.670516	0.289227	-2.3183	0.0204329	0.317808
ENSG00000160801.9	PTH1R	279.302	-0.629755	0.271839	-2.31665	0.020523	0.318469
ENSG00000129654.7	FOXJ1	13.348	0.710021	0.30666	2.31534	0.0205945	0.318678
ENSG00000214578.4	HMGN2P15	433.631	-0.63117	0.272679	-2.3147	0.0206294	0.318678
ENSG00000133020.4	MYH8	9.53504	-0.706552	0.305131	-2.31557	0.0205817	0.318678
ENSG00000144354.9	CDCA7	573.365	0.42784	0.184738	2.31593	0.0205622	0.318678
ENSG00000157554.14	ERG	46.7376	0.596572	0.257696	2.31503	0.0206115	0.318678
ENSG00000236449.1	AC018890.6	6.21863	-0.664348	0.287086	-2.31411	0.0206618	0.318891
ENSG00000171223.4	JUNB	488.847	0.518106	0.223934	2.31366	0.0206866	0.318986
ENSG00000197467.9	COL13A1	61.2239	0.552979	0.239052	2.31322	0.0207107	0.319072
ENSG00000124813.16	RUNX2	498.746	0.59241	0.256384	2.31064	0.0208529	0.320974
ENSG00000123416.11	TUBA1B	3313.32	0.424073	0.183558	2.3103	0.0208717	0.320975
ENSG00000135976.12	ANKRD36	175.993	-0.577397	0.249991	-2.30967	0.0209062	0.321218
ENSG00000130653.11	PNPLA7	139.859	-0.547453	0.2374	-2.30604	0.0211086	0.324036
ENSG00000272320.1	RP11-506K6.4	16.7032	-0.702954	0.305048	-2.3044	0.0212001	0.32515
ENSG00000205181.5	LINC00654	399.781	-0.559411	0.243024	-2.30188	0.0213421	0.326743
ENSG00000169255.9	B3GALNT1	337.708	-0.640791	0.27834	-2.30219	0.0213245	0.326743
ENSG00000163536.8	SERPINI1	31.221	0.651838	0.283299	2.30089	0.0213979	0.327014
ENSG00000107614.17	TRDMT1	154.474	-0.507814	0.220691	-2.30102	0.0213905	0.327014
ENSG00000039537.9	C6	43.9401	-0.672623	0.292541	-2.29925	0.0214909	0.328143
ENSG00000121900.14	TMEM54	488.693	0.432658	0.188294	2.29778	0.0215745	0.329126
ENSG00000115705.16	TPO	14.5101	0.702694	0.305896	2.29717	0.0216093	0.329364
ENSG00000163347.5	CLDN1	53.218	0.703206	0.306266	2.29607	0.0216721	0.330028
ENSG00000117318.8	ID3	102.312	0.567173	0.247083	2.29547	0.0217062	0.330253
ENSG00000260231.1	JHDM1D-AS1	94.994	0.576919	0.251561	2.29336	0.0218275	0.331218
ENSG00000137960.5	GIPC2	21.1924	0.68142	0.297061	2.29387	0.0217978	0.331218
ENSG00000163728.6	TTC14	1057.58	-0.450982	0.196644	-2.2934	0.0218251	0.331218
ENSG00000134318.9	ROCK2	8508.44	-0.456897	0.199358	-2.29184	0.0219147	0.3314
ENSG00000132424.10	PNISR	2388.15	-0.474252	0.206934	-2.29181	0.0219168	0.3314
ENSG00000178726.6	THBD	255.137	0.608062	0.265272	2.29223	0.0218926	0.3314
ENSG00000134962.6	KLB	237.866	-0.676347	0.295017	-2.29257	0.0218727	0.3314
ENSG00000066405.8	CLDN18	34.7569	-0.690817	0.301475	-2.29146	0.0219369	0.331411
ENSG00000167074.10	TEF	1175.07	-0.383197	0.167437	-2.28861	0.022102	0.333537
ENSG00000261366.1	MANEA-AS1	62.5335	-0.648994	0.283607	-2.28836	0.0221165	0.333537
ENSG00000175309.10	PHYKPL	966.701	-0.491961	0.2151	-2.28713	0.0221882	0.334324
ENSG00000272373.1	ZNF33B	9.4618	-0.697549	0.305129	-2.28608	0.0222496	0.334955
ENSG00000185567.6	AHNAK2	7970.19	0.465439	0.203707	2.28484	0.0223223	0.335755
ENSG00000093009.5	CDC45	94.6603	0.587855	0.257327	2.28447	0.0223439	0.335785
ENSG00000134444.9	KIAA1468	1064.69	-0.367002	0.160698	-2.2838	0.0223831	0.335908
ENSG00000159212.8	CLIC6	120.271	-0.500816	0.219304	-2.28366	0.0223912	0.335908
ENSG00000139908.10	TSSK4	53.6495	-0.613162	0.268632	-2.28254	0.0224576	0.336609
ENSG00000167291.11	TBC1D16	21147.1	-0.482336	0.211358	-2.28208	0.0224844	0.336716
ENSG00000169515.5	CCDC8	51.5385	-0.616746	0.270382	-2.28101	0.0225477	0.337369
ENSG00000175305.12	CCNE2	209.52	0.541082	0.23741	2.27911	0.0226607	0.338561
ENSG00000100505.9	TRIM9	24.8372	0.685823	0.300931	2.279	0.0226668	0.338561
ENSG00000164292.8	RHOBTB3	11032.5	-0.390637	0.171538	-2.27727	0.0227701	0.33943
ENSG00000224940.4	PRRT4	64.8198	-0.695495	0.305439	-2.27703	0.0227844	0.33943
ENSG00000215252.7	GOLGA8B	386.597	-0.552423	0.24255	-2.27756	0.0227528	0.33943
ENSG00000135298.9	BAI3	8.63942	-0.676345	0.297164	-2.276	0.0228459	0.339756
ENSG00000166922.4	SCG5	478.75	0.628377	0.276086	2.27602	0.0228447	0.339756
ENSG00000162729.9	IGSF8	585.128	-0.462322	0.20318	-2.27543	0.0228803	0.339973
ENSG00000205791.2	LOH12CR2	43.6159	0.601531	0.264423	2.27488	0.0229131	0.340166
ENSG00000085063.10	CD59	9608.78	0.444867	0.195814	2.27189	0.0230933	0.342513
ENSG00000103966.5	EHD4	351.581	0.439073	0.193289	2.27159	0.0231112	0.342513
ENSG00000166106.2	ADAMTS15	13131.5	-0.356446	0.15706	-2.26949	0.0232386	0.344103
ENSG00000268355.1	AC006129.1	8.05421	0.666833	0.293877	2.26909	0.0232629	0.344167
ENSG00000150712.6	MTMR12	1409.64	-0.366801	0.161681	-2.26866	0.0232889	0.344254
ENSG00000172824.10	CES4A	53.7348	-0.578759	0.255271	-2.26723	0.023376	0.344947
ENSG00000108219.10	TSPAN14	6966.6	-0.504391	0.222438	-2.26756	0.0233559	0.344947
ENSG00000072954.2	TMEM38A	113.975	-0.653089	0.28812	-2.26672	0.0234071	0.345051
ENSG00000157927.12	RADIL	81.0746	0.570037	0.25151	2.26646	0.0234233	0.345051
ENSG00000248175.1	CTC-428G20.3	51.0641	-0.594746	0.262571	-2.26508	0.0235076	0.345996
ENSG00000086289.7	EPDR1	1296.72	-0.467331	0.206435	-2.26382	0.0235851	0.346289
ENSG00000212237.1	RNA5SP18	15.2944	0.693653	0.306414	2.26377	0.0235881	0.346289
ENSG00000142627.9	EPHA2	190.539	0.628977	0.27782	2.26397	0.023576	0.346289
ENSG00000241278.1	ENPP7P4	13.9966	-0.6938	0.306607	-2.26283	0.0236461	0.346547
ENSG00000119787.9	ATL2	1102.24	-0.36567	0.161585	-2.26302	0.0236348	0.346547
ENSG00000117592.8	PRDX6	23230.8	-0.458514	0.202721	-2.2618	0.0237095	0.346789
ENSG00000128408.7	RIBC2	43.9549	0.615888	0.272326	2.26158	0.0237233	0.346789
ENSG00000188375.3	H3F3C	7.46772	0.65777	0.290791	2.262	0.0236973	0.346789
ENSG00000241679.2	RP11-80H8.4	16.0227	-0.691464	0.305819	-2.26102	0.0237579	0.346999
ENSG00000075702.12	WDR62	110.2	0.476525	0.210932	2.25914	0.0238744	0.348404
ENSG00000175040.4	CHST2	1223.85	-0.452821	0.200511	-2.25834	0.0239245	0.348838
ENSG00000153339.9	TRAPPC8	1978.11	-0.374156	0.165736	-2.25754	0.0239742	0.349265
ENSG00000160439.11	RDH13	159.547	-0.456097	0.202062	-2.25721	0.0239948	0.349269
ENSG00000169174.9	PCSK9	45.4668	-0.593718	0.263195	-2.25582	0.0240822	0.34965
ENSG00000171476.17	HOPX	38.4604	-0.6509	0.288506	-2.2561	0.0240642	0.34965
ENSG00000157110.11	RBPMS	4985.13	-0.498814	0.22112	-2.25585	0.0240801	0.34965
ENSG00000169258.6	GPRIN1	208.489	0.461062	0.204466	2.25496	0.024136	0.349991
ENSG00000183508.4	FAM46C	16.7636	0.68445	0.303554	2.25479	0.0241464	0.349991
ENSG00000104689.5	TNFRSF10A	84.3851	0.540767	0.240223	2.2511	0.0243789	0.353062
ENSG00000237732.5	AC010980.2	12.8475	0.688265	0.305924	2.24979	0.0244625	0.353171
ENSG00000134072.6	CAMK1	530.455	-0.474738	0.210991	-2.25003	0.0244468	0.353171
ENSG00000072422.12	RHOBTB1	355.141	-0.418125	0.185856	-2.24972	0.0244667	0.353171
ENSG00000152953.8	STK32B	33.7471	0.643869	0.286204	2.24969	0.0244688	0.353171
ENSG00000079215.9	SLC1A3	888.268	0.393129	0.174818	2.24879	0.0245258	0.353695
ENSG00000226312.3	CFLAR-AS1	19.9235	-0.685875	0.305099	-2.24804	0.0245736	0.35379
ENSG00000143549.15	TPM3	5271.77	0.361972	0.161	2.24827	0.0245588	0.35379
ENSG00000180720.6	CHRM4	21.1042	0.677081	0.301232	2.2477	0.0245952	0.353803
ENSG00000127564.12	PKMYT1	82.2237	0.595432	0.264949	2.24735	0.0246178	0.353832
ENSG00000196912.8	ANKRD36B	67.4924	-0.576425	0.256605	-2.24636	0.0246812	0.354447
ENSG00000123454.6	DBH	8.14167	-0.675162	0.300735	-2.24504	0.0247656	0.355361
ENSG00000270015.1	RP11-540B6.6	152.641	-0.53808	0.239869	-2.24322	0.0248826	0.355904
ENSG00000231389.3	HLA-DPA1	212.553	0.59673	0.265955	2.24372	0.0248502	0.355904
ENSG00000204160.7	ZDHHC18	2042.89	-0.394483	0.175916	-2.24245	0.0249322	0.355904
ENSG00000103021.5	CCDC113	143.898	0.569599	0.253822	2.24409	0.0248265	0.355904
ENSG00000214174.4	AMZ2P1	408.997	0.398592	0.177715	2.24288	0.0249048	0.355904
ENSG00000172460.10	PRSS30P	20.4503	0.670033	0.298762	2.2427	0.0249164	0.355904
ENSG00000226965.1	AC003088.1	19.1874	0.677671	0.302235	2.2422	0.0249487	0.355904
ENSG00000158164.6	TMSB15A	19.4012	0.64689	0.288798	2.23994	0.025095	0.357303
ENSG00000213693.4	SEC14L1P1	33.6327	-0.628146	0.280681	-2.23794	0.0252253	0.357303
ENSG00000257681.1	RP11-341G23.4	45.7556	-0.597733	0.267298	-2.2362	0.0253385	0.357303
ENSG00000157399.10	ARSE	48.6302	0.635626	0.283758	2.24003	0.025089	0.357303
ENSG00000178338.6	ZNF354B	258.229	-0.421094	0.188268	-2.23667	0.0253077	0.357303
ENSG00000163531.11	NFASC	1514.18	-0.591169	0.264173	-2.23781	0.0252335	0.357303
ENSG00000167615.12	LENG8	3049.15	-0.518259	0.231438	-2.2393	0.0251365	0.357303
ENSG00000178921.9	PFAS	1272.42	-0.369257	0.164888	-2.23945	0.0251269	0.357303
ENSG00000175445.10	LPL	11.0319	-0.628845	0.281132	-2.23683	0.0252973	0.357303
ENSG00000125931.6	CITED1	49.3616	-0.685769	0.306636	-2.23643	0.0253237	0.357303
ENSG00000128045.5	RASL11B	59.2829	0.681162	0.30459	2.23632	0.0253308	0.357303
ENSG00000134531.5	EMP1	22095.4	0.426717	0.190689	2.23776	0.0252367	0.357303
ENSG00000118777.6	ABCG2	23.6567	0.675037	0.301576	2.23837	0.0251972	0.357303
ENSG00000256043.2	CTSO	923.567	0.37548	0.167737	2.2385	0.0251884	0.357303
ENSG00000128641.13	MYO1B	2974.34	0.446823	0.199948	2.23469	0.0254374	0.358359
ENSG00000198003.7	CCDC151	13.2065	0.684611	0.306393	2.23442	0.0254553	0.358359
ENSG00000099992.11	TBC1D10A	286.483	-0.440541	0.197228	-2.23366	0.0255056	0.358774
ENSG00000144674.12	GOLGA4	2987.03	-0.555127	0.248592	-2.23308	0.0255435	0.359012
ENSG00000235475.1	RP11-166O4.5	11.4114	-0.684539	0.306611	-2.2326	0.0255753	0.359165
ENSG00000258073.1	RP11-1079J22.1	6.46947	0.646283	0.289636	2.23136	0.0256574	0.360023
ENSG00000267272.1	RP5-1052I5.1	50.2418	0.602239	0.270029	2.23027	0.0257293	0.360492
ENSG00000029534.15	ANK1	98.1307	0.640968	0.287401	2.23022	0.0257329	0.360492
ENSG00000237523.1	LINC00857	135.096	0.457014	0.204985	2.2295	0.0257808	0.360868
ENSG00000172724.7	CCL19	76.2948	-0.682999	0.306514	-2.22828	0.0258616	0.361704
ENSG00000182141.5	ZNF708	197.948	-0.488594	0.219376	-2.2272	0.025934	0.362421
ENSG00000174804.3	FZD4	5785.44	-0.399646	0.179478	-2.22671	0.0259664	0.362578
ENSG00000162522.6	KIAA1522	1261.23	-0.427283	0.191926	-2.22629	0.0259948	0.362679
ENSG00000146592.12	CREB5	40.0198	0.649845	0.292026	2.2253	0.0260611	0.363308
ENSG00000184162.10	NR2C2AP	282.479	0.488803	0.219832	2.22353	0.02618	0.36467
ENSG00000120217.9	CD274	30.0287	0.669663	0.301499	2.22111	0.0263433	0.365949
ENSG00000171634.12	BPTF	2654.51	-0.429364	0.1934	-2.22008	0.0264133	0.365949
ENSG00000250565.2	ATP6V1E2	124.916	0.455556	0.205296	2.21902	0.0264852	0.365949
ENSG00000077157.16	PPP1R12B	874.081	-0.470924	0.211954	-2.22182	0.0262955	0.365949
ENSG00000183718.4	TRIM52	231.938	-0.447015	0.201306	-2.22058	0.0263794	0.365949
ENSG00000268573.1	RP11-158H5.7	39.9024	-0.6181	0.278483	-2.21953	0.0264509	0.365949
ENSG00000129353.10	SLC44A2	4790.52	0.443408	0.199741	2.21991	0.0264248	0.365949
ENSG00000106772.13	PRUNE2	1236.38	-0.423742	0.190791	-2.22097	0.0263529	0.365949
ENSG00000169548.3	ZNF280A	29.9718	0.647634	0.291838	2.21916	0.026476	0.365949
ENSG00000206527.5	PTPLB	2851.63	-0.41606	0.187485	-2.21917	0.0264752	0.365949
ENSG00000258708.1	SLC25A21-AS1	57.6749	0.560314	0.252632	2.21791	0.0265612	0.366702
ENSG00000227036.2	LINC00511	14.4915	0.67868	0.306172	2.21666	0.0266461	0.36758
ENSG00000257219.1	RP11-54A9.1	28.1815	0.640893	0.28919	2.21616	0.0266804	0.367757
ENSG00000080298.11	RFX3	105.381	-0.529623	0.239141	-2.21469	0.026781	0.368847
ENSG00000177150.8	FAM210A	474.105	-0.397899	0.17982	-2.21277	0.0269138	0.370081
ENSG00000198729.4	PPP1R14C	23.6716	0.668166	0.301951	2.21283	0.0269093	0.370081
ENSG00000159713.6	TPPP3	15.7689	0.671906	0.303944	2.21062	0.0270619	0.370614
ENSG00000135604.9	STX11	12.6433	0.677199	0.306379	2.21033	0.0270822	0.370614
ENSG00000149968.7	MMP3	10.7881	0.666742	0.3016	2.21068	0.027058	0.370614
ENSG00000089248.6	ERP29	3828.92	0.356512	0.161239	2.21108	0.0270304	0.370614
ENSG00000237945.3	LINC00649	11.8737	-0.667885	0.302087	-2.21091	0.0270424	0.370614
ENSG00000179029.10	TMEM107	297.715	0.453906	0.205301	2.21093	0.027041	0.370614
ENSG00000185052.7	SLC24A3	855.701	-0.572549	0.259082	-2.20991	0.0271113	0.370716
ENSG00000164440.10	TXLNB	8.49659	0.670606	0.303542	2.20927	0.027156	0.370736
ENSG00000007933.8	FMO3	338.895	-0.653995	0.296007	-2.20939	0.0271473	0.370736
ENSG00000225331.1	AP001055.6	8.18424	-0.647246	0.293429	-2.2058	0.0273979	0.371519
ENSG00000073150.9	PANX2	102.62	0.49432	0.224058	2.20621	0.0273694	0.371519
ENSG00000129103.13	SUMF2	6652.99	0.387269	0.175437	2.20746	0.0272818	0.371519
ENSG00000260618.1	RP11-23N2.4	14.8663	-0.674658	0.30583	-2.20599	0.0273846	0.371519
ENSG00000222041.6	LINC00152	107.608	0.621834	0.281676	2.20762	0.0272706	0.371519
ENSG00000186104.6	CYP2R1	303.634	0.664363	0.301209	2.20565	0.0274084	0.371519
ENSG00000259370.1	RP11-1069G10.1	12.7311	-0.676985	0.306623	-2.20787	0.0272532	0.371519
ENSG00000186185.9	KIF18B	49.9703	0.630104	0.28553	2.20679	0.0273289	0.371519
ENSG00000185010.9	F8	761.533	0.352261	0.159598	2.20718	0.0273015	0.371519
ENSG00000115661.9	STK16	664.457	0.383628	0.174043	2.20422	0.0275088	0.372586
ENSG00000198468.3	FLVCR1-AS1	46.4103	0.581249	0.263782	2.20352	0.0275583	0.372854
ENSG00000157551.13	KCNJ15	53.7433	0.64341	0.292018	2.20332	0.0275721	0.372854
ENSG00000143815.10	LBR	2430.46	-0.425109	0.192981	-2.20285	0.0276051	0.373007
ENSG00000139211.5	AMIGO2	221.528	-0.405702	0.184278	-2.20158	0.0276949	0.373631
ENSG00000131844.11	MCCC2	2197.25	-0.353508	0.160563	-2.20168	0.0276878	0.373631
ENSG00000273314.1	RP5-1136G13.2	95.2896	0.47742	0.216913	2.20097	0.0277378	0.373631
ENSG00000170846.11	AC093323.3	334.966	0.376314	0.170977	2.20096	0.0277385	0.373631
ENSG00000112561.13	TFEB	158.843	-0.537115	0.244123	-2.20018	0.0277941	0.373793
ENSG00000130303.8	BST2	263.749	0.546366	0.248302	2.20041	0.0277779	0.373793
ENSG00000129214.10	SHBG	52.6295	-0.57636	0.261997	-2.19987	0.0278163	0.373797
ENSG00000127948.9	POR	5306.73	-0.405937	0.184564	-2.19944	0.0278469	0.373917
ENSG00000164742.10	ADCY1	195.829	0.620164	0.282295	2.19686	0.0280304	0.374832
ENSG00000204624.6	PTCHD2	16.4196	0.670605	0.305208	2.19721	0.0280057	0.374832
ENSG00000169248.8	CXCL11	7.98518	0.663808	0.302097	2.19734	0.0279964	0.374832
ENSG00000125538.7	IL1B	12.4891	-0.673243	0.306637	-2.19557	0.0281225	0.374832
ENSG00000123191.9	ATP7B	117.372	-0.474166	0.215735	-2.19791	0.0279553	0.374832
ENSG00000260793.2	RP5-882C2.2	13.8757	-0.672313	0.306208	-2.19561	0.0281197	0.374832
ENSG00000243368.2	MCCC1-AS1	9.24262	-0.668467	0.304472	-2.1955	0.0281281	0.374832
ENSG00000166508.13	MCM7	1872.22	0.37791	0.172136	2.19542	0.0281337	0.374832
ENSG00000160862.8	AZGP1	383.597	-0.60069	0.273483	-2.19644	0.0280603	0.374832
ENSG00000119547.5	ONECUT2	9.63968	0.668454	0.304175	2.19759	0.027978	0.374832
ENSG00000245614.2	DDX11-AS1	26.0803	0.640384	0.291755	2.19493	0.0281684	0.375003
ENSG00000186073.7	C15orf41	500.808	0.359405	0.163834	2.19372	0.0282556	0.375581
ENSG00000266777.1	SH3GL1P1	11.3381	-0.672456	0.306518	-2.19386	0.0282455	0.375581
ENSG00000108813.9	DLX4	6.92986	-0.641106	0.292618	-2.19093	0.0284567	0.377961
ENSG00000105290.7	APLP1	354.384	0.452836	0.206935	2.1883	0.0286479	0.380205
ENSG00000106367.9	AP1S1	1361.21	0.410784	0.187766	2.18774	0.0286882	0.380447
ENSG00000137959.11	IFI44L	461.903	0.631434	0.288705	2.18713	0.0287333	0.380749
ENSG00000215146.4	RP11-313J2.1	21.2399	-0.650739	0.297601	-2.18661	0.0287707	0.380951
ENSG00000213390.6	ARHGAP19	173.755	0.452555	0.207048	2.18574	0.0288344	0.381499
ENSG00000104889.4	RNASEH2A	433.235	0.489757	0.224104	2.18539	0.0288599	0.381543
ENSG00000069011.11	PITX1	140.615	0.615159	0.281624	2.18433	0.0289379	0.382279
ENSG00000101400.5	SNTA1	1531.32	-0.472028	0.21622	-2.18309	0.029029	0.382585
ENSG00000123575.8	FAM199X	951.809	-0.422014	0.193368	-2.18244	0.029077	0.382585
ENSG00000182718.12	ANXA2	23838.7	0.447253	0.204926	2.18252	0.0290715	0.382585
ENSG00000185442.8	FAM174B	10.2885	0.668908	0.306524	2.18223	0.0290923	0.382585
ENSG00000184347.10	SLIT3	7065.94	-0.641865	0.29412	-2.18233	0.0290855	0.382585
ENSG00000080031.5	PTPRH	230.887	0.641898	0.294152	2.1822	0.0290949	0.382585
ENSG00000164850.10	GPER1	171.645	-0.572228	0.262357	-2.18111	0.0291755	0.383351
ENSG00000258405.5	ZNF578	23.5459	-0.640647	0.29386	-2.18011	0.0292496	0.383835
ENSG00000175455.10	CCDC14	1512.29	-0.480778	0.22054	-2.18	0.0292572	0.383835
ENSG00000198521.7	ZNF43	276.192	-0.464439	0.213081	-2.17964	0.0292842	0.383896
ENSG00000067066.12	SP100	2063.59	0.309496	0.142168	2.17697	0.0294827	0.384733
ENSG00000105711.6	SCN1B	190.487	-0.569451	0.261532	-2.17737	0.0294531	0.384733
ENSG00000185689.11	C6orf201	10.5508	-0.666108	0.305913	-2.17744	0.0294474	0.384733
ENSG00000004139.9	SARM1	143.961	-0.455526	0.209196	-2.1775	0.029443	0.384733
ENSG00000250116.2	RP11-417F21.1	20.3406	-0.664227	0.305115	-2.17697	0.0294825	0.384733
ENSG00000255345.1	CTD-2337I7.1	7.37045	0.643968	0.295719	2.17763	0.0294333	0.384733
ENSG00000225746.4	AL132709.5	31.8439	-0.604438	0.277854	-2.17538	0.0296015	0.384858
ENSG00000184524.5	CEND1	31.3393	0.667071	0.306651	2.17534	0.0296045	0.384858
ENSG00000141682.11	PMAIP1	605.969	0.614375	0.282346	2.17596	0.0295579	0.384858
ENSG00000222301.1	RNY5P8	5.98261	-0.593309	0.272668	-2.17594	0.0295595	0.384858
ENSG00000180611.6	MB21D2	133.124	0.511401	0.235052	2.17569	0.0295782	0.384858
ENSG00000116157.5	GPX7	838.004	-0.394887	0.181562	-2.17495	0.0296339	0.384949
ENSG00000073605.14	GSDMB	252.487	-0.572048	0.263081	-2.17442	0.0296739	0.385099
ENSG00000099251.10	HSD17B7P2	35.0687	0.605133	0.278325	2.1742	0.0296904	0.385099
ENSG00000253284.2	RP11-282K24.3	8.70258	-0.621903	0.28612	-2.17358	0.029737	0.385412
ENSG00000171848.9	RRM2	756.244	0.586129	0.269823	2.17227	0.0298352	0.386392
ENSG00000189050.10	RNFT1	240.348	-0.43152	0.198679	-2.17194	0.0298601	0.386423
ENSG00000177383.3	MAGEF1	626.822	0.34023	0.156685	2.17143	0.029899	0.386636
ENSG00000089682.12	RBM41	270.796	-0.475277	0.218984	-2.17038	0.0299783	0.387369
ENSG00000236083.1	OR13E1P	11.2427	0.66536	0.306627	2.16993	0.0300122	0.387515
ENSG00000229152.1	ANKRD10-IT1	81.5605	-0.579584	0.267175	-2.1693	0.0300597	0.387545
ENSG00000110583.8	NAA40	359.527	-0.396858	0.182929	-2.16946	0.030048	0.387545
ENSG00000101752.7	MIB1	3039.91	-0.4276	0.197152	-2.16888	0.0300916	0.387664
ENSG00000197410.8	DCHS2	36.0784	0.645656	0.297733	2.16857	0.0301151	0.387675
ENSG00000176845.8	METRNL	3728.64	0.472626	0.217986	2.16815	0.0301471	0.387796
ENSG00000131771.9	PPP1R1B	557.06	-0.645167	0.297737	-2.1669	0.0302424	0.388148
ENSG00000127990.11	SGCE	1277.4	0.472485	0.218038	2.16698	0.0302361	0.388148
ENSG00000182871.10	COL18A1	14726.3	-0.463146	0.213679	-2.16749	0.0301977	0.388148
ENSG00000089902.8	RCOR1	1058.02	-0.386362	0.178446	-2.16515	0.0303759	0.389571
ENSG00000167637.12	ZNF283	197.354	-0.445797	0.206043	-2.16361	0.030494	0.390792
ENSG00000227671.3	MIR3916	256.864	-0.518933	0.239941	-2.16275	0.0305604	0.391352
ENSG00000240350.1	AC017002.1	89.881	0.582641	0.269463	2.16223	0.0306007	0.391575
ENSG00000162878.8	PKDCC	8054.62	-0.553722	0.256191	-2.16137	0.030667	0.39213
ENSG00000072778.15	ACADVL	6404.8	-0.386829	0.179026	-2.16074	0.0307155	0.392458
ENSG00000160223.12	ICOSLG	170.84	0.610233	0.282524	2.15993	0.0307778	0.392962
ENSG00000267682.1	CTD-3220F14.2	6.22113	-0.620209	0.287326	-2.15855	0.030885	0.394037
ENSG00000186868.11	MAPT	104.397	-0.513988	0.238288	-2.157	0.0310056	0.394987
ENSG00000221963.5	APOL6	3886.33	-0.402581	0.186623	-2.15718	0.0309915	0.394987
ENSG00000142875.15	PRKACB	1422.63	-0.362802	0.16843	-2.15402	0.0312387	0.397662
ENSG00000141314.8	RHBDL3	32.2455	0.6362	0.295412	2.1536	0.0312715	0.397784
ENSG00000138162.13	TACC2	697.546	-0.389738	0.18104	-2.15278	0.0313362	0.398017
ENSG00000109819.4	PPARGC1A	23.3892	0.634642	0.294766	2.15304	0.0313159	0.398017
ENSG00000161243.4	FBXO27	307.206	-0.48904	0.227257	-2.15193	0.0314029	0.398569
ENSG00000048740.13	CELF2	1800.19	-0.401578	0.186641	-2.15161	0.0314284	0.398597
ENSG00000122729.14	ACO1	5163.41	-0.362316	0.168465	-2.15069	0.0315004	0.399215
ENSG00000196072.7	BLOC1S2	1368.39	0.387587	0.180252	2.15025	0.0315356	0.399366
ENSG00000186994.7	KANK3	8.32582	0.645925	0.300488	2.14959	0.0315879	0.399437
ENSG00000143867.5	OSR1	1034.52	0.587784	0.273409	2.14984	0.0315682	0.399437
ENSG00000077935.12	SMC1B	26.1459	0.654231	0.304448	2.14891	0.0316416	0.399822
ENSG00000259768.3	RP5-991G20.1	20.7878	0.645986	0.300755	2.14788	0.031723	0.400556
ENSG00000183044.7	ABAT	586.948	-0.458872	0.213886	-2.14541	0.0319205	0.40229
ENSG00000223401.1	RP11-211G3.2	98.8035	-0.50623	0.235974	-2.14528	0.0319308	0.40229
ENSG00000188290.6	HES4	53.0412	0.609862	0.284217	2.14576	0.0318923	0.40229
ENSG00000205562.1	RP11-497E19.1	37.6736	0.611382	0.285207	2.14364	0.0320614	0.40364
ENSG00000137857.13	DUOX1	71.7274	0.50305	0.23472	2.14319	0.0320975	0.403798
ENSG00000173530.5	TNFRSF10D	1261.45	0.325763	0.152026	2.14281	0.0321284	0.403889
ENSG00000197291.4	RAMP2-AS1	1681.18	-0.577228	0.269529	-2.14162	0.0322242	0.404501
ENSG00000185070.6	FLRT2	1939.43	0.522239	0.243847	2.14167	0.03222	0.404501
ENSG00000182310.8	LINC00085	48.6972	-0.557311	0.260343	-2.14068	0.0323002	0.405158
ENSG00000115355.11	CCDC88A	1675.26	-0.449871	0.210231	-2.13989	0.0323639	0.405661
ENSG00000114405.6	C3orf14	224.836	0.431042	0.20147	2.13948	0.0323967	0.405775
ENSG00000128645.11	HOXD1	7.02028	0.634937	0.296819	2.13914	0.0324243	0.405824
ENSG00000163666.4	HESX1	25.6275	0.611135	0.285737	2.1388	0.0324516	0.40587
ENSG00000071575.7	TRIB2	213.376	0.552529	0.258387	2.13838	0.032486	0.406004
ENSG00000165868.8	HSPA12A	679.724	0.364321	0.170544	2.13623	0.0326611	0.407598
ENSG00000115828.11	QPCT	1121.53	0.409548	0.191713	2.13625	0.032659	0.407598
ENSG00000105255.6	FSD1	48.3616	0.589378	0.275945	2.13586	0.0326911	0.407676
ENSG00000196739.10	COL27A1	268.454	-0.422289	0.197928	-2.13355	0.03288	0.409619
ENSG00000183785.10	TUBA8	18.5039	-0.635016	0.297659	-2.13337	0.0328947	0.409619
ENSG00000004776.7	HSPB6	15262.3	-0.3369	0.158072	-2.13131	0.0330637	0.411425
ENSG00000210049.1	MT-TF	98.8062	0.564279	0.264987	2.12945	0.0332167	0.412729
ENSG00000165185.10	KIAA1958	129.936	-0.499438	0.234512	-2.12969	0.0331969	0.412729
ENSG00000235999.1	RP11-403I13.8	62.3565	-0.53963	0.253562	-2.12819	0.0333211	0.413727
ENSG00000108924.9	HLF	13.3484	0.652256	0.30666	2.12697	0.0334227	0.414437
ENSG00000139209.11	SLC38A4	83.3881	-0.530346	0.249349	-2.12692	0.0334266	0.414437
ENSG00000134202.6	GSTM3	2262.15	-0.516321	0.242861	-2.126	0.0335036	0.414665
ENSG00000167550.6	RHEBL1	29.8945	0.612283	0.288056	2.12557	0.0335391	0.414665
ENSG00000169418.9	NPR1	2719.86	-0.620814	0.292074	-2.12554	0.0335417	0.414665
ENSG00000112378.11	PERP	4071.96	-0.435214	0.204698	-2.12613	0.0334926	0.414665
ENSG00000119333.7	WDR34	775.39	0.446343	0.21011	2.12433	0.0336425	0.415611
ENSG00000242125.2	SNHG3	691.276	-0.372751	0.17554	-2.12346	0.0337155	0.416213
ENSG00000214105.2	CTD-2116F7.1	6.40992	0.610225	0.287422	2.1231	0.0337458	0.416287
ENSG00000131153.4	GINS2	353.826	0.442579	0.208488	2.1228	0.0337703	0.41629
ENSG00000112655.11	PTK7	3265.1	-0.375737	0.17706	-2.12209	0.0338303	0.416731
ENSG00000120798.12	NR2C1	674.62	-0.359813	0.169638	-2.12106	0.0339171	0.4175
ENSG00000151917.13	BEND6	497.081	0.348989	0.164584	2.12043	0.0339701	0.417852
ENSG00000141385.5	AFG3L2	1928.42	-0.323321	0.152521	-2.11984	0.0340194	0.418158
ENSG00000113212.4	PCDHB7	25.998	0.612458	0.289102	2.11848	0.034134	0.419267
ENSG00000115267.5	IFIH1	259.249	0.40048	0.189104	2.11778	0.0341941	0.419704
ENSG00000185246.13	PRPF39	755.79	-0.383803	0.18135	-2.11636	0.0343138	0.419971
ENSG00000226524.2	RP1-102H19.8	11.5717	-0.648782	0.306492	-2.1168	0.0342769	0.419971
ENSG00000064201.11	TSPAN32	12.6122	-0.64786	0.306093	-2.11655	0.0342982	0.419971
ENSG00000111348.4	ARHGDIB	187.035	0.632913	0.299031	2.11654	0.0342986	0.419971
ENSG00000129151.4	BBOX1	11.5816	-0.622206	0.294091	-2.11569	0.0343711	0.420372
ENSG00000089486.12	CDIP1	382.761	0.385992	0.182661	2.11316	0.0345869	0.422408
ENSG00000120738.7	EGR1	401.282	0.531136	0.251317	2.11341	0.0345659	0.422408
ENSG00000206561.8	COLQ	75.0944	-0.528898	0.250325	-2.11284	0.0346142	0.422441
ENSG00000241472.2	PTPRG-AS1	53.7739	0.553674	0.262253	2.11122	0.0347533	0.423536
ENSG00000111110.7	PPM1H	40.1425	-0.616721	0.292108	-2.11128	0.0347483	0.423536
ENSG00000110237.3	ARHGEF17	1816.93	-0.373883	0.177164	-2.11038	0.0348258	0.424117
ENSG00000185339.4	TCN2	941.768	0.498379	0.236314	2.10897	0.0349469	0.425291
ENSG00000161544.5	CYGB	3355.05	-0.563339	0.267291	-2.10759	0.0350666	0.425886
ENSG00000185112.4	FAM43A	1124.83	0.521975	0.24767	2.10754	0.0350704	0.425886
ENSG00000185201.12	IFITM2	4374.04	0.474911	0.225331	2.10762	0.0350642	0.425886
ENSG00000066926.6	FECH	1467.9	-0.366873	0.174108	-2.10716	0.035104	0.425993
ENSG00000144485.6	HES6	28.2536	0.620825	0.294753	2.10626	0.0351818	0.426635
ENSG00000133818.8	RRAS2	2240.12	-0.37983	0.180423	-2.10522	0.035272	0.427427
ENSG00000171045.10	TSNARE1	103.592	0.46992	0.223297	2.10446	0.0353386	0.427932
ENSG00000111897.6	SERINC1	9461.28	0.316911	0.15065	2.10363	0.0354111	0.428204
ENSG00000100266.13	PACSIN2	1666.07	0.352263	0.167438	2.10384	0.0353927	0.428204
ENSG00000060982.10	BCAT1	8270.68	0.546825	0.260027	2.10295	0.0354699	0.428613
ENSG00000180398.7	MCFD2	8283.31	0.421515	0.20049	2.10243	0.0355157	0.428864
ENSG00000165124.13	SVEP1	4110.32	-0.465861	0.22168	-2.1015	0.0355972	0.429546
ENSG00000083123.10	BCKDHB	919.164	-0.385	0.183378	-2.09949	0.0357737	0.430465
ENSG00000235316.1	DUSP8P5	40.1638	-0.561493	0.267335	-2.10034	0.035699	0.430465
ENSG00000231233.1	CCDC147-AS1	10.943	0.614222	0.292491	2.09997	0.0357315	0.430465
ENSG00000117155.12	SSX2IP	723.649	0.548993	0.261461	2.09971	0.0357543	0.430465
ENSG00000177990.7	DPY19L2	95.266	-0.549345	0.261877	-2.09772	0.0359297	0.431433
ENSG00000145020.10	AMT	141.188	-0.564851	0.269202	-2.09824	0.0358837	0.431433
ENSG00000251615.3	RP11-774O3.3	70.2465	-0.539147	0.256998	-2.09787	0.0359168	0.431433
ENSG00000175287.14	PHYHD1	573.87	0.39283	0.187385	2.09638	0.0360485	0.432254
ENSG00000234127.4	TRIM26	1433.68	0.376028	0.179346	2.09666	0.0360235	0.432254
ENSG00000100592.11	DAAM1	480.163	-0.525434	0.250762	-2.09535	0.0361395	0.433043
ENSG00000135046.9	ANXA1	8561.69	0.374188	0.178619	2.09489	0.0361809	0.433228
ENSG00000157778.4	PSMG3	711.062	0.395662	0.188895	2.09461	0.0362055	0.433228
ENSG00000165272.10	AQP3	347.018	-0.609508	0.291102	-2.09379	0.0362785	0.433682
ENSG00000269984.1	RP11-362K14.5	29.096	-0.631185	0.30148	-2.09362	0.036294	0.433682
ENSG00000135917.9	SLC19A3	120.613	-0.52029	0.248741	-2.09169	0.0364662	0.435436
ENSG00000174469.13	CNTNAP2	20.1778	0.637559	0.30501	2.09029	0.0365918	0.436631
ENSG00000132881.7	RSG1	99.1503	0.567539	0.272	2.08654	0.0369296	0.43726
ENSG00000136943.6	CTSV	12.1093	0.639894	0.306661	2.08665	0.0369198	0.43726
ENSG00000250846.2	RP11-807H7.1	9.23362	0.631526	0.302467	2.08791	0.0368055	0.43726
ENSG00000110042.3	DTX4	37.845	-0.63716	0.305049	-2.08871	0.0367336	0.43726
ENSG00000142089.11	IFITM3	17600.7	0.428038	0.205092	2.08705	0.0368832	0.43726
ENSG00000157350.8	ST3GAL2	569.967	0.327872	0.157154	2.08631	0.0369505	0.43726
ENSG00000155744.5	FAM126B	411.012	-0.461855	0.221281	-2.08719	0.0368713	0.43726
ENSG00000205710.3	C17orf107	26.1796	0.625762	0.299773	2.08745	0.0368473	0.43726
ENSG00000127561.10	SYNGR3	13.2374	0.638508	0.30581	2.08793	0.0368045	0.43726
ENSG00000269975.1	RP11-58B17.2	6.22226	0.616343	0.295127	2.0884	0.0367615	0.43726
ENSG00000111981.4	ULBP1	727.261	0.615599	0.295055	2.08639	0.0369437	0.43726
ENSG00000144649.4	FAM198A	63.5214	0.600275	0.287634	2.08694	0.0368933	0.43726
ENSG00000203805.6	PPAPDC1A	125.976	-0.468334	0.224541	-2.08574	0.0370019	0.437567
ENSG00000159217.5	IGF2BP1	161.626	-0.450144	0.215864	-2.08531	0.0370407	0.437724
ENSG00000106236.3	NPTX2	23.574	0.619287	0.297174	2.08392	0.0371677	0.438017
ENSG00000237989.1	AP001046.5	10.2392	0.637519	0.305862	2.08434	0.0371295	0.438017
ENSG00000239282.3	GATSL3	67.249	-0.502775	0.241182	-2.08463	0.0371032	0.438017
ENSG00000197993.3	KEL	7.10315	0.612383	0.293856	2.08396	0.0371642	0.438017
ENSG00000255445.1	RP11-573M3.3	5.96221	-0.585821	0.28117	-2.08351	0.0372047	0.438152
ENSG00000271895.1	RP4-635E18.8	77.6003	-0.489826	0.23524	-2.08224	0.0373204	0.439212
ENSG00000205336.7	GPR56	64.1965	0.542669	0.260712	2.08149	0.0373893	0.439722
ENSG00000138399.13	FASTKD1	184.545	-0.442814	0.212896	-2.07996	0.0375296	0.441069
ENSG00000185668.5	POU3F1	16.75	0.634769	0.305395	2.07852	0.0376616	0.442318
ENSG00000125430.4	HS3ST3B1	595.496	0.376929	0.181419	2.07767	0.0377402	0.442937
ENSG00000152784.11	PRDM8	536.961	0.363875	0.175193	2.077	0.0378016	0.443354
ENSG00000107104.14	KANK1	977.926	-0.406719	0.195866	-2.07652	0.0378463	0.443575
ENSG00000234719.4	RP11-166B2.1	64.5488	0.520587	0.250849	2.0753	0.0379589	0.444591
ENSG00000001617.7	SEMA3F	155.304	-0.484016	0.233304	-2.07461	0.0380224	0.44503
ENSG00000172985.8	SH3RF3	637.875	0.545301	0.263014	2.07327	0.0381468	0.445878
ENSG00000221968.4	FADS3	5100.25	-0.356529	0.17196	-2.07332	0.0381426	0.445878
ENSG00000144730.12	IL17RD	51.5491	0.551298	0.265966	2.07281	0.0381898	0.446077
ENSG00000158104.7	HPD	157.256	-0.576772	0.278834	-2.06851	0.0385919	0.450467
ENSG00000136514.2	RTP4	39.377	0.610204	0.295278	2.06654	0.0387774	0.452144
ENSG00000182263.9	FIGN	62.4431	0.583967	0.282598	2.06643	0.0387883	0.452144
ENSG00000166912.12	MTMR10	925.561	-0.376747	0.182373	-2.06581	0.0388469	0.452519
ENSG00000189120.3	SP6	16.2245	0.629844	0.304973	2.06525	0.0388996	0.452825
ENSG00000177076.4	ACER2	233.679	-0.388243	0.188056	-2.06451	0.0389693	0.453329
ENSG00000008056.8	SYN1	17.1201	0.62366	0.302307	2.063	0.0391123	0.454684
ENSG00000104237.6	RP1	18.4896	-0.631745	0.306326	-2.06233	0.0391762	0.455118
ENSG00000263551.1	RP11-78F17.1	11.0547	-0.624472	0.303034	-2.06073	0.0393286	0.45658
ENSG00000143195.8	ILDR2	8.21211	0.58273	0.282896	2.05988	0.0394103	0.456909
ENSG00000174093.6	RP11-1407O15.2	205.424	-0.435792	0.211557	-2.05993	0.0394052	0.456909
ENSG00000232859.5	LYRM9	74.8852	0.490694	0.238352	2.05869	0.0395236	0.456987
ENSG00000124782.15	RREB1	1315.73	-0.369069	0.179226	-2.05924	0.0394711	0.456987
ENSG00000154930.10	ACSS1	141.501	0.586963	0.285032	2.05929	0.0394668	0.456987
ENSG00000153832.7	FBXO36	190.706	0.399845	0.194214	2.05878	0.0395149	0.456987
ENSG00000070182.13	SPTB	21.9043	0.621502	0.301972	2.05814	0.0395762	0.457287
ENSG00000055070.12	SZRD1	3791.64	0.313197	0.152197	2.05784	0.0396059	0.457322
ENSG00000237649.3	KIFC1	138.333	0.583744	0.283775	2.05707	0.0396798	0.457867
ENSG00000166816.9	LDHD	164.117	-0.564111	0.274341	-2.05624	0.0397592	0.458449
ENSG00000158050.4	DUSP2	20.5237	-0.60553	0.29452	-2.05599	0.0397837	0.458449
ENSG00000232445.1	RP11-132A1.4	9.96789	0.625269	0.304615	2.05265	0.0401062	0.461854
ENSG00000140527.10	WDR93	19.3239	-0.628844	0.306611	-2.05095	0.040272	0.463452
ENSG00000214029.3	ZNF891	105.62	-0.466587	0.227649	-2.04959	0.0404043	0.464664
ENSG00000270021.1	CTC-203F4.2	39.5739	0.569545	0.277999	2.04873	0.0404883	0.465317
ENSG00000197191.3	C9orf169	77.2276	0.545703	0.266448	2.04807	0.0405535	0.465754
ENSG00000159788.14	RGS12	770.197	-0.355189	0.173515	-2.04703	0.0406555	0.466613
ENSG00000121211.3	MND1	35.975	0.587133	0.287133	2.04481	0.0408736	0.468232
ENSG00000100342.16	APOL1	425.502	0.466916	0.228378	2.04448	0.0409058	0.468232
ENSG00000247746.4	USP51	50.8067	0.517551	0.253087	2.04495	0.0408594	0.468232
ENSG00000150403.13	TMCO3	3898.93	0.290013	0.141835	2.04472	0.0408827	0.468232
ENSG00000114656.6	KIAA1257	9.33987	0.621275	0.304153	2.04264	0.0410881	0.469757
ENSG00000169750.4	RAC3	585.079	-0.489186	0.239526	-2.04231	0.0411212	0.469757
ENSG00000112096.12	SOD2	34803.1	0.479974	0.23501	2.04236	0.0411162	0.469757
ENSG00000243156.3	MICAL3	793.286	-0.42383	0.20761	-2.04148	0.0412035	0.470384
ENSG00000160691.14	SHC1	27182.4	-0.336745	0.165061	-2.04013	0.0413376	0.471601
ENSG00000101542.5	CDH20	54.6346	0.625385	0.306654	2.03938	0.0414119	0.472134
ENSG00000198466.8	ZNF587	573.256	-0.436827	0.214293	-2.03846	0.0415044	0.472816
ENSG00000138207.8	RBP4	349.065	-0.611614	0.300071	-2.03823	0.0415269	0.472816
ENSG00000143520.6	FLG2	11.2863	-0.624853	0.306655	-2.03764	0.0415855	0.47317
ENSG00000245322.2	RP11-15B17.1	8.28445	0.614957	0.301914	2.03686	0.0416641	0.473602
ENSG00000172766.14	NAA16	497.729	-0.345961	0.169863	-2.03671	0.0416787	0.473602
ENSG00000137776.12	SLTM	2206.43	-0.387754	0.190546	-2.03496	0.0418548	0.475288
ENSG00000225783.2	MIAT	9.3243	-0.618523	0.303991	-2.03468	0.0418834	0.475298
ENSG00000163694.10	RBM47	17.0048	-0.614062	0.301979	-2.03345	0.0420066	0.476253
ENSG00000134243.7	SORT1	5793.12	-0.509721	0.250688	-2.03329	0.0420232	0.476253
ENSG00000259091.1	LINC00517	50.6348	0.596052	0.293207	2.03287	0.0420656	0.476419
ENSG00000196511.9	TPK1	31.2311	0.597037	0.293823	2.03196	0.0421574	0.477144
ENSG00000113119.8	TMCO6	445.605	-0.402258	0.198025	-2.03134	0.0422201	0.477538
ENSG00000123338.8	NCKAP1L	6.23944	0.593278	0.292114	2.03098	0.042257	0.477641
ENSG00000005189.15	AC004381.6	287.589	0.412961	0.203486	2.02943	0.0424143	0.479103
ENSG00000152939.10	MARVELD2	7.75388	0.605433	0.298418	2.02881	0.0424777	0.479188
ENSG00000135447.12	PPP1R1A	158.681	-0.61605	0.303641	-2.02887	0.0424712	0.479188
ENSG00000143333.6	RGS16	13.5792	0.621141	0.30639	2.02729	0.0426331	0.47937
ENSG00000121413.8	ZSCAN18	142.519	0.42501	0.209645	2.02728	0.0426337	0.47937
ENSG00000181754.6	AMIGO1	47.3187	-0.554862	0.273581	-2.02814	0.0425456	0.47937
ENSG00000122490.14	PQLC1	1448.43	-0.435207	0.214611	-2.02788	0.0425721	0.47937
ENSG00000198518.5	HIST1H4E	8.38622	0.599456	0.295664	2.02749	0.0426122	0.47937
ENSG00000183496.5	MEX3B	114.131	0.43833	0.216321	2.0263	0.0427341	0.480185
ENSG00000136231.9	IGF2BP3	602.07	0.333138	0.164474	2.02547	0.0428191	0.480825
ENSG00000162616.8	DNAJB4	2497.98	0.334922	0.165473	2.02402	0.0429677	0.481547
ENSG00000185946.11	RNPC3	349.119	-0.392942	0.194107	-2.02436	0.0429331	0.481547
ENSG00000109321.6	AREG	11.5706	0.605903	0.299354	2.02403	0.0429667	0.481547
ENSG00000166840.9	GLYATL1	9.084	0.602674	0.297926	2.0229	0.0430839	0.48225
ENSG00000101311.11	FERMT1	364.932	-0.38884	0.192222	-2.02287	0.0430867	0.48225
ENSG00000163171.6	CDC42EP3	2109.85	0.499262	0.246844	2.02258	0.0431161	0.482265
ENSG00000249087.3	C1orf213	159.136	-0.531538	0.262875	-2.02202	0.0431744	0.482602
ENSG00000125753.9	VASP	912.973	0.321819	0.159179	2.02174	0.0432032	0.482609
ENSG00000155393.8	HEATR3	455.318	-0.379952	0.187965	-2.02139	0.0432393	0.482698
ENSG00000261705.1	RP11-61A14.2	187.744	-0.486944	0.241019	-2.02035	0.0433466	0.483581
ENSG00000133935.6	C14orf1	436.926	0.416574	0.206271	2.01954	0.0434308	0.484205
ENSG00000249035.2	CTB-113P19.1	9.66652	-0.609396	0.301876	-2.0187	0.0435189	0.484557
ENSG00000189229.10	AC069277.2	19.2455	0.616881	0.30555	2.01892	0.043496	0.484557
ENSG00000105409.11	ATP1A3	11.5181	0.618734	0.306546	2.0184	0.0435492	0.484581
ENSG00000183856.6	IQGAP3	161.145	0.539358	0.267418	2.01691	0.0437046	0.485552
ENSG00000172201.6	ID4	11.7768	0.601294	0.29823	2.01621	0.0437781	0.485552
ENSG00000229692.3	SOS1-IT1	35.4103	-0.58734	0.291276	-2.01644	0.043754	0.485552
ENSG00000264514.1	RP11-720L2.4	90.7955	-0.600807	0.297958	-2.01642	0.0437564	0.485552
ENSG00000233452.2	STXBP5-AS1	68.2099	0.564749	0.280067	2.01648	0.0437499	0.485552
ENSG00000101751.6	POLI	958.198	-0.37137	0.184483	-2.01303	0.0441114	0.488932
ENSG00000232901.1	CYCSP10	19.0922	-0.602231	0.29922	-2.01267	0.0441493	0.489036
ENSG00000259248.1	USP3-AS1	16.03	-0.61615	0.306177	-2.0124	0.0441781	0.489039
ENSG00000204103.2	MAFB	44.5805	-0.583822	0.290305	-2.01107	0.0443182	0.490274
ENSG00000240376.1	RP11-36C20.1	30.2251	0.571136	0.284554	2.00713	0.0447361	0.494259
ENSG00000149218.4	ENDOD1	1711.96	0.297587	0.148251	2.00732	0.0447153	0.494259
ENSG00000146143.13	PRIM2	461.574	0.377494	0.188124	2.00663	0.0447894	0.49453
ENSG00000124299.9	PEPD	2906.91	-0.466632	0.232645	-2.00576	0.0448814	0.494908
ENSG00000145416.9	2017-03-01	56.0488	-0.574904	0.286592	-2.006	0.0448561	0.494908
ENSG00000141295.9	SCRN2	1173.66	-0.448972	0.223903	-2.0052	0.0449414	0.49504
ENSG00000105220.10	GPI	5144.9	-0.327255	0.163221	-2.00498	0.0449657	0.49504
ENSG00000255085.4	AF186192.5	8.35491	0.59552	0.297041	2.00484	0.04498	0.49504
ENSG00000204377.3	C1orf134	29.9527	0.590199	0.294732	2.0025	0.0452313	0.497487
ENSG00000116514.12	RNF19B	337.317	0.389494	0.194532	2.00222	0.0452616	0.4975
ENSG00000089820.11	ARHGAP4	60.862	0.612366	0.306238	1.99964	0.0455389	0.500189
ENSG00000148219.12	ASTN2	675.231	0.341755	0.170929	1.99941	0.0455645	0.500189
ENSG00000176563.5	CNTD1	17.1565	-0.605151	0.302834	-1.99829	0.0456851	0.501192
ENSG00000188206.5	HNRNPU-AS1	158.985	-0.549124	0.274871	-1.99775	0.0457439	0.501515
ENSG00000101150.13	TPD52L2	4822.8	0.304691	0.152563	1.99715	0.0458093	0.501912
ENSG00000197372.5	ZNF675	110.158	-0.450376	0.225702	-1.99545	0.0459938	0.503154
ENSG00000075711.16	DLG1	2190.67	-0.32639	0.16358	-1.99529	0.0460107	0.503154
ENSG00000134780.5	DAGLA	447.038	-0.380805	0.190849	-1.99532	0.0460075	0.503154
ENSG00000182901.11	RGS7	9.478	0.604909	0.303503	1.99309	0.0462514	0.505464
ENSG00000233058.1	LINC00884	16.8258	-0.603901	0.303305	-1.99107	0.0464734	0.507566
ENSG00000204590.8	GNL1	2051.37	0.300951	0.151227	1.99006	0.046584	0.50845
ENSG00000239382.6	ALKBH6	34.3136	-0.57643	0.289809	-1.989	0.0467015	0.508881
ENSG00000153048.6	CARHSP1	842.07	0.397641	0.199922	1.98898	0.0467034	0.508881
ENSG00000171757.11	LRRC34	249.628	-0.401694	0.201968	-1.9889	0.0467125	0.508881
ENSG00000271975.1	RP11-383J24.6	66.2279	-0.514889	0.259057	-1.98755	0.046861	0.509813
ENSG00000141232.4	TOB1	1267.82	-0.391169	0.196833	-1.98732	0.0468872	0.509813
ENSG00000166503.4	HDGFRP3	735.941	0.368413	0.185332	1.98785	0.0468279	0.509813
ENSG00000228486.5	AC017099.3	27.1207	-0.584359	0.294487	-1.98433	0.0472191	0.513096
ENSG00000088756.8	ARHGAP28	591.532	-0.495511	0.249757	-1.98397	0.0472587	0.513201
ENSG00000167766.14	ZNF83	1244.05	-0.378322	0.190798	-1.98284	0.0473851	0.514031
ENSG00000175322.7	ZNF519	84.3846	-0.501194	0.252777	-1.98275	0.0473951	0.514031
ENSG00000078070.7	MCCC1	1259.03	-0.358864	0.181029	-1.98235	0.04744	0.514193
ENSG00000128000.11	ZNF780B	588.706	-0.392571	0.198074	-1.98195	0.0474852	0.514358
ENSG00000272054.1	RP11-423P10.2	20.5376	-0.602337	0.304095	-1.98075	0.047619	0.515482
ENSG00000111801.11	BTN3A3	1054.77	0.41829	0.211208	1.98046	0.0476515	0.515508
ENSG00000270189.1	RP11-258C19.7	112.257	-0.519267	0.26229	-1.97974	0.0477323	0.516057
ENSG00000117500.8	TMED5	3388.12	-0.332328	0.168023	-1.97787	0.0479434	0.516868
ENSG00000186523.10	FAM86B1	64.3267	0.542934	0.274382	1.97875	0.047844	0.516868
ENSG00000197563.5	PIGN	1290.17	-0.336031	0.16993	-1.97747	0.0479882	0.516868
ENSG00000171840.7	NINJ2	42.394	-0.534892	0.270488	-1.97751	0.0479844	0.516868
ENSG00000049130.9	KITLG	3872.13	0.423442	0.214074	1.97801	0.047927	0.516868
ENSG00000132361.12	CLUH	2835.1	-0.382532	0.193439	-1.97753	0.0479814	0.516868
ENSG00000074416.9	MGLL	2667.23	-0.515999	0.261048	-1.97664	0.0480818	0.517551
ENSG00000244480.1	AC005154.7	16.4811	-0.601246	0.304518	-1.97441	0.0483346	0.518391
ENSG00000214135.4	AC024560.3	436.474	-0.415972	0.210616	-1.97503	0.0482652	0.518391
ENSG00000225119.3	LINC00999	22.4104	0.588228	0.297896	1.97461	0.0483122	0.518391
ENSG00000198624.8	CCDC69	9929.82	-0.304168	0.154	-1.97512	0.0482545	0.518391
ENSG00000075223.9	SEMA3C	3262.72	0.358143	0.181394	1.97439	0.0483378	0.518391
ENSG00000127946.12	HIP1	1470.31	0.357359	0.181	1.97436	0.0483412	0.518391
ENSG00000135709.8	KIAA0513	1257.67	0.341429	0.173126	1.97214	0.0485935	0.519553
ENSG00000142102.11	ATHL1	511.016	-0.392959	0.199196	-1.97272	0.0485269	0.519553
ENSG00000258311.1	RP11-644F5.10	152.787	-0.593393	0.300812	-1.97264	0.0485364	0.519553
ENSG00000130762.10	ARHGEF16	15.7389	-0.590248	0.299303	-1.97207	0.0486011	0.519553
ENSG00000244649.2	CTD-2377D24.6	33.0947	0.589023	0.298666	1.97218	0.0485891	0.519553
ENSG00000248124.3	RRN3P1	199.457	-0.472965	0.239907	-1.97145	0.0486726	0.519993
ENSG00000259683.1	RP11-182J1.14	54.0323	-0.533312	0.270629	-1.97064	0.0487652	0.520155
ENSG00000213071.6	LPAL2	6.68429	0.578247	0.293449	1.97052	0.0487787	0.520155
ENSG00000117791.11	2017-03-02	404.179	-0.380499	0.193046	-1.97103	0.0487208	0.520155
ENSG00000160255.12	ITGB2	28.7001	0.563531	0.286169	1.96922	0.0489276	0.521418
ENSG00000225578.1	NCBP2-AS1	7.36941	-0.588013	0.298647	-1.96893	0.0489615	0.521455
ENSG00000127586.12	CHTF18	131.841	0.438164	0.222654	1.96792	0.0490774	0.521718
ENSG00000165209.14	STRBP	189.553	-0.473446	0.240538	-1.96827	0.0490365	0.521718
ENSG00000259498.1	RP11-244F12.3	58.6758	-0.554187	0.281585	-1.9681	0.0490567	0.521718
ENSG00000269933.1	RP3-333A15.2	11.2263	0.60286	0.30661	1.96621	0.0492742	0.522705
ENSG00000121361.3	KCNJ8	280.15	-0.444362	0.226017	-1.96606	0.0492922	0.522705
ENSG00000166803.6	KIAA0101	403.388	0.502465	0.255533	1.96634	0.0492591	0.522705
ENSG00000158457.4	TSPAN33	14.8832	0.599159	0.304728	1.96621	0.0492745	0.522705
ENSG00000204131.6	NHSL2	35.8989	0.586714	0.298477	1.96569	0.0493342	0.522826
ENSG00000166819.7	PLIN1	2209.33	-0.508069	0.258539	-1.96515	0.0493968	0.522843
ENSG00000132646.6	PCNA	4093.62	0.4235	0.21548	1.96538	0.0493706	0.522843
ENSG00000255974.2	CYP2A6	6.58766	-0.577855	0.294431	-1.96262	0.0496904	0.52498
ENSG00000185483.7	ROR1	1589.39	-0.356742	0.181739	-1.96294	0.0496533	0.52498
ENSG00000141665.7	FBXO15	25.6555	0.566917	0.288829	1.96281	0.0496681	0.52498
ENSG00000072657.4	TRHDE	775.285	-0.478589	0.243899	-1.96224	0.0497347	0.525124
ENSG00000222389.1	RNU2-28P	15.8616	-0.600992	0.306658	-1.95981	0.0500179	0.527789
ENSG00000128594.3	LRRC4	21.1321	-0.599815	0.30622	-1.95877	0.0501397	0.528424
ENSG00000124635.7	HIST1H2BJ	31.1862	0.558788	0.285242	1.959	0.0501132	0.528424
ENSG00000049541.6	RFC2	679.587	0.343793	0.175561	1.95826	0.0501998	0.528643
ENSG00000176720.3	BOK	977.625	-0.455413	0.232583	-1.95807	0.0502222	0.528643
ENSG00000197892.8	KIF13B	645.364	0.561355	0.286769	1.95751	0.0502871	0.529002
ENSG00000159202.13	UBE2Z	2977.33	0.366299	0.187197	1.95676	0.0503757	0.529285
ENSG00000183833.12	MAATS1	15.3508	0.599527	0.306351	1.95699	0.0503482	0.529285
ENSG00000131096.6	PYY	17.8798	0.587003	0.300414	1.95398	0.0507033	0.5324
ENSG00000118242.11	MREG	47.0961	-0.510415	0.261282	-1.95351	0.0507598	0.532667
ENSG00000186470.9	BTN3A2	536.405	0.459616	0.235421	1.95231	0.0509009	0.533821
ENSG00000159197.3	KCNE2	8.71467	0.557483	0.285592	1.95203	0.0509348	0.53385
ENSG00000178201.3	VN1R1	7.62317	-0.589134	0.302086	-1.95022	0.0511504	0.535528
ENSG00000114796.11	KLHL24	1048.04	-0.328777	0.16861	-1.94992	0.0511856	0.535528
ENSG00000135916.11	ITM2C	1436.71	0.427119	0.219047	1.9499	0.0511886	0.535528
ENSG00000114251.9	WNT5A	3296.86	0.439733	0.225614	1.94905	0.0512891	0.535755
ENSG00000158402.14	CDC25C	32.8124	0.592243	0.303881	1.94893	0.051304	0.535755
ENSG00000183323.8	CCDC125	305.742	-0.397992	0.204162	-1.94939	0.0512491	0.535755
ENSG00000097033.10	SH3GLB1	5243.89	-0.298063	0.153117	-1.94664	0.0515783	0.536624
ENSG00000272578.1	AP000347.2	33.9035	-0.571093	0.293488	-1.94588	0.0516688	0.536624
ENSG00000165813.12	C10orf118	396.099	-0.425204	0.218495	-1.94606	0.0516473	0.536624
ENSG00000272908.1	RP11-121A8.1	12.7967	-0.595207	0.305594	-1.94771	0.0514502	0.536624
ENSG00000066427.17	ATXN3	647.482	-0.364559	0.187261	-1.94679	0.0515596	0.536624
ENSG00000164970.10	FAM219A	950.559	-0.29093	0.149407	-1.94724	0.0515065	0.536624
ENSG00000102189.12	EEA1	1204.27	-0.399407	0.205255	-1.9459	0.0516665	0.536624
ENSG00000158747.9	NBL1	859.589	0.507237	0.260632	1.94618	0.051633	0.536624
ENSG00000223361.5	FTH1P10	54.6834	0.508734	0.261365	1.94645	0.0516004	0.536624
ENSG00000101546.8	RBFA	483.532	-0.400959	0.2061	-1.94546	0.0517194	0.536824
ENSG00000244509.3	APOBEC3C	3158.59	0.384831	0.19785	1.94507	0.051767	0.536993
ENSG00000196268.7	ZNF493	175.113	-0.495714	0.254941	-1.94443	0.0518442	0.537468
ENSG00000102524.7	TNFSF13B	19.0733	0.591809	0.304462	1.94378	0.0519216	0.537945
ENSG00000216809.1	RP11-57K17.1	15.4041	-0.589722	0.303502	-1.94306	0.0520095	0.53845
ENSG00000198604.6	BAZ1A	994.244	-0.34752	0.178894	-1.9426	0.0520645	0.53845
ENSG00000164404.4	GDF9	14.4773	0.594012	0.305767	1.94269	0.0520533	0.53845
ENSG00000198807.8	PAX9	447.026	0.404915	0.208544	1.94163	0.0521815	0.539335
ENSG00000008118.5	CAMK1G	98.5274	0.571556	0.294565	1.94034	0.0523388	0.540585
ENSG00000188859.5	FAM78B	7.08462	0.576986	0.297397	1.94012	0.0523655	0.540585
ENSG00000228477.1	RP3-342P20.2	22.3096	-0.593443	0.306001	-1.93935	0.0524586	0.540922
ENSG00000183770.5	FOXL2	12.0264	0.594333	0.306463	1.93933	0.0524612	0.540922
ENSG00000177679.14	SRRM3	85.259	0.547618	0.282524	1.93831	0.052586	0.541557
ENSG00000132485.8	ZRANB2	2077.1	-0.369581	0.190652	-1.93851	0.0525611	0.541557
ENSG00000112964.9	GHR	38.2715	0.580498	0.299635	1.93735	0.0527023	0.542429
ENSG00000196460.8	RFX8	75.1715	0.530805	0.27412	1.9364	0.0528189	0.543302
ENSG00000170684.4	ZNF296	91.0835	0.468388	0.24198	1.93564	0.0529113	0.543601
ENSG00000108370.11	RGS9	8.09244	0.580387	0.29984	1.93565	0.0529102	0.543601
ENSG00000146373.12	RNF217	709.764	-0.395039	0.204154	-1.935	0.0529898	0.54363
ENSG00000170458.9	CD14	77.62	-0.580055	0.299794	-1.93485	0.0530092	0.54363
ENSG00000244627.1	RP3-449O17.1	75.9756	-0.462214	0.238889	-1.93485	0.0530092	0.54363
ENSG00000196295.7	AC005154.6	547.682	-0.41304	0.213517	-1.93446	0.0530566	0.543791
ENSG00000139874.5	SSTR1	19.1943	0.588508	0.304444	1.93306	0.0532287	0.545229
ENSG00000110881.7	ASIC1	544.245	-0.458201	0.237179	-1.93188	0.0533744	0.546395
ENSG00000230953.2	RP4-631H13.6	20.6702	-0.588541	0.304732	-1.93134	0.0534409	0.546422
ENSG00000112208.10	BAG2	1255.48	0.315333	0.163251	1.93158	0.0534111	0.546422
ENSG00000167711.9	SERPINF2	116.878	0.455479	0.235889	1.9309	0.0534949	0.546649
ENSG00000187650.3	VMAC	163.152	-0.393886	0.204033	-1.9305	0.0535443	0.546828
ENSG00000167703.10	SLC43A2	338.656	0.47877	0.248139	1.92944	0.0536758	0.547845
ENSG00000174938.10	SEZ6L2	810.431	0.358537	0.185898	1.92867	0.0537718	0.548498
ENSG00000242950.2	ERVW-1	19.8554	-0.591055	0.306556	-1.92805	0.0538489	0.548958
ENSG00000012048.15	BRCA1	599.035	0.422435	0.219132	1.92776	0.0538846	0.548995
ENSG00000149090.7	PAMR1	525.55	0.518752	0.269192	1.92707	0.0539706	0.549545
ENSG00000119707.9	RBM25	1958.73	-0.420063	0.218097	-1.92604	0.0540995	0.550204
ENSG00000242207.1	HOXB-AS4	11.2922	0.588712	0.305624	1.92626	0.0540715	0.550204
ENSG00000223754.1	AC008073.9	15.3543	-0.590382	0.306654	-1.92524	0.0541995	0.550894
ENSG00000081913.9	PHLPP1	467.097	-0.346798	0.180163	-1.92492	0.0542398	0.550978
ENSG00000271367.1	RP3-483K16.4	9.7759	-0.564836	0.293597	-1.92385	0.054374	0.552014
ENSG00000111859.12	NEDD9	511.401	-0.553765	0.287963	-1.92304	0.0544745	0.552054
ENSG00000146006.7	LRRTM2	17.3721	-0.58935	0.306452	-1.92314	0.0544625	0.552054
ENSG00000148690.10	FRA10AC1	578.858	-0.376576	0.195797	-1.9233	0.0544422	0.552054
ENSG00000140398.9	NEIL1	69.3118	-0.486643	0.253133	-1.92248	0.0545449	0.552441
ENSG00000231865.1	SIK3-IT1	6.99832	-0.562483	0.292657	-1.92199	0.0546074	0.552746
ENSG00000105472.8	CLEC11A	2473.47	0.499287	0.2599	1.92108	0.0547222	0.553582
ENSG00000166780.6	C16orf45	1207.07	0.352449	0.183616	1.91949	0.0549229	0.554373
ENSG00000167315.13	ACAA2	2960.93	-0.465747	0.242567	-1.92007	0.0548488	0.554373
ENSG00000254245.1	PCDHGA3	390.38	-0.339169	0.176726	-1.91918	0.0549621	0.554373
ENSG00000175697.6	GPR156	31.0568	0.538275	0.280445	1.91936	0.054939	0.554373
ENSG00000101843.14	PSMD10	1192.61	-0.301864	0.157284	-1.91923	0.0549552	0.554373
ENSG00000153898.8	MCOLN2	73.0802	0.461477	0.240615	1.9179	0.0551232	0.555147
ENSG00000146414.11	SHPRH	797.981	-0.386217	0.201385	-1.9178	0.0551359	0.555147
ENSG00000250510.3	GPR162	98.5127	-0.528098	0.275306	-1.91822	0.0550832	0.555147
ENSG00000166347.14	CYB5A	7048.18	-0.537903	0.280623	-1.91682	0.0552608	0.555752
ENSG00000249465.1	RBMXP4	6.94036	0.572215	0.298486	1.91706	0.0552306	0.555752
ENSG00000108679.8	LGALS3BP	15239.6	-0.404404	0.211109	-1.91562	0.0554133	0.556125
ENSG00000140181.10	HERC2P2	858.423	-0.434507	0.226756	-1.91619	0.055341	0.556125
ENSG00000125841.8	NRSN2	1291.58	0.303321	0.158371	1.91525	0.05546	0.556125
ENSG00000168785.3	TSPAN5	1425.64	0.347604	0.181473	1.91546	0.0554336	0.556125
ENSG00000159450.8	TCHH	7.42607	0.57361	0.299398	1.91588	0.0553806	0.556125
ENSG00000196693.10	ZNF33B	292.31	-0.446075	0.232941	-1.91497	0.0554967	0.556167
ENSG00000235078.1	AC142528.1	7.91509	-0.573936	0.299866	-1.91397	0.0556234	0.557111
ENSG00000188994.8	ZNF292	1099.25	-0.399334	0.208876	-1.91182	0.0558987	0.559139
ENSG00000264462.1	MIR3648	9.40864	-0.503652	0.263467	-1.91163	0.0559236	0.559139
ENSG00000141401.7	IMPA2	930.733	-0.373023	0.195126	-1.9117	0.0559142	0.559139
ENSG00000198740.4	ZNF652	487.789	-0.376418	0.196937	-1.91136	0.0559579	0.559155
ENSG00000221978.7	CCNL2	2806.14	-0.37565	0.196723	-1.90954	0.0561926	0.561174
ENSG00000004864.9	SLC25A13	514.769	-0.306514	0.160555	-1.90909	0.0562507	0.561426
ENSG00000163482.7	STK36	807.751	-0.36195	0.189655	-1.90846	0.0563312	0.561576
ENSG00000102878.11	HSF4	184.724	-0.417417	0.218714	-1.90851	0.0563254	0.561576
ENSG00000185022.7	MAFF	343.374	0.539727	0.282872	1.90802	0.0563881	0.561817
ENSG00000272142.1	RP11-428J1.5	192.076	-0.370297	0.194248	-1.90631	0.0566099	0.563048
ENSG00000196418.8	ZNF124	61.0402	-0.458704	0.240624	-1.90631	0.0566099	0.563048
ENSG00000186446.7	ZNF501	219.714	0.371999	0.195141	1.90631	0.0566102	0.563048
ENSG00000184194.5	GPR173	193.205	-0.50561	0.265471	-1.90458	0.056835	0.563323
ENSG00000095066.7	HOOK2	358.907	-0.340867	0.178908	-1.90526	0.0567461	0.563323
ENSG00000133639.3	BTG1	7404.91	0.266789	0.14006	1.90483	0.0568027	0.563323
ENSG00000130150.7	MOSPD2	1063.95	-0.355974	0.186855	-1.90508	0.0567695	0.563323
ENSG00000039139.9	DNAH5	13.2312	0.584303	0.30665	1.90544	0.0567232	0.563323
ENSG00000236609.3	ZNF853	15.6445	-0.584184	0.306637	-1.90513	0.0567633	0.563323
ENSG00000234616.4	JRK	1486.8	-0.364164	0.191369	-1.90294	0.0570485	0.564276
ENSG00000116001.11	TIA1	1087.59	-0.43109	0.226552	-1.90283	0.0570627	0.564276
ENSG00000249679.1	RP11-279O9.4	12.5158	0.583551	0.306597	1.90332	0.0569994	0.564276
ENSG00000079691.15	LRRC16A	837.533	0.503736	0.264662	1.90332	0.0569991	0.564276
ENSG00000153815.12	CMIP	883.938	-0.328245	0.172879	-1.8987	0.0576044	0.56429
ENSG00000128606.8	LRRC17	203.625	0.501902	0.264534	1.8973	0.0577881	0.56429
ENSG00000170961.6	HAS2	838.871	0.417537	0.219981	1.89806	0.0576885	0.56429
ENSG00000113163.11	COL4A3BP	1576.95	-0.349983	0.1841	-1.90104	0.0572963	0.56429
ENSG00000215417.6	MIR17HG	17.008	-0.581422	0.306347	-1.89792	0.0577065	0.56429
ENSG00000182397.10	DNM1P46	58.7871	0.471738	0.248627	1.89737	0.0577786	0.56429
ENSG00000186166.4	CCDC84	186.402	-0.45102	0.237161	-1.90175	0.0572042	0.56429
ENSG00000175279.17	APITD1	137.245	0.434338	0.228899	1.89751	0.0577604	0.56429
ENSG00000171444.13	MCC	1344.71	0.397707	0.209317	1.90002	0.0574302	0.56429
ENSG00000250479.4	CHCHD10	422.286	-0.471467	0.248212	-1.89945	0.0575051	0.56429
ENSG00000236017.3	ASMTL-AS1	41.2685	-0.544969	0.287082	-1.89831	0.0576558	0.56429
ENSG00000114098.13	ARMC8	1693.54	-0.284496	0.149699	-1.90046	0.0573731	0.56429
ENSG00000132481.2	TRIM47	390.654	0.479282	0.252364	1.89917	0.0575423	0.56429
ENSG00000131480.4	AOC2	1736.32	-0.297388	0.156636	-1.8986	0.0576173	0.56429
ENSG00000129675.11	ARHGEF6	1731.47	-0.293165	0.1544	-1.89874	0.0575987	0.56429
ENSG00000052126.10	PLEKHA5	1570.48	-0.311714	0.164094	-1.8996	0.0574851	0.56429
ENSG00000272321.1	KB-1517D11.4	37.4501	-0.579382	0.305307	-1.8977	0.0577351	0.56429
ENSG00000261628.1	RP11-540B6.3	7.10477	-0.496957	0.261307	-1.90181	0.0571956	0.56429
ENSG00000141429.9	GALNT1	3060.57	-0.32433	0.17068	-1.90022	0.057404	0.56429
ENSG00000163568.9	AIM2	7.60958	0.564532	0.297487	1.89767	0.0577395	0.56429
ENSG00000101605.8	MYOM1	285.455	-0.395073	0.20815	-1.89802	0.0576931	0.56429
ENSG00000008226.15	DLEC1	10.3145	-0.580643	0.305317	-1.90177	0.0572009	0.56429
ENSG00000126777.13	KTN1	4536.89	-0.381602	0.20125	-1.89616	0.0579389	0.56544
ENSG00000164172.14	MOCS2	1743.63	0.309365	0.163237	1.89519	0.0580673	0.566049
ENSG00000090339.4	ICAM1	598.171	0.483976	0.255366	1.89522	0.0580633	0.566049
ENSG00000102007.6	PLP2	2154.01	0.33427	0.176452	1.89439	0.0581728	0.566433
ENSG00000183828.10	NUDT14	77.2286	-0.553948	0.292388	-1.89456	0.0581501	0.566433
ENSG00000128918.10	ALDH1A2	7.49753	0.562776	0.297309	1.8929	0.0583712	0.567042
ENSG00000144218.14	AFF3	54.5848	-0.580412	0.30665	-1.89275	0.0583911	0.567042
ENSG00000258136.1	RP11-864J10.4	6.36732	-0.552974	0.292165	-1.89268	0.0584007	0.567042
ENSG00000123496.3	IL13RA2	45.6245	0.548098	0.289544	1.89297	0.058362	0.567042
ENSG00000156599.6	ZDHHC5	3631.39	0.309912	0.163718	1.89297	0.0583622	0.567042
ENSG00000162976.8	PQLC3	1301.87	0.305141	0.161247	1.89238	0.0584399	0.567102
ENSG00000260302.1	RP11-973H7.1	7.74404	0.571349	0.302039	1.89164	0.0585391	0.567743
ENSG00000130940.10	CASZ1	8.45022	0.561876	0.297136	1.89097	0.0586277	0.568281
ENSG00000115657.8	ABCB6	234.511	-0.3437	0.181841	-1.89011	0.0587429	0.568434
ENSG00000163884.3	KLF15	3958.28	-0.31907	0.168791	-1.89033	0.058714	0.568434
ENSG00000103994.12	ZNF106	9976.37	-0.3456	0.182828	-1.89031	0.0587169	0.568434
ENSG00000100003.13	SEC14L2	325.504	0.375352	0.198647	1.88955	0.0588187	0.568846
ENSG00000178177.10	LCORL	489.795	-0.368882	0.195271	-1.88908	0.0588807	0.56897
ENSG00000186889.5	TMEM17	50.4984	0.477404	0.252734	1.88896	0.0588978	0.56897
ENSG00000141380.9	SS18	3317.33	-0.311633	0.165121	-1.88731	0.0591193	0.569773
ENSG00000140835.8	CHST4	6.15367	-0.503281	0.266696	-1.8871	0.0591472	0.569773
ENSG00000188643.6	S100A16	2269.62	0.371098	0.196625	1.88734	0.0591143	0.569773
ENSG00000119900.7	OGFRL1	2103.69	-0.34386	0.182154	-1.88774	0.0590612	0.569773
ENSG00000213672.3	NCKIPSD	1325.12	-0.354281	0.187717	-1.88731	0.0591186	0.569773
ENSG00000178033.5	FAM26E	636.902	0.460826	0.244327	1.88611	0.0592804	0.570737
ENSG00000112874.5	NUDT12	386.518	-0.330483	0.175367	-1.88452	0.0594945	0.571676
ENSG00000178752.11	FAM132B	72.0496	0.53014	0.281368	1.88415	0.0595448	0.571676
ENSG00000075426.7	FOSL2	2981.84	0.312653	0.165856	1.88509	0.0594182	0.571676
ENSG00000184985.12	SORCS2	215.825	0.460509	0.24441	1.88417	0.059542	0.571676
ENSG00000120885.15	CLU	12248.8	0.496282	0.26332	1.88471	0.0594685	0.571676
ENSG00000140092.10	FBLN5	1783.48	-0.4106	0.218013	-1.88338	0.0596495	0.572041
ENSG00000239552.2	HOXB-AS2	30.7356	-0.560377	0.297529	-1.88344	0.059641	0.572041
ENSG00000198554.7	WDHD1	796.495	0.339231	0.180241	1.8821	0.0598225	0.573379
ENSG00000269938.1	RP11-214K3.20	16.0884	-0.576042	0.306199	-1.88127	0.0599358	0.574145
ENSG00000132640.10	BTBD3	610.141	0.385883	0.205175	1.88075	0.0600062	0.574498
ENSG00000166762.12	CATSPER2	19.1247	-0.567354	0.301787	-1.87998	0.0601104	0.575174
ENSG00000176834.9	VSIG10	829.867	-0.307436	0.163731	-1.87769	0.0604232	0.5755
ENSG00000243749.1	ZMYM6NB	58.8275	0.476937	0.254157	1.87655	0.0605801	0.5755
ENSG00000064195.7	DLX3	29.1344	-0.557542	0.29682	-1.87838	0.0603289	0.5755
ENSG00000232079.2	AL035610.1	10.7453	-0.574329	0.305828	-1.87795	0.0603882	0.5755
ENSG00000118689.10	FOXO3	4266.19	0.324551	0.172832	1.87784	0.0604026	0.5755
ENSG00000273284.1	RP11-888D10.4	17.7847	-0.57058	0.303948	-1.87723	0.0604867	0.5755
ENSG00000198520.6	C1orf228	32.6708	-0.544816	0.290223	-1.87723	0.0604861	0.5755
ENSG00000100599.11	RIN3	394.017	0.448519	0.238816	1.87809	0.0603683	0.5755
ENSG00000164403.10	SHROOM1	230.258	-0.400062	0.212906	-1.87905	0.0602373	0.5755
ENSG00000109794.9	FAM149A	663.622	0.37342	0.19875	1.87884	0.0602663	0.5755
ENSG00000250748.2	RP11-230G5.2	42.0211	0.526915	0.280815	1.87638	0.0606038	0.5755
ENSG00000101935.5	AMMECR1	872.178	0.453864	0.241893	1.8763	0.0606143	0.5755
ENSG00000164309.10	CMYA5	192.024	-0.485742	0.258791	-1.87696	0.0605229	0.5755
ENSG00000166710.13	B2M	32270.9	0.433423	0.230855	1.87746	0.0604544	0.5755
ENSG00000134545.9	KLRC1	17.9222	0.570402	0.304249	1.87478	0.0608224	0.577157
ENSG00000253552.3	HOXA-AS2	57.0794	-0.455509	0.243	-1.87453	0.0608581	0.577175
ENSG00000240970.1	RPL23AP64	12.7027	-0.561191	0.299479	-1.87389	0.0609453	0.577683
ENSG00000178104.15	PDE4DIP	11841.2	-0.304085	0.162333	-1.87321	0.0610391	0.57776
ENSG00000166483.6	WEE1	1007.89	0.360305	0.192447	1.87223	0.0611743	0.57776
ENSG00000101901.6	ALG13	645.887	-0.330238	0.176361	-1.87251	0.0611358	0.57776
ENSG00000153291.11	SLC25A27	31.1703	-0.541214	0.289091	-1.87213	0.0611892	0.57776
ENSG00000269951.1	RP11-797A18.6	17.5565	-0.573419	0.306186	-1.87278	0.0610993	0.57776
ENSG00000258661.1	RP11-964E11.2	14.3736	0.573177	0.306019	1.87301	0.0610666	0.57776
ENSG00000113248.3	PCDHB15	28.4261	0.541626	0.289194	1.87288	0.0610849	0.57776
ENSG00000177051.5	FBXO46	503.759	-0.323024	0.172602	-1.87149	0.0612769	0.57827
ENSG00000091831.17	ESR1	25.2959	0.559775	0.299195	1.87094	0.0613541	0.578679
ENSG00000261934.1	PCDHGA9	77.7431	0.466328	0.249305	1.87051	0.061413	0.578917
ENSG00000168411.9	RFWD3	907.082	0.301708	0.161323	1.8702	0.0614554	0.578998
ENSG00000152936.6	IFLTD1	24.271	0.538949	0.288449	1.86844	0.0617013	0.580754
ENSG00000141150.3	RASL10B	182.957	-0.391848	0.209726	-1.86838	0.0617096	0.580754
ENSG00000068650.14	ATP11A	1302.06	-0.334824	0.179259	-1.86782	0.0617872	0.580848
ENSG00000184661.9	CDCA2	195.868	0.490125	0.262386	1.86796	0.0617682	0.580848
ENSG00000268947.1	AD000684.2	8.87896	-0.566819	0.303541	-1.86735	0.0618523	0.58114
ENSG00000105486.9	LIG1	545.829	0.368143	0.197208	1.86677	0.0619335	0.58133
ENSG00000115295.15	CLIP4	2379.61	-0.337427	0.180759	-1.86672	0.0619403	0.58133
ENSG00000165731.13	RET	6.60032	0.540381	0.289634	1.86573	0.0620785	0.581355
ENSG00000210174.1	MT-TR	13.0925	-0.571475	0.306201	-1.86634	0.0619942	0.581355
ENSG00000162804.9	SNED1	4860.47	0.453893	0.24325	1.86595	0.0620479	0.581355
ENSG00000181619.11	GPR135	170.309	-0.465737	0.249571	-1.86615	0.0620204	0.581355
ENSG00000272129.1	RP11-250B2.6	18.547	-0.563911	0.302312	-1.86533	0.0621357	0.581573
ENSG00000104783.7	KCNN4	28.0449	0.546153	0.292864	1.86487	0.0621998	0.581855
ENSG00000148082.5	SHC3	65.5072	-0.541377	0.290443	-1.86397	0.0623261	0.582401
ENSG00000109061.9	MYH1	34.6006	-0.530813	0.284769	-1.86401	0.0623205	0.582401
ENSG00000265298.1	RP13-104F24.3	78.823	-0.474563	0.254699	-1.86323	0.0624302	0.583056
ENSG00000242732.3	RGAG4	935.976	0.320929	0.172352	1.86205	0.0625956	0.583964
ENSG00000189045.9	ANKDD1B	10.5259	-0.564725	0.303249	-1.86225	0.062568	0.583964
ENSG00000177738.3	CTD-2201E18.3	128.982	0.37898	0.203689	1.86058	0.0628031	0.585264
ENSG00000170677.5	SOCS6	1052.95	-0.334897	0.179987	-1.86067	0.0627903	0.585264
ENSG00000267470.1	ZNF571-AS1	11.5015	-0.569674	0.306263	-1.86008	0.0628743	0.585609
ENSG00000161010.10	C5orf45	817.742	-0.310115	0.166816	-1.85903	0.0630234	0.586679
ENSG00000162892.11	IL24	7.16294	0.55631	0.299516	1.85736	0.0632593	0.588555
ENSG00000227136.2	LINC00595	7.89673	0.543021	0.292432	1.85692	0.0633231	0.588829
ENSG00000168646.8	AXIN2	554.611	-0.438233	0.236075	-1.85633	0.0634059	0.58901
ENSG00000236732.1	AC094019.4	8.87887	-0.55571	0.299365	-1.8563	0.0634113	0.58901
ENSG00000135723.9	FHOD1	1268.7	-0.390238	0.210491	-1.85394	0.0637473	0.590213
ENSG00000116299.12	KIAA1324	38.581	0.507801	0.273898	1.85398	0.0637418	0.590213
ENSG00000185742.6	C11orf87	222.437	0.518739	0.279676	1.85479	0.0636265	0.590213
ENSG00000181192.7	DHTKD1	2084.7	-0.272557	0.146965	-1.85457	0.0636577	0.590213
ENSG00000271553.1	RP11-274B21.10	7.44353	-0.528309	0.284949	-1.85404	0.0637327	0.590213
ENSG00000177283.4	FZD8	189.474	0.457559	0.246718	1.85458	0.0636556	0.590213
ENSG00000010610.5	CD4	7.55786	-0.552348	0.297977	-1.85366	0.063788	0.590272
ENSG00000171345.9	KRT19	195.844	-0.480224	0.259125	-1.85326	0.0638458	0.590415
ENSG00000165121.10	RP11-213G2.3	30.2592	-0.516734	0.278889	-1.85283	0.0639068	0.590415
ENSG00000185798.6	WDR53	225.089	0.348622	0.188156	1.85284	0.0639053	0.590415
ENSG00000177106.10	EPS8L2	1004.48	0.371536	0.200589	1.85222	0.0639939	0.590901
ENSG00000147912.8	FBXO10	190.184	-0.359753	0.194428	-1.85031	0.0642683	0.591206
ENSG00000109452.8	INPP4B	140.02	0.436643	0.235859	1.85129	0.0641278	0.591206
ENSG00000173230.11	GOLGB1	3749.41	-0.387592	0.209458	-1.85045	0.0642482	0.591206
ENSG00000196326.6	AKR1CL1	16.0326	-0.558409	0.30171	-1.85081	0.0641967	0.591206
ENSG00000119922.7	IFIT2	349.708	0.402593	0.217541	1.85066	0.0642189	0.591206
ENSG00000172901.15	AQPEP	54.0297	-0.470423	0.254144	-1.85101	0.0641685	0.591206
ENSG00000136048.9	DRAM1	1654.41	0.28386	0.153409	1.85035	0.0642626	0.591206
ENSG00000139644.8	TMBIM6	21502.2	0.353544	0.191111	1.84995	0.0643213	0.591377
ENSG00000088179.4	PTPN4	785.804	-0.358583	0.193901	-1.84931	0.0644126	0.591581
ENSG00000197702.7	PARVA	6769.17	-0.275447	0.148943	-1.84935	0.0644078	0.591581
ENSG00000105855.5	ITGB8	11.5171	-0.520858	0.281687	-1.84907	0.0644477	0.591587
ENSG00000129195.11	FAM64A	76.5882	0.526841	0.285071	1.84811	0.0645867	0.592546
ENSG00000178803.6	ADORA2A-AS1	13.4216	-0.560441	0.303347	-1.84752	0.0646712	0.593003
ENSG00000187240.9	DYNC2H1	2868.6	-0.363262	0.196672	-1.84705	0.0647406	0.593006
ENSG00000197020.6	ZNF100	170.547	-0.430831	0.233237	-1.84719	0.0647201	0.593006
ENSG00000119772.12	DNMT3A	287.752	-0.369736	0.200205	-1.84679	0.0647772	0.593025
ENSG00000143479.11	DYRK3	626.457	0.447532	0.242608	1.84467	0.0650852	0.594757
ENSG00000133083.10	DCLK1	2007.4	-0.438898	0.237997	-1.84413	0.0651637	0.594757
ENSG00000171681.8	ATF7IP	1350.88	-0.319977	0.173518	-1.84406	0.0651745	0.594757
ENSG00000259583.1	RP11-66B24.4	282.051	-0.496508	0.269125	-1.8449	0.0650527	0.594757
ENSG00000184634.11	MED12	1727.99	-0.305504	0.165647	-1.84431	0.0651384	0.594757
ENSG00000253873.1	PCDHGA11	164.85	0.359353	0.194823	1.84451	0.0651088	0.594757
ENSG00000138835.18	RGS3	844.782	-0.420003	0.227878	-1.8431	0.0653142	0.595714
ENSG00000228960.4	OR2A9P	11.5354	-0.562871	0.305544	-1.84219	0.0654469	0.59629
ENSG00000165525.13	NEMF	1104.73	-0.359165	0.194954	-1.8423	0.0654309	0.59629
ENSG00000128805.10	ARHGAP22	961.155	0.413159	0.224363	1.84148	0.0655516	0.596927
ENSG00000172183.10	ISG20	59.4466	0.50551	0.274647	1.84058	0.0656828	0.597533
ENSG00000259305.1	ZHX1-C8ORF76	9.00672	-0.561919	0.305312	-1.84047	0.0656991	0.597533
ENSG00000146247.13	PHIP	1865.46	-0.398948	0.216783	-1.84031	0.0657227	0.597533
ENSG00000259976.1	RP11-553L6.5	158.25	-0.455956	0.247814	-1.83991	0.0657813	0.597749
ENSG00000267523.1	CTD-2537I9.12	15.0323	-0.561674	0.305343	-1.83949	0.0658437	0.597939
ENSG00000161513.7	FDXR	2709.24	0.386643	0.210213	1.83929	0.0658719	0.597939
ENSG00000116237.11	ICMT	6167.27	0.257448	0.140025	1.83859	0.0659761	0.598567
ENSG00000269843.1	CTC-490E21.10	43.4889	-0.506359	0.275561	-1.83756	0.0661275	0.599624
ENSG00000226803.3	RP11-203B9.4	18.3045	-0.557499	0.303505	-1.83687	0.0662293	0.600229
ENSG00000177685.12	EFCAB4A	65.0525	-0.534759	0.291166	-1.83662	0.0662665	0.600249
ENSG00000163703.13	CRELD1	632.102	-0.369625	0.201478	-1.83457	0.0665697	0.602214
ENSG00000011465.12	DCN	152802	0.466157	0.254081	1.83468	0.0665534	0.602214
ENSG00000221829.5	FANCG	448.739	0.347391	0.189386	1.8343	0.0666093	0.602214
ENSG00000078177.9	N4BP2	416.585	-0.391424	0.213403	-1.8342	0.0666238	0.602214
ENSG00000182134.11	TDRKH	42.4544	0.530611	0.289339	1.83388	0.0666725	0.602336
ENSG00000134569.5	LRP4	521.548	0.406872	0.221902	1.83357	0.0667182	0.602431
ENSG00000269657.1	AC079210.1	16.9859	-0.561447	0.306553	-1.83148	0.0670282	0.604594
ENSG00000181444.8	ZNF467	30.3517	-0.560817	0.306193	-1.83158	0.0670144	0.604594
ENSG00000162601.5	MYSM1	1237.79	-0.399324	0.218062	-1.83124	0.0670651	0.604609
ENSG00000151572.12	ANO4	468.786	0.386395	0.211052	1.8308	0.0671298	0.604798
ENSG00000176945.12	MUC20	63.2748	-0.488209	0.26669	-1.83062	0.0671567	0.604798
ENSG00000260588.1	RP11-930P14.2	31.3141	0.514374	0.281098	1.82987	0.0672691	0.605455
ENSG00000162631.14	NTNG1	1385.38	0.422772	0.231066	1.82966	0.0673003	0.605455
ENSG00000143322.15	ABL2	1862.6	0.399466	0.218366	1.82934	0.067349	0.605576
ENSG00000184156.11	KCNQ3	131.696	0.544984	0.298082	1.8283	0.067504	0.606652
ENSG00000169783.8	LINGO1	12.6051	0.56037	0.306559	1.82793	0.0675594	0.606831
ENSG00000037637.6	FBXO42	1404.78	0.445429	0.243937	1.826	0.0678505	0.607585
ENSG00000260565.2	ERVK13-1	229.009	-0.381007	0.20876	-1.8251	0.0679864	0.607585
ENSG00000026950.12	BTN3A1	665.655	0.365449	0.200195	1.82546	0.0679311	0.607585
ENSG00000188613.5	NANOS1	436.081	-0.336332	0.184252	-1.82539	0.067942	0.607585
ENSG00000138182.10	KIF20B	288.175	-0.408118	0.223623	-1.82502	0.0679977	0.607585
ENSG00000244151.1	RP11-148K1.12	6.07358	-0.536908	0.294175	-1.82513	0.0679813	0.607585
ENSG00000158615.8	PPP1R15B	2762.68	-0.317691	0.173881	-1.82706	0.0676905	0.607585
ENSG00000130203.5	APOE	35174.8	-0.553828	0.303433	-1.82521	0.0679698	0.607585
ENSG00000145029.7	NICN1	224.426	-0.392314	0.214895	-1.82561	0.067909	0.607585
ENSG00000232712.2	RP4-777D9.2	14.1553	-0.55915	0.30626	-1.82574	0.0678894	0.607585
ENSG00000138180.11	CEP55	151.627	0.444746	0.243757	1.82455	0.0680688	0.607904
ENSG00000111057.6	KRT18	96.0915	-0.462409	0.253478	-1.82426	0.0681129	0.607982
ENSG00000205758.7	CRYZL1	520.201	-0.333086	0.182663	-1.82351	0.0682268	0.608681
ENSG00000130956.9	HABP4	1057.18	0.326873	0.179414	1.82189	0.0684719	0.61055
ENSG00000072682.14	P4HA2	7012.87	0.425652	0.233703	1.82134	0.0685559	0.610981
ENSG00000176971.2	FIBIN	1366.15	0.411753	0.226191	1.82038	0.0687018	0.611964
ENSG00000167904.10	TMEM68	728.19	0.362233	0.199122	1.81915	0.0688885	0.613308
ENSG00000105223.14	PLD3	11322.2	0.338098	0.186025	1.81749	0.0691418	0.613564
ENSG00000135074.11	ADAM19	340.926	-0.41737	0.229543	-1.81826	0.0690244	0.613564
ENSG00000076242.10	MLH1	1023.36	0.342682	0.188595	1.81703	0.069213	0.613564
ENSG00000184185.5	KCNJ12	54.3488	0.486494	0.26777	1.81683	0.0692426	0.613564
ENSG00000133216.12	EPHB2	34.8612	-0.531621	0.292527	-1.81734	0.0691652	0.613564
ENSG00000145241.6	CENPC	420.416	-0.376747	0.207329	-1.81715	0.0691942	0.613564
ENSG00000151466.7	SCLT1	367.255	-0.335016	0.184254	-1.81823	0.069029	0.613564
ENSG00000226121.1	AHCTF1P1	13.5371	-0.556998	0.306573	-1.81685	0.0692398	0.613564
ENSG00000049759.12	NEDD4L	452.74	-0.37853	0.20837	-1.81662	0.0692751	0.613564
ENSG00000234062.3	RP11-308D16.4	34.9068	0.499618	0.275007	1.81675	0.0692557	0.613564
ENSG00000117360.8	PRPF3	763.921	0.348367	0.191914	1.81523	0.0694891	0.613874
ENSG00000138080.9	EMILIN1	8224.28	-0.450346	0.247983	-1.81604	0.0693649	0.613874
ENSG00000197013.5	ZNF429	68.5887	-0.495446	0.272899	-1.81549	0.0694482	0.613874
ENSG00000139746.11	RBM26	1194.87	-0.326184	0.179674	-1.81542	0.0694592	0.613874
ENSG00000115598.5	IL1RL2	186.961	0.393282	0.216625	1.8155	0.0694467	0.613874
ENSG00000157193.10	LRP8	304.146	-0.46455	0.256017	-1.81453	0.0695962	0.613914
ENSG00000154767.10	XPC	3300.13	0.25918	0.142839	1.8145	0.0696011	0.613914
ENSG00000064932.11	SBNO2	1274.79	-0.350928	0.193364	-1.81486	0.0695458	0.613914
ENSG00000229645.4	LINC00341	1253.74	0.329651	0.181726	1.814	0.0696776	0.614274
ENSG00000138079.9	SLC3A1	13.3451	-0.552665	0.304754	-1.81348	0.0697581	0.614351
ENSG00000167778.4	SPRYD3	796.779	0.375187	0.20688	1.81355	0.0697475	0.614351
ENSG00000106013.8	ANKRD7	13.4122	0.552749	0.30485	1.81318	0.069804	0.61444
ENSG00000267025.1	AC015849.19	42.3962	-0.541598	0.298744	-1.81292	0.0698446	0.614482
ENSG00000077044.5	DGKD	947.328	-0.371765	0.205126	-1.81238	0.0699282	0.614523
ENSG00000234883.2	MIR155HG	27.4337	0.517846	0.285757	1.81219	0.0699568	0.614523
ENSG00000197774.8	EME2	120.153	-0.381538	0.210512	-1.81243	0.0699198	0.614523
ENSG00000117399.9	CDC20	162.727	0.439094	0.242399	1.81145	0.0700717	0.615164
ENSG00000197019.4	SERTAD1	259.533	0.428018	0.23631	1.81125	0.0701014	0.615164
ENSG00000153207.10	AHCTF1	3086.84	-0.351119	0.193922	-1.81062	0.0702002	0.615715
ENSG00000228203.2	RNF144A-AS1	17.128	0.553773	0.305964	1.80993	0.0703065	0.616332
ENSG00000039560.9	RAI14	1753.76	0.339015	0.187562	1.80748	0.070687	0.619035
ENSG00000163932.9	PRKCD	858.76	-0.33238	0.183869	-1.80771	0.0706524	0.619035
ENSG00000059804.11	SLC2A3	1702.37	0.502072	0.27785	1.80699	0.0707637	0.619074
ENSG00000109625.14	CPZ	13.8981	-0.55271	0.305912	-1.80676	0.0707998	0.619074
ENSG00000119608.8	PROX2	34.1224	-0.499364	0.276331	-1.80712	0.0707437	0.619074
ENSG00000166377.15	ATP9B	897.837	-0.286993	0.15894	-1.80567	0.0709696	0.620242
ENSG00000168077.9	SCARA3	3840.82	0.503715	0.279047	1.80512	0.0710555	0.620276
ENSG00000104368.13	PLAT	637.823	0.455402	0.252337	1.80474	0.0711157	0.620276
ENSG00000166900.10	STX3	383.802	-0.297725	0.164988	-1.80452	0.0711493	0.620276
ENSG00000058404.15	CAMK2B	11.0871	0.544256	0.301571	1.80474	0.0711158	0.620276
ENSG00000144712.7	CAND2	194.791	-0.390312	0.2163	-1.80449	0.0711543	0.620276
ENSG00000135124.10	P2RX4	317.909	0.362856	0.201122	1.80416	0.0712061	0.620412
ENSG00000204252.8	HLA-DOA	17.9355	0.549889	0.304839	1.80387	0.0712521	0.620497
ENSG00000101695.4	RNF125	6.19668	-0.530261	0.294061	-1.80324	0.071351	0.621043
ENSG00000260604.1	RP1-140K8.5	63.9102	-0.551461	0.306007	-1.80212	0.0715268	0.621247
ENSG00000235231.3	AP000351.10	14.4001	-0.549245	0.304808	-1.80194	0.0715556	0.621247
ENSG00000104823.4	ECH1	2401.77	-0.381679	0.211815	-1.80194	0.0715548	0.621247
ENSG00000164611.8	PTTG1	372.395	0.43855	0.243286	1.80261	0.0714499	0.621247
ENSG00000232434.1	C9orf172	53.3841	0.488198	0.270877	1.80229	0.0715001	0.621247
ENSG00000095002.8	MSH2	717.028	0.316362	0.175766	1.7999	0.0718759	0.623713
ENSG00000169330.4	KIAA1024	119.78	-0.448327	0.249134	-1.79954	0.0719335	0.623794
ENSG00000178440.5	LINC00843	41.2644	-0.487757	0.271095	-1.79921	0.0719854	0.623794
ENSG00000134490.9	TMEM241	301.852	-0.314076	0.174569	-1.79915	0.0719944	0.623794
ENSG00000130475.10	FCHO1	26.2914	-0.540048	0.300249	-1.79867	0.0720713	0.62383
ENSG00000134759.9	ELP2	4272.75	-0.252182	0.140204	-1.79867	0.0720703	0.62383
ENSG00000128271.15	ADORA2A	9.84976	-0.548981	0.30535	-1.79788	0.0721968	0.6246
ENSG00000105963.9	ADAP1	15.204	-0.550915	0.306579	-1.79697	0.0723397	0.625522
ENSG00000171051.4	FPR1	104.582	-0.491085	0.273325	-1.79671	0.0723823	0.625575
ENSG00000103811.11	CTSH	311.672	0.46345	0.257997	1.79634	0.0724403	0.62576
ENSG00000189134.3	NKAPL	50.2273	0.470133	0.261819	1.79564	0.0725517	0.625779
ENSG00000010626.10	LRRC23	240.453	0.361829	0.201455	1.79608	0.0724816	0.625779
ENSG00000162997.11	PRORSD1P	52.8855	-0.465588	0.259305	-1.79552	0.0725703	0.625779
ENSG00000225791.2	TRAM2-AS1	461.28	0.34074	0.189784	1.79541	0.0725884	0.625779
ENSG00000253368.3	TRNP1	3957.77	0.368166	0.205183	1.79433	0.0727603	0.626739
ENSG00000101558.9	VAPA	7046.7	-0.272143	0.151675	-1.79425	0.0727729	0.626739
ENSG00000226085.2	UQCRFS1P1	8.55696	-0.484371	0.270011	-1.79389	0.0728303	0.626918
ENSG00000232453.1	RP4-794H19.1	20.7098	0.535436	0.29852	1.79363	0.0728717	0.62696
ENSG00000238961.1	SNORA47	8.58904	-0.544947	0.303925	-1.79303	0.0729675	0.627469
ENSG00000198265.7	HELZ	1520.33	-0.360072	0.200907	-1.79223	0.0730956	0.628256
ENSG00000143067.4	ZNF697	649.962	-0.309462	0.172744	-1.79145	0.0732212	0.62843
ENSG00000249242.3	TMEM150C	130.856	-0.492576	0.275104	-1.79051	0.0733724	0.62843
ENSG00000185000.5	DGAT1	598.295	-0.404892	0.226064	-1.79105	0.0732853	0.62843
[truncated: 55,822 more rows]

## Sheet: Table S1D
Supplementary Table 1D: Differentially expressed genes (DEGs); Day14; shHOTAIR vs shControl
	GeneName	baseMean	log2FoldChange	lfcSE	stat	pvalue	padj
ENSG00000173432.6	SAA1	6493.54	-3.22868	0.140019	-23.0588	1.20146e-117	2.71578e-113
ENSG00000188906.9	LRRK2	971.796	2.6947	0.140861	19.1302	1.41541e-81	1.59969e-77
ENSG00000121904.13	CSMD2	459.145	2.93168	0.16957	17.2889	5.70378e-67	4.29761e-63
ENSG00000103485.13	QPRT	479.249	-2.22534	0.132068	-16.85	1.04975e-63	5.93213e-60
ENSG00000173705.4	SUSD5	482.344	2.09969	0.125594	16.718	9.69015e-63	4.38072e-59
ENSG00000184349.8	EFNA5	410.348	2.87687	0.172278	16.699	1.33363e-62	5.02424e-59
ENSG00000132122.7	SPATA6	348.597	2.90889	0.174498	16.67	2.16484e-62	6.99057e-59
ENSG00000126016.9	AMOT	968.551	3.26765	0.202865	16.1075	2.25849e-58	6.38137e-55
ENSG00000171303.5	KCNK3	1051.89	-2.67661	0.16696	-16.0314	7.71e-58	1.93641e-54
ENSG00000169174.9	PCSK9	1770.83	-3.96398	0.253758	-15.6211	5.23172e-55	1.18258e-51
ENSG00000166432.10	ZMAT1	127.867	3.85443	0.247015	15.6041	6.82878e-55	1.40325e-51
ENSG00000253276.1	CCDC71L	741.03	1.59136	0.102983	15.4526	7.24763e-54	1.36521e-50
ENSG00000103522.11	IL21R	222.263	-4.93783	0.324469	-15.2182	2.67761e-52	4.65575e-49
ENSG00000138650.7	PCDH10	164.266	3.6162	0.238823	15.1418	8.58706e-52	1.38644e-48
ENSG00000260822.1	GS1-358P8.4	282.636	2.33965	0.158216	14.7877	1.75769e-49	2.64873e-46
ENSG00000134602.11	MST4	193.908	3.42019	0.237765	14.3847	6.45151e-47	9.11436e-44
ENSG00000169083.11	AR	586.464	3.34591	0.233069	14.3559	9.78935e-47	1.22932e-43
ENSG00000158406.2	HIST1H4H	418.411	-2.95858	0.206058	-14.358	9.49502e-47	1.22932e-43
ENSG00000184678.8	HIST2H2BE	923.123	-2.13045	0.148491	-14.3474	1.1061e-46	1.31591e-43
ENSG00000105339.6	DENND3	961.585	-2.57108	0.18166	-14.1532	1.78336e-45	2.01556e-42
ENSG00000197903.6	HIST1H2BK	1822.06	-1.64545	0.119541	-13.7648	4.15092e-43	4.46797e-40
ENSG00000109084.9	TMEM97	3192.36	-1.17403	0.0853142	-13.7612	4.36067e-43	4.48039e-40
ENSG00000134339.4	SAA2	186.419	-4.08034	0.29675	-13.7501	5.08663e-43	4.99906e-40
ENSG00000253953.1	PCDHGB4	262.81	2.57281	0.187564	13.717	8.02953e-43	7.56248e-40
ENSG00000117594.5	HSD11B1	1465.16	1.48061	0.10948	13.5241	1.12758e-41	1.01951e-38
ENSG00000163071.6	SPATA18	1172.53	2.60426	0.194141	13.4143	4.98677e-41	4.33542e-38
ENSG00000203813.4	HIST1H3H	225.507	-3.48188	0.261	-13.3405	1.34492e-40	1.12595e-37
ENSG00000196154.7	S100A4	1780.48	1.75109	0.131758	13.2902	2.63858e-40	2.13009e-37
ENSG00000244468.1	RP11-206M11.7	415.028	-3.92045	0.296605	-13.2177	6.93265e-40	5.40365e-37
ENSG00000187837.2	HIST1H1C	1969.46	-2.74272	0.208606	-13.1479	1.75081e-39	1.31918e-36
ENSG00000040731.6	CDH10	165.964	3.05037	0.233616	13.0571	5.78537e-39	4.21847e-36
ENSG00000046604.8	DSG2	290.557	3.62123	0.277856	13.0328	7.96582e-39	5.62685e-36
ENSG00000188338.10	SLC38A3	429.439	-2.18226	0.170228	-12.8196	1.27344e-37	8.72271e-35
ENSG00000256018.1	HIST1H3G	153.921	-3.69512	0.293256	-12.6003	2.10316e-36	1.39823e-33
ENSG00000189067.8	LITAF	1138.15	-1.63546	0.130453	-12.5368	4.69842e-36	3.03437e-33
ENSG00000168916.11	ZNF608	142.267	2.56539	0.207106	12.3869	3.07885e-35	1.93318e-32
ENSG00000111335.8	OAS2	433.289	2.21461	0.178947	12.3758	3.5337e-35	2.1588e-32
ENSG00000078900.10	TP73	265.982	-2.17187	0.176321	-12.3176	7.27868e-35	4.32966e-32
ENSG00000112541.9	PDE10A	86.2501	-3.68885	0.300349	-12.2819	1.13305e-34	6.56706e-32
ENSG00000197747.4	S100A10	3483.2	1.31421	0.107318	12.246	1.76409e-34	9.96885e-32
ENSG00000180155.14	LYNX1	1049.68	-1.41327	0.115765	-12.2081	2.81309e-34	1.5509e-31
ENSG00000006747.10	SCIN	256.094	2.64637	0.216884	12.2018	3.04042e-34	1.63633e-31
ENSG00000109107.9	ALDOC	398.785	-2.29933	0.188706	-12.1847	3.75014e-34	1.97135e-31
ENSG00000189221.5	MAOA	4210.22	-1.68076	0.137983	-12.1809	3.92728e-34	2.01755e-31
ENSG00000187601.3	MAGEH1	244.14	2.40151	0.19812	12.1215	8.12559e-34	4.08158e-31
ENSG00000196747.3	HIST1H2AI	99.6871	-3.20665	0.264969	-12.102	1.03116e-33	5.06702e-31
ENSG00000133110.10	POSTN	3177.73	1.64636	0.136783	12.0363	2.28923e-33	1.10097e-30
ENSG00000114757.14	PEX5L	334.198	2.77444	0.231338	11.993	3.86609e-33	1.82061e-30
ENSG00000149809.10	TM7SF2	626.543	-2.71398	0.227405	-11.9346	7.81569e-33	3.60543e-30
ENSG00000132185.12	FCRLA	484.144	-3.30271	0.278862	-11.8435	2.32562e-32	1.05137e-29
ENSG00000162511.7	LAPTM5	259.782	-2.19227	0.185453	-11.8212	3.03324e-32	1.34438e-29
ENSG00000143850.8	PLEKHA6	140.917	-3.6403	0.308705	-11.7922	4.28293e-32	1.86176e-29
ENSG00000160326.9	SLC2A6	436.235	-1.87198	0.159169	-11.7609	6.20434e-32	2.64609e-29
ENSG00000122779.12	TRIM24	1436.86	-1.00302	0.0855891	-11.7191	1.01786e-31	4.26069e-29
ENSG00000151692.10	RNF144A	322.744	2.79068	0.238451	11.7034	1.22488e-31	5.03403e-29
ENSG00000145362.12	ANK2	1099.43	1.44304	0.123481	11.6864	1.49618e-31	6.03922e-29
ENSG00000176771.11	NCKAP5	279.145	2.50782	0.21501	11.6637	1.95335e-31	7.74622e-29
ENSG00000179542.11	SLITRK4	50.718	4.68649	0.402299	11.6493	2.31399e-31	9.01819e-29
ENSG00000136274.8	NACAD	469.879	-1.70737	0.146678	-11.6403	2.57232e-31	9.85503e-29
ENSG00000101000.4	PROCR	511.405	1.36609	0.117389	11.6373	2.66364e-31	1.00348e-28
ENSG00000128573.18	FOXP2	154.332	2.32754	0.200297	11.6204	3.24503e-31	1.20247e-28
ENSG00000109929.5	SC5D	1035.01	-1.18208	0.102026	-11.586	4.85107e-31	1.76861e-28
ENSG00000185567.6	AHNAK2	3604.16	2.28925	0.198801	11.5153	1.10501e-30	3.96472e-28
ENSG00000189060.4	H1F0	6109.34	-1.23034	0.107037	-11.4945	1.40667e-30	4.89175e-28
ENSG00000183813.6	CCR4	509.444	-2.95576	0.25714	-11.4947	1.40196e-30	4.89175e-28
ENSG00000130208.5	APOC1	4335.17	-1.87588	0.164248	-11.421	3.28331e-30	1.12449e-27
ENSG00000133048.8	CHI3L1	85.9851	-4.19502	0.368533	-11.383	5.08095e-30	1.71417e-27
ENSG00000166086.8	JAM3	860.025	2.11953	0.186665	11.3547	7.02716e-30	2.33591e-27
ENSG00000113269.9	RNF130	385.214	2.59374	0.228764	11.338	8.50276e-30	2.78546e-27
ENSG00000180596.7	HIST1H2BC	166.59	-2.82902	0.249795	-11.3254	9.82314e-30	3.17203e-27
ENSG00000168274.3	HIST1H2AE	122.687	-3.15447	0.27878	-11.3153	1.10263e-29	3.51041e-27
ENSG00000138642.10	HERC6	209.394	2.01616	0.179361	11.2408	2.57096e-29	8.0714e-27
ENSG00000130702.9	LAMA5	2160.99	-2.24735	0.200552	-11.2058	3.81761e-29	1.1821e-26
ENSG00000141576.10	RNF157	3105.75	-0.924841	0.0825423	-11.2044	3.87789e-29	1.18454e-26
ENSG00000234438.2	KBTBD13	135.564	-3.83948	0.344343	-11.1502	7.14648e-29	2.15385e-26
ENSG00000196787.2	HIST1H2AG	426.748	-2.43659	0.219656	-11.0928	1.35994e-28	4.04475e-26
ENSG00000161249.16	DMKN	149.439	-3.48599	0.314617	-11.0801	1.56692e-28	4.59984e-26
ENSG00000144339.7	TMEFF2	220.782	1.66623	0.150598	11.0641	1.87332e-28	5.42879e-26
ENSG00000159212.8	CLIC6	1782.09	-2.32858	0.210888	-11.0418	2.40165e-28	6.87177e-26
ENSG00000176845.8	METRNL	1044.83	2.09731	0.190433	11.0134	3.29386e-28	9.3068e-26
ENSG00000166922.4	SCG5	126.837	2.86835	0.260707	11.0022	3.7299e-28	1.04087e-25
ENSG00000154175.12	ABI3BP	6059.74	2.5449	0.231792	10.9792	4.80983e-28	1.32587e-25
ENSG00000175183.5	CSRP2	619.728	-1.59269	0.145258	-10.9645	5.65881e-28	1.54111e-25
ENSG00000187990.4	HIST1H2BG	106.325	-3.28376	0.300192	-10.9389	7.51346e-28	2.02184e-25
ENSG00000105650.17	PDE4C	455.834	2.40068	0.219727	10.9257	8.68214e-28	2.30884e-25
ENSG00000132139.8	GAS2L2	139.462	-3.80708	0.350376	-10.8657	1.67935e-27	4.41396e-25
ENSG00000104760.12	FGL1	52.8286	-4.2256	0.389329	-10.8536	1.91813e-27	4.98361e-25
ENSG00000228278.2	ORM2	156.455	-2.65587	0.244826	-10.848	2.03884e-27	5.23705e-25
ENSG00000111058.3	ACSS3	800.825	1.10515	0.102173	10.8165	2.8756e-27	7.30338e-25
ENSG00000170542.5	SERPINB9	455.434	-2.15058	0.198976	-10.8083	3.14587e-27	7.90103e-25
ENSG00000254266.1	RP11-594N15.2	739.231	-1.38406	0.128189	-10.797	3.55686e-27	8.83509e-25
ENSG00000162631.14	NTNG1	667.696	1.89569	0.17609	10.7655	5.01122e-27	1.23123e-24
ENSG00000137033.7	IL33	870.768	2.17332	0.202265	10.745	6.25945e-27	1.52138e-24
ENSG00000159674.7	SPON2	2781.69	1.74371	0.163082	10.6922	1.10721e-26	2.66248e-24
ENSG00000260103.2	RP11-10O17.1	145.709	-2.93278	0.2744	-10.688	1.15866e-26	2.75687e-24
ENSG00000124635.7	HIST1H2BJ	494.845	-2.62848	0.246314	-10.6713	1.38735e-26	3.26664e-24
ENSG00000253910.1	PCDHGB2	445.844	2.05041	0.192239	10.666	1.46884e-26	3.42285e-24
ENSG00000149212.6	SESN3	2996.79	1.50668	0.141866	10.6205	2.39328e-26	5.52017e-24
ENSG00000133816.9	MICAL2	2982.94	-1.41125	0.132897	-10.6191	2.42959e-26	5.54733e-24
ENSG00000154760.9	SLFN13	677.845	-1.17704	0.111323	-10.5732	3.96603e-26	8.96482e-24
ENSG00000136531.9	SCN2A	134.269	3.59341	0.340207	10.5624	4.45035e-26	9.95997e-24
ENSG00000078804.8	TP53INP2	2848.34	-1.04156	0.0988225	-10.5397	5.66717e-26	1.25589e-23
ENSG00000152977.5	ZIC1	95.5073	2.74735	0.262049	10.4841	1.02191e-25	2.24265e-23
ENSG00000172379.14	ARNT2	325.342	-1.94881	0.186063	-10.474	1.13766e-25	2.47266e-23
ENSG00000143429.5	AC027612.6	1765.01	1.90546	0.182085	10.4647	1.25477e-25	2.70122e-23
ENSG00000128805.10	ARHGAP22	489.293	1.49618	0.143802	10.4044	2.36707e-25	5.04767e-23
ENSG00000129824.11	RPS4Y1	4104.49	1.17091	0.112601	10.3988	2.50985e-25	5.30213e-23
ENSG00000196220.11	SRGAP3	218.756	2.45834	0.236507	10.3943	2.63109e-25	5.50678e-23
ENSG00000129009.8	ISLR	3115.81	1.65361	0.159151	10.3902	2.74873e-25	5.70022e-23
ENSG00000158373.7	HIST1H2BD	302.059	-2.10033	0.202989	-10.347	4.31673e-25	8.8705e-23
ENSG00000181381.9	DDX60L	574.221	1.51725	0.146711	10.3418	4.56082e-25	9.28763e-23
ENSG00000145242.9	EPHA5	91.0112	2.73839	0.265374	10.319	5.78289e-25	1.16711e-22
ENSG00000095637.16	SORBS1	1192.73	-2.06867	0.200634	-10.3107	6.30448e-25	1.26112e-22
ENSG00000116675.11	DNAJC6	121.366	2.31045	0.224342	10.2988	7.13577e-25	1.41488e-22
ENSG00000111348.4	ARHGDIB	241.405	2.50857	0.24385	10.2873	8.03589e-25	1.57951e-22
ENSG00000139292.8	LGR5	84.7052	3.27188	0.318916	10.2594	1.07407e-24	2.09296e-22
ENSG00000159640.10	ACE	197.332	2.40138	0.234623	10.2351	1.38109e-24	2.66822e-22
ENSG00000180573.8	HIST1H2AC	1220.13	-1.5252	0.149069	-10.2315	1.43312e-24	2.74527e-22
ENSG00000086300.11	SNX10	147.969	-2.85405	0.279797	-10.2004	1.9739e-24	3.74941e-22
ENSG00000102384.9	CENPI	1023.25	-1.24933	0.122582	-10.1918	2.15783e-24	4.06463e-22
ENSG00000144908.9	ALDH1L1	5376.31	-2.219	0.217896	-10.1837	2.34404e-24	4.3789e-22
ENSG00000149084.7	HSD17B12	3866.45	-1.1379	0.111799	-10.1781	2.48351e-24	4.60141e-22
ENSG00000197142.6	ACSL5	5418.51	-1.59883	0.157246	-10.1677	2.76464e-24	5.08065e-22
ENSG00000225611.1	RP11-70C1.1	182.192	-2.42276	0.238305	-10.1666	2.79392e-24	5.09305e-22
ENSG00000067992.8	PDK3	150.523	2.0296	0.199777	10.1593	3.01251e-24	5.44759e-22
ENSG00000178343.4	SHISA3	55.4508	3.40942	0.336078	10.1447	3.49723e-24	6.27392e-22
ENSG00000160013.4	PTGIR	228.452	2.24748	0.222482	10.1018	5.42268e-24	9.65152e-22
ENSG00000111816.6	FRK	54.8947	3.00637	0.297878	10.0926	5.9547e-24	1.05156e-21
ENSG00000117600.8	LPPR4	109.432	2.94813	0.292684	10.0727	7.29258e-24	1.27784e-21
ENSG00000173714.7	WFIKKN2	57.5879	-3.60323	0.358639	-10.047	9.47457e-24	1.64741e-21
ENSG00000138028.10	CGREF1	440.823	-2.49335	0.248458	-10.0353	1.06616e-23	1.83966e-21
ENSG00000204442.2	FAM155A	135.733	2.62009	0.261627	10.0146	1.315e-23	2.25185e-21
ENSG00000002746.10	HECW1	72.6094	3.22032	0.32159	10.0138	1.32612e-23	2.25381e-21
ENSG00000198807.8	PAX9	359.285	2.50911	0.250814	10.0039	1.46566e-23	2.43601e-21
ENSG00000177606.5	JUN	2278.25	0.930362	0.0929998	10.0039	1.46489e-23	2.43601e-21
ENSG00000169710.6	FASN	184526	-2.02296	0.202201	-10.0047	1.45284e-23	2.43601e-21
ENSG00000157601.9	MX1	425.902	2.2368	0.223661	10.0009	1.51082e-23	2.49274e-21
ENSG00000147180.12	ZNF711	38.8383	4.05559	0.406019	9.98867	1.70861e-23	2.79866e-21
ENSG00000185070.6	FLRT2	1411.36	1.67996	0.168931	9.94463	2.66174e-23	4.32849e-21
ENSG00000048540.10	LMO3	1272.37	1.34653	0.13544	9.9419	2.73567e-23	4.41693e-21
ENSG00000174963.13	ZIC4	112.798	3.34915	0.337326	9.92853	3.12838e-23	5.01516e-21
ENSG00000019991.11	HGF	213.905	2.20415	0.222091	9.92455	3.25584e-23	5.18274e-21
ENSG00000178726.6	THBD	382.786	1.73375	0.175228	9.89422	4.41046e-23	6.97161e-21
ENSG00000186480.8	INSIG1	11578.1	-2.32119	0.23464	-9.89255	4.48471e-23	7.03976e-21
ENSG00000101057.11	MYBL2	1637.23	-1.56463	0.158231	-9.88828	4.67986e-23	7.29542e-21
ENSG00000070731.5	ST6GALNAC2	137.028	-2.47249	0.250128	-9.8849	4.84051e-23	7.49418e-21
ENSG00000232527.3	RP11-14N7.2	406.424	1.70891	0.173207	9.86631	5.82697e-23	8.96006e-21
ENSG00000149485.12	FADS1	41500	-2.073	0.210305	-9.85713	6.38514e-23	9.75201e-21
ENSG00000081760.12	AACS	11632.1	-2.21062	0.22432	-9.85477	6.53693e-23	9.91682e-21
ENSG00000146966.8	DENND2A	651.285	1.2053	0.122644	9.82766	8.55833e-23	1.28247e-20
ENSG00000132142.15	ACACA	14060.8	-1.47321	0.149906	-9.82756	8.56721e-23	1.28247e-20
ENSG00000137959.11	IFI44L	584.134	2.4093	0.245339	9.82031	9.20583e-23	1.369e-20
ENSG00000141150.3	RASL10B	2202.89	-1.71712	0.174935	-9.81578	9.62938e-23	1.42263e-20
ENSG00000116133.7	DHCR24	25063.3	-1.03334	0.105461	-9.79829	1.14506e-22	1.68071e-20
ENSG00000171658.4	RP11-443P15.2	261.123	1.96122	0.200457	9.78373	1.32239e-22	1.92847e-20
ENSG00000107281.5	NPDC1	1002.2	1.3131	0.134277	9.77903	1.38527e-22	2.00723e-20
ENSG00000162493.12	PDPN	255.384	2.92063	0.299177	9.76224	1.63497e-22	2.35395e-20
ENSG00000105472.8	CLEC11A	759.351	1.52895	0.156658	9.75981	1.67465e-22	2.39581e-20
ENSG00000164484.7	TMEM200A	416.912	1.69774	0.17406	9.75372	1.77832e-22	2.52812e-20
ENSG00000134824.9	FADS2	21416.5	-2.06065	0.211359	-9.74953	1.85329e-22	2.61823e-20
ENSG00000113742.8	CPEB4	1425.05	-1.30787	0.134514	-9.72293	2.40746e-22	3.38001e-20
ENSG00000006042.7	TMEM98	1500.28	1.40671	0.144957	9.70433	2.88965e-22	4.01174e-20
ENSG00000136231.9	IGF2BP3	344.016	1.26843	0.130709	9.70422	2.89291e-22	4.01174e-20
ENSG00000109062.5	SLC9A3R1	644.775	-1.49548	0.154158	-9.70096	2.98671e-22	4.11656e-20
ENSG00000131773.9	KHDRBS3	139.865	2.00438	0.208175	9.62835	6.06964e-22	8.31504e-20
ENSG00000186153.12	WWOX	84.4116	2.53898	0.26377	9.62574	6.22596e-22	8.47781e-20
ENSG00000230058.1	RP11-172E9.2	351.76	-2.73862	0.285617	-9.58845	8.94221e-22	1.21036e-19
ENSG00000197321.10	SVIL	3364.53	1.04706	0.109328	9.57722	9.96887e-22	1.34129e-19
ENSG00000225968.4	ELFN1	178.178	2.05221	0.214359	9.57368	1.03165e-21	1.37984e-19
ENSG00000115255.6	REEP6	551.241	-2.02595	0.211703	-9.56975	1.07167e-21	1.42494e-19
ENSG00000154654.10	NCAM2	1202.74	1.60899	0.168322	9.55903	1.1887e-21	1.57131e-19
ENSG00000110660.10	SLC35F2	187.615	1.56487	0.164087	9.53681	1.47288e-21	1.93564e-19
ENSG00000169660.11	HEXDC	1288.18	1.23184	0.129255	9.53029	1.56845e-21	2.04932e-19
ENSG00000141753.5	IGFBP4	5347.39	1.18042	0.124022	9.51781	1.76865e-21	2.29762e-19
ENSG00000087245.8	MMP2	53954.7	1.68915	0.177635	9.50913	1.92267e-21	2.48344e-19
ENSG00000185745.8	IFIT1	296.161	1.6624	0.175062	9.49604	2.18018e-21	2.80004e-19
ENSG00000049323.11	LTBP1	3435.7	1.78316	0.188135	9.47808	2.58999e-21	3.30758e-19
ENSG00000164211.8	STARD4	2191.2	-1.75312	0.18529	-9.46148	3.03619e-21	3.85562e-19
ENSG00000146147.10	MLIP	159.989	-2.40696	0.255872	-9.40692	5.10897e-21	6.45157e-19
ENSG00000148180.12	GSN	79684.1	1.21516	0.129313	9.39707	5.61029e-21	7.04527e-19
ENSG00000143126.7	CELSR2	420.956	-2.38294	0.253629	-9.39539	5.70076e-21	7.11934e-19
ENSG00000081803.11	CADPS2	382.443	1.74891	0.186382	9.38344	6.38564e-21	7.93082e-19
ENSG00000072310.12	SREBF1	8771.64	-1.54937	0.165342	-9.37071	7.20434e-21	8.89874e-19
ENSG00000099864.13	PALM	268.041	1.28673	0.137513	9.35714	8.19257e-21	1.00644e-18
ENSG00000188153.8	COL4A5	318.925	-1.90108	0.203263	-9.35282	8.53416e-21	1.04274e-18
ENSG00000233117.2	LINC00702	610.946	2.36628	0.253084	9.34978	8.78337e-21	1.06742e-18
ENSG00000147155.6	EBP	1827.3	-2.04084	0.219099	-9.31468	1.22319e-20	1.47856e-18
ENSG00000206337.6	HCP5	110.79	-3.00552	0.323054	-9.30347	1.35936e-20	1.63441e-18
ENSG00000228630.1	HOTAIR	266.507	1.39609	0.150077	9.30245	1.3724e-20	1.64136e-18
ENSG00000134107.4	BHLHE40	798.185	-1.99773	0.21477	-9.30175	1.38152e-20	1.64357e-18
ENSG00000114279.9	FGF12	91.4244	3.1974	0.343829	9.29941	1.41229e-20	1.67138e-18
ENSG00000151725.7	MLF1IP	2598.79	-0.778514	0.0837734	-9.29309	1.4987e-20	1.76441e-18
ENSG00000141458.8	NPC1	4120.86	-1.40334	0.15126	-9.27765	1.7326e-20	2.02921e-18
ENSG00000111728.6	ST8SIA1	188.281	2.10243	0.226865	9.26731	1.90892e-20	2.22419e-18
ENSG00000221986.2	MYBPHL	62.2128	-2.95409	0.319124	-9.25687	2.10517e-20	2.44027e-18
ENSG00000115604.6	IL18R1	231.007	1.71171	0.184942	9.2554	2.13429e-20	2.46141e-18
ENSG00000177409.7	SAMD9L	680.885	1.36819	0.147881	9.25197	2.20388e-20	2.52875e-18
ENSG00000182107.5	TMEM30B	95.9103	2.37927	0.257332	9.24591	2.33239e-20	2.6627e-18
ENSG00000167552.9	TUBA1A	1401.34	1.18584	0.128278	9.24431	2.36765e-20	2.68936e-18
ENSG00000114948.8	ADAM23	307.27	2.34778	0.254148	9.23786	2.51481e-20	2.84224e-18
ENSG00000171848.9	RRM2	6747.58	-1.16842	0.126545	-9.23328	2.6246e-20	2.95156e-18
ENSG00000108691.5	CCL2	170.915	1.94186	0.210354	9.23138	2.6717e-20	2.98965e-18
ENSG00000248596.2	RP11-844P9.2	130.859	-2.78558	0.302152	-9.21913	2.9951e-20	3.33504e-18
ENSG00000034053.10	APBA2	204.012	1.44555	0.15709	9.20204	3.51225e-20	3.87273e-18
ENSG00000079459.8	FDFT1	3562.36	-1.51662	0.164809	-9.2023	3.50362e-20	3.87273e-18
ENSG00000047634.10	SCML1	1675.03	-1.00082	0.108991	-9.1826	4.20788e-20	4.61723e-18
ENSG00000253161.1	RP11-150O12.1	140.765	2.35579	0.256633	9.17959	4.32735e-20	4.70266e-18
ENSG00000197846.3	HIST1H2BF	110.133	-3.30055	0.359537	-9.18	4.31103e-20	4.70266e-18
ENSG00000237649.3	KIFC1	1467.44	-0.962581	0.104897	-9.17646	4.45495e-20	4.81817e-18
ENSG00000138821.8	SLC39A8	1138.9	1.94149	0.21162	9.17441	4.54051e-20	4.88732e-18
ENSG00000087301.4	TXNDC16	2097.56	-0.976411	0.1065	-9.16821	4.80941e-20	5.15222e-18
ENSG00000120802.9	TMPO	4885.97	-0.904142	0.0986272	-9.16727	4.85155e-20	5.17285e-18
ENSG00000172164.9	SNTB1	1241.88	-1.08923	0.118904	-9.16058	5.16195e-20	5.47797e-18
ENSG00000184992.10	BRI3BP	2339.31	-0.966543	0.105526	-9.15928	5.22452e-20	5.51846e-18
ENSG00000126947.7	ARMCX1	711.385	0.995892	0.108788	9.15439	5.4667e-20	5.74741e-18
ENSG00000198478.6	SH3BGRL2	167.332	1.75101	0.191383	9.14926	5.73232e-20	5.99876e-18
ENSG00000101868.6	POLA1	2468.77	-0.712746	0.0779191	-9.14725	5.83998e-20	6.08326e-18
ENSG00000154096.9	THY1	4509.37	1.81501	0.198575	9.14018	6.23505e-20	6.465e-18
ENSG00000151914.13	DST	13788.7	0.871194	0.0953275	9.13896	6.30543e-20	6.50812e-18
ENSG00000197632.4	SERPINB2	73.682	3.07077	0.336115	9.13607	6.47657e-20	6.65438e-18
ENSG00000113161.11	HMGCR	2918.53	-1.85592	0.203255	-9.13099	6.78759e-20	6.94238e-18
ENSG00000136546.9	SCN7A	451.24	2.13614	0.234002	9.12872	6.93129e-20	7.05743e-18
ENSG00000115318.7	LOXL3	875.991	1.59636	0.175168	9.11333	7.98925e-20	8.09816e-18
ENSG00000167779.3	IGFBP6	1087.82	2.45003	0.269073	9.10543	8.59276e-20	8.67101e-18
ENSG00000237686.2	RP5-1120P11.1	127.272	-2.88079	0.31677	-9.09427	9.52198e-20	9.56599e-18
ENSG00000217275.2	RP1-34B20.4	70.157	-3.09568	0.34122	-9.07241	1.16414e-19	1.16435e-17
ENSG00000100526.15	CDKN3	745.028	-1.33221	0.147211	-9.04962	1.43463e-19	1.42856e-17
ENSG00000126822.11	PLEKHG3	600.903	-1.18703	0.131206	-9.04709	1.46829e-19	1.45567e-17
ENSG00000133424.16	LARGE	98.6138	2.42474	0.268159	9.04217	1.53589e-19	1.51604e-17
ENSG00000075702.12	WDR62	780.102	-1.0944	0.121046	-9.04123	1.54919e-19	1.52065e-17
ENSG00000172893.11	DHCR7	2348.69	-2.26095	0.25008	-9.04089	1.55402e-19	1.52065e-17
ENSG00000006831.9	ADIPOR2	5102.26	-1.21978	0.13494	-9.03942	1.57499e-19	1.53453e-17
ENSG00000141574.3	SECTM1	1099.82	2.1553	0.238913	9.02127	1.85913e-19	1.8036e-17
ENSG00000216921.3	AC131097.4	59.9899	-2.82753	0.313929	-9.0069	2.11956e-19	2.04746e-17
ENSG00000124743.5	KLHL31	83.8979	-3.03257	0.337107	-8.99586	2.34387e-19	2.2545e-17
ENSG00000149970.10	CNKSR2	70.7674	2.86296	0.318282	8.99504	2.36143e-19	2.26109e-17
ENSG00000102468.6	HTR2A	95.5462	2.2987	0.255564	8.99461	2.37073e-19	2.26109e-17
ENSG00000138759.13	FRAS1	1784.47	2.32761	0.25906	8.98481	2.59178e-19	2.46154e-17
ENSG00000224189.2	HOXD-AS1	69.4953	3.00835	0.335461	8.96781	3.0246e-19	2.86059e-17
ENSG00000182379.9	NXPH4	282.949	-1.61743	0.180459	-8.96284	3.16431e-19	2.98025e-17
ENSG00000228716.2	DHFR	2966.05	-1.07568	0.120059	-8.9596	3.25853e-19	3.05626e-17
ENSG00000137804.8	NUSAP1	4087.62	-1.18236	0.132522	-8.92198	4.58015e-19	4.27808e-17
ENSG00000038945.10	MSR1	71.6821	2.16759	0.243511	8.90143	5.51314e-19	5.10733e-17
ENSG00000138172.6	CALHM2	1158.52	1.27018	0.142691	8.90163	5.50341e-19	5.10733e-17
ENSG00000197766.3	CFD	23015.3	1.18694	0.133639	8.88167	6.58625e-19	6.07656e-17
ENSG00000182568.12	SATB1	304.329	1.52236	0.17148	8.87779	6.82039e-19	6.24163e-17
ENSG00000123473.11	STIL	1035.43	-1.17582	0.132439	-8.87819	6.79551e-19	6.24163e-17
ENSG00000140988.11	RPS2	21849.1	0.798807	0.0900424	8.87146	7.2194e-19	6.58013e-17
ENSG00000107554.11	DNMBP	2235.98	1.04905	0.118325	8.86588	7.58996e-19	6.8901e-17
ENSG00000143320.4	CRABP2	1845.28	1.40491	0.158616	8.85734	8.19484e-19	7.40944e-17
ENSG00000181218.4	HIST3H2A	141.991	-2.35767	0.266637	-8.84225	9.38117e-19	8.44828e-17
ENSG00000104549.7	SQLE	1729.15	-1.6572	0.187572	-8.83502	1.00077e-18	8.97678e-17
ENSG00000188042.5	ARL4C	513.096	1.7254	0.195417	8.8293	1.05337e-18	9.41118e-17
ENSG00000154153.9	FAM134B	1443.3	-1.53445	0.173841	-8.82673	1.07783e-18	9.59186e-17
ENSG00000225614.2	ZNF469	289.24	1.91337	0.217214	8.8087	1.26604e-18	1.12225e-16
ENSG00000189056.9	RELN	154	1.88086	0.213534	8.80823	1.27137e-18	1.12258e-16
ENSG00000253846.1	PCDHGA10	140.296	1.70467	0.193759	8.7979	1.39406e-18	1.22612e-16
ENSG00000196639.6	HRH1	151.855	2.31482	0.263151	8.79655	1.41087e-18	1.23609e-16
ENSG00000150672.12	DLG2	97.6753	2.12615	0.241765	8.7943	1.43944e-18	1.25626e-16
ENSG00000123983.9	ACSL3	3965.77	-1.25173	0.142431	-8.78834	1.51784e-18	1.31959e-16
ENSG00000102802.5	MEDAG	4099.84	1.87317	0.213549	8.77163	1.76098e-18	1.52511e-16
ENSG00000094804.5	CDC6	1958.18	-1.18625	0.135305	-8.76725	1.83089e-18	1.5796e-16
ENSG00000143127.8	ITGA10	444.203	2.03202	0.231884	8.76311	1.89944e-18	1.6325e-16
ENSG00000168398.5	BDKRB2	73.4626	2.67398	0.305201	8.76138	1.92883e-18	1.65149e-16
ENSG00000048392.7	RRM2B	5325.53	-1.03692	0.118361	-8.76065	1.94119e-18	1.6558e-16
ENSG00000198374.3	HIST1H2AL	53.6576	-3.25628	0.372144	-8.75006	2.13246e-18	1.81211e-16
ENSG00000104490.13	NCALD	638.516	1.96873	0.225072	8.7471	2.18915e-18	1.84878e-16
ENSG00000119927.9	GPAM	42738.3	-2.00004	0.228656	-8.74695	2.19198e-18	1.84878e-16
ENSG00000184588.13	PDE4B	188.338	1.55675	0.178068	8.74243	2.28153e-18	1.91717e-16
ENSG00000272468.1	RP1-86C11.7	161.216	-2.41558	0.276441	-8.73814	2.3697e-18	1.98388e-16
ENSG00000160752.10	FDPS	3815.38	-1.97481	0.226393	-8.72293	2.71089e-18	2.26114e-16
ENSG00000165802.15	NSMF	1676.96	0.861919	0.0988723	8.7175	2.8442e-18	2.36361e-16
ENSG00000223756.2	TSSC2	289.895	1.65676	0.190085	8.7159	2.88447e-18	2.3883e-16
ENSG00000116106.7	EPHA4	1120.92	1.81103	0.207866	8.7125	2.97243e-18	2.45215e-16
ENSG00000105538.4	RASIP1	243.982	1.94989	0.223941	8.70718	3.11536e-18	2.56071e-16
ENSG00000144909.7	OSBPL11	2686.96	-1.58433	0.181982	-8.70599	3.14808e-18	2.57823e-16
ENSG00000233822.3	HIST1H2BN	67.8992	-2.2886	0.262918	-8.70459	3.18738e-18	2.60099e-16
ENSG00000197093.6	GAL3ST4	736.118	1.59281	0.183092	8.69951	3.33319e-18	2.7102e-16
ENSG00000165795.16	NDRG2	134.88	-2.20922	0.254026	-8.69683	3.4127e-18	2.7649e-16
ENSG00000267313.2	RP11-142I20.1	45.5744	2.93004	0.336938	8.69606	3.43597e-18	2.77381e-16
ENSG00000184828.5	ZBTB7C	168.832	-1.97398	0.227092	-8.69241	3.54821e-18	2.85423e-16
ENSG00000143369.10	ECM1	9619.11	1.29031	0.148495	8.68923	3.64908e-18	2.92495e-16
ENSG00000175879.7	HOXD8	215.358	2.5309	0.291343	8.68701	3.72089e-18	2.97198e-16
ENSG00000064763.6	FAR2	2029.63	-1.67476	0.192946	-8.67995	3.95955e-18	3.15146e-16
ENSG00000166220.8	TBATA	115.682	-2.47077	0.28467	-8.67941	3.97811e-18	3.15513e-16
ENSG00000214100.4	AC079776.2	72.5193	2.49006	0.287027	8.67536	4.12252e-18	3.25823e-16
ENSG00000042493.11	CAPG	1991.37	-1.00419	0.115959	-8.65983	4.72464e-18	3.72111e-16
ENSG00000151503.8	NCAPD3	3143.02	-0.957922	0.110781	-8.64703	5.28574e-18	4.14857e-16
ENSG00000184500.10	PROS1	2473.93	0.818724	0.0947545	8.64047	5.59803e-18	4.37847e-16
ENSG00000122952.12	ZWINT	2446.79	-1.06738	0.123548	-8.63939	5.65118e-18	4.4048e-16
ENSG00000117834.8	SLC5A9	49.6829	2.46001	0.285701	8.61044	7.27779e-18	5.65316e-16
ENSG00000162244.6	RPL29	12343	0.620392	0.0720559	8.60988	7.31384e-18	5.66172e-16
ENSG00000162654.8	GBP4	49.7601	3.23679	0.375962	8.60934	7.34835e-18	5.66902e-16
ENSG00000132386.6	SERPINF1	35263.6	0.653797	0.0759462	8.60869	7.39018e-18	5.68189e-16
ENSG00000238105.3	GOLGA2B	184.676	-1.41945	0.164948	-8.6054	7.60498e-18	5.82722e-16
ENSG00000171208.5	NETO2	782.841	-1.01939	0.118519	-8.60107	7.89741e-18	6.03085e-16
ENSG00000184445.7	KNTC1	3928.99	-0.767703	0.0892946	-8.59742	8.15312e-18	6.20515e-16
ENSG00000105011.4	ASF1B	3505.48	-1.02306	0.119064	-8.59252	8.50828e-18	6.45373e-16
ENSG00000132846.5	ZBED3	11468.4	-1.31233	0.153022	-8.57604	9.81992e-18	7.42372e-16
ENSG00000261888.1	AC144831.1	128.138	2.39437	0.279431	8.56873	1.04635e-17	7.8839e-16
ENSG00000013364.14	MVP	4112.54	1.08062	0.12612	8.56817	1.05138e-17	7.89548e-16
ENSG00000120708.12	TGFBI	18739.9	1.49454	0.174455	8.56694	1.0627e-17	7.95409e-16
ENSG00000158987.15	RAPGEF6	1418.14	-1.3842	0.161847	-8.55251	1.2044e-17	8.98489e-16
ENSG00000163762.2	TM4SF18	44.6593	-3.26924	0.382532	-8.54634	1.27058e-17	9.4474e-16
ENSG00000049540.12	ELN	4641.07	1.29197	0.151254	8.5417	1.32266e-17	9.80241e-16
ENSG00000158296.9	SLC13A3	213.248	1.84865	0.216476	8.53975	1.34514e-17	9.90412e-16
ENSG00000141622.9	RNF165	92.9825	-3.2668	0.382524	-8.5401	1.34106e-17	9.90412e-16
ENSG00000102265.7	TIMP1	7272.97	1.53324	0.179621	8.53601	1.38934e-17	1.01963e-15
ENSG00000122035.6	RASL11A	391.546	1.27276	0.149117	8.53534	1.39743e-17	1.02225e-15
ENSG00000126218.7	F10	236.124	1.86404	0.218455	8.53285	1.42788e-17	1.04116e-15
ENSG00000122735.11	DNAI1	98.6128	-2.77757	0.32555	-8.53195	1.43898e-17	1.04587e-15
ENSG00000253368.3	TRNP1	2277.29	2.09358	0.24568	8.52158	1.57395e-17	1.14031e-15
ENSG00000100065.10	CARD10	113.959	1.81746	0.213349	8.51872	1.61324e-17	1.16504e-15
ENSG00000138190.12	EXOC6	241.382	-1.26752	0.148846	-8.51563	1.65682e-17	1.1927e-15
ENSG00000235770.1	LINC00607	132.672	2.28706	0.268628	8.51385	1.68245e-17	1.2073e-15
ENSG00000124657.1	OR2B6	59.2529	-2.97403	0.3496	-8.50695	1.78569e-17	1.27733e-15
ENSG00000118596.7	SLC16A7	2611.13	-1.08535	0.127654	-8.50225	1.85954e-17	1.32597e-15
ENSG00000158555.10	GDPD5	669.265	-1.31769	0.15503	-8.49961	1.9023e-17	1.35219e-15
ENSG00000070404.5	FSTL3	961.585	1.76855	0.208165	8.49589	1.96417e-17	1.38782e-15
ENSG00000186529.10	CYP4F3	92.5656	-2.43197	0.286254	-8.49586	1.9647e-17	1.38782e-15
ENSG00000163694.10	RBM47	60.3207	-2.4993	0.294483	-8.48707	2.11913e-17	1.49224e-15
ENSG00000143387.8	CTSK	5631.41	1.51931	0.179394	8.46911	2.47271e-17	1.73581e-15
ENSG00000197956.5	S100A6	6921.13	0.813896	0.0961254	8.46702	2.51753e-17	1.7618e-15
ENSG00000178980.10	SEPW1	628.396	1.0158	0.119999	8.46508	2.55984e-17	1.78589e-15
ENSG00000135047.10	CTSL	3978.65	1.07431	0.127065	8.4548	2.79576e-17	1.94447e-15
ENSG00000163961.4	RNF168	1461.82	-0.852367	0.10092	-8.44599	3.01471e-17	2.09032e-15
ENSG00000151617.11	EDNRA	304.362	1.20663	0.14301	8.43737	3.2457e-17	2.2436e-15
ENSG00000154065.12	ANKRD29	50.6333	2.53418	0.300929	8.42117	3.72735e-17	2.56869e-15
ENSG00000128833.8	MYO5C	83.6854	-2.31572	0.275368	-8.40954	4.11622e-17	2.82805e-15
ENSG00000130558.14	OLFM1	53.6305	3.23237	0.384467	8.40739	4.19226e-17	2.87157e-15
ENSG00000150907.6	FOXO1	5810.08	-0.65677	0.0781794	-8.4008	4.43435e-17	3.02822e-15
ENSG00000120437.7	ACAT2	2781.38	-2.01785	0.240233	-8.39955	4.48185e-17	3.05144e-15
ENSG00000129244.4	ATP1B2	56.455	-2.91755	0.347504	-8.39573	4.63015e-17	3.14294e-15
ENSG00000141469.12	SLC14A1	137.207	-1.48397	0.176764	-8.39521	4.65075e-17	3.14747e-15
ENSG00000099797.7	TECR	3807.28	-1.13079	0.134831	-8.38672	4.9989e-17	3.37299e-15
ENSG00000176406.16	RIMS2	45.6758	3.09094	0.368623	8.38511	5.06777e-17	3.40928e-15
ENSG00000170522.5	ELOVL6	4271.47	-0.882989	0.105325	-8.3835	5.13758e-17	3.44599e-15
ENSG00000164733.16	CTSB	14658.4	1.26042	0.150366	8.38236	5.18772e-17	3.46932e-15
ENSG00000178235.6	SLITRK1	184.574	2.67492	0.319479	8.37273	5.6299e-17	3.75393e-15
ENSG00000092820.13	EZR	2319.76	-0.854347	0.102149	-8.36377	6.07458e-17	4.03853e-15
ENSG00000165495.11	PKNOX2	134.296	-2.70667	0.323792	-8.3593	6.3093e-17	4.18227e-15
ENSG00000166228.4	PCBD1	619.451	-1.18475	0.141877	-8.35057	6.79318e-17	4.48985e-15
ENSG00000165197.4	FIGF	1044.47	-1.39466	0.1671	-8.34626	7.0458e-17	4.64324e-15
ENSG00000166508.13	MCM7	4954.17	-0.672556	0.080606	-8.34374	7.19745e-17	4.72939e-15
ENSG00000105464.3	GRIN2D	361.421	1.91635	0.22978	8.33992	7.43419e-17	4.87079e-15
ENSG00000214063.6	TSPAN4	1683.52	1.14679	0.137588	8.33493	7.75437e-17	5.06589e-15
ENSG00000141540.6	TTYH2	79.6891	2.0596	0.24733	8.32735	8.26717e-17	5.38533e-15
ENSG00000131473.12	ACLY	39983.9	-1.82287	0.218939	-8.32594	8.36651e-17	5.43439e-15
ENSG00000143867.5	OSR1	819.715	1.73483	0.208478	8.32141	8.69262e-17	5.63003e-15
ENSG00000152078.5	TMEM56	308.319	-1.5813	0.190048	-8.32049	8.76014e-17	5.65755e-15
ENSG00000197614.6	MFAP5	30325.1	1.78855	0.215001	8.3188	8.88614e-17	5.72258e-15
ENSG00000161642.13	ZNF385A	1458.61	-1.36401	0.163994	-8.31746	8.98701e-17	5.77109e-15
ENSG00000147119.3	CHST7	409.121	1.64238	0.197649	8.30956	9.60587e-17	6.15102e-15
ENSG00000122966.9	CIT	2420.66	-0.755921	0.0910608	-8.30129	1.02989e-16	6.57619e-15
ENSG00000076356.6	PLXNA2	1982.93	1.03748	0.125169	8.28863	1.14561e-16	7.29445e-15
ENSG00000100749.3	VRK1	703.546	-1.04364	0.125934	-8.28716	1.15983e-16	7.36424e-15
ENSG00000110042.3	DTX4	1216.52	-1.96081	0.237029	-8.27244	1.31246e-16	8.31002e-15
ENSG00000187498.10	COL4A1	52488.7	-1.09665	0.132624	-8.26886	1.35246e-16	8.5394e-15
ENSG00000182218.5	HHIPL1	186.319	1.44871	0.175585	8.25077	1.57377e-16	9.90906e-15
ENSG00000116183.6	PAPPA2	934.737	3.24983	0.393923	8.24989	1.58535e-16	9.95424e-15
ENSG00000111684.6	LPCAT3	4927.08	-1.4144	0.171473	-8.24854	1.60341e-16	1.00398e-14
ENSG00000131730.11	CKMT2	232.356	-2.34592	0.284438	-8.24756	1.61656e-16	1.00941e-14
ENSG00000134321.7	RSAD2	29.8799	3.71446	0.450518	8.24487	1.65347e-16	1.02961e-14
ENSG00000148773.8	MKI67	9357.35	-1.21465	0.147484	-8.23579	1.78373e-16	1.10767e-14
ENSG00000052802.8	MSMO1	3110.79	-1.90946	0.23189	-8.23433	1.80562e-16	1.1182e-14
ENSG00000255967.1	RP11-438L7.3	130.99	2.20746	0.268259	8.22886	1.89e-16	1.16726e-14
ENSG00000130164.7	LDLR	4140.63	-1.86878	0.22719	-8.2256	1.94218e-16	1.19622e-14
ENSG00000162981.12	FAM84A	37.9404	2.74224	0.333399	8.22509	1.95047e-16	1.19805e-14
ENSG00000170889.9	RPS9	12379.7	0.669616	0.0814391	8.22229	1.99656e-16	1.22304e-14
ENSG00000185585.15	OLFML2A	501.68	1.98727	0.241951	8.21351	2.14823e-16	1.31077e-14
ENSG00000162496.4	DHRS3	881.745	-1.22636	0.149313	-8.21333	2.15137e-16	1.31077e-14
ENSG00000197958.8	RPL12	13471.4	0.928067	0.113027	8.21105	2.19263e-16	1.33232e-14
ENSG00000010295.15	IFFO1	1304.32	0.937125	0.114262	8.20152	2.37366e-16	1.43845e-14
ENSG00000133935.6	C14orf1	919.54	-0.972717	0.118872	-8.18291	2.77075e-16	1.6746e-14
ENSG00000204767.3	FAM196B	125.323	1.78509	0.218208	8.18066	2.82289e-16	1.70156e-14
ENSG00000077063.6	CTTNBP2	40.365	3.05133	0.373081	8.17872	2.86884e-16	1.72466e-14
ENSG00000104368.13	PLAT	447.611	1.58609	0.193944	8.17808	2.88406e-16	1.72921e-14
ENSG00000166451.9	CENPN	1129.72	-0.880889	0.107784	-8.1727	3.01565e-16	1.80333e-14
ENSG00000001630.11	CYP51A1	188.766	-1.31611	0.161178	-8.16559	3.19865e-16	1.90771e-14
ENSG00000079739.11	PGM1	4910.61	-0.960979	0.117743	-8.16167	3.30413e-16	1.96544e-14
ENSG00000059122.12	FLYWCH1	1572.26	0.731649	0.0896986	8.15675	3.44163e-16	2.04185e-14
ENSG00000101003.8	GINS1	1100.29	-0.921449	0.112994	-8.15488	3.49516e-16	2.06818e-14
ENSG00000179195.11	ZNF664	8187.15	-1.04092	0.127725	-8.14969	3.64867e-16	2.15338e-14
ENSG00000168496.3	FEN1	2946.79	-0.940613	0.115427	-8.14896	3.67058e-16	2.16067e-14
ENSG00000254122.1	PCDHGB7	348.123	1.72025	0.211132	8.14777	3.70704e-16	2.17647e-14
ENSG00000143845.10	ETNK2	295.432	-1.45628	0.178765	-8.14635	3.75063e-16	2.19635e-14
ENSG00000105223.14	PLD3	7528.95	0.940644	0.115498	8.14424	3.81678e-16	2.22489e-14
ENSG00000220267.1	ACTBP8	30.4959	-3.14085	0.385657	-8.14417	3.81905e-16	2.22489e-14
ENSG00000236882.3	C5orf27	1102.25	-3.15386	0.387823	-8.13221	4.2155e-16	2.44954e-14
ENSG00000157150.4	TIMP4	5701.85	-1.24404	0.153308	-8.11462	4.8732e-16	2.82446e-14
ENSG00000166803.6	KIAA0101	1345.29	-0.841697	0.103771	-8.11112	5.01562e-16	2.89957e-14
ENSG00000117226.7	GBP3	480.812	0.969155	0.119559	8.10611	5.22665e-16	3.01386e-14
ENSG00000157570.7	TSPAN18	157.171	2.07657	0.256647	8.09116	5.90991e-16	3.39917e-14
ENSG00000012660.9	ELOVL5	19245.9	-1.25689	0.155353	-8.0905	5.94218e-16	3.40906e-14
ENSG00000136160.10	EDNRB	1082.84	1.49791	0.185156	8.08996	5.96821e-16	3.41533e-14
ENSG00000106772.13	PRUNE2	3230.32	-1.47069	0.181803	-8.08946	5.99281e-16	3.42074e-14
ENSG00000170801.5	HTRA3	3863.6	1.26386	0.156402	8.08085	6.4319e-16	3.66213e-14
ENSG00000143815.10	LBR	5032.44	-0.869556	0.107636	-8.07866	6.54801e-16	3.71887e-14
ENSG00000119630.9	PGF	344.14	-1.95853	0.242511	-8.07603	6.69087e-16	3.79049e-14
ENSG00000113758.9	DBN1	1690.1	1.16864	0.144728	8.07477	6.76056e-16	3.82039e-14
ENSG00000118276.7	B4GALT6	151.159	1.91554	0.23749	8.06577	7.27735e-16	4.10218e-14
ENSG00000077152.5	UBE2T	817.435	-1.13021	0.140376	-8.05132	8.19033e-16	4.60533e-14
ENSG00000205517.8	RGL3	98.1632	-2.32864	0.28972	-8.03756	9.16447e-16	5.14029e-14
ENSG00000108984.9	MAP2K6	1799.13	-1.05488	0.131315	-8.03321	9.49578e-16	5.31294e-14
ENSG00000161905.8	ALOX15	43.3537	-2.98283	0.371367	-8.03203	9.58712e-16	5.3508e-14
ENSG00000109794.9	FAM149A	332.969	1.08877	0.135595	8.02956	9.78197e-16	5.4461e-14
ENSG00000174938.10	SEZ6L2	831.127	-1.0116	0.126064	-8.02452	1.01921e-15	5.66049e-14
ENSG00000133119.8	RFC3	898.451	-0.86233	0.107599	-8.01429	1.10775e-15	6.13715e-14
ENSG00000230487.3	PSMG3-AS1	453.201	1.1322	0.141387	8.00783	1.16749e-15	6.45232e-14
ENSG00000171488.10	LRRC8C	1228.12	-0.816412	0.102039	-8.00101	1.23407e-15	6.80366e-14
ENSG00000165078.7	CPA6	35.5082	3.41898	0.427368	8.00008	1.24337e-15	6.83821e-14
ENSG00000242732.3	RGAG4	779.75	1.27636	0.159589	7.99781	1.26648e-15	6.94845e-14
ENSG00000042445.9	RETSAT	10903.8	-1.40137	0.175281	-7.995	1.29577e-15	7.0919e-14
ENSG00000187193.8	MT1X	519.586	1.00804	0.126232	7.98563	1.39804e-15	7.63317e-14
ENSG00000149451.13	ADAM33	3108.4	1.68797	0.211384	7.98531	1.40175e-15	7.63497e-14
ENSG00000112293.10	GPLD1	65.6487	-2.70782	0.339147	-7.98419	1.4145e-15	7.68588e-14
ENSG00000167123.14	CERCAM	4006.98	1.21012	0.151579	7.98344	1.42306e-15	7.71388e-14
ENSG00000115468.7	EFHD1	232.246	-2.0958	0.262586	-7.9814	1.44686e-15	7.82413e-14
ENSG00000180353.6	HCLS1	68.2506	-2.36005	0.295744	-7.98006	1.46263e-15	7.89051e-14
ENSG00000130720.8	FIBCD1	222.147	-1.78208	0.223373	-7.97807	1.48637e-15	7.99949e-14
ENSG00000100336.13	APOL4	401.896	-1.12435	0.140944	-7.97729	1.49582e-15	8.03127e-14
ENSG00000151726.9	ACSL1	67667.5	-1.50217	0.18835	-7.97542	1.51866e-15	8.13456e-14
ENSG00000132196.9	HSD17B7	314.111	-1.61474	0.202579	-7.97094	1.5747e-15	8.4148e-14
ENSG00000163815.5	CLEC3B	1819.72	1.41661	0.177962	7.96022	1.71732e-15	9.15525e-14
ENSG00000079931.10	MOXD1	2611.4	1.33853	0.168207	7.95763	1.75367e-15	9.32704e-14
ENSG00000188559.9	RALGAPA2	1328.56	-0.919807	0.115706	-7.94955	1.8719e-15	9.93251e-14
ENSG00000142494.9	SLC47A1	387.101	-1.27624	0.160557	-7.94885	1.88244e-15	9.96502e-14
ENSG00000152256.9	PDK1	1601.12	-1.54839	0.194927	-7.94347	1.96603e-15	1.03832e-13
ENSG00000169231.9	THBS3	359.27	1.1029	0.138848	7.94317	1.97072e-15	1.03837e-13
ENSG00000100316.11	RPL3	41576	0.878216	0.110656	7.93646	2.08033e-15	1.09358e-13
ENSG00000139687.9	RB1	2689.11	-0.771817	0.0972797	-7.934	2.12192e-15	1.11285e-13
ENSG00000153561.8	RMND5A	2418.59	-0.884504	0.111542	-7.92982	2.19459e-15	1.1483e-13
ENSG00000145592.9	RPL37	9067.28	0.771733	0.0973325	7.92883	2.21225e-15	1.15487e-13
ENSG00000156689.2	GLYATL2	56.2758	2.97463	0.37528	7.92643	2.25541e-15	1.17468e-13
ENSG00000237125.4	HAND2-AS1	101.711	2.47901	0.312853	7.9239	2.30176e-15	1.19607e-13
ENSG00000085514.11	PILRA	298.717	1.90488	0.240412	7.92341	2.31077e-15	1.198e-13
ENSG00000173334.3	TRIB1	255.701	-1.3123	0.165685	-7.92048	2.36604e-15	1.22384e-13
ENSG00000242265.1	PEG10	2107.14	0.991262	0.125275	7.91267	2.5193e-15	1.30015e-13
ENSG00000102524.7	TNFSF13B	49.0192	2.65406	0.335585	7.90875	2.59986e-15	1.33866e-13
ENSG00000158486.9	DNAH3	2072.06	-3.24054	0.409807	-7.90748	2.62656e-15	1.34934e-13
ENSG00000142303.9	ADAMTS10	162.597	1.46358	0.185126	7.90586	2.66079e-15	1.36382e-13
ENSG00000011638.6	TMEM159	657.69	1.10468	0.13975	7.90469	2.68609e-15	1.37368e-13
ENSG00000187955.7	COL14A1	899.137	1.81359	0.229471	7.90333	2.71549e-15	1.38557e-13
ENSG00000077585.9	GPR137B	489.982	1.04796	0.132683	7.89817	2.83017e-15	1.44084e-13
ENSG00000000971.11	CFH	4228.86	0.788186	0.0998531	7.89345	2.93934e-15	1.49305e-13
ENSG00000173559.8	NABP1	3321.06	1.05798	0.13406	7.8918	2.97866e-15	1.50963e-13
ENSG00000185813.6	PCYT2	3038.43	-1.20206	0.152351	-7.8901	3.01935e-15	1.52683e-13
ENSG00000180509.7	KCNE1	41.9282	-3.31537	0.420418	-7.88589	3.12292e-15	1.57568e-13
ENSG00000182263.9	FIGN	164.036	1.32201	0.167666	7.88479	3.1507e-15	1.58615e-13
ENSG00000183486.8	MX2	712.641	1.88201	0.238746	7.8829	3.19861e-15	1.6067e-13
ENSG00000115194.6	SLC30A3	50.3531	-2.82085	0.357892	-7.88184	3.22601e-15	1.61687e-13
ENSG00000154277.8	UCHL1	1900.42	1.32624	0.168414	7.87488	3.41059e-15	1.7056e-13
ENSG00000134324.7	LPIN1	4767.04	-1.40508	0.178574	-7.86834	3.59368e-15	1.79319e-13
ENSG00000124942.9	AHNAK	83471.3	1.06355	0.135227	7.86491	3.69358e-15	1.83898e-13
ENSG00000064687.8	ABCA7	1037.06	-1.10926	0.141071	-7.86313	3.74656e-15	1.86126e-13
ENSG00000189337.11	KAZN	241.973	1.5725	0.200086	7.85909	3.86923e-15	1.91798e-13
ENSG00000196535.10	MYO18A	909.895	0.957595	0.121859	7.85825	3.89542e-15	1.92674e-13
ENSG00000206195.6	AP000525.9	153.65	1.31168	0.166973	7.85565	3.97689e-15	1.96274e-13
ENSG00000055957.6	ITIH1	48.4365	-3.445	0.438614	-7.85429	4.02043e-15	1.97991e-13
ENSG00000177685.12	EFCAB4A	353.079	-1.95465	0.249117	-7.84631	4.28442e-15	2.10533e-13
ENSG00000257017.4	HP	8031.12	-0.827827	0.105532	-7.84433	4.35287e-15	2.13432e-13
ENSG00000138131.3	LOXL4	593.143	1.46718	0.187119	7.84091	4.47278e-15	2.18837e-13
ENSG00000149948.9	HMGA2	346.748	1.12048	0.143006	7.8352	4.68086e-15	2.28523e-13
ENSG00000153707.11	PTPRD	1871.62	1.47347	0.188069	7.83476	4.69725e-15	2.28829e-13
ENSG00000081059.15	TCF7	474.53	-1.19331	0.152475	-7.8263	5.02455e-15	2.44247e-13
ENSG00000137628.12	DDX60	517.739	1.05797	0.135196	7.82549	5.05681e-15	2.45288e-13
ENSG00000175305.12	CCNE2	978.804	-0.759367	0.0970508	-7.82443	5.09946e-15	2.46827e-13
ENSG00000141441.11	GAREM	74.5474	2.35224	0.301018	7.81429	5.52723e-15	2.66961e-13
ENSG00000198911.7	SREBF2	4870.84	-1.14051	0.146009	-7.81128	5.66117e-15	2.72847e-13
ENSG00000073737.12	DHRS9	69.2834	-2.61443	0.334901	-7.80656	5.87682e-15	2.82638e-13
ENSG00000125675.13	GRIA3	149.284	1.81967	0.233134	7.80526	5.93803e-15	2.84975e-13
ENSG00000198624.8	CCDC69	5402.72	-0.835223	0.10704	-7.8029	6.05021e-15	2.89743e-13
ENSG00000159403.11	C1R	32450	1.15643	0.148332	7.79621	6.37949e-15	3.04867e-13
ENSG00000262179.2	RP1-302G2.5	157.236	-2.3903	0.306854	-7.78969	6.71716e-15	3.20326e-13
ENSG00000184897.4	H1FX	2310.49	-0.798836	0.102562	-7.78882	6.76388e-15	3.21875e-13
ENSG00000189129.9	PLAC9	1161.72	1.56645	0.201163	7.78697	6.86331e-15	3.25921e-13
ENSG00000160957.8	RECQL4	1235.26	-0.909075	0.11676	-7.78582	6.92613e-15	3.28214e-13
ENSG00000093144.14	ECHDC1	4531.86	-1.49045	0.191477	-7.78395	7.02957e-15	3.32419e-13
ENSG00000170835.10	CEL	181.468	-1.8468	0.237319	-7.7819	7.14412e-15	3.37131e-13
ENSG00000113657.8	DPYSL3	1699.94	1.29708	0.167013	7.76635	8.07798e-15	3.8036e-13
ENSG00000268756.1	AC104534.2	121.581	-1.94119	0.249957	-7.7661	8.09385e-15	3.8036e-13
ENSG00000163590.9	PPM1L	536.162	-0.893282	0.115046	-7.76458	8.19167e-15	3.83363e-13
ENSG00000138160.4	KIF11	2610.74	-0.961853	0.123875	-7.7647	8.18378e-15	3.83363e-13
ENSG00000137700.12	SLC37A4	544.796	-1.0749	0.138478	-7.76219	8.34721e-15	3.89835e-13
ENSG00000101596.10	SMCHD1	6189.16	-0.609929	0.0786421	-7.75575	8.78236e-15	4.09312e-13
ENSG00000142089.11	IFITM3	8312.93	1.35988	0.175354	7.75505	8.83096e-15	4.10461e-13
ENSG00000189275.3	AL450307.1	23.083	-3.69131	0.475999	-7.75487	8.84333e-15	4.10461e-13
ENSG00000103184.7	SEC14L5	116.751	1.88618	0.243255	7.75392	8.90956e-15	4.12688e-13
ENSG00000136235.11	GPNMB	9548.85	1.54362	0.199119	7.75226	9.02746e-15	4.16442e-13
ENSG00000170160.12	CCDC144A	332.46	-1.30716	0.168611	-7.7525	9.01039e-15	4.16442e-13
ENSG00000026950.12	BTN3A1	616.705	1.07248	0.138357	7.75154	9.07848e-15	4.17943e-13
ENSG00000153930.6	ANKFN1	44.849	2.95937	0.382114	7.74473	9.57818e-15	4.40051e-13
ENSG00000118729.10	CASQ2	67.353	-2.50766	0.324449	-7.72899	1.08407e-14	4.97047e-13
ENSG00000101825.7	MXRA5	1303.81	1.74799	0.226209	7.7273	1.0985e-14	5.0264e-13
ENSG00000171954.8	CYP4F22	183.172	-2.15583	0.279032	-7.72608	1.10909e-14	5.06463e-13
ENSG00000196331.5	HIST1H2BO	51.558	-2.66131	0.344616	-7.72254	1.14037e-14	5.19696e-13
ENSG00000059804.11	SLC2A3	396.979	1.61051	0.208556	7.72218	1.14355e-14	5.20096e-13
ENSG00000127990.11	SGCE	1248.52	0.915792	0.118741	7.71254	1.23334e-14	5.59807e-13
ENSG00000089159.11	PXN	2891.34	1.21003	0.156955	7.70945	1.2636e-14	5.72391e-13
ENSG00000142541.12	RPL13A	27669.7	0.706256	0.0916567	7.70545	1.30385e-14	5.89445e-13
ENSG00000090006.13	LTBP4	1753.61	1.65243	0.214669	7.69754	1.38709e-14	6.25822e-13
ENSG00000148948.3	LRRC4C	51.1408	2.3823	0.309732	7.69149	1.45432e-14	6.53549e-13
ENSG00000189320.4	FAM180A	342.32	2.20703	0.286941	7.69156	1.45354e-14	6.53549e-13
ENSG00000196562.10	SULF2	1796.35	1.12805	0.146676	7.69078	1.46239e-14	6.5587e-13
ENSG00000147383.6	NSDHL	1471.28	-1.56458	0.203909	-7.67293	1.68113e-14	7.5248e-13
ENSG00000178691.6	SUZ12	1659.13	-0.724236	0.0943964	-7.67229	1.68954e-14	7.54751e-13
ENSG00000153253.11	SCN3A	243.512	1.51138	0.197066	7.66941	1.72786e-14	7.70344e-13
ENSG00000008323.11	PLEKHG6	190.603	-2.30967	0.30138	-7.66362	1.80762e-14	8.04321e-13
ENSG00000186871.5	ERCC6L	342.534	-0.958402	0.125212	-7.65424	1.94463e-14	8.63582e-13
ENSG00000186205.8	2017-03-01	2061.82	-1.91126	0.249896	-7.64822	2.03784e-14	9.03202e-13
ENSG00000179294.5	C17orf96	215.929	-1.22221	0.159885	-7.6443	2.10086e-14	9.29311e-13
ENSG00000142676.8	RPL11	14314.9	0.594326	0.0777558	7.6435	2.11391e-14	9.3326e-13
ENSG00000163521.11	GLB1L	356.282	1.24243	0.162594	7.64133	2.14988e-14	9.47289e-13
ENSG00000164587.7	RPS14	10425.8	0.67184	0.0879343	7.64025	2.16807e-14	9.53444e-13
ENSG00000139112.6	GABARAPL1	999.787	1.16984	0.153122	7.63994	2.17331e-14	9.53895e-13
ENSG00000063854.8	HAGH	755.627	-1.12192	0.146887	-7.63795	2.20703e-14	9.66816e-13
ENSG00000157184.5	CPT2	1014.61	-1.3085	0.171402	-7.63406	2.27468e-14	9.94523e-13
ENSG00000177302.10	TOP3A	2527.01	-0.61962	0.0811949	-7.63127	2.3246e-14	1.01439e-12
ENSG00000122420.5	PTGFR	2082.5	1.76203	0.230983	7.62837	2.37743e-14	1.03544e-12
ENSG00000160285.10	LSS	6624.01	-1.57153	0.206039	-7.62734	2.39638e-14	1.04169e-12
ENSG00000112039.3	FANCE	672.306	-0.925611	0.121438	-7.62211	2.49554e-14	1.08271e-12
ENSG00000173599.9	PC	5803.23	-1.29984	0.170545	-7.62164	2.50472e-14	1.08461e-12
ENSG00000139567.8	ACVRL1	3768.65	1.33981	0.175797	7.62136	2.51025e-14	1.08493e-12
ENSG00000185633.6	NDUFA4L2	127.914	2.34616	0.307906	7.61971	2.5425e-14	1.09468e-12
ENSG00000105640.8	RPL18A	5194.14	0.794952	0.104326	7.61986	2.53952e-14	1.09468e-12
ENSG00000135903.14	PAX3	117.744	2.36816	0.310805	7.61944	2.54781e-14	1.09488e-12
ENSG00000249307.1	LINC01088	275.552	1.69236	0.222119	7.61914	2.55371e-14	1.09533e-12
ENSG00000168389.13	MFSD2A	672.22	-0.96299	0.126499	-7.61264	2.68543e-14	1.14965e-12
ENSG00000162194.8	C11orf48	633.493	-1.38955	0.182587	-7.61034	2.73385e-14	1.16817e-12
ENSG00000271738.1	RP11-137H2.6	1839.41	-1.57051	0.20638	-7.60979	2.74546e-14	1.17091e-12
ENSG00000130940.10	CASZ1	56.3277	-2.74032	0.360211	-7.60753	2.79377e-14	1.18927e-12
ENSG00000061918.8	GUCY1B3	43.7064	2.39234	0.314565	7.60523	2.84403e-14	1.20839e-12
ENSG00000146197.7	SCUBE3	965.899	1.09406	0.143936	7.601	2.93853e-14	1.2462e-12
ENSG00000234741.3	GAS5	2805.08	0.933061	0.122809	7.59765	3.01565e-14	1.27651e-12
ENSG00000142227.6	EMP3	1620.32	1.30641	0.171959	7.59719	3.02631e-14	1.27863e-12
ENSG00000183741.7	CBX6	3928.16	0.845835	0.11144	7.59006	3.19769e-14	1.34729e-12
ENSG00000181652.14	ATG9B	46.0773	-2.74012	0.36102	-7.58993	3.20075e-14	1.34729e-12
ENSG00000064225.8	ST3GAL6	410.227	-1.42405	0.18763	-7.58967	3.20728e-14	1.34754e-12
ENSG00000106537.7	TSPAN13	1780.58	-1.27196	0.167633	-7.58775	3.25513e-14	1.3651e-12
ENSG00000170549.3	IRX1	83.3018	1.95129	0.257269	7.58461	3.33489e-14	1.39596e-12
ENSG00000188921.12	PTPLAD2	494.61	1.70312	0.224878	7.57355	3.63148e-14	1.5173e-12
ENSG00000126217.16	MCF2L	49.3505	2.4458	0.32297	7.57285	3.65135e-14	1.52279e-12
ENSG00000127920.5	GNG11	1093.24	0.860016	0.11363	7.56858	3.77331e-14	1.57075e-12
ENSG00000103227.14	LMF1	152.548	1.34398	0.177623	7.56646	3.8352e-14	1.59358e-12
ENSG00000138356.9	AOX1	10562.1	1.21447	0.160618	7.56119	3.99402e-14	1.65653e-12
ENSG00000130255.8	RPL36	4618.82	0.668061	0.088403	7.557	4.12478e-14	1.70763e-12
ENSG00000185650.8	ZFP36L1	3178.35	1.20763	0.159835	7.5555	4.1726e-14	1.72427e-12
ENSG00000134326.7	CMPK2	57.3319	3.29887	0.437039	7.54823	4.41215e-14	1.81993e-12
ENSG00000160602.9	NEK8	253.76	-1.07429	0.142342	-7.54728	4.44454e-14	1.82995e-12
ENSG00000173402.7	DAG1	6965.9	-0.628164	0.0832871	-7.54215	4.62285e-14	1.89718e-12
ENSG00000211829.2	TRDC	100.729	-2.01584	0.267278	-7.5421	4.6246e-14	1.89718e-12
ENSG00000138119.12	MYOF	5989.09	1.57115	0.208329	7.54169	4.6392e-14	1.89972e-12
ENSG00000231500.2	RPS18	20289.8	0.874435	0.115955	7.54119	4.65692e-14	1.90353e-12
ENSG00000189343.6	RPS2P46	4220.41	0.811973	0.107747	7.53595	4.84774e-14	1.97795e-12
ENSG00000151067.16	CACNA1C	596.904	1.59024	0.211063	7.53443	4.90479e-14	1.99762e-12
ENSG00000099904.11	ZDHHC8	1372.61	0.672592	0.0892879	7.53285	4.96454e-14	2.01832e-12
ENSG00000106462.6	EZH2	1667.96	-0.851204	0.113051	-7.52937	5.09846e-14	2.06904e-12
ENSG00000184347.10	SLIT3	8600.73	1.46755	0.194917	7.5291	5.10919e-14	2.06968e-12
ENSG00000103034.10	NDRG4	127.286	1.84983	0.245705	7.52867	5.12589e-14	2.07273e-12
ENSG00000177098.4	SCN4B	80.9034	2.83804	0.376987	7.52821	5.14397e-14	2.07633e-12
ENSG00000111247.10	RAD51AP1	653.695	-0.892267	0.118561	-7.52581	5.23961e-14	2.11116e-12
ENSG00000072571.15	HMMR	1336.79	-1.38024	0.183554	-7.51953	5.49749e-14	2.21113e-12
ENSG00000198755.6	RPL10A	12924	0.832339	0.110696	7.51912	5.51476e-14	2.21413e-12
ENSG00000272763.1	RP11-357H14.17	44.4585	2.67775	0.356388	7.51358	5.75338e-14	2.30584e-12
ENSG00000132436.7	FIGNL1	1012.31	-0.711394	0.0947045	-7.51173	5.83509e-14	2.33445e-12
ENSG00000106780.7	MEGF9	4024.62	-0.775718	0.103296	-7.50964	5.92914e-14	2.36789e-12
ENSG00000244586.1	WNT5A-AS1	175.192	1.77715	0.236882	7.50223	6.27427e-14	2.5013e-12
ENSG00000171320.10	ESCO2	632.777	-1.13432	0.151252	-7.49952	6.40524e-14	2.54902e-12
ENSG00000166780.6	C16orf45	1043.61	1.54799	0.206445	7.4983	6.46488e-14	2.56823e-12
ENSG00000028137.12	TNFRSF1B	434.817	1.17286	0.156441	7.49715	6.52228e-14	2.58648e-12
ENSG00000139318.7	DUSP6	2607.2	-1.15045	0.153531	-7.49329	6.71685e-14	2.65898e-12
ENSG00000132589.11	FLOT2	2486.17	-0.85673	0.11441	-7.48822	6.98129e-14	2.75883e-12
ENSG00000261324.2	RP11-174G6.5	149.415	-1.88337	0.251597	-7.48568	7.11799e-14	2.80794e-12
ENSG00000123349.9	PFDN5	2881.45	0.765724	0.102303	7.48487	7.16205e-14	2.8204e-12
ENSG00000125885.9	MCM8	1438.58	-0.81936	0.109506	-7.48235	7.30061e-14	2.86996e-12
ENSG00000106546.8	AHR	1397.21	1.13142	0.151299	7.47801	7.54583e-14	2.96121e-12
ENSG00000186638.11	KIF24	470.947	-0.997783	0.133442	-7.4773	7.58671e-14	2.9721e-12
ENSG00000167325.10	RRM1	7817.88	-0.665765	0.0890607	-7.47541	7.69644e-14	3.00987e-12
ENSG00000158201.5	ABHD3	1234.85	-1.03635	0.138644	-7.47489	7.72701e-14	3.0166e-12
ENSG00000165995.14	CACNB2	223.515	1.6939	0.226631	7.47424	7.76522e-14	3.02629e-12
ENSG00000145730.16	PAM	8064.06	1.07806	0.144284	7.47176	7.91319e-14	3.07865e-12
ENSG00000179841.8	AKAP5	291.211	-1.88856	0.252928	-7.46681	8.21641e-14	3.19113e-12
ENSG00000064205.6	WISP2	789.527	1.78541	0.239201	7.46407	8.38878e-14	3.25249e-12
ENSG00000185201.12	IFITM2	2634.86	1.36064	0.182379	7.46049	8.61982e-14	3.33634e-12
ENSG00000151917.13	BEND6	345.241	1.86287	0.249725	7.45967	8.67368e-14	3.35145e-12
ENSG00000233608.2	TWIST2	558.216	1.04071	0.139525	7.45891	8.7243e-14	3.36526e-12
ENSG00000168056.10	LTBP3	5657.95	1.26854	0.170106	7.45733	8.82913e-14	3.39989e-12
ENSG00000138411.6	HECW2	257.766	1.42921	0.191736	7.45404	9.05239e-14	3.47994e-12
ENSG00000106366.7	SERPINE1	4561.53	1.73718	0.233132	7.45148	9.23012e-14	3.54224e-12
ENSG00000128652.7	HOXD3	57.7685	1.89802	0.254802	7.449	9.40488e-14	3.60319e-12
ENSG00000203814.5	HIST2H2BF	40.5423	-2.68405	0.360618	-7.44291	9.84914e-14	3.76701e-12
ENSG00000176658.12	MYO1D	3398.25	1.83307	0.246449	7.43793	1.02278e-13	3.90523e-12
ENSG00000206053.8	HN1L	3329.18	-0.711512	0.0956733	-7.43689	1.03083e-13	3.92933e-12
ENSG00000145244.7	CORIN	82.406	2.16522	0.291164	7.43642	1.03452e-13	3.93676e-12
ENSG00000261934.1	PCDHGA9	104.263	1.47708	0.19868	7.4345	1.04963e-13	3.98754e-12
ENSG00000183549.6	ACSM5	57.3851	-2.64613	0.355962	-7.43374	1.05568e-13	4.00379e-12
ENSG00000183018.4	SPNS2	374.585	-1.90542	0.256437	-7.43036	1.08303e-13	4.10065e-12
ENSG00000183775.6	KCTD16	197.447	2.08265	0.2806	7.42213	1.15251e-13	4.34914e-12
ENSG00000165185.10	KIAA1958	372.331	-1.57984	0.212854	-7.42218	1.15205e-13	4.34914e-12
ENSG00000106123.7	EPHB6	4028.42	1.52888	0.206093	7.4184	1.18545e-13	4.46597e-12
ENSG00000109586.7	GALNT7	248.634	1.32629	0.178792	7.41806	1.18848e-13	4.46996e-12
ENSG00000197635.5	DPP4	606.576	1.76755	0.238353	7.4157	1.2098e-13	4.54257e-12
ENSG00000197147.8	LRRC8B	1643.98	-1.11864	0.15086	-7.41509	1.21544e-13	4.55617e-12
ENSG00000166441.8	RPL27A	8657.07	0.722498	0.09756	7.40568	1.30485e-13	4.88324e-12
ENSG00000182054.5	IDH2	3968.54	-0.805933	0.108953	-7.39708	1.39214e-13	5.19273e-12
ENSG00000217646.1	HIST1H2BPS2	32.2007	-2.95368	0.399299	-7.39715	1.39138e-13	5.19273e-12
ENSG00000120915.9	EPHX2	181.208	-1.93677	0.261941	-7.39393	1.42556e-13	5.30861e-12
ENSG00000169855.15	ROBO1	2611.62	0.611437	0.0828227	7.38248	1.55366e-13	5.77616e-12
ENSG00000148400.9	NOTCH1	2411.99	-1.28779	0.174519	-7.37906	1.59409e-13	5.91673e-12
ENSG00000138696.6	BMPR1B	79.1188	1.89377	0.256757	7.37572	1.63463e-13	6.05726e-12
ENSG00000009950.11	MLXIPL	4595.06	-1.66394	0.225616	-7.37508	1.64241e-13	6.07612e-12
ENSG00000188015.5	S100A3	98.6703	1.50879	0.204608	7.37402	1.65555e-13	6.11472e-12
ENSG00000129038.11	LOXL1	4305.24	0.822832	0.111729	7.36453	1.77775e-13	6.55536e-12
ENSG00000164109.9	MAD2L1	884.506	-0.925175	0.12566	-7.36254	1.80441e-13	6.6428e-12
ENSG00000177954.7	RPS27	5000.95	0.859969	0.116807	7.36231	1.80755e-13	6.64354e-12
ENSG00000088325.11	TPX2	4476.09	-1.01333	0.137683	-7.35984	1.84124e-13	6.75641e-12
ENSG00000176974.13	SHMT1	5376.27	-1.17876	0.160216	-7.35728	1.87689e-13	6.87605e-12
ENSG00000143494.11	VASH2	223.228	-1.27469	0.17327	-7.35669	1.88531e-13	6.89572e-12
ENSG00000178773.10	CPNE7	153.866	2.49323	0.338941	7.35595	1.89581e-13	6.9229e-12
ENSG00000065717.10	TLE2	220.187	-1.27087	0.172925	-7.34922	1.99363e-13	7.26838e-12
ENSG00000235750.5	KIAA0040	128.161	-2.58628	0.351992	-7.34754	2.01887e-13	7.34854e-12
ENSG00000234380.1	AP000330.8	107.65	1.53684	0.209172	7.34728	2.02282e-13	7.35058e-12
ENSG00000067066.12	SP100	1212.65	0.924349	0.125812	7.34707	2.02593e-13	7.35058e-12
ENSG00000166173.9	LARP6	880.645	0.848664	0.115553	7.34434	2.06771e-13	7.49013e-12
ENSG00000262576.1	PCDHGA4	232.677	1.45549	0.198185	7.34409	2.07156e-13	7.49209e-12
ENSG00000165480.11	SKA3	576.465	-0.918615	0.125129	-7.34134	2.11462e-13	7.63561e-12
ENSG00000166492.9	FAM86GP	56.8336	2.01576	0.274757	7.33652	2.19221e-13	7.90316e-12
ENSG00000162490.6	DRAXIN	202.247	2.09162	0.285176	7.33449	2.22564e-13	8.01089e-12
ENSG00000115828.11	QPCT	423.461	1.52839	0.208407	7.33367	2.2393e-13	8.04726e-12
ENSG00000142669.9	SH3BGRL3	2600.66	0.766948	0.10461	7.3315	2.27588e-13	8.16573e-12
ENSG00000178966.11	RMI1	923.752	-0.81823	0.111741	-7.32254	2.43318e-13	8.70456e-12
ENSG00000153179.7	RASSF3	774.096	-0.930245	0.127039	-7.32251	2.43377e-13	8.70456e-12
ENSG00000122861.11	PLAU	485.022	1.30422	0.178128	7.32179	2.44683e-13	8.73748e-12
ENSG00000012504.9	NR1H4	57.9517	-2.84822	0.389136	-7.31934	2.49203e-13	8.88482e-12
ENSG00000164171.6	ITGA2	306.653	1.45132	0.198354	7.31685	2.53867e-13	9.03688e-12
ENSG00000101695.4	RNF125	708.893	-1.57799	0.215786	-7.31273	2.61774e-13	9.30369e-12
ENSG00000113368.7	LMNB1	3117.78	-0.805995	0.110225	-7.31224	2.62725e-13	9.32281e-12
ENSG00000165475.9	CRYL1	489.746	1.03758	0.141901	7.31203	2.63139e-13	9.32286e-12
ENSG00000072195.10	SPEG	1267.49	1.18335	0.161844	7.31168	2.63814e-13	9.33217e-12
ENSG00000198736.7	MSRB1	668.197	-0.946298	0.129496	-7.30752	2.72114e-13	9.61074e-12
ENSG00000163093.7	BBS5	238.891	1.01098	0.138388	7.30542	2.76403e-13	9.73179e-12
ENSG00000176912.3	C18orf56	233.681	-1.4035	0.192115	-7.30553	2.76181e-13	9.73179e-12
ENSG00000177602.4	GSG2	222.073	-1.3858	0.189711	-7.30477	2.77735e-13	9.7635e-12
ENSG00000140525.13	FANCI	2780.35	-0.748361	0.102456	-7.30425	2.78811e-13	9.7861e-12
ENSG00000136108.10	CKAP2	3019.39	-0.977816	0.133915	-7.30175	2.84053e-13	9.95461e-12
ENSG00000101670.7	LIPG	48.901	-2.51171	0.344185	-7.29758	2.92997e-13	1.02522e-11
ENSG00000079102.12	RUNX1T1	623.916	1.1991	0.164375	7.29492	2.98837e-13	1.04404e-11
ENSG00000161896.6	IP6K3	868.484	-1.23926	0.169931	-7.29269	3.03824e-13	1.05982e-11
ENSG00000143382.9	ADAMTSL4	2569.43	0.896724	0.122987	7.29122	3.07154e-13	1.06978e-11
ENSG00000254087.3	LYN	37.1057	-2.38687	0.327379	-7.29085	3.08014e-13	1.07113e-11
ENSG00000109475.12	RPL34	5064.69	0.840755	0.11535	7.2887	3.12951e-13	1.08663e-11
ENSG00000104044.11	OCA2	31.6946	2.86562	0.393185	7.28823	3.14054e-13	1.08878e-11
ENSG00000104725.9	NEFL	1059.31	2.82385	0.387553	7.28637	3.18412e-13	1.1022e-11
ENSG00000117500.8	TMED5	3350.38	-0.934531	0.128317	-7.28297	3.26543e-13	1.12862e-11
ENSG00000136542.4	GALNT5	818.956	1.86571	0.256257	7.28061	3.32326e-13	1.14685e-11
ENSG00000138449.6	SLC40A1	659.77	1.02263	0.140468	7.28018	3.3337e-13	1.1487e-11
ENSG00000122378.9	FAM213A	9976.87	-1.53154	0.210425	-7.27829	3.38071e-13	1.16313e-11
ENSG00000215039.2	CD27-AS1	333.128	1.09872	0.151033	7.2747	3.4719e-13	1.19269e-11
ENSG00000172175.8	MALT1	905.795	-0.680126	0.0934996	-7.2741	3.48733e-13	1.19617e-11
ENSG00000128045.5	RASL11B	202.65	1.99763	0.2747	7.27206	3.54037e-13	1.21252e-11
ENSG00000131459.8	GFPT2	1533.43	1.06758	0.146977	7.26363	3.76847e-13	1.28869e-11
ENSG00000176244.6	ACBD7	139.116	-1.65439	0.22777	-7.26342	3.7743e-13	1.28873e-11
ENSG00000234076.1	TPRG1-AS1	90.0855	-1.88513	0.259616	-7.26124	3.83545e-13	1.30764e-11
ENSG00000138741.6	TRPC3	54.7537	2.30803	0.318181	7.25383	4.05137e-13	1.37917e-11
ENSG00000166289.5	PLEKHF1	587.401	0.970581	0.133812	7.25335	4.06601e-13	1.38e-11
ENSG00000184661.9	CDCA2	793.155	-0.953407	0.131444	-7.25335	4.06593e-13	1.38e-11
ENSG00000127241.12	MASP1	811.442	1.60785	0.22182	7.24845	4.21556e-13	1.42861e-11
ENSG00000175061.13	C17orf76-AS1	4691.9	0.644754	0.0889821	7.24588	4.29627e-13	1.45161e-11
ENSG00000124575.5	HIST1H1D	30.3978	-3.05188	0.421185	-7.24595	4.29417e-13	1.45161e-11
ENSG00000167074.10	TEF	1581.77	-0.838714	0.115804	-7.24254	4.40369e-13	1.48569e-11
ENSG00000227117.2	CTA-85E5.10	20.562	-3.25822	0.450162	-7.23789	4.55724e-13	1.5352e-11
ENSG00000139734.13	DIAPH3	1168.49	-0.760797	0.105176	-7.23358	4.7041e-13	1.58232e-11
ENSG00000169116.7	PARM1	120.506	1.69326	0.234094	7.23326	4.7155e-13	1.58379e-11
ENSG00000158769.13	F11R	268.806	-1.53016	0.211615	-7.23088	4.79869e-13	1.60934e-11
ENSG00000170540.10	ARL6IP1	7611.17	-1.1215	0.155126	-7.22957	4.84513e-13	1.62251e-11
ENSG00000124496.8	TRERF1	1105.24	0.839694	0.116177	7.22771	4.91221e-13	1.64127e-11
ENSG00000229314.4	ORM1	112.536	-2.52362	0.349163	-7.22761	4.91567e-13	1.64127e-11
ENSG00000269893.2	SNHG8	848.564	0.783624	0.108428	7.2271	4.93415e-13	1.64501e-11
ENSG00000197409.6	HIST1H3D	44.707	-2.64492	0.366126	-7.22405	5.04601e-13	1.67982e-11
ENSG00000136830.7	FAM129B	5752.49	0.59586	0.0824971	7.2228	5.0928e-13	1.69291e-11
ENSG00000198756.6	COLGALT2	886.661	1.91914	0.266087	7.21244	5.49575e-13	1.82417e-11
ENSG00000159399.5	HK2	31801.3	-1.25382	0.17386	-7.21167	5.52701e-13	1.83185e-11
ENSG00000142937.7	RPS8	22613	0.924158	0.128184	7.20964	5.61018e-13	1.8567e-11
ENSG00000135469.9	COQ10A	732.867	-0.843062	0.116992	-7.20618	5.7545e-13	1.90168e-11
ENSG00000163364.5	AC017048.3	69.108	2.70344	0.375207	7.20518	5.79662e-13	1.9128e-11
ENSG00000105373.14	GLTSCR2	5701.52	0.757665	0.105179	7.20355	5.86639e-13	1.933e-11
ENSG00000169045.13	HNRNPH1	9157.5	-0.547315	0.0760136	-7.20023	6.01108e-13	1.9778e-11
ENSG00000158560.10	DYNC1I1	31.5574	2.67078	0.371084	7.19724	6.14417e-13	2.01865e-11
ENSG00000137880.4	GCHFR	629.828	-1.31781	0.183236	-7.19186	6.39151e-13	2.09686e-11
ENSG00000063177.8	RPL18	10650.3	0.62887	0.0874531	7.19094	6.43463e-13	2.1049e-11
ENSG00000230666.1	CEACAM22P	49.3347	-2.93573	0.408249	-7.19103	6.43042e-13	2.1049e-11
ENSG00000126803.8	HSPA2	1079.1	-1.13349	0.157645	-7.1901	6.47419e-13	2.11217e-11
ENSG00000259845.1	HERC2P10	70.3052	-1.83334	0.254982	-7.19008	6.47554e-13	2.11217e-11
ENSG00000163191.5	S100A11	5434.97	0.660091	0.0918439	7.18709	6.61854e-13	2.1557e-11
ENSG00000260604.1	RP1-140K8.5	380.209	-1.21434	0.169117	-7.18046	6.9475e-13	2.25959e-11
ENSG00000101347.7	SAMHD1	15919.7	1.45273	0.20234	7.17962	6.99033e-13	2.27025e-11
ENSG00000148303.12	RPL7A	22700.3	0.765068	0.106602	7.1769	7.13115e-13	2.31266e-11
ENSG00000137135.13	ARHGEF39	202.563	-1.0929	0.152371	-7.17265	7.35607e-13	2.38219e-11
ENSG00000070159.9	PTPN3	49.2592	-2.36116	0.329404	-7.16798	7.61139e-13	2.46134e-11
ENSG00000074590.9	NUAK1	1257.92	-0.867092	0.12101	-7.16547	7.75176e-13	2.50316e-11
ENSG00000173320.5	STOX2	19.5377	3.19681	0.446221	7.1642	7.82434e-13	2.51939e-11
ENSG00000103876.7	FAH	4505.05	-1.417	0.197789	-7.16421	7.82391e-13	2.51939e-11
ENSG00000125319.10	C17orf53	398.887	-1.29607	0.180994	-7.16086	8.0172e-13	2.57782e-11
ENSG00000132688.10	NES	734.01	1.12458	0.157057	7.16031	8.04977e-13	2.58462e-11
ENSG00000167526.9	RPL13	23889.5	0.874969	0.122218	7.15909	8.12147e-13	2.60394e-11
ENSG00000104147.4	OIP5	191.459	-1.13582	0.158689	-7.1575	8.21618e-13	2.63057e-11
ENSG00000123080.6	CDKN2C	3853.27	-0.935376	0.1307	-7.15668	8.2653e-13	2.64256e-11
ENSG00000075223.9	SEMA3C	4636.52	1.10838	0.154894	7.15576	8.32089e-13	2.65657e-11
ENSG00000008988.5	RPS20	13995.6	0.582248	0.0814485	7.14867	8.76254e-13	2.79363e-11
ENSG00000147697.4	GSDMC	75.3404	-2.6866	0.375905	-7.14702	8.86836e-13	2.82339e-11
ENSG00000117335.14	CD46	6240.8	-0.643727	0.0901007	-7.14453	9.03044e-13	2.87094e-11
ENSG00000156113.16	KCNMA1	388.389	2.05268	0.287632	7.13648	9.57492e-13	3.03977e-11
ENSG00000006534.11	ALDH3B1	967.246	1.37339	0.192573	7.13179	9.9075e-13	3.13654e-11
ENSG00000125434.6	SLC25A35	660.993	-1.05187	0.147487	-7.13191	9.89855e-13	3.13654e-11
ENSG00000135404.7	CD63	12266.4	0.714003	0.100196	7.12606	1.03281e-12	3.26513e-11
ENSG00000151572.12	ANO4	387.659	1.49332	0.209594	7.12481	1.04222e-12	3.29026e-11
ENSG00000166949.11	SMAD3	3679.39	1.16571	0.163628	7.12416	1.04718e-12	3.30132e-11
ENSG00000121413.8	ZSCAN18	76.9363	1.56797	0.220174	7.12148	1.06771e-12	3.36137e-11
ENSG00000189057.6	FAM111B	1646.71	-1.16951	0.164233	-7.12103	1.0712e-12	3.36765e-11
ENSG00000204257.10	HLA-DMA	875.256	-1.77642	0.249506	-7.11975	1.08125e-12	3.39454e-11
ENSG00000144649.4	FAM198A	69.3093	1.66167	0.233478	7.11704	1.10266e-12	3.45693e-11
ENSG00000133216.12	EPHB2	280.116	-2.09991	0.295567	-7.10469	1.20595e-12	3.77553e-11
ENSG00000196155.8	PLEKHG4	1304.99	0.684995	0.0964971	7.0986	1.26023e-12	3.94001e-11
ENSG00000087086.9	FTL	91713.7	1.21754	0.171611	7.09479	1.29546e-12	4.04455e-11
ENSG00000108298.5	RPL19	15925.9	0.674041	0.09503	7.09293	1.31304e-12	4.09377e-11
ENSG00000186081.7	KRT5	36.8203	-2.4661	0.347798	-7.09061	1.33526e-12	4.15733e-11
ENSG00000167900.7	TK1	1736.29	-0.959429	0.135341	-7.08898	1.351e-12	4.20056e-11
ENSG00000101639.14	CEP192	2947.2	-0.554854	0.0783216	-7.0843	1.39748e-12	4.3391e-11
ENSG00000166825.9	ANPEP	17239.5	1.28814	0.1819	7.08158	1.42522e-12	4.41915e-11
ENSG00000166881.5	TMEM194A	3477.61	-0.864191	0.122037	-7.08136	1.42743e-12	4.41996e-11
ENSG00000141293.11	SKAP1	18.1077	3.50777	0.4957	7.07639	1.47957e-12	4.57514e-11
ENSG00000130193.7	THEM6	1875.69	-1.30393	0.184273	-7.0761	1.48273e-12	4.57863e-11
ENSG00000187151.3	ANGPTL5	188.672	2.13828	0.302304	7.07326	1.51331e-12	4.66668e-11
ENSG00000110651.7	CD81	16068.7	0.760643	0.107545	7.07277	1.51872e-12	4.67062e-11
ENSG00000143772.5	ITPKB	1966.52	-1.41363	0.199869	-7.0728	1.51834e-12	4.67062e-11
ENSG00000163935.9	SFMBT1	525.18	-0.777429	0.109932	-7.07189	1.52838e-12	4.69203e-11
ENSG00000092853.9	CLSPN	1184.04	-0.879666	0.124391	-7.07176	1.52983e-12	4.69203e-11
ENSG00000154429.6	CCSAP	845.932	-1.05629	0.14939	-7.0707	1.54157e-12	4.72164e-11
ENSG00000109846.3	CRYAB	1714	1.04595	0.147963	7.06905	1.55998e-12	4.77156e-11
ENSG00000102057.5	KCND1	625.909	1.43648	0.20322	7.06861	1.56499e-12	4.7804e-11
ENSG00000078124.7	ACER3	6390.92	-1.24711	0.176539	-7.06422	1.61518e-12	4.92707e-11
ENSG00000198324.10	FAM109A	359.486	0.924017	0.130875	7.06033	1.66113e-12	5.05674e-11
ENSG00000133318.9	RTN3	9251.83	-0.626768	0.0887744	-7.06024	1.66216e-12	5.05674e-11
ENSG00000170270.4	C14orf142	275.473	-1.00286	0.142272	-7.04891	1.80324e-12	5.47855e-11
ENSG00000184602.5	SNN	1205.25	-1.18617	0.168461	-7.0412	1.90594e-12	5.78281e-11
ENSG00000115041.8	KCNIP3	196.875	2.33306	0.331511	7.03765	1.95509e-12	5.92398e-11
ENSG00000262209.1	PCDHGB3	142.446	1.28424	0.182532	7.0357	1.98266e-12	5.99948e-11
ENSG00000186150.3	UBL4B	100.161	-1.89211	0.269042	-7.03276	2.02486e-12	6.11896e-11
ENSG00000196352.9	CD55	279.231	1.30955	0.186238	7.03162	2.04148e-12	6.16097e-11
ENSG00000047457.9	CP	39.9747	2.53024	0.360013	7.02818	2.09244e-12	6.30635e-11
ENSG00000196549.6	MME	21777.4	-0.61689	0.0877963	-7.02638	2.11967e-12	6.37142e-11
ENSG00000117593.8	DARS2	1719.8	-0.989128	0.140772	-7.02647	2.11828e-12	6.37142e-11
ENSG00000156398.8	SFXN2	1083.23	-1.02475	0.145848	-7.02616	2.12296e-12	6.37283e-11
ENSG00000135919.8	SERPINE2	1187.26	1.29198	0.184014	7.02109	2.20144e-12	6.58459e-11
ENSG00000147403.12	RPL10	21230.6	0.894966	0.127469	7.02104	2.20224e-12	6.58459e-11
ENSG00000106538.5	RARRES2	687.149	-1.08751	0.154892	-7.0211	2.20126e-12	6.58459e-11
ENSG00000125691.8	RPL23	11613	0.78056	0.111189	7.02012	2.21672e-12	6.61912e-11
ENSG00000197415.7	VEPH1	405.187	1.03696	0.147768	7.01748	2.25906e-12	6.73664e-11
ENSG00000173376.9	NDNF	256.98	1.79271	0.255523	7.01586	2.28533e-12	6.806e-11
ENSG00000065357.15	DGKA	1070.06	0.943434	0.134542	7.01221	2.34581e-12	6.97693e-11
ENSG00000189319.9	FAM53B	1434.11	-0.96804	0.13807	-7.01121	2.36259e-12	7.01761e-11
ENSG00000153898.8	MCOLN2	41.014	2.62507	0.374556	7.00849	2.40912e-12	7.14641e-11
ENSG00000072682.14	P4HA2	3223.58	1.14188	0.162967	7.00679	2.43851e-12	7.22414e-11
ENSG00000113805.8	CNTN3	1173.32	1.41492	0.201989	7.00492	2.47128e-12	7.3056e-11
ENSG00000136492.4	BRIP1	1569.13	-1.1036	0.157548	-7.00485	2.47248e-12	7.3056e-11
ENSG00000161016.11	RPL8	18329.6	0.657951	0.093997	6.9997	2.56517e-12	7.56961e-11
ENSG00000071082.6	RPL31	8270.71	0.82648	0.118086	6.99897	2.57849e-12	7.59899e-11
ENSG00000164114.14	MAP9	466.559	1.3736	0.196399	6.99391	2.67329e-12	7.86811e-11
ENSG00000186567.8	CEACAM19	119.243	1.32114	0.188904	6.99371	2.67715e-12	7.86921e-11
ENSG00000103742.7	IGDCC4	192.949	1.46982	0.210368	6.98693	2.80964e-12	8.24793e-11
ENSG00000013810.14	TACC3	2428.44	-1.01008	0.144583	-6.98613	2.82574e-12	8.28444e-11
ENSG00000130529.11	TRPM4	578.017	1.0597	0.151697	6.98562	2.83593e-12	8.30355e-11
ENSG00000186792.11	HYAL3	191.666	-1.38146	0.19777	-6.98517	2.84502e-12	8.31939e-11
ENSG00000139428.7	MMAB	1244.02	-1.50797	0.215911	-6.98422	2.86434e-12	8.36506e-11
ENSG00000196531.6	NACA	9800.37	0.552155	0.079125	6.97827	2.98837e-12	8.71601e-11
ENSG00000162607.8	USP1	3578.11	-0.539825	0.0773872	-6.97564	3.04489e-12	8.86941e-11
ENSG00000176635.13	HORMAD2	22.9329	-3.16082	0.453205	-6.97438	3.07224e-12	8.93756e-11
ENSG00000122642.6	FKBP9	7913.21	1.20559	0.172889	6.9732	3.09811e-12	9.00125e-11
ENSG00000171298.8	GAA	2843.16	0.98489	0.141272	6.97159	3.1337e-12	9.08131e-11
ENSG00000142583.13	SLC2A5	1844.89	-1.81005	0.259629	-6.97168	3.13185e-12	9.08131e-11
ENSG00000154839.5	SKA1	503.594	-1.1064	0.158789	-6.96775	3.22054e-12	9.321e-11
ENSG00000156482.6	RPL30	5168.02	0.634903	0.091158	6.96487	3.28707e-12	9.50141e-11
ENSG00000170396.6	ZNF804A	34.6688	2.39101	0.343415	6.96243	3.34444e-12	9.64258e-11
ENSG00000167701.9	GPT	190.902	-1.5696	0.225435	-6.96255	3.34161e-12	9.64258e-11
ENSG00000170275.10	CRTAP	17822.3	0.863502	0.124163	6.95456	3.53672e-12	1.01839e-10
ENSG00000095002.8	MSH2	2176.21	-0.664541	0.0956039	-6.95098	3.62764e-12	1.04325e-10
ENSG00000224854.2	C9orf53	56.0679	-2.44237	0.351392	-6.95056	3.63827e-12	1.04497e-10
ENSG00000111206.8	FOXM1	2787.79	-1.17616	0.169322	-6.94628	3.75046e-12	1.07583e-10
ENSG00000184207.8	PGP	778.418	-1.07796	0.155225	-6.94448	3.79859e-12	1.08826e-10
ENSG00000124693.2	HIST1H3B	35.4167	-2.34243	0.337497	-6.9406	3.90428e-12	1.11712e-10
ENSG00000076382.12	SPAG5	1495.95	-1.1947	0.172154	-6.93973	3.92845e-12	1.12261e-10
ENSG00000068976.9	PYGM	67.7298	1.72082	0.248025	6.93808	3.97466e-12	1.13419e-10
ENSG00000112306.7	RPS12	10621.5	0.716743	0.103311	6.93775	3.984e-12	1.13419e-10
ENSG00000163931.11	TKT	24077.6	-0.827409	0.11926	-6.93783	3.9816e-12	1.13419e-10
ENSG00000172115.4	CYCS	3097.35	-0.936839	0.135089	-6.935	4.06234e-12	1.15503e-10
ENSG00000108448.16	TRIM16L	1138.23	-1.03516	0.149612	-6.91896	4.54967e-12	1.29197e-10
ENSG00000137285.9	TUBB2B	70.4095	-1.79627	0.259652	-6.91799	4.581e-12	1.29923e-10
ENSG00000089472.12	HEPH	1894.67	1.1958	0.17289	6.91657	4.62695e-12	1.30866e-10
ENSG00000146670.5	CDCA5	1054.43	-1.11214	0.160797	-6.91643	4.63161e-12	1.30866e-10
ENSG00000196739.10	COL27A1	754.186	-1.26691	0.183168	-6.91665	4.62443e-12	1.30866e-10
ENSG00000166557.8	TMED3	1445.15	0.809603	0.117061	6.91611	4.64223e-12	1.31002e-10
ENSG00000010292.8	NCAPD2	5851.51	-0.774537	0.112031	-6.91358	4.72566e-12	1.33191e-10
ENSG00000103196.7	CRISPLD2	1571.82	1.79277	0.25934	6.91281	4.75135e-12	1.33748e-10
ENSG00000131747.10	TOP2A	10396.4	-1.04435	0.151141	-6.90976	4.85488e-12	1.36492e-10
ENSG00000187741.10	FANCA	1696.11	-0.820415	0.118778	-6.90712	4.94604e-12	1.38882e-10
ENSG00000100234.11	TIMP3	20115.3	1.21816	0.176377	6.90655	4.96595e-12	1.39268e-10
ENSG00000164932.8	CTHRC1	1928.67	1.66963	0.241793	6.90521	5.01309e-12	1.40416e-10
ENSG00000166831.4	RBPMS2	253.555	-1.70878	0.247545	-6.90292	5.09427e-12	1.42513e-10
ENSG00000029534.15	ANK1	121.27	1.64776	0.238794	6.90035	5.18756e-12	1.44944e-10
ENSG00000198768.6	APCDD1L	67.6214	1.93421	0.280317	6.90008	5.19732e-12	1.45037e-10
ENSG00000162645.8	GBP2	959.495	0.753222	0.10917	6.89952	5.21774e-12	1.45428e-10
ENSG00000182718.12	ANXA2	22076.3	0.80441	0.116622	6.89761	5.28835e-12	1.47214e-10
ENSG00000254826.1	CTD-2530H12.2	50.2352	-2.37809	0.344829	-6.89645	5.33192e-12	1.48245e-10
ENSG00000196850.4	PPTC7	1684.21	-0.845302	0.122677	-6.89044	5.56191e-12	1.54449e-10
ENSG00000171227.6	TMEM37	142.446	-1.6199	0.235107	-6.89007	5.57666e-12	1.54669e-10
ENSG00000146918.15	NCAPG2	3584.99	-0.869349	0.126188	-6.88931	5.60625e-12	1.55299e-10
ENSG00000187049.5	TMEM216	201.396	1.08184	0.157067	6.88778	5.66684e-12	1.56785e-10
ENSG00000126878.8	AIF1L	109.209	1.69867	0.246628	6.88759	5.67443e-12	1.56803e-10
ENSG00000150768.11	DLAT	6342.52	-1.51422	0.219901	-6.88594	5.74085e-12	1.58445e-10
ENSG00000165244.6	ZNF367	1904.14	-0.772903	0.112268	-6.88442	5.80249e-12	1.59756e-10
ENSG00000006047.8	YBX2	128.43	-2.40755	0.349705	-6.8845	5.79912e-12	1.59756e-10
ENSG00000188493.10	C19orf54	627.647	-0.720238	0.104712	-6.87831	6.05671e-12	1.66552e-10
ENSG00000100968.9	NFATC4	2298.75	1.28898	0.187425	6.87728	6.10052e-12	1.67553e-10
ENSG00000136068.10	FLNB	7243.52	1.09779	0.159633	6.87698	6.11351e-12	1.67706e-10
ENSG00000103260.4	METRN	771.25	0.8612	0.125257	6.87548	6.17827e-12	1.69277e-10
ENSG00000188112.4	C6orf132	193.531	1.75572	0.255382	6.87488	6.20399e-12	1.69776e-10
ENSG00000165810.12	BTNL9	24.2238	-2.8359	0.412711	-6.8714	6.35739e-12	1.73764e-10
ENSG00000072501.13	SMC1A	6306.37	-0.698196	0.101649	-6.86868	6.47974e-12	1.76894e-10
ENSG00000100605.12	ITPK1	1610.77	-0.87333	0.127173	-6.86726	6.54469e-12	1.78451e-10
ENSG00000078401.6	EDN1	37.0184	2.17743	0.31709	6.8669	6.56117e-12	1.78596e-10
ENSG00000163251.3	FZD5	714.35	-1.42476	0.207486	-6.8668	6.5658e-12	1.78596e-10
ENSG00000196975.10	ANXA4	1937.88	0.974791	0.141978	6.86581	6.61151e-12	1.79417e-10
ENSG00000197324.4	LRP10	5766.72	0.756714	0.110215	6.8658	6.61185e-12	1.79417e-10
ENSG00000137142.4	IGFBPL1	28.1268	-2.82353	0.411314	-6.86466	6.66516e-12	1.80647e-10
ENSG00000198034.6	RPS4X	21737.6	0.847982	0.123546	6.86369	6.71023e-12	1.8165e-10
ENSG00000072778.15	ACADVL	10237.5	-1.27015	0.185181	-6.85896	6.93613e-12	1.87541e-10
ENSG00000101955.10	SRPX	25698.9	0.860241	0.125433	6.85818	6.97433e-12	1.88349e-10
ENSG00000051341.9	POLQ	989.852	-1.24084	0.180941	-6.8577	6.9976e-12	1.88752e-10
ENSG00000189362.7	TMEM194B	623.295	-0.874325	0.127508	-6.85703	7.0308e-12	1.89421e-10
ENSG00000170266.11	GLB1	3455.31	0.921769	0.134451	6.85578	7.09266e-12	1.9086e-10
ENSG00000100297.11	MCM5	5434.33	-0.745523	0.108754	-6.85511	7.12553e-12	1.91517e-10
ENSG00000002586.13	CD99	9373.84	0.924155	0.134838	6.85381	7.19105e-12	1.93048e-10
ENSG00000081189.9	MEF2C	200.713	1.43877	0.210014	6.85082	7.34268e-12	1.96885e-10
ENSG00000177465.4	ACOT4	156.716	-1.19175	0.174173	-6.84237	7.78915e-12	2.08609e-10
ENSG00000065308.4	TRAM2	8820.47	0.934184	0.136559	6.84091	7.86926e-12	2.10505e-10
ENSG00000104936.13	DMPK	1530.82	0.722005	0.105548	6.84055	7.88922e-12	2.1079e-10
ENSG00000126562.12	WNK4	673.1	1.04577	0.152926	6.83838	8.00935e-12	2.13495e-10
ENSG00000157152.12	SYN2	2346.56	-0.876166	0.128123	-6.83845	8.00531e-12	2.13495e-10
ENSG00000166473.12	PKD1L2	1496.02	1.12483	0.164493	6.83813	8.02344e-12	2.13618e-10
ENSG00000139971.11	C14orf37	82.4688	1.65811	0.242495	6.83771	8.04664e-12	2.13984e-10
ENSG00000158402.14	CDC25C	371.307	-1.36106	0.199095	-6.83625	8.1294e-12	2.15931e-10
ENSG00000108107.8	RPL28	10607.1	0.690872	0.101096	6.83385	8.26667e-12	2.19102e-10
ENSG00000131828.9	PDHA1	4659.98	-1.27628	0.18676	-6.83382	8.26818e-12	2.19102e-10
ENSG00000172572.6	PDE3A	1018.11	1.05495	0.154386	6.83318	8.30542e-12	2.19831e-10
ENSG00000154493.13	C10orf90	108.993	-1.92575	0.281879	-6.83185	8.38247e-12	2.21611e-10
ENSG00000114270.11	COL7A1	4205.45	1.7194	0.251916	6.82528	8.77543e-12	2.31729e-10
ENSG00000177464.4	GPR4	23.0468	2.70741	0.396978	6.82004	9.10121e-12	2.40051e-10
ENSG00000170312.11	CDK1	2350.56	-0.972759	0.142637	-6.8198	9.11663e-12	2.40177e-10
ENSG00000013297.6	CLDN11	3568.61	1.65933	0.243454	6.81577	9.37579e-12	2.46717e-10
ENSG00000260630.2	SNAI3-AS1	154.763	-1.24376	0.182515	-6.81456	9.45536e-12	2.48522e-10
ENSG00000136826.10	KLF4	1589.37	1.13014	0.16591	6.81179	9.63887e-12	2.53051e-10
ENSG00000182809.6	CRIP2	606.907	0.959892	0.140953	6.81	9.76014e-12	2.55551e-10
ENSG00000214357.4	NEURL1B	1519.02	-0.923576	0.135623	-6.80988	9.76802e-12	2.55551e-10
ENSG00000120907.13	ADRA1A	185.281	-2.20296	0.323486	-6.81006	9.75584e-12	2.55551e-10
ENSG00000015413.5	DPEP1	59.0402	2.48364	0.365234	6.80013	1.04526e-11	2.73145e-10
ENSG00000129195.11	FAM64A	666.131	-1.02039	0.150118	-6.79723	1.0665e-11	2.78373e-10
ENSG00000144713.8	RPL32	13366.1	0.726908	0.106968	6.79559	1.0787e-11	2.81234e-10
ENSG00000127329.10	PTPRB	135.663	1.79637	0.264358	6.79521	1.08153e-11	2.81505e-10
ENSG00000142731.6	PLK4	697.789	-0.942014	0.138631	-6.79512	1.08223e-11	2.81505e-10
ENSG00000178038.12	ALS2CL	118.708	-1.40771	0.207335	-6.78954	1.12491e-11	2.9227e-10
ENSG00000224389.4	C4B	124.675	-1.53292	0.22583	-6.78795	1.1374e-11	2.95175e-10
ENSG00000196468.5	FGF16	17.0884	3.04526	0.448766	6.78585	1.15403e-11	2.99147e-10
ENSG00000239697.6	TNFSF12	406.897	0.983047	0.144889	6.78482	1.16235e-11	3.0096e-10
ENSG00000167107.8	ACSF2	1827.81	-1.30725	0.192745	-6.78227	1.18299e-11	3.05953e-10
ENSG00000105894.7	PTN	139.406	1.66004	0.244863	6.77946	1.20626e-11	3.11616e-10
ENSG00000115232.9	ITGA4	620.232	1.39813	0.206307	6.77696	1.22735e-11	3.16701e-10
ENSG00000112378.11	PERP	1399.27	0.852003	0.12574	6.77591	1.23628e-11	3.18641e-10
ENSG00000186479.4	RGS7BP	124.109	-1.91002	0.281928	-6.77484	1.24547e-11	3.20645e-10
ENSG00000075336.7	TIMM21	1673.39	-1.00892	0.148934	-6.77431	1.25003e-11	3.21453e-10
ENSG00000008283.11	CYB561	637.378	0.899745	0.132872	6.77149	1.27458e-11	3.27214e-10
ENSG00000122359.13	ANXA11	4242.91	0.885779	0.130812	6.77141	1.27533e-11	3.27214e-10
ENSG00000173546.7	CSPG4	5841.6	-1.074	0.158665	-6.76899	1.29688e-11	3.32366e-10
ENSG00000261786.1	RP4-555D20.2	292.588	0.878379	0.129785	6.76794	1.30629e-11	3.34398e-10
ENSG00000162643.8	WDR63	219.879	1.25829	0.185927	6.76767	1.30871e-11	3.34638e-10
ENSG00000137337.10	MDC1	2251.92	-0.616934	0.0911717	-6.76672	1.31733e-11	3.36463e-10
ENSG00000093009.5	CDC45	604.586	-0.974343	0.144061	-6.76343	1.34764e-11	3.43815e-10
ENSG00000089356.12	FXYD3	60.6643	-2.13399	0.315578	-6.76216	1.35952e-11	3.46454e-10
ENSG00000182253.10	SYNM	1346.85	-1.04263	0.154269	-6.75856	1.39366e-11	3.54757e-10
ENSG00000168140.4	VASN	2277.65	1.29572	0.191762	6.7569	1.40974e-11	3.58445e-10
ENSG00000155368.12	DBI	7215.77	-1.49621	0.22146	-6.75612	1.4174e-11	3.59988e-10
ENSG00000128482.11	RNF112	176.206	1.83246	0.271427	6.75122	1.46607e-11	3.71931e-10
ENSG00000180875.4	GREM2	273.811	1.95963	0.290289	6.75062	1.47213e-11	3.73048e-10
ENSG00000149806.6	FAU	3780.4	0.630751	0.0935357	6.74342	1.54696e-11	3.91573e-10
ENSG00000120156.16	TEK	621.316	1.42978	0.212049	6.74268	1.55494e-11	3.93152e-10
ENSG00000177410.8	ZFAS1	1239.13	0.779915	0.115715	6.73997	1.58417e-11	4.00096e-10
ENSG00000115226.5	FNDC4	1310.93	-0.843532	0.125222	-6.73628	1.62493e-11	4.09932e-10
ENSG00000144554.6	FANCD2	816.952	-0.988747	0.146921	-6.72979	1.69913e-11	4.28172e-10
ENSG00000165304.3	MELK	1651.57	-0.817632	0.121505	-6.72919	1.70608e-11	4.29446e-10
ENSG00000100162.10	CENPM	497.655	-1.03845	0.154347	-6.72806	1.71944e-11	4.32327e-10
ENSG00000159259.7	CHAF1B	1354.23	-0.7022	0.10438	-6.72737	1.72757e-11	4.33888e-10
ENSG00000019485.8	PRDM11	366.659	1.39636	0.207621	6.72552	1.74964e-11	4.38944e-10
ENSG00000108828.11	VAT1	4472.1	0.709042	0.105503	6.72057	1.8101e-11	4.53106e-10
ENSG00000269118.1	FAM90A28P	23.1474	-2.85214	0.42438	-6.72074	1.8081e-11	4.53106e-10
ENSG00000189229.10	AC069277.2	17.5719	3.11295	0.463276	6.71942	1.82447e-11	4.55694e-10
ENSG00000161281.6	COX7A1	244.905	0.979639	0.145789	6.71958	1.82246e-11	4.55694e-10
ENSG00000172508.6	CARNS1	51.4285	-1.98928	0.296268	-6.71447	1.88748e-11	4.70912e-10
ENSG00000143365.12	RORC	41.9798	-2.52662	0.376411	-6.71239	1.91457e-11	4.77143e-10
ENSG00000072042.8	RDH11	1869.72	-0.595933	0.0888322	-6.70853	1.96598e-11	4.89416e-10
ENSG00000123485.7	HJURP	1055.34	-1.19644	0.178368	-6.70771	1.97704e-11	4.91629e-10
ENSG00000117122.9	MFAP2	1050.65	0.946414	0.141228	6.70133	2.06532e-11	5.13017e-10
ENSG00000138336.8	TET1	492.096	-0.814411	0.121546	-6.70043	2.0781e-11	5.15624e-10
ENSG00000172809.8	RPL38	3342.22	0.652562	0.0974049	6.69948	2.0917e-11	5.18429e-10
ENSG00000101017.9	CD40	87.2867	1.91011	0.285278	6.69563	2.14746e-11	5.31666e-10
ENSG00000181690.3	PLAG1	820.798	1.04515	0.1561	6.69539	2.151e-11	5.3196e-10
ENSG00000147573.12	TRIM55	49.2356	-2.40101	0.358653	-6.69452	2.16387e-11	5.34558e-10
ENSG00000172935.8	MRGPRF	884.857	0.976397	0.145871	6.69358	2.17776e-11	5.36817e-10
ENSG00000122787.10	AKR1D1	25.4247	-2.82945	0.422701	-6.69374	2.17544e-11	5.36817e-10
ENSG00000144355.10	DLX1	55.5363	1.7594	0.262876	6.69292	2.18765e-11	5.38668e-10
ENSG00000198934.3	MAGEE1	15.2806	3.05097	0.456124	6.6889	2.24847e-11	5.53041e-10
[truncated: 56,901 more rows]
