# Supplementary material for: HOTAIR interacts with PRC2 complex regulating the regional preadipocyte transcriptome and human fat distribution
Source: Cell Rep. 2022 Jul 28;40(4):111136. doi: 10.1016/j.celrep.2022.111136 (PMC10073411; doi:10.1016/j.celrep.2022.111136)
Supplement: Table S2. Functional gene enrichment analysis — (A) Up-regulated day 0 gene overlaps between shHOTAIR DEG list and gene sets from the Molecular Signature Database chemical and genetic perturbations (CGP). (B) Up-regulated day 0 gene overlaps between shHOTAIR DEG list and EZH2 target genes extracted from ChIP-X enrichment analysis (CHEA). (C) Weighted gene correlation network analysis (WGCNA) modules. (D) Day 0 gene enrichment analysis (619 genes padj < 0.05; 578 DAVID annotated genes. Thresholds - counts:5 - EASE: 0.05). (E) Day 14 gene enrichment analysis (3,000 downregulated DAVID annotated genes padj < 0.05. Thresholds - counts:5 - EASE: 0.05). (F) Day 14 gene enrichment analysis (3,000 upregulated DAVID annotated genes padj < 0.05. Thresholds - counts:5 - EASE: 0.05). [file mmc3.zip]

Archive with 1 entries (1 files):
- celrep_111136_mmc3.xlsm
