# Supplementary material for: HOTAIR interacts with PRC2 complex regulating the regional preadipocyte transcriptome and human fat distribution
Source: Cell Rep. 2022 Jul 28;40(4):111136. doi: 10.1016/j.celrep.2022.111136 (PMC10073411; doi:10.1016/j.celrep.2022.111136)
Supplement: Table S2. Functional gene enrichment analysis — (A) Up-regulated day 0 gene overlaps between shHOTAIR DEG list and gene sets from the Molecular Signature Database chemical and genetic perturbations (CGP). (B) Up-regulated day 0 gene overlaps between shHOTAIR DEG list and EZH2 target genes extracted from ChIP-X enrichment analysis (CHEA). (C) Weighted gene correlation network analysis (WGCNA) modules. (D) Day 0 gene enrichment analysis (619 genes padj < 0.05; 578 DAVID annotated genes. Thresholds - counts:5 - EASE: 0.05). (E) Day 14 gene enrichment analysis (3,000 downregulated DAVID annotated genes padj < 0.05. Thresholds - counts:5 - EASE: 0.05). (F) Day 14 gene enrichment analysis (3,000 upregulated DAVID annotated genes padj < 0.05. Thresholds - counts:5 - EASE: 0.05). [file mmc3.zip › celrep_111136_mmc3.xlsm]

## Sheet: Table S2A
Supplementary Table 2A: Up-regulated Day0 gene overlaps between shHOTAIR DEG list and gene sets from the Molecular Signature Database Chemical and Genetic Perturbations (CGP) P<10-log10
GeneSet	N	n	P-value	adjusted P-value	Gene overlaps between Day 0 DEG list and gene sets from the Molecular Signature Database Chemical and Genetic Perturbations (CGP)
BENPORATH_SUZ12_TARGETS	1031	68	1.38e-33	4.55e-30	PTPRU	BAI2	POU3F1	PTGER3	LPPR4	ILDR2	BRINP2	CD34	ATF3	HTR7	KAZALD1	ADRA2A	SCN4B	PTHLH	B4GALNT1	LGR5	CCNA1	THSD1	PAX9	TMEM30B	FAM81A	ST8SIA2	CACNA1G	OTOP2	NPTX1	LAMA3	CD70	ICAM5	FAM84A	SEMA4F	DLX1	DLX2	HOXD8	HOXD1	SLC40A1	TMEFF2	IGFBP5	EPHA4	PAX3	THBD	SLCO4A1	KCNJ6	ERG	RIPK4	EPHB1
BENPORATH_ES_WITH_H3K27ME3	1112	66	6.69e-30	1.1e-26	FUCA1	GRHL3	PTPRU	BAI2	POU3F1	PTGER3	ILDR2	BRINP2	CD34	ATF3	HTR7	KAZALD1	ADRA2A	NRIP3	SCN4B	PTHLH	B4GALNT1	LGR5	CCNA1	PAX9	TMEM30B	FAM81A	ST8SIA2	C1QL1	SKAP1	CACNA1G	OTOP2	NPTX1	CD70	ICAM5	FAM84A	SEMA4F	DLX1	DLX2	HOXD8	HOXD1	SLC40A1	TMEFF2	EPHA4	PAX3	THBD	EPHB1	ZIC1	CHRD	STK32B
BENPORATH_EED_TARGETS	1057	63	1.24e-28	1.36e-25	PTPRU	POU3F1	PTGER3	ILDR2	BRINP2	CD34	ATF3	FZD8	HTR7	KAZALD1	ADRA2A	NRIP3	SCN4B	PTHLH	B4GALNT1	LGR5	PAX9	TMEM30B	FAM81A	ST8SIA2	CACNA1G	OTOP2	NPTX1	B4GALT6	CD70	ICAM5	FAM84A	DLX1	DLX2	HOXD8	HOXD1	TMEFF2	PAX3	THBD	SLCO4A1	KCNJ6	EPHB1	ZIC1	CHRD	STK32B	SORCS2	BMPR1B	PCDH10	PTGER4	F2R
MEISSNER_BRAIN_HCP_WITH_H3K4ME3_AND_H3K27ME3	1055	62	7.6e-28	6.27e-25	GRHL3	PTPRU	BAI2	PTGER3	SLC6A17	ATF3	RET	TSPAN15	HTR7	ADRA2A	NRIP3	SCUBE2	E2F8	PRRG4	TENM4	SCN4B	PTHLH	PTPRB	LGR5	CCNA1	ST8SIA2	C1QL1	DSG2	ICAM5	RRM2	NR4A2	GALNT3	DLX1	DLX2	IGFBP5	PAX3	THBD	SULF2	KCNJ6	BACE2	RIPK4	CARD10	TGFBR2	SCN5A	ZIC1	CHRD	SORCS2	KIT	LEF1	NDNF
RIGGI_EWING_SARCOMA_PROGENITOR_UP	434	40	2.91e-25	1.92e-22	PTGER3	NTNG1	PTPN22	PTGS2	LAMB3	FAM107B	FZD8	CYP2R1	OPCML	ARHGDIB	TMEM132B	RP11-307N16.6	SPATA13	PCDH9	ITGAM	FAM84A	STEAP3	GALNT3	TMEFF2	IGFBP5	EPHA4	PREX1	ITGB2	EPHB1	CLDN1	STK32B	SHISA3	KIT	LEF1	EDNRA	PTGER4	F2R	FRK	SCIN	CD36	RELN	CTTNBP2	CADPS2	AQP3	MAP7D2	ZNF711
BENPORATH_PRC2_TARGETS	648	44	2.48e-22	1.37e-19	PTPRU	POU3F1	PTGER3	ILDR2	BRINP2	CD34	ATF3	HTR7	KAZALD1	ADRA2A	SCN4B	PTHLH	B4GALNT1	LGR5	PAX9	TMEM30B	FAM81A	ST8SIA2	CACNA1G	OTOP2	NPTX1	CD70	ICAM5	FAM84A	DLX1	DLX2	HOXD8	HOXD1	TMEFF2	PAX3	THBD	EPHB1	ZIC1	CHRD	STK32B	PTGER4	F2R	DPY19L2P2	WNT16	NEFL	DUSP4	KCNQ3	DMRT2	DACH2
ONDER_CDH1_TARGETS_2_DN	469	37	4.17e-21	1.97e-18	AGRN	AJAP1	PDPN	SFN	PTGS2	LAMB3	PRRG4	ARHGDIB	PTHLH	CCNA1	KLF5	TMEM30B	CYP1A1	GPR56	LAMA3	DSG3	DSG2	SERPINB2	GALNT3	ABCA12	THBD	BACE2	RIPK4	CLDN1	CXCL3	EREG	ABCG2	MAST4	CSF2	ADRB2	LRRC1	CAMK2B	TFPI2	RIMS2	AQP3	EPB41L4B	IL13RA2
BOQUEST_STEM_CELL_DN	217	24	2.03e-17	8.36e-15	PIK3R3	FNBP1L	DNM3	MMRN2	SCUBE2	LRMP	PTPRB	EFNB2	MCF2L	GPR56	DSG2	RASIP1	THBD	SLCO4A1	ERG	ETS2	CARD10	FAM107A	MAST4	ADRB2	CD74	HCP5	AQP1	AQP1	TFPI2
PEREZ_TP53_TARGETS	1185	51	3.61e-17	1.33e-14	DRAXIN	DNAJC6	ILDR2	CHST1	VWCE	ANO4	CCNA1	EDNRB	MCF2L	CDH24	DHRS2	CILP	GRAMD2	CDIP1	ITGAM	GPR56	CES3	ARHGAP44	TTYH2	CYP4F3	CYP4F2	CMPK2	ADAM23	ABCA12	COL9A3	RIPK4	RP1-63G5.5	ELFN2	ATP2B2	SUSD5	SPATA18	ABCG2	EDNRA	TLR3	FAM105A	F2RL2	ADRB2	CYFIP2	GCNT2	ETV7	FRK	CAMK2B	AUTS2	ANK1	ARC
SCHAEFFER_PROSTATE_DEVELOPMENT_48HR_DN	398	30	8.95e-17	2.96e-14	BAI2	TCTEX1D1	PTGER3	FNBP1L	NTNG1	FAM107B	DGAT2	MMP3	PTHLH	CDIP1	RHBDL3	CACNA1G	ZNF521	NETO1	MAMSTR	NR4A2	ADAM23	PREX1	LARGE	TGFBR2	EPHB1	PEX5L	PCDH10	EDNRA	RXFP1	CDH10	AQP1	AQP1	ELN	CTTNBP2	DACH2
YOSHIMURA_MAPK8_TARGETS_UP	1171	47	9.47e-15	2.84e-12	KCNAB2	PTPRU	PDE4B	PTGER3	SLC6A17	CTSS	KCNN3	CAMK1D	HTR7	ADRA2A	MMP3	MCF2L	DIO2	APBA2	CYP1A1	ITGB3	ITGB3	DLGAP1	LAMA3	PTGER1	CYP4F2	PDE4C	KYNU	PTPRN	THBD	KCNJ6	LIF	ATP2B2	DNASE1L3	MUC13	KIT	EDNRA	PTGER4	BHMT	EFNA5	ADRB2	CD74	GMPR	CAMK2B	NEFL	DUSP4	KCNQ3	ARC	AQP3	EPB41L4B
NUYTTEN_EZH2_TARGETS_UP	1031	43	3.91e-14	1.07e-11	AGRN	KCNAB2	GBP2	GBP4	GBP5	IL6R	PTGS2	IL24	LAMB3	ATF3	RHOU	FZD8	MMP3	THSD1	NR1D1	NPTX1	LAMA3	B4GALT6	SERPINB2	FAM84A	GALNT3	DLX2	ETS2	BACE2	TGFBR2	SLC9A9	CLDN1	SORCS2	EPGN	HERC5	TLR3	ESM1	EFNA5	CSF2	ADRB2	GCNT2	GMPR	TFPI2	ANK1	AQP3	TRIM14	MAP7D2	PORCN
SMID_BREAST_CANCER_LUMINAL_B_DN	581	32	5.71e-14	1.45e-11	PDPN	SFN	PTPN22	DNM3	PTGS2	LAMB3	ABCC2	MMP3	LRMP	KLF5	APBA2	DSG3	LTBP1	KYNU	GALNT3	COL9A3	BACE2	RIPK4	TMEM158	FAM107A	ZIC1	CLDN1	SLC34A2	KIT	CXCL11	PTGER4	VNN1	AQP1	AQP1	ELN	PTN	KHDRBS3	GABBR2
MEISSNER_NPC_HCP_WITH_H3K4ME2	480	29	8.97e-14	2.12e-11	GRHL3	DNAJC6	LPPR4	NRIP3	SCUBE2	PRRG4	PTHLH	PTPRB	CCNA1	ITGB3	ITGB3	CACNA1G	HOXD8	ADAM23	LRRC3	LRRC3DN	LIF	CARD10	FGF12	SLC12A7	ADRB2	ELOVL2	PM20D2	ANK1	ARC	TRIM14	OLFM1	ABCA2	MAP7D2	MST4	SLITRK4
MIKKELSEN_MCV6_HCP_WITH_H3K27ME3	427	27	2.25e-13	4.95e-11	DRAXIN	BAI2	SLC6A17	HTR7	SCUBE2	SCN4B	PTPRB	FAM155A	TMEM30B	C1QL1	SKAP1	CACNA1G	HOXD8	RP1-63G5.5	ELFN2	PANX2	ATP2B2	SCN5A	EPHB1	ZIC1	FGF12	SLC34A2	IRX1	CAMK2B	RELN	ANK1	KCNQ3	GABBR2
LEE_BMP2_TARGETS_UP	750	35	4.53e-13	9.04e-11	AGRN	PDPN	FUCA1	PIK3R3	PTGER3	GBP2	MMRN2	ADRA2A	SESN3	PTPRB	TMCC3	TMEM30B	DIO2	CILP	ITGB3	ITGB3	ZNF521	DSG2	LTBP1	SLC40A1	AOX1	IGFBP5	THBD	BACE2	ATP2B2	GALNT15	FAM107A	SORCS2	HTRA3	RNF150	EDNRA	IRGM	CYFIP2	RNF130	AQP1	AQP1	OLFML2A
WONG_ADULT_TISSUE_STEM_MODULE	709	34	4.65e-13	9.04e-11	PTGER3	GBP2	PTGS2	CD34	ATF3	RHOU	KAZALD1	LGR5	THSD1	EFNB2	GPR56	ZNF521	LTBP1	NR4A2	IGFBP5	CD40	ETS2	LARGE	MUC13	SORCS2	KIT	PDLIM3	PTGER4	F2R	CSF2	ADRB2	IRGM	VNN1	CAMK2B	RELN	PTN	DUSP4	KHDRBS3	EPB41L4B
Identified by ChIP on chip in human embryonic stem cells as genes that posess the trimethylated H3K27 mark in their promoters and are bound by SUZ12 [GeneID=23512] and EED [GeneID=8726] Polycomb proteins.
[truncated: 23 more columns]

## Sheet: Table S2B
Supplementary Table 2B: Up-regulated Day0 gene overlaps between shHOTAIR DEG list and EZH2 target genes extracted from ChIP-X enrichment analysis (CHEA)
EZH2 targets extracted from CHEA				Day0 up-regulated DEGS overlapping with CHEA
Symbol	Name			Symbol
A4GALT	alpha 1,4-galactosyltransferase			ABCA2
AAAS	achalasia, adrenocortical insufficiency, alacrimia			ADRA2A
AATK	apoptosis-associated tyrosine kinase			AOX1
ABCA2	ATP-binding cassette, sub-family A (ABC1), member 2			AQP3
ABCA3	ATP-binding cassette, sub-family A (ABC1), member 3			ARSB
ABCA4	ATP-binding cassette, sub-family A (ABC1), member 4			AUTS2
ABCG4	ATP-binding cassette, sub-family G (WHITE), member 4			B4GALNT1
ABHD15	abhydrolase domain containing 15			BACE2
ABHD17A	abhydrolase domain containing 17A			C1QL1
ABLIM2	actin binding LIM protein family, member 2			CACNA1G
ABTB2	ankyrin repeat and BTB (POZ) domain containing 2			CAMK1D
ACAN	aggrecan			CAMK2B
ACHE	acetylcholinesterase (Yt blood group)			CCNO
ACKR1	atypical chemokine receptor 1 (Duffy blood group)			CDH8
ACOX1	acyl-CoA oxidase 1, palmitoyl			CHRD
ACTA1	actin, alpha 1, skeletal muscle			DGAT2
ACTN3	actinin, alpha 3 (gene/pseudogene)			DLX1
ACVR1B	activin A receptor, type IB			DLX2
ACVRL1	activin A receptor type II-like 1			DMRT2
ADAD2	adenosine deaminase domain containing 2			DUSP4
ADAM11	ADAM metallopeptidase domain 11			EFNA5
ADAM12	ADAM metallopeptidase domain 12			EFNB2
ADAM30	ADAM metallopeptidase domain 30			ELFN1
ADAM33	ADAM metallopeptidase domain 33			ELFN2
ADAMTS1	ADAM metallopeptidase with thrombospondin type 1 motif, 1			EPHA4
ADAMTS15	ADAM metallopeptidase with thrombospondin type 1 motif, 15			EPHB1
ADAMTS19	ADAM metallopeptidase with thrombospondin type 1 motif, 19			FAM83H
ADAMTS2	ADAM metallopeptidase with thrombospondin type 1 motif, 2			FAM84A
ADAMTS3	ADAM metallopeptidase with thrombospondin type 1 motif, 3			FGF12
ADAMTS5	ADAM metallopeptidase with thrombospondin type 1 motif, 5			FOXP2
ADAMTS7	ADAM metallopeptidase with thrombospondin type 1 motif, 7			FZD8
ADAMTS8	ADAM metallopeptidase with thrombospondin type 1 motif, 8			GABBR2
ADCY1	adenylate cyclase 1 (brain)			GALNT3
ADCY5	adenylate cyclase 5			GRIN1
ADCY6	adenylate cyclase 6			HOXB9
ADCY8	adenylate cyclase 8 (brain)			HOXD8
ADCY9	adenylate cyclase 9			HTR7
ADGRA2	adhesion G protein-coupled receptor A2			IGFBP5
ADGRB1	adhesion G protein-coupled receptor B1			IL6R
ADGRB2	adhesion G protein-coupled receptor B2			IRX1
ADGRD1	adhesion G protein-coupled receptor D1			IRX2
ADGRL3	adhesion G protein-coupled receptor L3			KAZALD1
ADM	adrenomedullin			KCNJ6
ADORA1	adenosine A1 receptor			LAMA5
ADPRHL2	ADP-ribosylhydrolase like 2			LEF1
ADRA1A	adrenoceptor alpha 1A			LGR5
ADRA1D	adrenoceptor alpha 1D			LTBP1
ADRA2A	adrenoceptor alpha 2A			NDNF
ADRA2B	adrenoceptor alpha 2B			NEFL
ADRA2C	adrenoceptor alpha 2C			NPTX1
ADRB1	adrenoceptor beta 1			NR4A2
AEBP1	AE binding protein 1			NTNG1
AES	amino-terminal enhancer of split			PANX2
AFAP1	actin filament associated protein 1			PAX3
AFF3	AF4/FMR2 family, member 3			PAX9
AFG3L2	AFG3-like AAA ATPase 2			PCDH10
AGAP2	ArfGAP with GTPase domain, ankyrin repeat and PH domain 2			PDE4C
AGPAT1	1-acylglycerol-3-phosphate O-acyltransferase 1			PLXNA4
AGPAT9	1-acylglycerol-3-phosphate O-acyltransferase 9			POU3F1
AHSG	alpha-2-HS-glycoprotein			PPARGC1B
AICDA	activation-induced cytidine deaminase			PREX1
AIF1L	allograft inflammatory factor 1-like			PTGER3
AIMP1	aminoacyl tRNA synthetase complex-interacting multifunctional protein 1			PTGER4
AK5	adenylate kinase 5			PTHLH
ALDH1A2	aldehyde dehydrogenase 1 family, member A2			PTPRU
ALDH1A3	aldehyde dehydrogenase 1 family, member A3			RELN
ALDH1L1	aldehyde dehydrogenase 1 family, member L1			RET
ALG12	ALG12, alpha-1,6-mannosyltransferase			RHBDL3
ALOX12	arachidonate 12-lipoxygenase			RIMS2
ALPL	alkaline phosphatase, liver/bone/kidney			RIPK4
ALX3	ALX homeobox 3			RNF150
ALX4	ALX homeobox 4			SCN4B
AMER2	APC membrane recruitment protein 2			SCN5A
AMH	anti-Mullerian hormone			SCUBE2
ANKRD33B	ankyrin repeat domain 33B			SHISA3
ANKRD34A	ankyrin repeat domain 34A			SORBS1
ANKRD34B	ankyrin repeat domain 34B			SPATA13
ANKRD63	ankyrin repeat domain 63			SRGAP3
ANKS1A	ankyrin repeat and sterile alpha motif domain containing 1A			SRRM3
ANKS1B	ankyrin repeat and sterile alpha motif domain containing 1B			ST8SIA2
ANO1	anoctamin 1, calcium activated chloride channel			TENM4
ANTXR2	anthrax toxin receptor 2			TGFBR2
ANXA2	annexin A2			THBD
AOC2	amine oxidase, copper containing 2 (retina-specific)			TMCC3
AOX1	aldehyde oxidase 1			TMEM179
AP3D1	adaptor-related protein complex 3, delta 1 subunit			TMEM30B
AP4S1	adaptor-related protein complex 4, sigma 1 subunit			TRPC3
APLN	apelin			TSPAN15
APOA1	apolipoprotein A-I			ZIC1
APOA4	apolipoprotein A-IV			ZNF521
APOBEC4	apolipoprotein B mRNA editing enzyme, catalytic polypeptide-like 4 (putative)
APOF	apolipoprotein F
APP	amyloid beta (A4) precursor protein
APPBP2	amyloid beta precursor protein (cytoplasmic tail) binding protein 2
AQP3	aquaporin 3 (Gill blood group)
AQP5	aquaporin 5
AR	androgen receptor
ARG2	arginase 2
ARHGAP10	Rho GTPase activating protein 10
ARHGAP20	Rho GTPase activating protein 20
ARHGAP22	Rho GTPase activating protein 22
ARHGAP27	Rho GTPase activating protein 27
ARHGAP4	Rho GTPase activating protein 4
ARHGEF17	Rho guanine nucleotide exchange factor (GEF) 17
ARHGEF26	Rho guanine nucleotide exchange factor (GEF) 26
ARHGEF28	Rho guanine nucleotide exchange factor (GEF) 28
ARHGEF40	Rho guanine nucleotide exchange factor (GEF) 40
ARID1B	AT rich interactive domain 1B (SWI1-like)
ARID2	AT rich interactive domain 2 (ARID, RFX-like)
ARID3C	AT rich interactive domain 3C (BRIGHT-like)
ARPC1B	actin related protein 2/3 complex, subunit 1B, 41kDa
ARSB	arylsulfatase B
ARSI	arylsulfatase family, member I
ASAH1	N-acylsphingosine amidohydrolase (acid ceramidase) 1
ASAP1	ArfGAP with SH3 domain, ankyrin repeat and PH domain 1
ASAP3	ArfGAP with SH3 domain, ankyrin repeat and PH domain 3
ASB8	ankyrin repeat and SOCS box containing 8
ASCL1	achaete-scute family bHLH transcription factor 1
ASCL2	achaete-scute family bHLH transcription factor 2
ASH1L	ash1 (absent, small, or homeotic)-like (Drosophila)
ASIC2	acid sensing (proton gated) ion channel 2
ASTN2	astrotactin 2
ATCAY	ataxia, cerebellar, Cayman type
ATOH1	atonal homolog 1 (Drosophila)
ATOH8	atonal homolog 8 (Drosophila)
ATP11A	ATPase, class VI, type 11A
ATP1A3	ATPase, Na+/K+ transporting, alpha 3 polypeptide
ATP2B3	ATPase, Ca++ transporting, plasma membrane 3
ATP5C1	ATP synthase, H+ transporting, mitochondrial F1 complex, gamma polypeptide 1
ATP5G2	ATP synthase, H+ transporting, mitochondrial Fo complex, subunit C2 (subunit 9)
ATP8B1	ATPase, aminophospholipid transporter, class I, type 8B, member 1
ATXN1	ataxin 1
AUTS2	autism susceptibility candidate 2
AVPR1A	arginine vasopressin receptor 1A
B3GAT2	beta-1,3-glucuronyltransferase 2
B3GNT6	UDP-GlcNAc:betaGal beta-1,3-N-acetylglucosaminyltransferase 6
B3GNT8	UDP-GlcNAc:betaGal beta-1,3-N-acetylglucosaminyltransferase 8
B4GALNT1	beta-1,4-N-acetyl-galactosaminyl transferase 1
B4GALNT2	beta-1,4-N-acetyl-galactosaminyl transferase 2
B4GALT7	xylosylprotein beta 1,4-galactosyltransferase, polypeptide 7
BACE2	beta-site APP-cleaving enzyme 2
BACH2	BTB and CNC homology 1, basic leucine zipper transcription factor 2
BAG6	BCL2-associated athanogene 6
BAHD1	bromo adjacent homology domain containing 1
BANF2	barrier to autointegration factor 2
BARHL2	BarH-like homeobox 2
BARX1	BARX homeobox 1
BARX2	BARX homeobox 2
BCAN	brevican
BCL11A	B-cell CLL/lymphoma 11A (zinc finger protein)
BCL11B	B-cell CLL/lymphoma 11B (zinc finger protein)
BCL2	B-cell CLL/lymphoma 2
BCL2L11	BCL2-like 11 (apoptosis facilitator)
BCL6	B-cell CLL/lymphoma 6
BCL7A	B-cell CLL/lymphoma 7A
BCOR	BCL6 corepressor
BCORL1	BCL6 corepressor-like 1
BDH2	3-hydroxybutyrate dehydrogenase, type 2
BDNF	brain-derived neurotrophic factor
BHLHA9	basic helix-loop-helix family, member a9
BHLHE22	basic helix-loop-helix family, member e22
BHLHE23	basic helix-loop-helix family, member e23
BHLHE40	basic helix-loop-helix family, member e40
BHLHE41	basic helix-loop-helix family, member e41
BICC1	BicC family RNA binding protein 1
BIN1	bridging integrator 1
BIRC6	baculoviral IAP repeat containing 6
BMI1	BMI1 proto-oncogene, polycomb ring finger
BMP1	bone morphogenetic protein 1
BMP2	bone morphogenetic protein 2
BMP3	bone morphogenetic protein 3
BMP4	bone morphogenetic protein 4
BMP6	bone morphogenetic protein 6
BMP7	bone morphogenetic protein 7
BMPER	BMP binding endothelial regulator
BNC1	basonuclin 1
BOC	BOC cell adhesion associated, oncogene regulated
BRD8	bromodomain containing 8
BRMS1L	breast cancer metastasis-suppressor 1-like
BRSK2	BR serine/threonine kinase 2
BSG	basigin (Ok blood group)
BTBD11	BTB (POZ) domain containing 11
BYSL	bystin-like
C10ORF11	chromosome 10 open reading frame 11
C11ORF87	chromosome 11 open reading frame 87
C11ORF96	chromosome 11 open reading frame 96
C12ORF43	chromosome 12 open reading frame 43
C12ORF56	chromosome 12 open reading frame 56
C1ORF115	chromosome 1 open reading frame 115
C1QL1	complement component 1, q subcomponent-like 1
C1QL2	complement component 1, q subcomponent-like 2
C1QL3	complement component 1, q subcomponent-like 3
C1QL4	complement component 1, q subcomponent-like 4
C20ORF24	chromosome 20 open reading frame 24
C3ORF70	chromosome 3 open reading frame 70
C5ORF28	chromosome 5 open reading frame 28
C8G	complement component 8, gamma polypeptide
C9ORF172	chromosome 9 open reading frame 172
C9ORF50	chromosome 9 open reading frame 50
CA2	carbonic anhydrase II
CA4	carbonic anhydrase IV
CA7	carbonic anhydrase VII
CABLES1	Cdk5 and Abl enzyme substrate 1
CACHD1	cache domain containing 1
CACNA1A	calcium channel, voltage-dependent, P/Q type, alpha 1A subunit
CACNA1B	calcium channel, voltage-dependent, N type, alpha 1B subunit
CACNA1E	calcium channel, voltage-dependent, R type, alpha 1E subunit
CACNA1G	calcium channel, voltage-dependent, T type, alpha 1G subunit
CACNA1H	calcium channel, voltage-dependent, T type, alpha 1H subunit
CACNA1I	calcium channel, voltage-dependent, T type, alpha 1I subunit
CACNA2D2	calcium channel, voltage-dependent, alpha 2/delta subunit 2
CACNA2D3	calcium channel, voltage-dependent, alpha 2/delta subunit 3
CACNB2	calcium channel, voltage-dependent, beta 2 subunit
CACNB3	calcium channel, voltage-dependent, beta 3 subunit
CACNB4	calcium channel, voltage-dependent, beta 4 subunit
CACNG2	calcium channel, voltage-dependent, gamma subunit 2
CACNG4	calcium channel, voltage-dependent, gamma subunit 4
CADM2	cell adhesion molecule 2
CADM3	cell adhesion molecule 3
CALCR	calcitonin receptor
CALHM1	calcium homeostasis modulator 1
CALN1	calneuron 1
CAMK1D	calcium/calmodulin-dependent protein kinase ID
CAMK2B	calcium/calmodulin-dependent protein kinase II beta
CAMK2D	calcium/calmodulin-dependent protein kinase II delta
CAMK2N1	calcium/calmodulin-dependent protein kinase II inhibitor 1
CAMK4	calcium/calmodulin-dependent protein kinase IV
CAMKK1	calcium/calmodulin-dependent protein kinase kinase 1, alpha
CAMTA1	calmodulin binding transcription activator 1
CAPN2	calpain 2, (m/II) large subunit
CASKIN1	CASK interacting protein 1
CASP7	caspase 7, apoptosis-related cysteine peptidase
CASZ1	castor zinc finger 1
CBFA2T3	core-binding factor, runt domain, alpha subunit 2; translocated to, 3
CBLN1	cerebellin 1 precursor
CBX4	chromobox homolog 4
CBX8	chromobox homolog 8
CCBE1	collagen and calcium binding EGF domains 1
CCDC102A	coiled-coil domain containing 102A
CCDC177	coiled-coil domain containing 177
CCDC30	coiled-coil domain containing 30
CCDC79	coiled-coil domain containing 79
CCDC85C	coiled-coil domain containing 85C
CCND2	cyclin D2
CCNF	cyclin F
CCNJL	cyclin J-like
CCNO	cyclin O
CCNT1	cyclin T1
CCPG1	cell cycle progression 1
CCR10	chemokine (C-C motif) receptor 10
CCR9	chemokine (C-C motif) receptor 9
CCS	copper chaperone for superoxide dismutase
CD160	CD160 molecule
CD24	CD24 molecule
CD244	CD244 molecule, natural killer cell receptor 2B4
CD5	CD5 molecule
CD83	CD83 molecule
CDC42BPB	CDC42 binding protein kinase beta (DMPK-like)
CDC42EP1	CDC42 effector protein (Rho GTPase binding) 1
CDCA4	cell division cycle associated 4
CDH11	cadherin 11, type 2, OB-cadherin (osteoblast)
CDH2	cadherin 2, type 1, N-cadherin (neuronal)
CDH20	cadherin 20, type 2
CDH22	cadherin 22, type 2
CDH3	cadherin 3, type 1, P-cadherin (placental)
CDH4	cadherin 4, type 1, R-cadherin (retinal)
CDH8	cadherin 8, type 2
CDK14	cyclin-dependent kinase 14
CDK5R2	cyclin-dependent kinase 5, regulatory subunit 2 (p39)
CDK5RAP2	CDK5 regulatory subunit associated protein 2
CDK8	cyclin-dependent kinase 8
CDKN1C	cyclin-dependent kinase inhibitor 1C (p57, Kip2)
CDKN2A	cyclin-dependent kinase inhibitor 2A
CDKN2C	cyclin-dependent kinase inhibitor 2C (p18, inhibits CDK4)
CDS1	CDP-diacylglycerol synthase (phosphatidate cytidylyltransferase) 1
CDX2	caudal type homeobox 2
CEBPA	CCAAT/enhancer binding protein (C/EBP), alpha
CECR2	cat eye syndrome chromosome region, candidate 2
CECR6	cat eye syndrome chromosome region, candidate 6
CELF4	CUGBP, Elav-like family member 4
CELSR1	cadherin, EGF LAG seven-pass G-type receptor 1
CELSR3	cadherin, EGF LAG seven-pass G-type receptor 3
CENPE	centromere protein E, 312kDa
CEP131	centrosomal protein 131kDa
CEP170B	centrosomal protein 170B
CEP350	centrosomal protein 350kDa
CERK	ceramide kinase
CERS1	ceramide synthase 1
CHADL	chondroadherin-like
CHAT	choline O-acetyltransferase
CHD3	chromodomain helicase DNA binding protein 3
CHGB	chromogranin B
CHL1	cell adhesion molecule L1-like
CHRAC1	chromatin accessibility complex 1
CHRD	chordin
CHRM3	cholinergic receptor, muscarinic 3
CHRNA5	cholinergic receptor, nicotinic, alpha 5 (neuronal)
CHST12	carbohydrate (chondroitin 4) sulfotransferase 12
CHST15	carbohydrate (N-acetylgalactosamine 4-sulfate 6-O) sulfotransferase 15
CHST2	carbohydrate (N-acetylglucosamine-6-O) sulfotransferase 2
CHST7	carbohydrate (N-acetylglucosamine 6-O) sulfotransferase 7
CHST8	carbohydrate (N-acetylgalactosamine 4-0) sulfotransferase 8
CHSY3	chondroitin sulfate synthase 3
CILP2	cartilage intermediate layer protein 2
CITED1	Cbp/p300-interacting transactivator, with Glu/Asp-rich carboxy-terminal domain, 1
CITED4	Cbp/p300-interacting transactivator, with Glu/Asp-rich carboxy-terminal domain, 4
CLCC1	chloride channel CLIC-like 1
CLCF1	cardiotrophin-like cytokine factor 1
CLCN2	chloride channel, voltage-sensitive 2
CLDN11	claudin 11
CLDN23	claudin 23
CLDN3	claudin 3
CLIC6	chloride intracellular channel 6
CLIP1	CAP-GLY domain containing linker protein 1
CLSTN1	calsyntenin 1
CLSTN2	calsyntenin 2
CMAHP	cytidine monophospho-N-acetylneuraminic acid hydroxylase, pseudogene
CNGB1	cyclic nucleotide gated channel beta 1
CNIH3	cornichon family AMPA receptor auxiliary protein 3
CNN2	calponin 2
CNPPD1	cyclin Pas1/PHO80 domain containing 1
CNPY1	canopy FGF signaling regulator 1
CNTNAP1	contactin associated protein 1
COCH	cochlin
COL12A1	collagen, type XII, alpha 1
COL13A1	collagen, type XIII, alpha 1
COL14A1	collagen, type XIV, alpha 1
COL15A1	collagen, type XV, alpha 1
COL23A1	collagen, type XXIII, alpha 1
COL25A1	collagen, type XXV, alpha 1
COL26A1	collagen, type XXVI, alpha 1
COL27A1	collagen, type XXVII, alpha 1
COL2A1	collagen, type II, alpha 1
COL4A1	collagen, type IV, alpha 1
COL4A2	collagen, type IV, alpha 2
COL5A1	collagen, type V, alpha 1
COL6A3	collagen, type VI, alpha 3
COLEC12	collectin sub-family member 12
COLGALT2	collagen beta(1-O)galactosyltransferase 2
COMMD3	COMM domain containing 3
COMP	cartilage oligomeric matrix protein
CORO1C	coronin, actin binding protein, 1C
CPEB1	cytoplasmic polyadenylation element binding protein 1
CPEB2	cytoplasmic polyadenylation element binding protein 2
CPED1	cadherin-like and PC-esterase domain containing 1
CPNE7	copine VII
CPSF1	cleavage and polyadenylation specific factor 1, 160kDa
CPSF4	cleavage and polyadenylation specific factor 4, 30kDa
CR2	complement component (3d/Epstein Barr virus) receptor 2
CRABP1	cellular retinoic acid binding protein 1
CRB3	crumbs family member 3
CRCP	CGRP receptor component
CRHR1	corticotropin releasing hormone receptor 1
CRHR2	corticotropin releasing hormone receptor 2
CRISPLD2	cysteine-rich secretory protein LCCL domain containing 2
CRLF1	cytokine receptor-like factor 1
CRTAC1	cartilage acidic protein 1
CRTC3	CREB regulated transcription coactivator 3
CRYBA2	crystallin, beta A2
CRYBG3	beta-gamma crystallin domain containing 3
CSF1	colony stimulating factor 1 (macrophage)
CSF2RA	colony stimulating factor 2 receptor, alpha, low-affinity (granulocyte-macrophage)
CSGALNACT1	chondroitin sulfate N-acetylgalactosaminyltransferase 1
CSMD1	CUB and Sushi multiple domains 1
CTDSPL	CTD (carboxy-terminal domain, RNA polymerase II, polypeptide A) small phosphatase-like
CTDSPL2	CTD (carboxy-terminal domain, RNA polymerase II, polypeptide A) small phosphatase like 2
CTH	cystathionine gamma-lyase
CTIF	CBP80/20-dependent translation initiation factor
CTNNA3	catenin (cadherin-associated protein), alpha 3
CTNNB1	catenin (cadherin-associated protein), beta 1, 88kDa
CTNNBIP1	catenin, beta interacting protein 1
CTNND2	catenin (cadherin-associated protein), delta 2
CXCL12	chemokine (C-X-C motif) ligand 12
CXCL14	chemokine (C-X-C motif) ligand 14
CXCR4	chemokine (C-X-C motif) receptor 4
CXXC4	CXXC finger protein 4
CYHR1	cysteine/histidine-rich 1
CYP19A1	cytochrome P450, family 19, subfamily A, polypeptide 1
CYP1B1	cytochrome P450, family 1, subfamily B, polypeptide 1
CYP24A1	cytochrome P450, family 24, subfamily A, polypeptide 1
CYP26A1	cytochrome P450, family 26, subfamily A, polypeptide 1
CYP27B1	cytochrome P450, family 27, subfamily B, polypeptide 1
CYP2U1	cytochrome P450, family 2, subfamily U, polypeptide 1
CYP2W1	cytochrome P450, family 2, subfamily W, polypeptide 1
DACH1	dachshund family transcription factor 1
DAP	death-associated protein
DBX1	developing brain homeobox 1
DCAF15	DDB1 and CUL4 associated factor 15
DCAF5	DDB1 and CUL4 associated factor 5
DCBLD1	discoidin, CUB and LCCL domain containing 1
DCLK2	doublecortin-like kinase 2
DCTPP1	dCTP pyrophosphatase 1
DDR1	discoidin domain receptor tyrosine kinase 1
DDX23	DEAD (Asp-Glu-Ala-Asp) box polypeptide 23
DDX27	DEAD (Asp-Glu-Ala-Asp) box polypeptide 27
DDX3X	DEAD (Asp-Glu-Ala-Asp) box helicase 3, X-linked
DDX54	DEAD (Asp-Glu-Ala-Asp) box polypeptide 54
DENND3	DENN/MADD domain containing 3
DENND6A	DENN/MADD domain containing 6A
DEPTOR	DEP domain containing MTOR-interacting protein
DGAT1	diacylglycerol O-acyltransferase 1
DGAT2	diacylglycerol O-acyltransferase 2
DGCR2	DiGeorge syndrome critical region gene 2
DGKA	diacylglycerol kinase, alpha 80kDa
DGKG	diacylglycerol kinase, gamma 90kDa
DGKI	diacylglycerol kinase, iota
DHH	desert hedgehog
DHODH	dihydroorotate dehydrogenase (quinone)
DHRS3	dehydrogenase/reductase (SDR family) member 3
DHX37	DEAH (Asp-Glu-Ala-His) box polypeptide 37
DIO3	deiodinase, iodothyronine, type III
DIP2A	DIP2 disco-interacting protein 2 homolog A (Drosophila)
DIRAS1	DIRAS family, GTP-binding RAS-like 1
DIRAS2	DIRAS family, GTP-binding RAS-like 2
DISC1	disrupted in schizophrenia 1
DISP2	dispatched homolog 2 (Drosophila)
DKK2	dickkopf WNT signaling pathway inhibitor 2
DLGAP2	discs, large (Drosophila) homolog-associated protein 2
DLGAP4	discs, large (Drosophila) homolog-associated protein 4
DLK1	delta-like 1 homolog (Drosophila)
DLK2	delta-like 2 homolog (Drosophila)
DLL1	delta-like 1 (Drosophila)
DLL4	delta-like 4 (Drosophila)
DLX1	distal-less homeobox 1
DLX2	distal-less homeobox 2
DLX3	distal-less homeobox 3
DLX4	distal-less homeobox 4
DLX5	distal-less homeobox 5
DMBX1	diencephalon/mesencephalon homeobox 1
DMRT1	doublesex and mab-3 related transcription factor 1
DMRT2	doublesex and mab-3 related transcription factor 2
DMRT3	doublesex and mab-3 related transcription factor 3
DMRTA1	DMRT-like family A1
DMRTA2	DMRT-like family A2
DNAH10	dynein, axonemal, heavy chain 10
DNAH17	dynein, axonemal, heavy chain 17
DNAH2	dynein, axonemal, heavy chain 2
DNAH8	dynein, axonemal, heavy chain 8
DNAJA4	DnaJ (Hsp40) homolog, subfamily A, member 4
DNMT3A	DNA (cytosine-5-)-methyltransferase 3 alpha
DNMT3B	DNA (cytosine-5-)-methyltransferase 3 beta
DOC2B	double C2-like domains, beta
DOCK1	dedicator of cytokinesis 1
DOCK9	dedicator of cytokinesis 9
DOPEY2	dopey family member 2
DOT1L	DOT1-like histone H3K79 methyltransferase
DPF3	D4, zinc and double PHD fingers, family 3
DPP10	dipeptidyl-peptidase 10 (non-functional)
DPY19L3	dpy-19-like 3 (C. elegans)
DPYSL4	dihydropyrimidinase-like 4
DPYSL5	dihydropyrimidinase-like 5
DRGX	dorsal root ganglia homeobox
DSCAML1	Down syndrome cell adhesion molecule like 1
DST	dystonin
DUOX2	dual oxidase 2
DUOXA1	dual oxidase maturation factor 1
DUOXA2	dual oxidase maturation factor 2
DUS3L	dihydrouridine synthase 3-like (S. cerevisiae)
DUSP2	dual specificity phosphatase 2
DUSP26	dual specificity phosphatase 26 (putative)
DUSP4	dual specificity phosphatase 4
DUSP5	dual specificity phosphatase 5
DZIP1L	DAZ interacting zinc finger protein 1-like
E2F3	E2F transcription factor 3
EBF1	early B-cell factor 1
EBF2	early B-cell factor 2
EBF3	early B-cell factor 3
EBF4	early B-cell factor 4
ECEL1	endothelin converting enzyme-like 1
EDIL3	EGF-like repeats and discoidin I-like domains 3
EDN1	endothelin 1
EFCC1	EF-hand and coiled-coil domain containing 1
EFHD1	EF-hand domain family, member D1
EFNA2	ephrin-A2
EFNA3	ephrin-A3
EFNA5	ephrin-A5
EFNB2	ephrin-B2
EFR3B	EFR3 homolog B (S. cerevisiae)
EFS	embryonal Fyn-associated substrate
EGFLAM	EGF-like, fibronectin type III and laminin G domains
EGLN1	egl-9 family hypoxia-inducible factor 1
EGLN3	egl-9 family hypoxia-inducible factor 3
EGR2	early growth response 2
EGR3	early growth response 3
EGR4	early growth response 4
EIF3D	eukaryotic translation initiation factor 3, subunit D
EIF4G3	eukaryotic translation initiation factor 4 gamma, 3
ELFN1	extracellular leucine-rich repeat and fibronectin type III domain containing 1
ELFN2	extracellular leucine-rich repeat and fibronectin type III domain containing 2
ELOVL4	ELOVL fatty acid elongase 4
ELP6	elongator acetyltransferase complex subunit 6
EMC3	ER membrane protein complex subunit 3
EMID1	EMI domain containing 1
EMILIN2	elastin microfibril interfacer 2
EMILIN3	elastin microfibril interfacer 3
EMX1	empty spiracles homeobox 1
EMX2	empty spiracles homeobox 2
EN1	engrailed homeobox 1
EN2	engrailed homeobox 2
ENPP1	ectonucleotide pyrophosphatase/phosphodiesterase 1
ENTHD1	ENTH domain containing 1
EOMES	eomesodermin
EP300	E1A binding protein p300
EPB41L2	erythrocyte membrane protein band 4.1-like 2
EPHA10	EPH receptor A10
EPHA4	EPH receptor A4
EPHA5	EPH receptor A5
EPHA6	EPH receptor A6
EPHA7	EPH receptor A7
EPHA8	EPH receptor A8
EPHB1	EPH receptor B1
EPHX3	epoxide hydrolase 3
EPHX4	epoxide hydrolase 4
EPPK1	epiplakin 1
ERCC4	excision repair cross-complementation group 4
ERCC8	excision repair cross-complementation group 8
ESPN	espin
ESR2	estrogen receptor 2 (ER beta)
ESRP1	epithelial splicing regulatory protein 1
ESRRB	estrogen-related receptor beta
ESX1	ESX homeobox 1
ETS1	v-ets avian erythroblastosis virus E26 oncogene homolog 1
EVA1A	eva-1 homolog A (C. elegans)
EVA1C	eva-1 homolog C (C. elegans)
EVX1	even-skipped homeobox 1
EVX2	even-skipped homeobox 2
EXTL1	exostosin-like glycosyltransferase 1
EYA4	EYA transcriptional coactivator and phosphatase 4
F12	coagulation factor XII (Hageman factor)
FADS2	fatty acid desaturase 2
FADS3	fatty acid desaturase 3
FADS6	fatty acid desaturase 6
FAM110C	family with sequence similarity 110, member C
FAM114A1	family with sequence similarity 114, member A1
FAM129B	family with sequence similarity 129, member B
FAM131B	family with sequence similarity 131, member B
FAM149B1	family with sequence similarity 149, member B1
FAM155B	family with sequence similarity 155, member B
FAM163A	family with sequence similarity 163, member A
FAM171B	family with sequence similarity 171, member B
FAM181B	family with sequence similarity 181, member B
FAM193B	family with sequence similarity 193, member B
FAM19A5	family with sequence similarity 19 (chemokine (C-C motif)-like), member A5
FAM212A	family with sequence similarity 212, member A
FAM212B	family with sequence similarity 212, member B
FAM217B	family with sequence similarity 217, member B
FAM229A	family with sequence similarity 229, member A
FAM43A	family with sequence similarity 43, member A
FAM43B	family with sequence similarity 43, member B
FAM69C	family with sequence similarity 69, member C
FAM72A	family with sequence similarity 72, member A
FAM73A	family with sequence similarity 73, member A
FAM78A	family with sequence similarity 78, member A
FAM83H	family with sequence similarity 83, member H
FAM84A	family with sequence similarity 84, member A
FARP1	FERM, RhoGEF (ARHGEF) and pleckstrin domain protein 1 (chondrocyte-derived)
FARSA	phenylalanyl-tRNA synthetase, alpha subunit
FAT4	FAT atypical cadherin 4
FBN1	fibrillin 1
FBN2	fibrillin 2
FBRSL1	fibrosin-like 1
FBXL18	F-box and leucine-rich repeat protein 18
FBXL19	F-box and leucine-rich repeat protein 19
FBXL20	F-box and leucine-rich repeat protein 20
FBXL21	F-box and leucine-rich repeat protein 21 (gene/pseudogene)
FBXO17	F-box protein 17
FBXO2	F-box protein 2
FBXO25	F-box protein 25
FBXO32	F-box protein 32
FDPS	farnesyl diphosphate synthase
FES	FES proto-oncogene, tyrosine kinase
FEV	FEV (ETS oncogene family)
FEZF2	FEZ family zinc finger 2
FFAR4	free fatty acid receptor 4
FGD2	FYVE, RhoGEF and PH domain containing 2
FGF12	fibroblast growth factor 12
FGF16	fibroblast growth factor 16
FGF19	fibroblast growth factor 19
FGF20	fibroblast growth factor 20
FGF3	fibroblast growth factor 3
FGF4	fibroblast growth factor 4
FGF5	fibroblast growth factor 5
FGF8	fibroblast growth factor 8 (androgen-induced)
FGF9	fibroblast growth factor 9
FGFR2	fibroblast growth factor receptor 2
FGFR3	fibroblast growth factor receptor 3
FHDC1	FH2 domain containing 1
FHOD1	formin homology 2 domain containing 1
FIBCD1	fibrinogen C domain containing 1
FILIP1L	filamin A interacting protein 1-like
FJX1	four jointed box 1 (Drosophila)
FKBP8	FK506 binding protein 8, 38kDa
FLI1	Fli-1 proto-oncogene, ETS transcription factor
FLNA	filamin A, alpha
FLNB	filamin B, beta
FLNC	filamin C, gamma
FLRT2	fibronectin leucine rich transmembrane protein 2
FLT1	fms-related tyrosine kinase 1
FLT3	fms-related tyrosine kinase 3
FLYWCH1	FLYWCH-type zinc finger 1
FNDC3B	fibronectin type III domain containing 3B
FOSL2	FOS-like antigen 2
FOXA1	forkhead box A1
FOXA2	forkhead box A2
FOXB1	forkhead box B1
FOXB2	forkhead box B2
FOXC1	forkhead box C1
FOXC2	forkhead box C2
FOXD1	forkhead box D1
FOXD2	forkhead box D2
FOXD3	forkhead box D3
FOXD4	forkhead box D4
FOXE1	forkhead box E1
FOXE3	forkhead box E3
FOXF1	forkhead box F1
FOXF2	forkhead box F2
FOXG1	forkhead box G1
FOXK1	forkhead box K1
FOXL1	forkhead box L1
FOXL2	forkhead box L2
FOXN4	forkhead box N4
FOXO6	forkhead box O6
FOXP2	forkhead box P2
FOXQ1	forkhead box Q1
FOXRED2	FAD-dependent oxidoreductase domain containing 2
FRAS1	Fraser extracellular matrix complex subunit 1
FREM2	FRAS1 related extracellular matrix protein 2
FRZB	frizzled-related protein
FST	follistatin
FSTL3	follistatin-like 3 (secreted glycoprotein)
FSTL4	follistatin-like 4
FUT4	fucosyltransferase 4 (alpha (1,3) fucosyltransferase, myeloid-specific)
FXYD1	FXYD domain containing ion transport regulator 1
FZD1	frizzled class receptor 1
FZD10	frizzled class receptor 10
FZD2	frizzled class receptor 2
FZD4	frizzled class receptor 4
FZD8	frizzled class receptor 8
G3BP1	GTPase activating protein (SH3 domain) binding protein 1
GAB2	GRB2-associated binding protein 2
GABBR1	gamma-aminobutyric acid (GABA) B receptor, 1
GABBR2	gamma-aminobutyric acid (GABA) B receptor, 2
GABRA1	gamma-aminobutyric acid (GABA) A receptor, alpha 1
GABRA5	gamma-aminobutyric acid (GABA) A receptor, alpha 5
GAD1	glutamate decarboxylase 1 (brain, 67kDa)
GAD2	glutamate decarboxylase 2 (pancreatic islets and brain, 65kDa)
GADD45G	growth arrest and DNA-damage-inducible, gamma
GAK	cyclin G associated kinase
GALNT12	polypeptide N-acetylgalactosaminyltransferase 12
GALNT14	polypeptide N-acetylgalactosaminyltransferase 14
GALNT16	polypeptide N-acetylgalactosaminyltransferase 16
GALNT3	polypeptide N-acetylgalactosaminyltransferase 3
GALNT6	polypeptide N-acetylgalactosaminyltransferase 6
GALNT9	polypeptide N-acetylgalactosaminyltransferase 9
GALR1	galanin receptor 1
GALR2	galanin receptor 2
GALR3	galanin receptor 3
GAREM	GRB2 associated, regulator of MAPK1
GAS1	growth arrest-specific 1
GAS2L2	growth arrest-specific 2 like 2
GAS6	growth arrest-specific 6
GAS8	growth arrest-specific 8
GATA2	GATA binding protein 2
GATA3	GATA binding protein 3
GATA4	GATA binding protein 4
GATA5	GATA binding protein 5
GATA6	GATA binding protein 6
GBX1	gastrulation brain homeobox 1
GBX2	gastrulation brain homeobox 2
GCGR	glucagon receptor
GDF10	growth differentiation factor 10
GDF15	growth differentiation factor 15
GDF6	growth differentiation factor 6
GDF7	growth differentiation factor 7
GDNF	glial cell derived neurotrophic factor
GDPD5	glycerophosphodiester phosphodiesterase domain containing 5
GFI1	growth factor independent 1 transcription repressor
GFOD1	glucose-fructose oxidoreductase domain containing 1
GFRA1	GDNF family receptor alpha 1
GFRA2	GDNF family receptor alpha 2
GFRA4	GDNF family receptor alpha 4
GGA1	golgi-associated, gamma adaptin ear containing, ARF binding protein 1
GGN	gametogenetin
GHSR	growth hormone secretagogue receptor
GIT1	G protein-coupled receptor kinase interacting ArfGAP 1
GJC2	gap junction protein, gamma 2, 47kDa
GLI1	GLI family zinc finger 1
GLIS1	GLIS family zinc finger 1
GLIS3	GLIS family zinc finger 3
GNAL	guanine nucleotide binding protein (G protein), alpha activating activity polypeptide, olfactory type
GNAS	GNAS complex locus
GNG7	guanine nucleotide binding protein (G protein), gamma 7
GOLGA7B	golgin A7 family, member B
GOLIM4	golgi integral membrane protein 4
GP1BB	glycoprotein Ib (platelet), beta polypeptide
GPAA1	glycosylphosphatidylinositol anchor attachment 1
GPC1	glypican 1
GPC3	glypican 3
GPC6	glypican 6
GPM6B	glycoprotein M6B
GPN3	GPN-loop GTPase 3
GPR1	G protein-coupled receptor 1
GPR150	G protein-coupled receptor 150
GPR173	G protein-coupled receptor 173
GPR176	G protein-coupled receptor 176
GPR27	G protein-coupled receptor 27
GPR50	G protein-coupled receptor 50
GPR88	G protein-coupled receptor 88
GPRC5B	G protein-coupled receptor, class C, group 5, member B
GPRC5C	G protein-coupled receptor, class C, group 5, member C
GPRIN2	G protein regulated inducer of neurite outgrowth 2
GRAMD1B	GRAM domain containing 1B
GRAP	GRB2-related adaptor protein
GRB10	growth factor receptor-bound protein 10
GRB14	growth factor receptor-bound protein 14
GREB1	growth regulation by estrogen in breast cancer 1
GREM1	gremlin 1, DAN family BMP antagonist
GRHL2	grainyhead-like 2 (Drosophila)
GRID1	glutamate receptor, ionotropic, delta 1
GRIK1	glutamate receptor, ionotropic, kainate 1
GRIK3	glutamate receptor, ionotropic, kainate 3
GRIK4	glutamate receptor, ionotropic, kainate 4
GRIN1	glutamate receptor, ionotropic, N-methyl D-aspartate 1
GRIN2B	glutamate receptor, ionotropic, N-methyl D-aspartate 2B
GRIN2C	glutamate receptor, ionotropic, N-methyl D-aspartate 2C
GRIN3B	glutamate receptor, ionotropic, N-methyl-D-aspartate 3B
GRIP1	glutamate receptor interacting protein 1
GRK5	G protein-coupled receptor kinase 5
GRM1	glutamate receptor, metabotropic 1
GRM7	glutamate receptor, metabotropic 7
GRM8	glutamate receptor, metabotropic 8
GRP	gastrin-releasing peptide
GSC	goosecoid homeobox
GSC2	goosecoid homeobox 2
GSX1	GS homeobox 1
GSX2	GS homeobox 2
HAND1	heart and neural crest derivatives expressed 1
HAND2	heart and neural crest derivatives expressed 2
HAPLN4	hyaluronan and proteoglycan link protein 4
HAS1	hyaluronan synthase 1
HAS2	hyaluronan synthase 2
HCN2	hyperpolarization activated cyclic nucleotide gated potassium channel 2
HCN4	hyperpolarization activated cyclic nucleotide gated potassium channel 4
HCRTR1	hypocretin (orexin) receptor 1
HDGFRP3	hepatoma-derived growth factor, related protein 3
HEATR3	HEAT repeat containing 3
HECTD2	HECT domain containing E3 ubiquitin protein ligase 2
HECTD4	HECT domain containing E3 ubiquitin protein ligase 4
HEG1	heart development protein with EGF-like domains 1
HELT	helt bHLH transcription factor
HENMT1	HEN1 methyltransferase homolog 1 (Arabidopsis)
HES2	hes family bHLH transcription factor 2
HES3	hes family bHLH transcription factor 3
HES5	hes family bHLH transcription factor 5
HES6	hes family bHLH transcription factor 6
HES7	hes family bHLH transcription factor 7
HEY1	hes-related family bHLH transcription factor with YRPW motif 1
HGH1	HGH1 homolog (S. cerevisiae)
HGS	hepatocyte growth factor-regulated tyrosine kinase substrate
HHIP	hedgehog interacting protein
HHIPL1	HHIP-like 1
HIC1	hypermethylated in cancer 1
HIP1	huntingtin interacting protein 1
HIVEP2	human immunodeficiency virus type I enhancer binding protein 2
HKDC1	hexokinase domain containing 1
HLA-A	major histocompatibility complex, class I, A
HLA-DQB1	major histocompatibility complex, class II, DQ beta 1
HLF	hepatic leukemia factor
HLX	H2.0-like homeobox
HMBOX1	homeobox containing 1
HMGA2	high mobility group AT-hook 2
HMHA1	histocompatibility (minor) HA-1
HMX1	H6 family homeobox 1
HMX2	H6 family homeobox 2
HMX3	H6 family homeobox 3
HNF1B	HNF1 homeobox B
HNRNPM	heterogeneous nuclear ribonucleoprotein M
HOMER2	homer scaffolding protein 2
HOXA10	homeobox A10
HOXA11	homeobox A11
HOXA13	homeobox A13
HOXA2	homeobox A2
HOXA3	homeobox A3
HOXA5	homeobox A5
HOXA6	homeobox A6
HOXA7	homeobox A7
HOXA9	homeobox A9
HOXB1	homeobox B1
HOXB13	homeobox B13
HOXB2	homeobox B2
HOXB3	homeobox B3
HOXB4	homeobox B4
HOXB5	homeobox B5
HOXB6	homeobox B6
HOXB7	homeobox B7
HOXB8	homeobox B8
HOXB9	homeobox B9
HOXC10	homeobox C10
HOXC11	homeobox C11
HOXC12	homeobox C12
HOXC13	homeobox C13
HOXC4	homeobox C4
HOXC5	homeobox C5
HOXC6	homeobox C6
HOXC8	homeobox C8
HOXC9	homeobox C9
HOXD10	homeobox D10
HOXD11	homeobox D11
HOXD12	homeobox D12
HOXD13	homeobox D13
HOXD3	homeobox D3
HOXD8	homeobox D8
HOXD9	homeobox D9
HPCAL4	hippocalcin like 4
HPSE	heparanase
HR	hair growth associated
HRASLS5	HRAS-like suppressor family, member 5
HRH3	histamine receptor H3
HRK	harakiri, BCL2 interacting protein
HS3ST2	heparan sulfate (glucosamine) 3-O-sulfotransferase 2
HS3ST3A1	heparan sulfate (glucosamine) 3-O-sulfotransferase 3A1
HS3ST3B1	heparan sulfate (glucosamine) 3-O-sulfotransferase 3B1
HS3ST5	heparan sulfate (glucosamine) 3-O-sulfotransferase 5
HS3ST6	heparan sulfate (glucosamine) 3-O-sulfotransferase 6
HS6ST2	heparan sulfate 6-O-sulfotransferase 2
HS6ST3	heparan sulfate 6-O-sulfotransferase 3
HSF4	heat shock transcription factor 4
HSPA2	heat shock 70kDa protein 2
HSPA5	heat shock 70kDa protein 5 (glucose-regulated protein, 78kDa)
HTR1A	5-hydroxytryptamine (serotonin) receptor 1A, G protein-coupled
HTR1B	5-hydroxytryptamine (serotonin) receptor 1B, G protein-coupled
HTR6	5-hydroxytryptamine (serotonin) receptor 6, G protein-coupled
HTR7	5-hydroxytryptamine (serotonin) receptor 7, adenylate cyclase-coupled
HTRA1	HtrA serine peptidase 1
HTRA4	HtrA serine peptidase 4
IBA57	IBA57, iron-sulfur cluster assembly homolog (S. cerevisiae)
ICMT	isoprenylcysteine carboxyl methyltransferase
ID3	inhibitor of DNA binding 3, dominant negative helix-loop-helix protein
ID4	inhibitor of DNA binding 4, dominant negative helix-loop-helix protein
IER5	immediate early response 5
IFT140	intraflagellar transport 140
IFT22	intraflagellar transport 22
IGDCC3	immunoglobulin superfamily, DCC subclass, member 3
IGF2	insulin-like growth factor 2
IGF2BP1	insulin-like growth factor 2 mRNA binding protein 1
IGF2BP2	insulin-like growth factor 2 mRNA binding protein 2
IGF2BP3	insulin-like growth factor 2 mRNA binding protein 3
IGFBP5	insulin-like growth factor binding protein 5
IGFBPL1	insulin-like growth factor binding protein-like 1
IGSF21	immunoglobin superfamily, member 21
IGSF23	immunoglobulin superfamily, member 23
IHH	indian hedgehog
IKBKAP	inhibitor of kappa light polypeptide gene enhancer in B-cells, kinase complex-associated protein
IKZF3	IKAROS family zinc finger 3 (Aiolos)
IL15RA	interleukin 15 receptor, alpha
IL1RAPL1	interleukin 1 receptor accessory protein-like 1
IL23A	interleukin 23, alpha subunit p19
IL6R	interleukin 6 receptor
INA	internexin neuronal intermediate filament protein, alpha
INHBB	inhibin, beta B
INSIG2	insulin induced gene 2
INSL3	insulin-like 3 (Leydig cell)
INSM1	insulinoma-associated 1
INSM2	insulinoma-associated 2
INTS7	integrator complex subunit 7
IRF2	interferon regulatory factor 2
IRF5	interferon regulatory factor 5
IRF8	interferon regulatory factor 8
IRS1	insulin receptor substrate 1
IRS4	insulin receptor substrate 4
IRX1	iroquois homeobox 1
IRX2	iroquois homeobox 2
IRX3	iroquois homeobox 3
IRX4	iroquois homeobox 4
IRX5	iroquois homeobox 5
IRX6	iroquois homeobox 6
ISL2	ISL LIM homeobox 2
ISLR2	immunoglobulin superfamily containing leucine-rich repeat 2
ITGA8	integrin, alpha 8
ITGB1	integrin, beta 1 (fibronectin receptor, beta polypeptide, antigen CD29 includes MDF2, MSK12)
ITGB4	integrin, beta 4
ITLN1	intelectin 1 (galactofuranose binding)
ITPKA	inositol-trisphosphate 3-kinase A
ITPKB	inositol-trisphosphate 3-kinase B
ITPR3	inositol 1,4,5-trisphosphate receptor, type 3
JADE1	jade family PHD finger 1
JADE2	jade family PHD finger 2
JAG1	jagged 1
JAK3	Janus kinase 3
JAKMIP1	janus kinase and microtubule interacting protein 1
JARID2	jumonji, AT rich interactive domain 2
JAZF1	JAZF zinc finger 1
JPH1	junctophilin 1
JPH3	junctophilin 3
JUN	jun proto-oncogene
KALRN	kalirin, RhoGEF kinase
KAZALD1	Kazal-type serine peptidase inhibitor domain 1
KBTBD12	kelch repeat and BTB (POZ) domain containing 12
KCNA1	potassium channel, voltage gated shaker related subfamily A, member 1
KCNA2	potassium channel, voltage gated shaker related subfamily A, member 2
KCNA6	potassium channel, voltage gated shaker related subfamily A, member 6
KCNC2	potassium channel, voltage gated Shaw related subfamily C, member 2
KCNC4	potassium channel, voltage gated Shaw related subfamily C, member 4
KCND3	potassium channel, voltage gated Shal related subfamily D, member 3
KCNG1	potassium channel, voltage gated modifier subfamily G, member 1
KCNG3	potassium channel, voltage gated modifier subfamily G, member 3
KCNH3	potassium channel, voltage gated eag related subfamily H, member 3
KCNH6	potassium channel, voltage gated eag related subfamily H, member 6
KCNIP1	Kv channel interacting protein 1
KCNJ4	potassium channel, inwardly rectifying subfamily J, member 4
KCNJ6	potassium channel, inwardly rectifying subfamily J, member 6
KCNJ9	potassium channel, inwardly rectifying subfamily J, member 9
KCNK1	potassium channel, two pore domain subfamily K, member 1
KCNK12	potassium channel, two pore domain subfamily K, member 12
KCNK13	potassium channel, two pore domain subfamily K, member 13
KCNK15	potassium channel, two pore domain subfamily K, member 15
KCNK2	potassium channel, two pore domain subfamily K, member 2
KCNK4	potassium channel, two pore domain subfamily K, member 4
KCNK9	potassium channel, two pore domain subfamily K, member 9
KCNMA1	potassium channel, calcium activated large conductance subfamily M alpha, member 1
KCNQ1	potassium channel, voltage gated KQT-like subfamily Q, member 1
KCNQ2	potassium channel, voltage gated KQT-like subfamily Q, member 2
KCNS3	potassium voltage-gated channel, modifier subfamily S, member 3
KCTD1	potassium channel tetramerization domain containing 1
KCTD12	potassium channel tetramerization domain containing 12
KCTD20	potassium channel tetramerization domain containing 20
KCTD8	potassium channel tetramerization domain containing 8
KDM2A	lysine (K)-specific demethylase 2A
KDM6B	lysine (K)-specific demethylase 6B
KDR	kinase insert domain receptor
KIAA1147	KIAA1147
KIAA1549L	KIAA1549-like
KIAA1804	mixed lineage kinase 4
KIF13A	kinesin family member 13A
KIF17	kinesin family member 17
KIF1A	kinesin family member 1A
KIF20A	kinesin family member 20A
KIF21A	kinesin family member 21A
KIF21B	kinesin family member 21B
KIF26A	kinesin family member 26A
KIF26B	kinesin family member 26B
KIN	Kin17 DNA and RNA binding protein
KIRREL3	kin of IRRE like 3 (Drosophila)
KITLG	KIT ligand
KL	klotho
KLF10	Kruppel-like factor 10
KLHDC1	kelch domain containing 1
KLHDC8A	kelch domain containing 8A
KLHL14	kelch-like family member 14
KLRG2	killer cell lectin-like receptor subfamily G, member 2
KREMEN2	kringle containing transmembrane protein 2
KRT83	keratin 83, type II
L3MBTL3	l(3)mbt-like 3 (Drosophila)
LAMA5	laminin, alpha 5
LAMB2	laminin, beta 2 (laminin S)
LAMC1	laminin, gamma 1 (formerly LAMB2)
LAMP5	lysosomal-associated membrane protein family, member 5
LARP1B	La ribonucleoprotein domain family, member 1B
LARS2	leucyl-tRNA synthetase 2, mitochondrial
LATS2	large tumor suppressor kinase 2
LBH	limb bud and heart development
LBX1	ladybird homeobox 1
LBX2	ladybird homeobox 2
LCN9	lipocalin 9
LEF1	lymphoid enhancer-binding factor 1
LEMD1	LEM domain containing 1
LETM1	leucine zipper-EF-hand containing transmembrane protein 1
LFNG	LFNG O-fucosylpeptide 3-beta-N-acetylglucosaminyltransferase
LGALS7	lectin, galactoside-binding, soluble, 7
LGR5	leucine-rich repeat containing G protein-coupled receptor 5
LGR6	leucine-rich repeat containing G protein-coupled receptor 6
LHFPL3	lipoma HMGIC fusion partner-like 3
LHX1	LIM homeobox 1
LHX2	LIM homeobox 2
LHX3	LIM homeobox 3
LHX4	LIM homeobox 4
LHX5	LIM homeobox 5
LHX6	LIM homeobox 6
LHX8	LIM homeobox 8
LHX9	LIM homeobox 9
LIFR	leukemia inhibitory factor receptor alpha
LIMA1	LIM domain and actin binding 1
LIMCH1	LIM and calponin homology domains 1
LIN28A	lin-28 homolog A (C. elegans)
LIN7A	lin-7 homolog A (C. elegans)
LIPG	lipase, endothelial
LITAF	lipopolysaccharide-induced TNF factor
LLGL1	lethal giant larvae homolog 1 (Drosophila)
LLGL2	lethal giant larvae homolog 2 (Drosophila)
LMF1	lipase maturation factor 1
LMF2	lipase maturation factor 2
LMNB2	lamin B2
LMO2	LIM domain only 2 (rhombotin-like 1)
LMTK3	lemur tyrosine kinase 3
LMX1A	LIM homeobox transcription factor 1, alpha
LMX1B	LIM homeobox transcription factor 1, beta
LONP1	lon peptidase 1, mitochondrial
LONRF3	LON peptidase N-terminal domain and ring finger 3
LOX	lysyl oxidase
LPAR3	lysophosphatidic acid receptor 3
LPAR5	lysophosphatidic acid receptor 5
LPGAT1	lysophosphatidylglycerol acyltransferase 1
LPL	lipoprotein lipase
LRAT	lecithin retinol acyltransferase (phosphatidylcholine--retinol O-acyltransferase)
LRFN5	leucine rich repeat and fibronectin type III domain containing 5
LRIG1	leucine-rich repeats and immunoglobulin-like domains 1
LRP1	low density lipoprotein receptor-related protein 1
LRP2	low density lipoprotein receptor-related protein 2
LRRC10B	leucine rich repeat containing 10B
LRRC24	leucine rich repeat containing 24
LRRC26	leucine rich repeat containing 26
LRRC29	leucine rich repeat containing 29
LRRC3C	leucine rich repeat containing 3C
LRRC7	leucine rich repeat containing 7
LRRC75B	leucine rich repeat containing 75B
LRRC8C	leucine rich repeat containing 8 family, member C
LRRK1	leucine-rich repeat kinase 1
LRRN2	leucine rich repeat neuronal 2
LRRN4	leucine rich repeat neuronal 4
LRRTM1	leucine rich repeat transmembrane neuronal 1
LRSAM1	leucine rich repeat and sterile alpha motif containing 1
LTB4R2	leukotriene B4 receptor 2
LTBP1	latent transforming growth factor beta binding protein 1
LTBP2	latent transforming growth factor beta binding protein 2
LTK	leukocyte receptor tyrosine kinase
LY6H	lymphocyte antigen 6 complex, locus H
LYN	LYN proto-oncogene, Src family tyrosine kinase
LYPD1	LY6/PLAUR domain containing 1
LYPD6B	LY6/PLAUR domain containing 6B
LZTR1	leucine-zipper-like transcription regulator 1
MAB21L1	mab-21-like 1 (C. elegans)
MAF	v-maf avian musculoaponeurotic fibrosarcoma oncogene homolog
MAFA	v-maf avian musculoaponeurotic fibrosarcoma oncogene homolog A
MAFB	v-maf avian musculoaponeurotic fibrosarcoma oncogene homolog B
MAP3K2	mitogen-activated protein kinase kinase kinase 2
MAP4K3	mitogen-activated protein kinase kinase kinase kinase 3
MAP6	microtubule-associated protein 6
MAPK11	mitogen-activated protein kinase 11
MAPK12	mitogen-activated protein kinase 12
MAPK6	mitogen-activated protein kinase 6
MAPK9	mitogen-activated protein kinase 9
MAPKAPK3	mitogen-activated protein kinase-activated protein kinase 3
MAPKAPK5	mitogen-activated protein kinase-activated protein kinase 5
MAPT	microtubule-associated protein tau
MAST1	microtubule associated serine/threonine kinase 1
MAT2A	methionine adenosyltransferase II, alpha
MATN4	matrilin 4
MB21D1	Mab-21 domain containing 1
MC4R	melanocortin 4 receptor
MCAM	melanoma cell adhesion molecule
MCIDAS	multiciliate differentiation and DNA synthesis associated cell cycle protein
MCM2	minichromosome maintenance complex component 2
MCM3AP	minichromosome maintenance complex component 3 associated protein
MCTS2P	malignant T cell amplified sequence 2, pseudogene
MDGA1	MAM domain containing glycosylphosphatidylinositol anchor 1
MDGA2	MAM domain containing glycosylphosphatidylinositol anchor 2
MECOM	MDS1 and EVI1 complex locus
MED13L	mediator complex subunit 13-like
MED15	mediator complex subunit 15
MED16	mediator complex subunit 16
MEF2D	myocyte enhancer factor 2D
MEGF11	multiple EGF-like-domains 11
MEGF8	multiple EGF-like-domains 8
MEIS1	Meis homeobox 1
MEOX2	mesenchyme homeobox 2
MESP1	mesoderm posterior basic helix-loop-helix transcription factor 1
METRNL	meteorin, glial cell differentiation regulator-like
MFSD2A	major facilitator superfamily domain containing 2A
MGAT4B	mannosyl (alpha-1,3-)-glycoprotein beta-1,4-N-acetylglucosaminyltransferase, isozyme B
MGAT5B	mannosyl (alpha-1,6-)-glycoprotein beta-1,6-N-acetyl-glucosaminyltransferase, isozyme B
MGC50722	uncharacterized MGC50722
MGLL	monoglyceride lipase
MIAT	myocardial infarction associated transcript (non-protein coding)
MICALL2	MICAL-like 2
MICU2	mitochondrial calcium uptake 2
MIDN	midnolin
MIR5100	microRNA 5100
MIR9-3	microRNA 9-3
MISP	mitotic spindle positioning
MITF	microphthalmia-associated transcription factor
MIXL1	Mix paired-like homeobox
MKL1	megakaryoblastic leukemia (translocation) 1
MKX	mohawk homeobox
MLEC	malectin
MLLT3	myeloid/lymphoid or mixed-lineage leukemia (trithorax homolog, Drosophila); translocated to, 3
MLXIPL	MLX interacting protein-like
MMP15	matrix metallopeptidase 15 (membrane-inserted)
MMP16	matrix metallopeptidase 16 (membrane-inserted)
MMP27	matrix metallopeptidase 27
MN1	meningioma (disrupted in balanced translocation) 1
MNX1	motor neuron and pancreas homeobox 1
MOGS	mannosyl-oligosaccharide glucosidase
MPP3	membrane protein, palmitoylated 3 (MAGUK p55 subfamily member 3)
MPST	mercaptopyruvate sulfurtransferase
MROH1	maestro heat-like repeat family member 1
MRPS18B	mitochondrial ribosomal protein S18B
MSC	musculin
MSH5	mutS homolog 5
MSX1	msh homeobox 1
MSX2	msh homeobox 2
MTA1	metastasis associated 1
MTA3	metastasis associated 1 family, member 3
MTERF1	mitochondrial transcription termination factor 1
MTHFD2L	methylenetetrahydrofolate dehydrogenase (NADP+ dependent) 2-like
MTRR	5-methyltetrahydrofolate-homocysteine methyltransferase reductase
MTSS1	metastasis suppressor 1
MXI1	MAX interactor 1, dimerization protein
MYB	v-myb avian myeloblastosis viral oncogene homolog
MYBBP1A	MYB binding protein (P160) 1a
MYCL	v-myc avian myelocytomatosis viral oncogene lung carcinoma derived homolog
MYH10	myosin, heavy chain 10, non-muscle
MYH8	myosin, heavy chain 8, skeletal muscle, perinatal
MYH9	myosin, heavy chain 9, non-muscle
MYO10	myosin X
MYO1C	myosin IC
MYO5B	myosin VB
MYO7B	myosin VIIB
MYO9B	myosin IXB
MYOM2	myomesin 2
MYRIP	myosin VIIA and Rab interacting protein
N4BP1	NEDD4 binding protein 1
NAALADL1	N-acetylated alpha-linked acidic dipeptidase-like 1
NAGS	N-acetylglutamate synthase
NAT8L	N-acetyltransferase 8-like (GCN5-related, putative)
NBL1	neuroblastoma 1, DAN family BMP antagonist
NBR1	neighbor of BRCA1 gene 1
NCALD	neurocalcin delta
NCAM1	neural cell adhesion molecule 1
NCAM2	neural cell adhesion molecule 2
NCAN	neurocan
NCAPG2	non-SMC condensin II complex, subunit G2
NCEH1	neutral cholesterol ester hydrolase 1
NCLN	nicalin
NCOR2	nuclear receptor corepressor 2
NCS1	neuronal calcium sensor 1
NDNF	neuron-derived neurotrophic factor
NDUFA4L2	NADH dehydrogenase (ubiquinone) 1 alpha subcomplex, 4-like 2
NDUFS7	NADH dehydrogenase (ubiquinone) Fe-S protein 7, 20kDa (NADH-coenzyme Q reductase)
NEBL	nebulette
NECAB2	N-terminal EF-hand calcium binding protein 2
NEFL	neurofilament, light polypeptide
NEFM	neurofilament, medium polypeptide
NEGR1	neuronal growth regulator 1
NELL1	NEL-like 1 (chicken)
NELL2	NEL-like 2 (chicken)
NES	nestin
NEUROD2	neuronal differentiation 2
NEUROG1	neurogenin 1
NEUROG2	neurogenin 2
NEUROG3	neurogenin 3
NEXN	nexilin (F actin binding protein)
NFASC	neurofascin
NFATC1	nuclear factor of activated T-cells, cytoplasmic, calcineurin-dependent 1
NFATC2	nuclear factor of activated T-cells, cytoplasmic, calcineurin-dependent 2
NFIA	nuclear factor I/A
NFIC	nuclear factor I/C (CCAAT-binding transcription factor)
NFIL3	nuclear factor, interleukin 3 regulated
NFIX	nuclear factor I/X (CCAAT-binding transcription factor)
NGEF	neuronal guanine nucleotide exchange factor
NHLH2	nescient helix loop helix 2
NIN	ninein (GSK3B interacting protein)
NINJ2	ninjurin 2
NIPAL4	NIPA-like domain containing 4
NISCH	nischarin
NKD1	naked cuticle homolog 1 (Drosophila)
NKIRAS2	NFKB inhibitor interacting Ras-like 2
NKX1-2	NK1 homeobox 2
NKX2-1	NK2 homeobox 1
NKX2-2	NK2 homeobox 2
NKX2-3	NK2 homeobox 3
NKX2-4	NK2 homeobox 4
NKX2-5	NK2 homeobox 5
NKX2-6	NK2 homeobox 6
NKX2-8	NK2 homeobox 8
NKX3-1	NK3 homeobox 1
NKX3-2	NK3 homeobox 2
NKX6-1	NK6 homeobox 1
NKX6-2	NK6 homeobox 2
NLRP11	NLR family, pyrin domain containing 11
NLRP4	NLR family, pyrin domain containing 4
NLRP5	NLR family, pyrin domain containing 5
NLRP6	NLR family, pyrin domain containing 6
NMNAT2	nicotinamide nucleotide adenylyltransferase 2
NOG	noggin
NOL4	nucleolar protein 4
NOP2	NOP2 nucleolar protein
NOTCH1	notch 1
NOTUM	notum pectinacetylesterase homolog (Drosophila)
NPAS1	neuronal PAS domain protein 1
NPAS2	neuronal PAS domain protein 2
NPAS3	neuronal PAS domain protein 3
NPAS4	neuronal PAS domain protein 4
NPFFR2	neuropeptide FF receptor 2
NPHS2	nephrosis 2, idiopathic, steroid-resistant (podocin)
NPNT	nephronectin
NPR1	natriuretic peptide receptor 1
NPR2	natriuretic peptide receptor 2
NPR3	natriuretic peptide receptor 3
NPTX1	neuronal pentraxin I
NPY	neuropeptide Y
NR2E1	nuclear receptor subfamily 2, group E, member 1
NR2F1	nuclear receptor subfamily 2, group F, member 1
NR2F2	nuclear receptor subfamily 2, group F, member 2
NR4A1	nuclear receptor subfamily 4, group A, member 1
NR4A2	nuclear receptor subfamily 4, group A, member 2
NR5A1	nuclear receptor subfamily 5, group A, member 1
NRCAM	neuronal cell adhesion molecule
NRG2	neuregulin 2
NRG3	neuregulin 3
NRGN	neurogranin (protein kinase C substrate, RC3)
NRK	Nik related kinase
NRN1	neuritin 1
NRP1	neuropilin 1
NRP2	neuropilin 2
NRXN2	neurexin 2
NSF	N-ethylmaleimide-sensitive factor
NSG1	neuron specific gene family member 1
NT5E	5'-nucleotidase, ecto (CD73)
NTN1	netrin 1
NTN4	netrin 4
NTN5	netrin 5
NTNG1	netrin G1
NTRK1	neurotrophic tyrosine kinase, receptor, type 1
NTRK2	neurotrophic tyrosine kinase, receptor, type 2
NTRK3	neurotrophic tyrosine kinase, receptor, type 3
NUAK1	NUAK family, SNF1-like kinase, 1
NXPH1	neurexophilin 1
OASL	2'-5'-oligoadenylate synthetase-like
OBFC1	oligonucleotide/oligosaccharide-binding fold containing 1
OCLN	occludin
ODF3B	outer dense fiber of sperm tails 3B
OLFM2	olfactomedin 2
OLIG1	oligodendrocyte transcription factor 1
OLIG2	oligodendrocyte lineage transcription factor 2
OLIG3	oligodendrocyte transcription factor 3
ONECUT1	one cut homeobox 1
ONECUT2	one cut homeobox 2
ONECUT3	one cut homeobox 3
OPRD1	opioid receptor, delta 1
OR10K2	olfactory receptor, family 10, subfamily K, member 2
OSBPL6	oxysterol binding protein-like 6
OSR1	odd-skipped related transciption factor 1
OSR2	odd-skipped related transciption factor 2
OTOP1	otopetrin 1
OTP	orthopedia homeobox
OTX1	orthodenticle homeobox 1
OTX2	orthodenticle homeobox 2
OTX2-AS1	OTX2 antisense RNA 1 (head to head)
OVOL1	ovo-like zinc finger 1
OVOL2	ovo-like zinc finger 2
OXTR	oxytocin receptor
P2RY1	purinergic receptor P2Y, G-protein coupled, 1
P3H1	prolyl 3-hydroxylase 1
P4HA2	prolyl 4-hydroxylase, alpha polypeptide II
PABPC4	poly(A) binding protein, cytoplasmic 4 (inducible form)
PAG1	phosphoprotein membrane anchor with glycosphingolipid microdomains 1
PAK6	p21 protein (Cdc42/Rac)-activated kinase 6
PANX2	pannexin 2
PAPL	iron/zinc purple acid phosphatase-like protein
PAPPA	pregnancy-associated plasma protein A, pappalysin 1
PAQR9	progestin and adipoQ receptor family member IX
PARP12	poly (ADP-ribose) polymerase family, member 12
PARP8	poly (ADP-ribose) polymerase family, member 8
PAX1	paired box 1
PAX2	paired box 2
PAX3	paired box 3
PAX5	paired box 5
PAX6	paired box 6
PAX7	paired box 7
PAX8	paired box 8
PAX9	paired box 9
PBX3	pre-B-cell leukemia homeobox 3
PCDH1	protocadherin 1
PCDH10	protocadherin 10
PCDH11X	protocadherin 11 X-linked
PCDH17	protocadherin 17
PCDH18	protocadherin 18
PCDH7	protocadherin 7
PCDH8	protocadherin 8
PCDHAC2	protocadherin alpha subfamily C, 2
PCK2	phosphoenolpyruvate carboxykinase 2 (mitochondrial)
PCOLCE	procollagen C-endopeptidase enhancer
PDAP1	PDGFA associated protein 1
PDE10A	phosphodiesterase 10A
PDE3A	phosphodiesterase 3A, cGMP-inhibited
PDE3B	phosphodiesterase 3B, cGMP-inhibited
PDE4A	phosphodiesterase 4A, cAMP-specific
PDE4C	phosphodiesterase 4C, cAMP-specific
PDE8A	phosphodiesterase 8A
PDGFB	platelet-derived growth factor beta polypeptide
PDGFRA	platelet-derived growth factor receptor, alpha polypeptide
PDLIM2	PDZ and LIM domain 2 (mystique)
PEBP4	phosphatidylethanolamine-binding protein 4
PENK	proenkephalin
PER1	period circadian clock 1
PER2	period circadian clock 2
PFDN4	prefoldin subunit 4
PGBD5	piggyBac transposable element derived 5
PGR	progesterone receptor
PHACTR2	phosphatase and actin regulator 2
PHC3	polyhomeotic homolog 3 (Drosophila)
PHF21B	PHD finger protein 21B
PHLDB1	pleckstrin homology-like domain, family B, member 1
PHLPP2	PH domain and leucine rich repeat protein phosphatase 2
PHOX2A	paired-like homeobox 2a
PHOX2B	paired-like homeobox 2b
PHTF2	putative homeodomain transcription factor 2
PICK1	protein interacting with PRKCA 1
PIK3C2G	phosphatidylinositol-4-phosphate 3-kinase, catalytic subunit type 2 gamma
PISD	phosphatidylserine decarboxylase
PITPNM3	PITPNM family member 3
PITX1	paired-like homeodomain 1
PITX2	paired-like homeodomain 2
PITX3	paired-like homeodomain 3
PKDCC	protein kinase domain containing, cytoplasmic
PKNOX2	PBX/knotted 1 homeobox 2
PKP1	plakophilin 1
PKP4	plakophilin 4
PLAU	plasminogen activator, urokinase
PLCB2	phospholipase C, beta 2
PLEC	plectin
PLEKHA2	pleckstrin homology domain containing, family A (phosphoinositide binding specific) member 2
PLEKHH3	pleckstrin homology domain containing, family H (with MyTH4 domain) member 3
PLEKHO1	pleckstrin homology domain containing, family O member 1
PLK5	polo-like kinase 5
PLLP	plasmolipin
PLXNA4	plexin A4
PLXNB2	plexin B2
PLXNC1	plexin C1
PLXND1	plexin D1
PNISR	PNN-interacting serine/arginine-rich protein
PNPLA7	patatin-like phospholipase domain containing 7
PODNL1	podocan-like 1
PODXL	podocalyxin-like
POLR1E	polymerase (RNA) I polypeptide E, 53kDa
POLR3A	polymerase (RNA) III (DNA directed) polypeptide A, 155kDa
POPDC3	popeye domain containing 3
POU3F1	POU class 3 homeobox 1
POU3F2	POU class 3 homeobox 2
POU3F3	POU class 3 homeobox 3
POU4F2	POU class 4 homeobox 2
POU4F3	POU class 4 homeobox 3
PPARA	peroxisome proliferator-activated receptor alpha
PPARGC1B	peroxisome proliferator-activated receptor gamma, coactivator 1 beta
PPHLN1	periphilin 1
PPM1E	protein phosphatase, Mg2+/Mn2+ dependent, 1E
PPM1H	protein phosphatase, Mg2+/Mn2+ dependent, 1H
PPM1L	protein phosphatase, Mg2+/Mn2+ dependent, 1L
PPM1M	protein phosphatase, Mg2+/Mn2+ dependent, 1M
PPME1	protein phosphatase methylesterase 1
PPP1R13B	protein phosphatase 1, regulatory subunit 13B
PPP1R1B	protein phosphatase 1, regulatory (inhibitor) subunit 1B
PPP1R3B	protein phosphatase 1, regulatory subunit 3B
PPP1R8	protein phosphatase 1, regulatory subunit 8
PPP1R9B	protein phosphatase 1, regulatory subunit 9B
PPP2R2C	protein phosphatase 2, regulatory subunit B, gamma
PPP2R5D	protein phosphatase 2, regulatory subunit B', delta
PPP3CA	protein phosphatase 3, catalytic subunit, alpha isozyme
PPP6R2	protein phosphatase 6, regulatory subunit 2
PRAP1	proline-rich acidic protein 1
PRDM12	PR domain containing 12
PRDM13	PR domain containing 13
PRDM14	PR domain containing 14
PRDM16	PR domain containing 16
PRDM6	PR domain containing 6
PREX1	phosphatidylinositol-3,4,5-trisphosphate-dependent Rac exchange factor 1
PRICKLE1	prickle homolog 1 (Drosophila)
PRIM1	primase, DNA, polypeptide 1 (49kDa)
PRIMA1	proline rich membrane anchor 1
PRKACA	protein kinase, cAMP-dependent, catalytic, alpha
PRKAG2	protein kinase, AMP-activated, gamma 2 non-catalytic subunit
PRKAR1B	protein kinase, cAMP-dependent, regulatory, type I, beta
PRKCB	protein kinase C, beta
PRKCDBP	protein kinase C, delta binding protein
PRKCE	protein kinase C, epsilon
PRKCH	protein kinase C, eta
PRKG1	protein kinase, cGMP-dependent, type I
PRKG2	protein kinase, cGMP-dependent, type II
PRLHR	prolactin releasing hormone receptor
PRMT2	protein arginine methyltransferase 2
PROC	protein C (inactivator of coagulation factors Va and VIIIa)
PROK2	prokineticin 2
PROKR2	prokineticin receptor 2
PROM1	prominin 1
PROSER1	proline and serine rich 1
PROX1	prospero homeobox 1
PRPF8	pre-mRNA processing factor 8
PRPH	peripherin
PRR14L	proline rich 14-like
PRR15	proline rich 15
PRR15L	proline rich 15-like
PRR18	proline rich 18
PRRX1	paired related homeobox 1
PRSS12	protease, serine, 12 (neurotrypsin, motopsin)
PRSS21	protease, serine, 21 (testisin)
PRSS23	protease, serine, 23
PRSS3	protease, serine, 3
PSD	pleckstrin and Sec7 domain containing
PSMB9	proteasome (prosome, macropain) subunit, beta type, 9
PSTPIP2	proline-serine-threonine phosphatase interacting protein 2
PTF1A	pancreas specific transcription factor, 1a
PTGER3	prostaglandin E receptor 3 (subtype EP3)
PTGER4	prostaglandin E receptor 4 (subtype EP4)
PTH1R	parathyroid hormone 1 receptor
PTHLH	parathyroid hormone-like hormone
PTPN14	protein tyrosine phosphatase, non-receptor type 14
PTPN18	protein tyrosine phosphatase, non-receptor type 18 (brain-derived)
PTPN5	protein tyrosine phosphatase, non-receptor type 5 (striatum-enriched)
PTPRJ	protein tyrosine phosphatase, receptor type, J
PTPRM	protein tyrosine phosphatase, receptor type, M
PTPRT	protein tyrosine phosphatase, receptor type, T
PTPRU	protein tyrosine phosphatase, receptor type, U
PTPRZ1	protein tyrosine phosphatase, receptor-type, Z polypeptide 1
PTRF	polymerase I and transcript release factor
PTRH2	peptidyl-tRNA hydrolase 2
PTX4	pentraxin 4, long
PUS7L	pseudouridylate synthase 7 homolog (S. cerevisiae)-like
PVALB	parvalbumin
PXDC1	PX domain containing 1
PXT1	peroxisomal, testis specific 1
QRICH2	glutamine rich 2
RAB11FIP3	RAB11 family interacting protein 3 (class II)
RAB20	RAB20, member RAS oncogene family
RAB3A	RAB3A, member RAS oncogene family
RAB6B	RAB6B, member RAS oncogene family
RAC2	ras-related C3 botulinum toxin substrate 2 (rho family, small GTP binding protein Rac2)
RAD23A	RAD23 homolog A (S. cerevisiae)
RAD23B	RAD23 homolog B (S. cerevisiae)
RADIL	Ras association and DIL domains
RAI1	retinoic acid induced 1
RAP1GAP	RAP1 GTPase activating protein
RAPGEF3	Rap guanine nucleotide exchange factor (GEF) 3
RARA	retinoic acid receptor, alpha
RARG	retinoic acid receptor, gamma
RASA3	RAS p21 protein activator 3
RASAL3	RAS protein activator like 3
RASGRF1	Ras protein-specific guanine nucleotide-releasing factor 1
RASGRP2	RAS guanyl releasing protein 2 (calcium and DAG-regulated)
RASL10A	RAS-like, family 10, member A
RASL10B	RAS-like, family 10, member B
RASSF10	Ras association (RalGDS/AF-6) domain family (N-terminal) member 10
RASSF2	Ras association (RalGDS/AF-6) domain family member 2
RAX	retina and anterior neural fold homeobox
RBFOX1	RNA binding protein, fox-1 homolog (C. elegans) 1
RBFOX3	RNA binding protein, fox-1 homolog (C. elegans) 3
RCC1	regulator of chromosome condensation 1
RCSD1	RCSD domain containing 1
RDH5	retinol dehydrogenase 5 (11-cis/9-cis)
RELB	v-rel avian reticuloendotheliosis viral oncogene homolog B
RELN	reelin
RET	ret proto-oncogene
RETSAT	retinol saturase (all-trans-retinol 13,14-reductase)
RFTN1	raftlin, lipid raft linker 1
RFX4	regulatory factor X, 4 (influences HLA class II expression)
RGL3	ral guanine nucleotide dissociation stimulator-like 3
RGMA	repulsive guidance molecule family member a
RGS10	regulator of G-protein signaling 10
RGS17	regulator of G-protein signaling 17
RGS20	regulator of G-protein signaling 20
RGS6	regulator of G-protein signaling 6
RGS7BP	regulator of G-protein signaling 7 binding protein
RGS9BP	regulator of G protein signaling 9 binding protein
RHBDL3	rhomboid, veinlet-like 3 (Drosophila)
RHOBTB1	Rho-related BTB domain containing 1
RIMS2	regulating synaptic membrane exocytosis 2
RIMS4	regulating synaptic membrane exocytosis 4
RIOK3	RIO kinase 3
RIPK2	receptor-interacting serine-threonine kinase 2
RIPK4	receptor-interacting serine-threonine kinase 4
RIPPLY2	ripply transcriptional repressor 2
RIPPLY3	ripply transcriptional repressor 3
RLTPR	RGD motif, leucine rich repeats, tropomodulin domain and proline-rich containing
RMDN2	regulator of microtubule dynamics 2
RMND5B	required for meiotic nuclear division 5 homolog B (S. cerevisiae)
RNA45S5	RNA, 45S pre-ribosomal 5
RND1	Rho family GTPase 1
RNF150	ring finger protein 150
RNF220	ring finger protein 220
RNF38	ring finger protein 38
RNF8	ring finger protein 8, E3 ubiquitin protein ligase
RORA	RAR-related orphan receptor A
RPH3AL	rabphilin 3A-like (without C2 domains)
RPRML	reprimo-like
RPS6KL1	ribosomal protein S6 kinase-like 1
RRAGD	Ras-related GTP binding D
RREB1	ras responsive element binding protein 1
RRP12	ribosomal RNA processing 12 homolog (S. cerevisiae)
RRP1B	ribosomal RNA processing 1B
RRP7A	ribosomal RNA processing 7 homolog A (S. cerevisiae)
RSPO1	R-spondin 1
RSPO2	R-spondin 2
RTBDN	retbindin
RTN1	reticulon 1
RTN4R	reticulon 4 receptor
RTN4RL1	reticulon 4 receptor-like 1
RTN4RL2	reticulon 4 receptor-like 2
RUNX1	runt-related transcription factor 1
RXFP3	relaxin/insulin-like family peptide receptor 3
RYR2	ryanodine receptor 2 (cardiac)
S1PR5	sphingosine-1-phosphate receptor 5
SALL3	spalt-like transcription factor 3
SALL4	spalt-like transcription factor 4
SAMD4A	sterile alpha motif domain containing 4A
SAMD5	sterile alpha motif domain containing 5
SAP30BP	SAP30 binding protein
SATB2	SATB homeobox 2
SBF1	SET binding factor 1
SCARB1	scavenger receptor class B, member 1
SCARF2	scavenger receptor class F, member 2
SCFD2	sec1 family domain containing 2
SCN4B	sodium channel, voltage gated, type IV beta subunit
SCN5A	sodium channel, voltage gated, type V alpha subunit
SCN7A	sodium channel, voltage gated, type VII alpha subunit
SCO2	SCO2 cytochrome c oxidase assembly protein
SCRIB	scribbled planar cell polarity protein
SCRT1	scratch family zinc finger 1
SCRT2	scratch family zinc finger 2
SCUBE2	signal peptide, CUB domain, EGF-like 2
SCYL1	SCY1-like 1 (S. cerevisiae)
SDC1	syndecan 1
SDK2	sidekick cell adhesion molecule 2
SEC14L1	SEC14-like 1 (S. cerevisiae)
SEC24D	SEC24 family member D
SECISBP2L	SECIS binding protein 2-like
SEL1L3	sel-1 suppressor of lin-12-like 3 (C. elegans)
SEMA3F	sema domain, immunoglobulin domain (Ig), short basic domain, secreted, (semaphorin) 3F
SEMA4D	sema domain, immunoglobulin domain (Ig), transmembrane domain (TM) and short cytoplasmic domain, (semaphorin) 4D
SEMA5A	sema domain, seven thrombospondin repeats (type 1 and type 1-like), transmembrane domain (TM) and short cytoplasmic domain, (semaphorin) 5A
SEMA5B	sema domain, seven thrombospondin repeats (type 1 and type 1-like), transmembrane domain (TM) and short cytoplasmic domain, (semaphorin) 5B
SEMA6A	sema domain, transmembrane domain (TM), and cytoplasmic domain, (semaphorin) 6A
SEMA6B	sema domain, transmembrane domain (TM), and cytoplasmic domain, (semaphorin) 6B
SEMA6D	sema domain, transmembrane domain (TM), and cytoplasmic domain, (semaphorin) 6D
SENP1	SUMO1/sentrin specific peptidase 1
SEP5	septin 5
SERINC5	serine incorporator 5
SERTM1	serine-rich and transmembrane domain containing 1
SETD7	SET domain containing (lysine methyltransferase) 7
SETD8	SET domain containing (lysine methyltransferase) 8
SETX	senataxin
SEZ6	seizure related 6 homolog (mouse)
SEZ6L	seizure related 6 homolog (mouse)-like
SF3A1	splicing factor 3a, subunit 1, 120kDa
SFI1	Sfi1 homolog, spindle assembly associated (yeast)
SFMBT2	Scm-like with four mbt domains 2
SFRP1	secreted frizzled-related protein 1
SFRP2	secreted frizzled-related protein 2
SFRP5	secreted frizzled-related protein 5
SFSWAP	splicing factor, suppressor of white-apricot family
SFXN3	sideroflexin 3
SGK223	homolog of rat pragma of Rnd2
SGPP1	sphingosine-1-phosphate phosphatase 1
SGPP2	sphingosine-1-phosphate phosphatase 2
SGSM3	small G protein signaling modulator 3
SH3PXD2A	SH3 and PX domains 2A
SH3RF3	SH3 domain containing ring finger 3
SHANK1	SH3 and multiple ankyrin repeat domains 1
SHANK3	SH3 and multiple ankyrin repeat domains 3
SHB	Src homology 2 domain containing adaptor protein B
SHC3	SHC (Src homology 2 domain containing) transforming protein 3
SHC4	SHC (Src homology 2 domain containing) family, member 4
SHCBP1L	SHC SH2-domain binding protein 1-like
SHE	Src homology 2 domain containing E
SHH	sonic hedgehog
SHISA2	shisa family member 2
SHISA3	shisa family member 3
SHISA6	shisa family member 6
SHISA8	shisa family member 8
SHOX2	short stature homeobox 2
SHQ1	SHQ1, H/ACA ribonucleoprotein assembly factor
SHROOM1	shroom family member 1
SIAH2	siah E3 ubiquitin protein ligase 2
SIDT1	SID1 transmembrane family, member 1
SIM1	single-minded family bHLH transcription factor 1
SIM2	single-minded family bHLH transcription factor 2
SIRPA	signal-regulatory protein alpha
SIX1	SIX homeobox 1
SIX2	SIX homeobox 2
SIX3	SIX homeobox 3
SIX6	SIX homeobox 6
SKIDA1	SKI/DACH domain containing 1
SKOR1	SKI family transcriptional corepressor 1
SLC11A2	solute carrier family 11 (proton-coupled divalent metal ion transporter), member 2
SLC12A3	solute carrier family 12 (sodium/chloride transporter), member 3
SLC16A2	solute carrier family 16, member 2 (thyroid hormone transporter)
SLC16A9	solute carrier family 16, member 9
SLC18A3	solute carrier family 18 (vesicular acetylcholine transporter), member 3
SLC1A2	solute carrier family 1 (glial high affinity glutamate transporter), member 2
SLC22A23	solute carrier family 22, member 23
SLC24A2	solute carrier family 24 (sodium/potassium/calcium exchanger), member 2
SLC24A4	solute carrier family 24 (sodium/potassium/calcium exchanger), member 4
SLC25A51	solute carrier family 25, member 51
SLC2A10	solute carrier family 2 (facilitated glucose transporter), member 10
SLC2A7	solute carrier family 2 (facilitated glucose transporter), member 7
SLC30A10	solute carrier family 30, member 10
SLC30A3	solute carrier family 30 (zinc transporter), member 3
SLC32A1	solute carrier family 32 (GABA vesicular transporter), member 1
SLC35D3	solute carrier family 35, member D3
SLC38A6	solute carrier family 38, member 6
SLC39A8	solute carrier family 39 (zinc transporter), member 8
SLC43A1	solute carrier family 43 (amino acid system L transporter), member 1
SLC45A3	solute carrier family 45, member 3
SLC4A1	solute carrier family 4 (anion exchanger), member 1 (Diego blood group)
SLC4A4	solute carrier family 4 (sodium bicarbonate cotransporter), member 4
SLC52A2	solute carrier family 52 (riboflavin transporter), member 2
SLC52A3	solute carrier family 52 (riboflavin transporter), member 3
SLC5A1	solute carrier family 5 (sodium/glucose cotransporter), member 1
SLC6A20	solute carrier family 6 (proline IMINO transporter), member 20
SLC6A4	solute carrier family 6 (neurotransmitter transporter), member 4
SLC6A5	solute carrier family 6 (neurotransmitter transporter), member 5
SLC7A14	solute carrier family 7, member 14
SLC7A8	solute carrier family 7 (amino acid transporter light chain, L system), member 8
SLC9A2	solute carrier family 9, subfamily A (NHE2, cation proton antiporter 2), member 2
SLC9A3	solute carrier family 9, subfamily A (NHE3, cation proton antiporter 3), member 3
SLC9A5	solute carrier family 9, subfamily A (NHE5, cation proton antiporter 5), member 5
SLC9C1	solute carrier family 9, subfamily C (Na+-transporting carboxylic acid decarboxylase), member 1
SLIT2	slit homolog 2 (Drosophila)
SLIT3	slit homolog 3 (Drosophila)
SLITRK2	SLIT and NTRK-like family, member 2
SMAD6	SMAD family member 6
SMARCA2	SWI/SNF related, matrix associated, actin dependent regulator of chromatin, subfamily a, member 2
SMARCD3	SWI/SNF related, matrix associated, actin dependent regulator of chromatin, subfamily d, member 3
SMO	smoothened, frizzled class receptor
SMOC2	SPARC related modular calcium binding 2
SNAI3	snail family zinc finger 3
SNAP25	synaptosomal-associated protein, 25kDa
SNAP91	synaptosomal-associated protein, 91kDa
SNORA43	small nucleolar RNA, H/ACA box 43
SNORD37	small nucleolar RNA, C/D box 37
SNPH	syntaphilin
SNTB1	syntrophin, beta 1 (dystrophin-associated protein A1, 59kDa, basic component 1)
SNTG1	syntrophin, gamma 1
SOAT2	sterol O-acyltransferase 2
SOBP	sine oculis binding protein homolog (Drosophila)
SOCS1	suppressor of cytokine signaling 1
SOCS7	suppressor of cytokine signaling 7
SORBS1	sorbin and SH3 domain containing 1
SORCS3	sortilin-related VPS10 domain containing receptor 3
SOS1	son of sevenless homolog 1 (Drosophila)
SOST	sclerostin
SOWAHA	sosondowah ankyrin repeat domain family member A
SOWAHB	sosondowah ankyrin repeat domain family member B
SOX1	SRY (sex determining region Y)-box 1
SOX11	SRY (sex determining region Y)-box 11
SOX13	SRY (sex determining region Y)-box 13
SOX14	SRY (sex determining region Y)-box 14
SOX17	SRY (sex determining region Y)-box 17
SOX18	SRY (sex determining region Y)-box 18
SOX2	SRY (sex determining region Y)-box 2
SOX21	SRY (sex determining region Y)-box 21
SOX3	SRY (sex determining region Y)-box 3
SOX4	SRY (sex determining region Y)-box 4
SOX5	SRY (sex determining region Y)-box 5
SOX7	SRY (sex determining region Y)-box 7
SOX8	SRY (sex determining region Y)-box 8
SOX9	SRY (sex determining region Y)-box 9
SP5	Sp5 transcription factor
SP8	Sp8 transcription factor
SP9	Sp9 transcription factor
SPACA1	sperm acrosome associated 1
SPATA13	spermatogenesis associated 13
SPATS2L	spermatogenesis associated, serine-rich 2-like
SPHK1	sphingosine kinase 1
SPOCK1	sparc/osteonectin, cwcv and kazal-like domains proteoglycan (testican) 1
SPOCK3	sparc/osteonectin, cwcv and kazal-like domains proteoglycan (testican) 3
SPON1	spondin 1, extracellular matrix protein
SPPL2B	signal peptide peptidase like 2B
SPSB1	splA/ryanodine receptor domain and SOCS box containing 1
SPSB4	splA/ryanodine receptor domain and SOCS box containing 4
SQSTM1	sequestosome 1
SRCIN1	SRC kinase signaling inhibitor 1
SRD5A2	steroid-5-alpha-reductase, alpha polypeptide 2 (3-oxo-5 alpha-steroid delta 4-dehydrogenase alpha 2)
SRGAP3	SLIT-ROBO Rho GTPase activating protein 3
SRMS	src-related kinase lacking C-terminal regulatory tyrosine and N-terminal myristylation sites
SRP68	signal recognition particle 68kDa
SRRM3	serine/arginine repetitive matrix 3
SRSF10	serine/arginine-rich splicing factor 10
SSBP2	single-stranded DNA binding protein 2
SSTR1	somatostatin receptor 1
ST3GAL1	ST3 beta-galactoside alpha-2,3-sialyltransferase 1
ST6GALNAC6	ST6 (alpha-N-acetyl-neuraminyl-2,3-beta-galactosyl-1,3)-N-acetylgalactosaminide alpha-2,6-sialyltransferase 6
ST8SIA1	ST8 alpha-N-acetyl-neuraminide alpha-2,8-sialyltransferase 1
ST8SIA2	ST8 alpha-N-acetyl-neuraminide alpha-2,8-sialyltransferase 2
ST8SIA6	ST8 alpha-N-acetyl-neuraminide alpha-2,8-sialyltransferase 6
STAC2	SH3 and cysteine rich domain 2
STAU2	staufen double-stranded RNA binding protein 2
STIL	SCL/TAL1 interrupting locus
STK10	serine/threonine kinase 10
STK32A	serine/threonine kinase 32A
STK32C	serine/threonine kinase 32C
STK39	serine threonine kinase 39
STK40	serine/threonine kinase 40
STRADB	STE20-related kinase adaptor beta
STRIP2	striatin interacting protein 2
STRN	striatin, calmodulin binding protein
STXBP1	syntaxin binding protein 1
STXBP5	syntaxin binding protein 5 (tomosyn)
STXBP6	syntaxin binding protein 6 (amisyn)
SUPT6H	suppressor of Ty 6 homolog (S. cerevisiae)
SVEP1	sushi, von Willebrand factor type A, EGF and pentraxin domain containing 1
SVOP	SV2 related protein homolog (rat)
SYBU	syntabulin (syntaxin-interacting)
SYCE3	synaptonemal complex central element protein 3
SYNE1	spectrin repeat containing, nuclear envelope 1
SYNJ2	synaptojanin 2
SYNM	synemin, intermediate filament protein
SYPL2	synaptophysin-like 2
SYT12	synaptotagmin XII
SYT16	synaptotagmin XVI
SYT2	synaptotagmin II
SYT6	synaptotagmin VI
T	T, brachyury homolog (mouse)
TACO1	translational activator of mitochondrially encoded cytochrome c oxidase I
TACSTD2	tumor-associated calcium signal transducer 2
TAF5	TAF5 RNA polymerase II, TATA box binding protein (TBP)-associated factor, 100kDa
TAF8	TAF8 RNA polymerase II, TATA box binding protein (TBP)-associated factor, 43kDa
TBC1D1	TBC1 (tre-2/USP6, BUB2, cdc16) domain family, member 1
TBC1D14	TBC1 domain family, member 14
TBC1D4	TBC1 domain family, member 4
TBKBP1	TBK1 binding protein 1
TBR1	T-box, brain, 1
TBX1	T-box 1
TBX15	T-box 15
TBX18	T-box 18
TBX2	T-box 2
TBX20	T-box 20
TBX21	T-box 21
TBX4	T-box 4
TCF7L1	transcription factor 7-like 1 (T-cell specific, HMG-box)
TCF7L2	transcription factor 7-like 2 (T-cell specific, HMG-box)
TCHH	trichohyalin
TDRD6	tudor domain containing 6
TDRP	testis development related protein
TEAD3	TEA domain family member 3
TENM4	teneurin transmembrane protein 4
TES	testin LIM domain protein
TESC	tescalcin
TET3	tet methylcytosine dioxygenase 3
TEX14	testis expressed 14
TEX2	testis expressed 2
TEX26	testis expressed 26
TEX35	testis expressed 35
TFAP2A	transcription factor AP-2 alpha (activating enhancer binding protein 2 alpha)
TFAP2B	transcription factor AP-2 beta (activating enhancer binding protein 2 beta)
TFAP2C	transcription factor AP-2 gamma (activating enhancer binding protein 2 gamma)
TFAP2D	transcription factor AP-2 delta (activating enhancer binding protein 2 delta)
TFAP2E	transcription factor AP-2 epsilon (activating enhancer binding protein 2 epsilon)
TFAP4	transcription factor AP-4 (activating enhancer binding protein 4)
TFCP2	transcription factor CP2
TFEB	transcription factor EB
TG	thyroglobulin
TGFB1	transforming growth factor, beta 1
TGFB2	transforming growth factor, beta 2
TGFBI	transforming growth factor, beta-induced, 68kDa
TGFBR2	transforming growth factor, beta receptor II (70/80kDa)
TGFBR3	transforming growth factor, beta receptor III
TGM7	transglutaminase 7
THADA	thyroid adenoma associated
THAP1	THAP domain containing, apoptosis associated protein 1
THBD	thrombomodulin
THOC6	THO complex 6
THOP1	thimet oligopeptidase 1
THPO	thrombopoietin
TIFA	TRAF-interacting protein with forkhead-associated domain
TIGD5	tigger transposable element derived 5
TLL1	tolloid-like 1
TLX1	T-cell leukemia homeobox 1
TLX2	T-cell leukemia homeobox 2
TLX3	T-cell leukemia homeobox 3
TM7SF2	transmembrane 7 superfamily member 2
TMBIM6	transmembrane BAX inhibitor motif containing 6
TMCC3	transmembrane and coiled-coil domain family 3
TMEM108	transmembrane protein 108
TMEM132A	transmembrane protein 132A
TMEM132D	transmembrane protein 132D
TMEM132E	transmembrane protein 132E
TMEM151A	transmembrane protein 151A
TMEM151B	transmembrane protein 151B
TMEM163	transmembrane protein 163
TMEM178A	transmembrane protein 178A
TMEM179	transmembrane protein 179
TMEM181	transmembrane protein 181
TMEM215	transmembrane protein 215
TMEM229A	transmembrane protein 229A
TMEM30B	transmembrane protein 30B
TMEM56	transmembrane protein 56
TMTC1	transmembrane and tetratricopeptide repeat containing 1
TNFAIP2	tumor necrosis factor, alpha-induced protein 2
TNFSF9	tumor necrosis factor (ligand) superfamily, member 9
TNPO2	transportin 2
TNRC18	trinucleotide repeat containing 18
TNRC6C	trinucleotide repeat containing 6C
TNS1	tensin 1
TNS2	tensin 2
TNXB	tenascin XB
TOP1MT	topoisomerase (DNA) I, mitochondrial
TOX	thymocyte selection-associated high mobility group box
TP53I11	tumor protein p53 inducible protein 11
TP73	tumor protein p73
TPGS1	tubulin polyglutamylase complex subunit 1
TPM1	tropomyosin 1 (alpha)
TRAF4	TNF receptor-associated factor 4
TRERF1	transcriptional regulating factor 1
TRIB2	tribbles pseudokinase 2
TRIL	TLR4 interactor with leucine-rich repeats
TRIM47	tripartite motif containing 47
TRIM50	tripartite motif containing 50
TRIM67	tripartite motif containing 67
TRIM71	tripartite motif containing 71, E3 ubiquitin protein ligase
TRIM9	tripartite motif containing 9
TRIO	trio Rho guanine nucleotide exchange factor
TRIOBP	TRIO and F-actin binding protein
TRMT1	tRNA methyltransferase 1 homolog (S. cerevisiae)
TROAP	trophinin associated protein
TRPC3	transient receptor potential cation channel, subfamily C, member 3
TRRAP	transformation/transcription domain-associated protein
TSC22D3	TSC22 domain family, member 3
TSHZ1	teashirt zinc finger homeobox 1
TSHZ3	teashirt zinc finger homeobox 3
TSPAN15	tetraspanin 15
TSPAN5	tetraspanin 5
TSPEAR	thrombospondin-type laminin G domain and EAR repeats
TTBK1	tau tubulin kinase 1
TTC16	tetratricopeptide repeat domain 16
TTC28	tetratricopeptide repeat domain 28
TTC7A	tetratricopeptide repeat domain 7A
TTC9B	tetratricopeptide repeat domain 9B
TTLL12	tubulin tyrosine ligase-like family member 12
TTLL6	tubulin tyrosine ligase-like family member 6
TUBG2	tubulin, gamma 2
TUBGCP4	tubulin, gamma complex associated protein 4
TULP1	tubby like protein 1
TULP4	tubby like protein 4
TWF1	twinfilin actin binding protein 1
TWIST2	twist family bHLH transcription factor 2
TXNRD1	thioredoxin reductase 1
UBAP2	ubiquitin associated protein 2
UBE2Q2	ubiquitin-conjugating enzyme E2Q family member 2
UBQLN4	ubiquilin 4
UCN	urocortin
UGGT2	UDP-glucose glycoprotein glucosyltransferase 2
UGT1A1	UDP glucuronosyltransferase 1 family, polypeptide A1
UHRF1BP1L	UHRF1 binding protein 1-like
UNC13D	unc-13 homolog D (C. elegans)
UNC5A	unc-5 homolog A (C. elegans)
UNC5B	unc-5 homolog B (C. elegans)
UNC5C	unc-5 homolog C (C. elegans)
UNC5D	unc-5 homolog D (C. elegans)
UNCX	UNC homeobox
USP44	ubiquitin specific peptidase 44
UST	uronyl-2-sulfotransferase
VARS2	valyl-tRNA synthetase 2, mitochondrial
VASH2	vasohibin 2
VAX1	ventral anterior homeobox 1
VAX2	ventral anterior homeobox 2
VCAN	versican
VEGFA	vascular endothelial growth factor A
VGF	VGF nerve growth factor inducible
VGLL2	vestigial-like family member 2
VIPR2	vasoactive intestinal peptide receptor 2
VLDLR	very low density lipoprotein receptor
VPS18	vacuolar protein sorting 18 homolog (S. cerevisiae)
VPS37B	vacuolar protein sorting 37 homolog B (S. cerevisiae)
VSTM2A	V-set and transmembrane domain containing 2A
VSTM2B	V-set and transmembrane domain containing 2B
VSX2	visual system homeobox 2
VWA2	von Willebrand factor A domain containing 2
VWA5B2	von Willebrand factor A domain containing 5B2
VWC2	von Willebrand factor C domain containing 2
VWF	von Willebrand factor
WARS	tryptophanyl-tRNA synthetase
WBP1L	WW domain binding protein 1-like
WBP2	WW domain binding protein 2
WBSCR17	Williams-Beuren syndrome chromosome region 17
WBSCR28	Williams-Beuren syndrome chromosome region 28
WDR13	WD repeat domain 13
WDR33	WD repeat domain 33
WDR86	WD repeat domain 86
WFIKKN1	WAP, follistatin/kazal, immunoglobulin, kunitz and netrin domain containing 1
WIPF1	WAS/WASL interacting protein family, member 1
WNK2	WNK lysine deficient protein kinase 2
WNK4	WNK lysine deficient protein kinase 4
WNT1	wingless-type MMTV integration site family, member 1
WNT10A	wingless-type MMTV integration site family, member 10A
WNT10B	wingless-type MMTV integration site family, member 10B
WNT11	wingless-type MMTV integration site family, member 11
WNT2B	wingless-type MMTV integration site family, member 2B
WNT3	wingless-type MMTV integration site family, member 3
WNT3A	wingless-type MMTV integration site family, member 3A
WNT5A	wingless-type MMTV integration site family, member 5A
WNT6	wingless-type MMTV integration site family, member 6
WNT7A	wingless-type MMTV integration site family, member 7A
WNT7B	wingless-type MMTV integration site family, member 7B
WNT9A	wingless-type MMTV integration site family, member 9A
WNT9B	wingless-type MMTV integration site family, member 9B
WRAP73	WD repeat containing, antisense to TP73
WRB	tryptophan rich basic protein
WT1	Wilms tumor 1
WWP2	WW domain containing E3 ubiquitin protein ligase 2
XKR7	XK, Kell blood group complex subunit-related family, member 7
XRCC5	X-ray repair complementing defective repair in Chinese hamster cells 5 (double-strand-break rejoining)
YPEL4	yippee-like 4 (Drosophila)
YWHAG	tyrosine 3-monooxygenase/tryptophan 5-monooxygenase activation protein, gamma
ZBTB16	zinc finger and BTB domain containing 16
ZBTB24	zinc finger and BTB domain containing 24
ZBTB46	zinc finger and BTB domain containing 46
ZBTB7C	zinc finger and BTB domain containing 7C
ZC3H7A	zinc finger CCCH-type containing 7A
ZC3HAV1	zinc finger CCCH-type, antiviral 1
ZCWPW1	zinc finger, CW type with PWWP domain 1
ZDHHC14	zinc finger, DHHC-type containing 14
ZFHX4	zinc finger homeobox 4
ZFPM1	zinc finger protein, FOG family member 1
ZFPM2	zinc finger protein, FOG family member 2
ZFYVE28	zinc finger, FYVE domain containing 28
ZHX1	zinc fingers and homeoboxes 1
ZHX2	zinc fingers and homeoboxes 2
ZIC1	Zic family member 1
ZIC2	Zic family member 2
ZIC5	Zic family member 5
ZNF143	zinc finger protein 143
ZNF213	zinc finger protein 213
ZNF280D	zinc finger protein 280D
ZNF319	zinc finger protein 319
ZNF385A	zinc finger protein 385A
ZNF408	zinc finger protein 408
ZNF423	zinc finger protein 423
ZNF467	zinc finger protein 467
ZNF503	zinc finger protein 503
ZNF512B	zinc finger protein 512B
ZNF513	zinc finger protein 513
ZNF521	zinc finger protein 521
ZNF536	zinc finger protein 536
ZNF579	zinc finger protein 579
ZNF839	zinc finger protein 839
ZNFX1	zinc finger, NFX1-type containing 1
ZNHIT3	zinc finger, HIT-type containing 3
ZNRF2	zinc and ring finger 2, E3 ubiquitin protein ligase
ZNRF4	zinc and ring finger 4
ZSWIM4	zinc finger, SWIM-type containing 4
ZZEF1	zinc finger, ZZ-type with EF-hand domain 1

## Sheet: Table S2C
Supplementary Table 2C: Weigthed Gene Correlation Network Analysis (WGCNA) modules
	kTotal	kWithin	kOut	kDiff	Module	geneName	D0log2Fold	D0padj	D4log2Fold	D4padj	D14log2Fold	D14padj
ENSG00000076555.11	1669.6	481.282	1188.32	-707.037	brown	ACACB	-0.0951666	0.955495	-1.15657	1.42488e-07	-1.09266	7.19e-07
ENSG00000138032.16	1656.84	470.886	1185.95	-715.065	brown	PPM1B	-0.126465	0.852515	-0.204368	0.904287	-0.47321	1.09894e-06
ENSG00000151726.9	1653.79	448.084	1205.7	-757.616	brown	ACSL1	-0.194088	0.556702	-0.545009	0.0382738	-1.50217	8.13456e-14
ENSG00000163739.4	1650.21	719.934	930.28	-210.346	turquoise	CXCL1	0.436268	0.129618	0.909104	0.053979	1.6276	0.00050342
ENSG00000174804.3	1645.09	515.399	1129.69	-614.289	brown	FZD4	-0.0538404	0.976693	-0.399646	0.362578	-0.9614	3.80193e-06
ENSG00000138623.5	1634.7	753.509	881.187	-127.677	turquoise	SEMA7A	0.169131	0.825902	0.255028	0.828791	0.899275	0.000126456
ENSG00000181192.7	1631.81	266.843	1364.97	-1098.12	red	DHTKD1	-0.0190605	0.99249	-0.272557	0.590213	-0.424929	0.000725363
ENSG00000105825.7	1631.34	655.223	976.122	-320.9	turquoise	TFPI2	0.560402	0.0252941	0.891711	0.00291459	1.155	0.000124225
ENSG00000115363.9	1626.46	771.989	854.466	-82.4767	turquoise	EVA1A	0.0530878	0.980817	0.7767	0.0628694	1.65103	8.54381e-07
ENSG00000095383.15	1622.59	774.695	847.895	-73.2002	turquoise	TBC1D2	0.28395	0.246049	0.363102	0.763508	0.689034	0.000130559
ENSG00000165959.7	1619.29	537.372	1081.92	-544.546	brown	CLMN	0.136723	NA	-1.46955	4.99483e-09	-1.50303	0.000206839
ENSG00000156642.12	1617.99	683.147	934.842	-251.695	turquoise	NPTN	0.0839623	0.911222	0.117997	0.99971	0.333711	0.00314391
ENSG00000131480.4	1616.53	274.186	1342.35	-1068.16	red	AOC2	0.0386943	0.990954	-0.297388	0.56429	-0.975536	3.54938e-07
ENSG00000184811.3	1615.31	422.446	1192.87	-770.42	brown	TUSC5	NA	NA	-1.64061	1.40629e-07	-1.11877	4.55783e-06
ENSG00000167588.8	1614.38	442.018	1172.36	-730.339	brown	GPD1	0.159757	NA	-1.06891	0.00963585	-1.10003	2.57832e-05
ENSG00000119927.9	1614.32	534.596	1079.72	-545.125	brown	GPAM	-0.238163	0.507061	-1.08641	2.12879e-07	-2.00004	1.84878e-16
ENSG00000118503.10	1613.36	696.565	916.795	-220.23	turquoise	TNFAIP3	-0.0408724	0.984806	0.273241	0.669886	0.531951	4.63657e-05
ENSG00000131471.2	1612.58	414.009	1198.57	-784.564	brown	AOC3	0.246677	0.782369	-1.24256	1.35159e-06	-0.52462	0.00732998
ENSG00000096060.10	1611.18	301.398	1309.78	-1008.38	red	FKBP5	0.0770574	0.952687	-0.232097	0.756523	-0.416802	0.000861899
ENSG00000118432.11	1609.59	439.285	1170.3	-731.016	brown	CNR1	NA	NA	-1.60783	1.22491e-09	-0.851286	5.51008e-06
ENSG00000240476.1	1606.25	761.135	845.111	-83.9756	turquoise	LINC00973	0.153124	0.899321	0.0480721	NA	0.631839	NA
ENSG00000091129.15	1605.34	425.064	1180.28	-755.212	brown	NRCAM	-0.0305429	0.99249	-0.730139	0.0478021	-0.282715	0.00212957
ENSG00000110031.8	1602.63	769.116	833.519	-64.4027	turquoise	LPXN	0.0524731	0.977709	0.352323	0.68327	0.408443	0.0832412
ENSG00000067057.12	1601.98	690.325	911.655	-221.329	turquoise	PFKP	-0.00711161	0.994678	0.100907	0.99971	0.666056	9.72572e-06
ENSG00000115641.14	1601.63	736.631	865.002	-128.371	turquoise	FHL2	-0.129354	0.90504	-0.124463	0.99971	0.685213	0.00242463
ENSG00000167676.3	1600.91	412.081	1188.83	-776.752	brown	PLIN4	0.291302	0.672269	-1.3161	1.9612e-06	-0.853346	0.0438861
ENSG00000183876.8	1599.23	621.582	977.645	-356.063	turquoise	ARSI	0.308527	0.299195	0.765752	0.103741	1.83794	4.19443e-05
ENSG00000085063.10	1597.79	615.242	982.55	-367.308	turquoise	CD59	0.188727	0.687729	0.444867	0.342513	0.89959	5.5694e-08
ENSG00000109220.6	1597.14	675.214	921.931	-246.717	turquoise	CHIC2	-0.102917	0.939	0.185727	0.99971	0.29443	0.139592
ENSG00000135919.8	1596.73	588.122	1008.61	-420.483	turquoise	SERPINE2	0.298514	0.184065	0.157086	0.99971	1.29198	6.58459e-11
ENSG00000167693.12	1595.82	629.59	966.228	-336.638	turquoise	NXN	-0.022988	0.990954	0.190526	0.955832	0.616046	0.000506187
ENSG00000137331.11	1595.72	742.108	853.61	-111.502	turquoise	IER3	-0.109498	0.94045	0.685568	0.0951434	0.0871791	0.866882
ENSG00000090530.5	1595.71	775.165	820.544	-45.3793	turquoise	LEPREL1	0.439089	0.0749011	0.163692	0.99971	0.879936	0.00430773
ENSG00000116260.12	1594.81	601.712	993.098	-391.386	turquoise	QSOX1	0.0153473	0.99249	0.270144	0.754883	0.917132	2.48015e-08
ENSG00000141526.10	1594.11	660.472	933.639	-273.167	turquoise	SLC16A3	0.0803837	0.948574	0.187189	0.962655	0.0743691	0.720554
ENSG00000267653.1	1593.56	436.686	1156.87	-720.185	brown	RP1-193H18.3	NA	NA	-0.433318	0.643212	-0.43692	1.16756e-05
ENSG00000182667.10	1593.55	733.044	860.504	-127.46	turquoise	NTM	-0.217432	0.531149	0.262848	0.983867	0.952814	0.00284002
ENSG00000011422.7	1592.83	656.618	936.21	-279.592	turquoise	PLAUR	0.221041	0.712358	0.280349	0.877446	0.886288	3.52936e-09
ENSG00000126351.8	1591.73	458.476	1133.25	-674.773	brown	THRA	0.0275969	0.988376	-0.134931	0.99971	-0.369299	0.00607751
ENSG00000137992.10	1591.69	279.479	1312.21	-1032.73	red	DBT	-0.104178	0.912911	-0.207317	0.915496	-0.352178	0.00385132
ENSG00000048740.13	1591	500.799	1090.2	-589.403	brown	CELF2	-0.394498	0.194293	-0.401578	0.398597	-0.601736	5.05416e-05
ENSG00000119714.6	1590.25	766.31	823.938	-57.6281	turquoise	GPR68	0.588032	0.000107232	0.450996	0.796074	1.50897	0.000869968
ENSG00000123496.3	1590.04	588.001	1002.04	-414.039	turquoise	IL13RA2	0.596589	0.00873443	0.548098	0.567042	1.9987	0.000350668
ENSG00000124875.5	1589.6	647.579	942.02	-294.441	turquoise	CXCL6	0.0286651	0.99249	0.468039	0.718517	1.53767	0.00757396
ENSG00000108984.9	1587.73	426.965	1160.77	-733.802	brown	MAP2K6	-0.110124	0.949375	-0.22005	0.99971	-1.05488	5.31294e-14
ENSG00000136048.9	1586.99	606.232	980.759	-374.527	turquoise	DRAM1	0.167079	0.808863	0.28386	0.591206	1.1172	8.08851e-10
ENSG00000157152.12	1586.91	428.677	1158.24	-729.559	brown	SYN2	0.0980015	0.96597	-0.2433	0.989643	-0.876166	2.13495e-10
ENSG00000254703.2	1586.5	633.277	953.22	-319.943	turquoise	FLI1-AS1	-0.0707559	0.981303	0.101049	NA	0.399866	NA
ENSG00000175592.4	1586	710.134	875.866	-165.733	turquoise	FOSL1	0.128795	0.893333	0.220869	0.99971	0.575052	0.0138029
ENSG00000183255.7	1582.82	564.049	1018.77	-454.722	turquoise	PTTG1IP	0.0986705	0.92589	0.224664	0.867711	0.337219	0.00145258
ENSG00000270069.1	1581.79	750.832	830.957	-80.1252	turquoise	RP6-99M1.2	-0.1631	0.85673	0.150036	0.99971	0.840076	0.00265051
ENSG00000136830.7	1580.09	740.615	839.472	-98.8569	turquoise	FAM129B	0.202646	0.507061	0.223747	0.750752	0.59586	1.69291e-11
ENSG00000169429.6	1578.34	744.491	833.849	-89.358	turquoise	IL8	0.24023	0.788498	0.957717	0.0532633	2.11193	6.25006e-07
ENSG00000188643.6	1577.23	669.555	907.677	-238.122	turquoise	S100A16	-0.152662	0.87806	0.371098	0.569773	0.434561	0.00194774
ENSG00000187231.9	1577.02	414.301	1162.72	-748.415	brown	SESTD1	0.062062	0.970767	-0.298704	0.63927	-0.134315	0.237122
ENSG00000156711.12	1576.71	675.617	901.096	-225.479	turquoise	MAPK13	-0.105396	0.896674	0.0239364	0.99971	0.389836	0.0321336
ENSG00000154153.9	1574.69	513.261	1061.43	-548.166	brown	FAM134B	-0.306875	0.658269	-0.866622	0.00243109	-1.53445	9.59186e-17
ENSG00000133056.9	1574.12	489.29	1084.83	-595.544	brown	PIK3C2B	-0.247909	0.816638	-0.782942	0.0942888	-0.549851	0.0144073
ENSG00000166073.4	1574.08	704.458	869.625	-165.167	turquoise	GPR176	0.0497037	0.96854	0.17783	0.99971	0.493578	0.00559748
ENSG00000152270.4	1572.9	491.438	1081.46	-590.02	brown	PDE3B	0.236375	0.816497	-1.2569	4.76821e-07	-1.56138	1.87963e-08
ENSG00000136026.9	1571.5	763.232	808.265	-45.0322	turquoise	CKAP4	0.137393	0.81	0.184953	0.945705	0.374515	0.00763883
ENSG00000142867.8	1571.2	724.4	846.805	-122.405	turquoise	BCL10	0.0593388	0.968863	0.275885	0.70612	0.354262	0.0173173
ENSG00000165269.8	1568.64	407.796	1160.84	-753.048	brown	AQP7	0.165715	0.881163	-1.1221	0.00123267	-1.02285	5.85467e-05
ENSG00000160862.8	1568.29	363.894	1204.39	-840.499	brown	AZGP1	0.0131531	NA	-0.60069	0.374832	-1.11342	0.000150542
ENSG00000235162.4	1568.13	765.625	802.508	-36.8827	turquoise	C12orf75	-0.0484802	0.982235	0.299496	0.792189	0.961318	1.00609e-05
ENSG00000212724.2	1564.78	750.708	814.069	-63.3607	turquoise	KRTAP2-3	0.151902	0.912911	0.04575	NA	0.272521	NA
ENSG00000108854.11	1564.44	738.439	826.002	-87.5627	turquoise	SMURF2	0.0384001	0.984806	0.205255	0.987679	0.643538	7.78248e-07
ENSG00000107551.16	1564.32	299.948	1264.37	-964.422	red	RASSF4	-0.0714347	0.96854	-0.359433	0.651565	-0.598494	1.41634e-05
ENSG00000163884.3	1563.43	338.667	1224.76	-886.098	red	KLF15	-0.256511	0.787678	-0.31907	0.568434	-0.3214	0.0163291
ENSG00000157150.4	1561.98	411.517	1150.46	-738.942	brown	TIMP4	-0.134768	0.919772	-0.610539	0.188221	-1.24404	2.82446e-14
ENSG00000187288.6	1561.65	292.534	1269.11	-976.578	red	CIDEC	0.11925	NA	-0.421698	0.765151	-0.398455	0.00806188
ENSG00000026508.12	1561.34	599.807	961.531	-361.724	turquoise	CD44	0.256281	0.183957	0.111838	0.99971	0.691799	3.36767e-06
ENSG00000267194.1	1561.17	453.838	1107.33	-653.495	brown	RP1-193H18.2	0.095211	NA	-0.210817	0.99971	-0.652188	0.00213448
ENSG00000132846.5	1560.99	520.353	1040.63	-520.28	brown	ZBED3	0.0551176	0.980817	-1.32441	1.69742e-06	-1.31233	7.42372e-16
ENSG00000106366.7	1558.51	362.946	1195.57	-832.62	pink	SERPINE1	-0.00545736	0.995487	0.624677	0.00243109	1.73718	3.54224e-12
ENSG00000114353.12	1557.78	692.324	865.455	-173.132	turquoise	GNAI2	0.0524833	0.97556	0.164216	0.99971	0.220443	0.020076
ENSG00000162599.11	1557.3	410.48	1146.82	-736.343	brown	NFIA	-0.160193	0.881712	-0.282184	0.738949	-0.464041	0.00059324
ENSG00000150907.6	1557	442.863	1114.14	-671.274	brown	FOXO1	-0.0979038	0.965165	0.20021	0.922396	-0.65677	3.02822e-15
ENSG00000136999.4	1556.26	726.218	830.042	-103.824	turquoise	NOV	0.210154	0.652822	0.523107	0.634836	0.909353	0.0846474
ENSG00000163083.5	1555.83	398.985	1156.85	-757.86	brown	INHBB	-0.0936114	NA	-0.871483	0.0398681	0.000744048	0.998616
ENSG00000136244.7	1555.76	735.35	820.415	-85.0653	turquoise	IL6	-0.235074	0.696389	0.452491	0.722725	0.640755	0.373243
ENSG00000103994.12	1554.02	484.883	1069.14	-584.259	brown	ZNF106	-0.0315482	0.988153	-0.3456	0.568434	-0.433251	2.02379e-05
ENSG00000018625.10	1553.09	494.04	1059.05	-565.009	brown	ATP1A2	-0.011486	NA	-1.25492	0.000684988	-0.464071	0.0415331
ENSG00000133835.10	1552.99	450.809	1102.18	-651.373	brown	HSD17B4	-0.0763453	0.930076	-0.210963	0.894502	-0.629405	1.8884e-06
ENSG00000128928.4	1552.63	451.295	1101.33	-650.039	brown	IVD	0.0163039	0.99249	0.0108025	0.99971	-0.333203	0.0126228
ENSG00000112210.7	1551.46	644.362	907.1	-262.737	turquoise	RAB23	-0.0304401	0.986916	0.249574	0.699782	0.327074	0.0455283
ENSG00000142669.9	1551.08	349.384	1201.69	-852.308	pink	SH3BGRL3	0.13101	0.891818	0.0634768	0.99971	0.766948	8.16573e-12
ENSG00000135318.7	1551.01	654.228	896.781	-242.553	turquoise	NT5E	0.233023	0.271562	0.362474	0.675949	1.03015	1.28245e-06
ENSG00000181092.5	1549.27	508.273	1041	-532.727	brown	ADIPOQ	0.0571437	NA	-0.746519	0.231715	-0.952573	0.0199798
ENSG00000114480.8	1549.19	357.166	1192.02	-834.859	brown	GBE1	-0.018144	0.99249	-0.217481	0.804837	-0.445242	0.000151538
ENSG00000197296.5	1548.86	477.049	1071.81	-594.762	brown	FITM2	-0.0166495	0.99249	-0.564353	0.0848735	-0.652465	0.000119217
ENSG00000261105.1	1548.67	702.072	846.602	-144.529	turquoise	RP11-173B14.5	-0.000756091	0.99903	0.15639	0.99971	1.23343	0.00341451
ENSG00000138347.11	1548.47	749.049	799.418	-50.3693	turquoise	MYPN	0.46432	0.0352517	0.417302	0.842705	0.714985	0.248366
ENSG00000173599.9	1548.05	472.92	1075.13	-602.211	brown	PC	-0.229701	0.633047	-0.62789	0.167556	-1.29984	1.08461e-12
ENSG00000109906.9	1547.2	314.882	1232.32	-917.435	red	ZBTB16	0.022682	NA	-0.0557402	0.99971	0.204274	0.21861
ENSG00000066248.10	1544.3	612.29	932.007	-319.717	turquoise	NGEF	0.361341	0.340843	0.725465	0.29677	1.60315	0.00740152
ENSG00000119711.8	1543.97	301.164	1242.81	-941.643	red	ALDH6A1	-0.17379	0.749621	-0.230432	0.789148	-0.564589	8.57261e-09
ENSG00000149090.7	1543.67	508.093	1035.57	-527.481	turquoise	PAMR1	0.399502	0.0538649	0.518752	0.549545	2.25487	1.8742e-09
ENSG00000154856.8	1542.88	393.061	1149.82	-756.762	brown	APCDD1	0.189602	NA	-0.291275	0.736954	-0.211504	0.331366
ENSG00000135917.9	1542.74	269.893	1272.85	-1002.96	red	SLC19A3	0.0057612	NA	-0.52029	0.435436	-0.467959	0.0641849
ENSG00000142634.8	1542	578.402	963.6	-385.198	turquoise	EFHD2	0.275106	0.368813	0.289129	0.813858	0.5321	1.13434e-05
ENSG00000139874.5	1541.48	754.455	787.022	-32.5667	turquoise	SSTR1	0.0957475	0.946433	0.588508	0.545229	1.6419	0.000430716
ENSG00000155366.12	1541.41	635.323	906.085	-270.762	turquoise	RHOC	0.0430371	0.984806	0.306128	0.844836	0.405732	9.98165e-05
ENSG00000197312.7	1541.34	503.795	1037.55	-533.751	brown	DDI2	-0.0799802	0.959324	-0.244248	0.920846	-0.561733	1.21378e-06
ENSG00000186281.8	1541.18	714.495	826.685	-112.189	turquoise	GPAT2	-0.0380834	0.986916	0.055559	0.99971	0.179381	0.454703
ENSG00000133317.10	1540.89	504.323	1036.57	-532.247	brown	LGALS12	-0.00321322	NA	-1.64718	1.62806e-06	-1.27785	0.00247282
ENSG00000090339.4	1536.87	338.726	1198.14	-859.417	pink	ICAM1	0.0338204	0.985467	0.483976	0.566049	1.57245	6.26433e-07
ENSG00000057019.11	1536.5	757.149	779.349	-22.1996	turquoise	DCBLD2	0.0593739	0.971923	0.166425	0.99971	0.293574	0.0356697
ENSG00000001036.9	1536.12	631.635	904.484	-272.849	turquoise	FUCA2	0.00983476	0.992702	0.0791369	0.99971	0.114514	0.267658
ENSG00000010319.2	1535.24	520.798	1014.44	-493.646	brown	SEMA3G	0.0484388	0.986941	-1.44775	3.35884e-05	-1.4427	0.000370643
ENSG00000128641.13	1534.64	742.339	792.297	-49.958	turquoise	MYO1B	0.0534909	0.967776	0.446823	0.358359	0.565672	2.32587e-06
ENSG00000103888.11	1533.77	732.267	801.503	-69.2358	turquoise	KIAA1199	-0.377777	0.109651	-0.37911	0.678678	0.54226	0.0364345
ENSG00000172331.7	1533.28	578.735	954.548	-375.813	turquoise	BPGM	-0.171561	0.784247	-0.00430375	0.99971	0.284205	0.0988303
ENSG00000239332.1	1532.98	751.514	781.471	-29.9576	turquoise	AC016722.2	-0.163385	0.873436	-0.0265946	0.99971	1.33195	0.00827118
ENSG00000128245.10	1532.82	706.383	826.442	-120.058	turquoise	YWHAH	0.0449203	0.980817	0.179168	0.975652	0.0278729	0.84393
ENSG00000134532.11	1531.83	304.884	1226.95	-922.067	red	SOX5	0.135257	0.938149	-0.00398147	0.99971	-0.249472	0.177155
ENSG00000109511.6	1530.75	536.126	994.624	-458.498	turquoise	ANXA10	-0.0243221	0.99249	0.0615882	0.99971	1.01044	0.102349
ENSG00000146674.10	1530.51	758.996	771.511	-12.5145	turquoise	IGFBP3	0.288777	0.170316	0.226393	0.991512	0.917308	1.5471e-05
ENSG00000103187.6	1530.35	381.805	1148.54	-766.737	pink	COTL1	0.0168282	0.99249	0.0320621	0.99971	0.616202	4.31916e-06
ENSG00000004799.7	1530.07	336.587	1193.48	-856.896	red	PDK4	-0.0341586	0.990954	-0.367791	0.705181	-0.662745	0.0129271
ENSG00000164483.12	1529.3	607.775	921.521	-313.746	turquoise	SAMD3	0.268329	0.548039	0.383109	0.909868	1.74529	0.00315864
ENSG00000100739.6	1528.43	572.07	956.356	-384.286	turquoise	BDKRB1	0.450426	0.0906217	0.374513	0.885275	1.12667	0.0772879
ENSG00000163466.11	1526.71	571.402	955.307	-383.906	turquoise	ARPC2	-0.0317944	0.987788	0.111983	0.99971	0.120926	0.246097
ENSG00000106991.9	1526.31	651.607	874.705	-223.098	turquoise	ENG	0.0579053	0.964569	-0.208432	0.962655	0.415961	0.000736554
ENSG00000168004.5	1525.41	530.065	995.347	-465.281	brown	HRASLS5	0.0444627	NA	-0.938776	0.00723354	-1.30981	1.87936e-07
ENSG00000260105.2	1523.57	450.302	1073.27	-622.966	brown	AOC4P	NA	NA	-1.65816	6.55308e-08	-0.860475	0.00025311
ENSG00000164976.8	1523.2	524.399	998.8	-474.401	brown	KIAA1161	0.249997	0.680603	-0.151712	0.99971	-1.01345	1.20903e-08
ENSG00000267577.1	1523.01	351.384	1171.62	-820.238	pink	CTD-2587H24.5	-0.0133488	0.993927	0.320351	0.987679	0.958815	NA
ENSG00000241749.3	1522.12	612.934	909.189	-296.255	turquoise	RPSAP52	0.3738	0.419256	0.699841	0.248622	1.4196	0.00920023
ENSG00000146242.5	1522	603.75	918.255	-314.505	turquoise	TPBG	-0.190834	0.676638	0.0565674	0.99971	0.439695	0.000490339
ENSG00000182197.6	1521	736.771	784.234	-47.4635	turquoise	EXT1	0.0890939	0.903407	0.116343	0.99971	0.813565	3.46904e-07
ENSG00000100600.10	1519.82	656.465	863.353	-206.888	turquoise	LGMN	-0.248318	0.555528	0.170858	0.99971	0.364045	0.00230255
ENSG00000172927.3	1519.06	692.453	826.606	-134.153	turquoise	MYEOV	0.075469	0.967776	0.149928	NA	0.137345	NA
ENSG00000164111.10	1517.71	714.153	803.561	-89.4081	turquoise	ANXA5	-0.014199	0.99249	0.187323	0.987679	0.208103	0.0251638
ENSG00000154122.8	1517.67	640.54	877.135	-236.594	turquoise	ANKH	0.17643	0.630633	0.194055	0.949045	0.574843	3.12873e-05
ENSG00000007933.8	1516.81	447.446	1069.37	-621.923	brown	FMO3	-0.082859	NA	-0.653995	0.370736	-0.999155	5.08338e-08
ENSG00000152642.6	1516.71	383.642	1133.06	-749.421	brown	GPD1L	0.355156	0.288257	-0.5823	0.317808	-0.132614	0.381467
ENSG00000172061.7	1516.61	714.449	802.156	-87.7068	turquoise	LRRC15	0.815955	2.52686e-05	0.424612	0.861152	0.20998	0.805807
ENSG00000129467.9	1516.1	689.216	826.886	-137.669	turquoise	ADCY4	0.254947	0.538909	-0.0529139	0.99971	1.11764	0.00326306
ENSG00000170262.8	1515.99	506.974	1009.01	-502.038	brown	MRAP	-0.0458606	NA	-0.982408	0.0242016	-1.66587	1.85547e-08
ENSG00000160410.10	1514.58	596.829	917.751	-320.922	turquoise	SHKBP1	0.0571472	0.974627	0.0766778	0.99971	0.284516	0.0140878
ENSG00000162735.14	1514.44	498.969	1015.47	-516.504	brown	PEX19	-0.0246104	0.99005	-0.189436	0.987679	-0.46211	0.000643701
ENSG00000064989.8	1513.83	335.383	1178.45	-843.068	red	CALCRL	-0.237655	0.825902	0.114414	0.99971	-0.242391	0.297263
ENSG00000175505.9	1513.67	562.206	951.465	-389.259	turquoise	CLCF1	0.0135995	0.99249	0.203328	0.99971	0.474863	0.0617271
ENSG00000100036.11	1513.66	306.86	1206.8	-899.941	pink	SLC35E4	0.187212	0.780096	0.149009	0.99971	0.508923	0.0508999
ENSG00000122378.9	1513.65	511.817	1001.84	-490.02	brown	FAM213A	0.240092	NA	-1.1941	0.0008261	-1.53154	1.16313e-11
ENSG00000096433.6	1513.54	749.32	764.219	-14.899	turquoise	ITPR3	0.102227	0.912811	0.218681	0.865091	0.717147	1.47689e-05
ENSG00000104368.13	1513.24	688.831	824.413	-135.582	turquoise	PLAT	0.330081	0.189269	0.455402	0.620276	1.58609	1.72921e-14
ENSG00000196616.8	1512.29	299.324	1212.97	-913.642	red	ADH1B	-0.811066	0.000484949	-0.430187	0.643212	0.321426	0.0424122
ENSG00000198843.8	1512.2	684.832	827.369	-142.536	turquoise	SELT	-0.0833359	0.938149	0.173764	0.949045	0.0108157	0.961029
ENSG00000074842.3	1509.69	620.793	888.893	-268.1	turquoise	C19orf10	0.119485	0.921042	0.112059	0.99971	0.136928	0.37966
ENSG00000116133.7	1508.55	495.698	1012.85	-517.155	brown	DHCR24	0.2303	0.539369	0.0285664	0.99971	-1.03334	1.68071e-20
ENSG00000138131.3	1508.52	344.973	1163.55	-818.578	pink	LOXL4	-0.00457774	0.995714	0.168174	0.998593	1.46718	2.18837e-13
ENSG00000171914.10	1507.48	484.559	1022.92	-538.359	brown	TLN2	-0.0224313	0.990954	-0.473546	0.108408	-0.173266	0.156088
ENSG00000173598.9	1506.86	355.459	1151.4	-795.941	brown	NUDT4	-0.196429	0.652772	-0.471671	0.0889289	-0.454546	0.000106962
ENSG00000105255.6	1506.07	589.199	916.866	-327.667	turquoise	FSD1	0.0349055	0.988153	0.589378	0.407676	1.2193	0.00608337
ENSG00000164484.7	1505.56	568.79	936.773	-367.984	turquoise	TMEM200A	0.149124	0.830016	0.0872725	0.99971	1.69774	2.52812e-20
ENSG00000039560.9	1504.88	634.296	870.579	-236.283	turquoise	RAI14	0.0363559	0.984797	0.339015	0.619035	0.638561	0.000655954
ENSG00000213719.4	1503.91	318.723	1185.19	-866.466	pink	CLIC1	-0.11098	0.921313	0.290113	0.819798	0.484602	5.40344e-06
ENSG00000250802.2	1503.6	518.986	984.616	-465.631	brown	ZBED3-AS1	-0.0536262	NA	-0.981247	0.00793538	-2.18775	4.45878e-08
ENSG00000169418.9	1503.15	443.719	1059.44	-615.716	brown	NPR1	-0.288028	0.625417	-0.620814	0.414665	-0.614243	0.000191041
ENSG00000134243.7	1502.88	538.282	964.601	-426.319	brown	SORT1	0.157128	0.781893	-0.509721	0.476253	-0.811907	1.17e-08
ENSG00000144908.9	1502.78	466.224	1036.55	-570.331	brown	ALDH1L1	0.0864536	NA	-1.5305	1.62806e-06	-2.219	4.3789e-22
ENSG00000132970.8	1502.34	316.969	1185.37	-868.4	red	WASF3	-0.0251972	0.988839	-0.123941	0.99971	0.230171	0.141275
ENSG00000164099.3	1501.43	743.272	758.157	-14.8851	turquoise	PRSS12	-0.073346	0.956392	0.106372	0.99971	0.543979	0.00535808
ENSG00000130203.5	1500.76	287.386	1213.38	-925.989	red	APOE	-0.187227	0.894058	-0.553828	0.607585	-0.16478	0.357996
ENSG00000117318.8	1500.67	696.665	804.007	-107.341	turquoise	ID3	0.0164032	0.99249	0.567173	0.330253	0.257042	0.306817
ENSG00000145817.12	1500.63	362.05	1138.58	-776.533	pink	YIPF5	0.0203676	0.990954	0.0656381	0.99971	0.38197	0.00341512
ENSG00000181035.9	1499.43	520.648	978.786	-458.138	brown	SLC25A42	-0.007546	0.995487	-0.253447	0.887802	-0.537572	2.67563e-05
ENSG00000131724.6	1498.46	707.228	791.233	-84.0055	turquoise	IL13RA1	0.146395	0.746994	0.210374	0.915496	0.0884395	0.51573
ENSG00000103966.5	1498.18	734.093	764.083	-29.9891	turquoise	EHD4	0.231545	0.585247	0.439073	0.342513	0.588431	0.000852349
ENSG00000115652.10	1497.99	716.037	781.951	-65.914	turquoise	UXS1	0.126006	0.87806	0.284339	0.638693	0.66498	5.40048e-05
ENSG00000009950.11	1497.74	511.86	985.883	-474.023	brown	MLXIPL	0.415265	0.304828	-1.31152	3.44615e-07	-1.66394	6.07612e-12
ENSG00000100599.11	1497.53	615.783	881.744	-265.961	turquoise	RIN3	0.068188	0.948574	0.448519	0.5755	1.06579	1.76809e-06
ENSG00000008517.12	1497.31	553.911	943.402	-389.491	turquoise	IL32	-0.0631552	0.981755	0.844215	0.112397	1.40471	0.00700028
ENSG00000159023.14	1497.31	472.439	1024.87	-552.427	brown	EPB41	0.000784356	0.999237	-0.522945	0.117397	-1.29036	2.39581e-08
ENSG00000213654.5	1497.3	692.768	804.534	-111.767	turquoise	GPSM3	0.156249	0.90369	0.176523	0.99971	0.338265	0.639416
ENSG00000146197.7	1497.24	741.876	755.365	-13.4887	turquoise	SCUBE3	0.264428	0.614219	-0.334027	0.825952	1.09406	1.2462e-12
ENSG00000162618.8	1497.11	558.181	938.927	-380.746	turquoise	ELTD1	-0.0219597	0.99249	-0.0177817	0.99971	1.04304	2.1285e-06
ENSG00000166923.6	1496.85	733.22	763.63	-30.4101	turquoise	GREM1	0.231306	0.583726	0.332412	0.869207	1.43744	0.00497161
ENSG00000184840.7	1494.82	521.545	973.271	-451.726	turquoise	TMED9	0.00354496	0.99683	0.225785	0.836174	0.365903	0.00196289
ENSG00000112208.10	1494.42	694.399	800.024	-105.626	turquoise	BAG2	-0.00133258	0.998224	0.315333	0.546422	0.730231	4.96499e-07
ENSG00000147576.11	1493.7	359.426	1134.27	-774.849	red	ADHFE1	-0.102266	0.952775	-0.263497	0.805419	-0.0995883	0.570026
ENSG00000137845.10	1492.98	700.949	792.029	-91.0793	turquoise	ADAM10	-0.0624225	0.964404	0.0762509	0.99971	0.29823	0.046094
ENSG00000128567.12	1492.36	709.076	783.284	-74.2073	turquoise	PODXL	0.344999	0.313964	0.193906	0.99971	1.33525	7.7485e-10
ENSG00000167291.11	1492.28	326.521	1165.76	-839.235	red	TBC1D16	-0.023207	0.99249	-0.482336	0.336716	-0.234253	0.0241165
ENSG00000162909.13	1491.04	416.822	1074.22	-657.398	pink	CAPN2	0.0674576	0.949628	0.218542	0.796385	0.540311	9.53332e-06
ENSG00000179241.8	1490.8	271.374	1219.42	-948.047	red	LDLRAD3	0.0220206	0.99249	-0.191727	0.987282	-0.317647	0.00935793
ENSG00000171729.9	1490.51	660.289	830.217	-169.929	turquoise	TMEM51	0.053051	0.982191	0.247177	0.99971	0.235881	0.611355
ENSG00000041353.5	1489.33	695.875	793.454	-97.5792	turquoise	RAB27B	-0.454233	0.0976053	0.266624	0.993471	1.42053	4.69077e-05
ENSG00000049449.4	1488.53	650.816	837.711	-186.895	turquoise	RCN1	0.0208312	0.992469	0.0718878	0.99971	0.211673	0.194209
ENSG00000071127.12	1487.16	709.431	777.727	-68.2966	turquoise	WDR1	0.114416	0.896674	0.20882	0.87172	0.191099	0.0445218
ENSG00000188581.8	1487.1	688.568	798.531	-109.962	turquoise	KRTAP1-1	0.0922238	0.972823	NA	NA	NA	NA
ENSG00000109079.5	1484.21	588.684	895.529	-306.846	turquoise	TNFAIP1	0.0722097	0.95775	0.0747947	0.99971	0.198101	0.108429
ENSG00000008311.10	1483.69	369.095	1114.59	-745.5	brown	AASS	-0.368325	0.32299	-0.545184	0.190839	-0.326329	0.0304889
ENSG00000146072.6	1483.06	300.937	1182.13	-881.189	red	TNFRSF21	-1.01244	8.32482e-06	-0.504886	0.0460423	-0.058403	0.727422
ENSG00000133110.10	1482.9	608.701	874.199	-265.498	turquoise	POSTN	-0.613869	7.09404e-06	-0.350916	0.792851	1.64636	1.10097e-30
ENSG00000122641.9	1482.9	710.705	772.195	-61.4903	turquoise	INHBA	0.253359	0.768826	0.25277	0.993443	1.76355	1.42202e-09
ENSG00000164283.8	1482.34	708.818	773.522	-64.704	turquoise	ESM1	1.0157	1.49993e-09	0.266656	0.99971	1.40632	0.0200738
ENSG00000255364.1	1482.27	650.136	832.134	-181.999	turquoise	RP11-94A24.1	-0.672241	0.0164548	0.190323	0.99971	1.33476	0.0281305
ENSG00000170323.4	1482.2	516.313	965.885	-449.572	brown	FABP4	0.167258	NA	-1.29209	0.000833306	-0.953124	0.0642578
ENSG00000243927.1	1481.96	667.845	814.112	-146.267	turquoise	MRPS6	0.12219	0.911654	0.275262	0.756612	-0.0913029	0.692555
ENSG00000114098.13	1481.54	379.003	1102.54	-723.539	brown	ARMC8	-0.0345244	0.986941	-0.284496	0.56429	-0.276793	0.0100225
ENSG00000131737.5	1480.49	680.995	799.49	-118.495	turquoise	KRT34	-0.093702	0.964117	0.339348	NA	-0.477955	0.532689
ENSG00000182612.6	1480.48	296.513	1183.97	-887.459	pink	TSPAN10	0.194578	0.864069	0.404152	0.846052	0.942963	0.0570273
ENSG00000142552.3	1479.99	344.83	1135.16	-790.331	pink	RCN3	0.0740068	0.970767	0.102207	0.99971	0.626417	0.000914446
ENSG00000131771.9	1479.89	491.116	988.77	-497.654	brown	PPP1R1B	-0.039037	NA	-0.645167	0.388148	-0.849299	0.0525813
ENSG00000133961.15	1478.98	687.48	791.497	-104.017	turquoise	NUMB	0.127854	0.798801	0.099298	0.99971	0.229282	0.0457931
ENSG00000132170.15	1478.86	389.734	1089.12	-699.389	brown	PPARG	-0.609613	0.00130654	-0.536108	0.0985358	-0.732932	3.76399e-05
ENSG00000023171.10	1478.47	616.438	862.035	-245.597	turquoise	GRAMD1B	0.300327	0.41359	0.354317	0.638693	1.17695	5.21887e-06
ENSG00000171346.9	1477.3	713.904	763.397	-49.4932	turquoise	KRT15	-0.0512993	0.984806	0.09885	NA	0.355056	NA
ENSG00000176697.14	1477.03	693.686	783.344	-89.6583	turquoise	BDNF	0.220593	0.710712	0.271971	0.97805	0.959739	1.79069e-06
ENSG00000179222.13	1476.24	706.761	769.484	-62.7232	turquoise	MAGED1	-0.0829713	0.94045	-0.117011	0.99971	0.222969	0.108253
ENSG00000110811.15	1474.82	400.41	1074.41	-673.997	pink	LEPREL2	0.0749646	0.95714	0.123703	0.99971	0.974704	3.94121e-08
ENSG00000110436.7	1474.52	725.129	749.393	-24.2645	turquoise	SLC1A2	0.0904377	0.967776	0.362516	NA	0.869864	0.147379
ENSG00000078070.7	1474.33	482.174	992.151	-509.977	brown	MCCC1	-0.105227	0.899321	-0.358864	0.514193	-0.704823	4.03747e-05
ENSG00000221955.6	1474.07	344.155	1129.91	-785.758	pink	SLC12A8	0.0180641	0.99249	0.532539	0.202062	1.56397	1.51829e-06
ENSG00000117226.7	1471.46	726.946	744.519	-17.5728	turquoise	GBP3	0.234628	0.339801	0.547853	0.0575989	0.969155	3.01386e-14
ENSG00000144959.5	1471.37	687.253	784.112	-96.8586	turquoise	NCEH1	0.276294	0.376203	0.265374	0.949045	0.387191	0.0320185
ENSG00000171223.4	1471.02	675.329	795.686	-120.358	turquoise	JUNB	0.0291236	0.990954	0.518106	0.318986	0.0945688	0.719274
ENSG00000163874.8	1470.89	700.752	770.135	-69.3832	turquoise	ZC3H12A	0.0539204	0.981463	0.202118	0.99971	0.100707	0.700668
ENSG00000078269.9	1470.59	665.992	804.603	-138.61	turquoise	SYNJ2	0.162897	0.710712	0.0232655	0.99971	-0.282985	0.107695
ENSG00000213062.3	1469.54	397.072	1072.47	-675.401	brown	AL021068.1	0.0625198	NA	-0.0196384	0.99971	-0.970456	0.000361896
ENSG00000197046.7	1468.99	704.288	764.704	-60.4156	turquoise	SIGLEC15	0.30618	0.332994	-0.122078	NA	-0.0519341	0.958537
ENSG00000196177.8	1468.33	284.639	1183.69	-899.053	red	ACADSB	-0.138493	0.894231	-0.241979	0.866544	-0.281992	0.0109003
ENSG00000110841.9	1467.97	682.818	785.156	-102.338	turquoise	PPFIBP1	0.123368	0.881712	0.329008	0.722421	0.732574	2.10189e-07
ENSG00000271738.1	1467.5	532.313	935.185	-402.872	brown	RP11-137H2.6	0.022682	NA	-1.30863	0.000477926	-1.57051	1.17091e-12
ENSG00000168685.10	1466.92	698.904	768.012	-69.1086	turquoise	IL7R	0.197917	0.815028	-0.118914	0.99971	0.200398	0.778777
ENSG00000166575.12	1466.55	527.018	939.53	-412.513	brown	TMEM135	-0.0244636	0.991348	-0.575591	0.221411	-1.07443	6.29149e-09
ENSG00000163814.3	1465.35	508.014	957.331	-449.317	turquoise	CDCP1	-0.0345858	0.98693	0.897985	0.0338188	1.79423	1.12362e-06
ENSG00000101605.8	1465.15	318.375	1146.78	-828.404	red	MYOM1	-0.098625	0.964508	-0.395073	0.56429	0.0128114	0.964279
ENSG00000138944.7	1465.03	627.062	837.972	-210.911	turquoise	KIAA1644	-0.0918904	0.967776	0.500049	0.684379	0.296684	NA
ENSG00000077150.13	1465.02	676.55	788.471	-111.921	turquoise	NFKB2	0.20822	0.691231	0.316713	0.771952	0.234724	0.0517646
ENSG00000070371.11	1464.8	513.733	951.062	-437.33	brown	CLTCL1	-0.104101	0.935445	-0.229661	0.871606	-0.339985	0.00059699
ENSG00000167280.12	1464.24	410.562	1053.68	-643.117	brown	ENGASE	0.227055	0.614342	-0.142884	0.99971	-0.226127	0.19132
ENSG00000157551.13	1464.22	620.997	843.223	-222.226	turquoise	KCNJ15	0.0355461	0.987986	0.64341	0.372854	1.20191	0.00563028
ENSG00000159176.9	1464.07	347.485	1116.58	-769.097	pink	CSRP1	0.0520461	0.974627	0.18334	0.964909	0.309604	0.00992557
ENSG00000094963.9	1463.59	445.322	1018.27	-572.951	brown	FMO2	0.00301263	NA	0.21604	0.99971	-0.357154	0.0692304
ENSG00000174611.7	1462.66	612.842	849.817	-236.975	turquoise	KY	0.149666	0.903407	-0.247901	0.99971	1.26729	0.0143878
ENSG00000105889.10	1462.01	278.553	1183.46	-904.907	pink	STEAP1B	-0.0813493	0.959189	0.00169797	0.99971	0.550429	0.00156812
ENSG00000198624.8	1461.97	335.702	1126.27	-790.57	red	CCDC69	-0.328093	0.448659	-0.304168	0.518391	-0.835223	2.89743e-13
ENSG00000138771.10	1461.63	696.849	764.78	-67.9312	turquoise	SHROOM3	0.178872	0.841162	-0.0480494	0.99971	1.3286	8.67913e-10
ENSG00000197291.4	1460.95	360.246	1100.71	-740.463	red	RAMP2-AS1	-0.153968	0.900127	-0.577228	0.404501	0.606302	9.24717e-05
ENSG00000079257.3	1458.87	601.837	857.038	-255.201	turquoise	LXN	-0.0489555	0.982045	0.0530401	0.99971	0.834051	0.000260924
ENSG00000137413.11	1458.85	452.042	1006.81	-554.768	brown	TAF8	-0.137686	0.872833	-0.129567	0.99971	-0.111924	0.513584
ENSG00000185432.10	1458.65	444.145	1014.5	-570.354	brown	METTL7A	0.226007	0.668938	0.00236178	0.99971	-0.316073	0.000356734
ENSG00000196639.6	1458	516.422	941.579	-425.157	turquoise	HRH1	-0.0127671	0.99249	0.579389	0.0985358	2.31482	1.23609e-16
ENSG00000104723.16	1457.79	302.903	1154.88	-851.981	pink	TUSC3	0.164242	0.785899	0.272683	0.703687	0.182969	0.316255
ENSG00000136383.6	1457.74	323.888	1133.85	-809.961	red	ALPK3	-0.0974227	0.968863	-0.365946	0.85525	-0.513721	0.000813043
ENSG00000104884.10	1456.69	606.381	850.308	-243.927	turquoise	ERCC2	-0.0907921	0.92749	-0.201052	0.982411	0.269172	0.0852855
ENSG00000117385.11	1456.66	700.459	756.2	-55.7404	turquoise	LEPRE1	-0.00932551	0.993909	-0.0157594	0.99971	0.346663	0.00140031
ENSG00000066697.10	1456.59	366.464	1090.13	-723.664	pink	MSANTD3	0.0464234	0.979373	0.10434	0.99971	0.342744	0.0509503
ENSG00000169258.6	1455.74	683.455	772.288	-88.8333	turquoise	GPRIN1	0.332226	0.132798	0.461062	0.349991	0.23896	0.330197
ENSG00000143878.8	1455.47	295.172	1160.29	-865.121	red	RHOB	-0.226332	0.687743	-0.263136	0.805421	-0.319207	0.00152334
ENSG00000146232.10	1455.41	653.593	801.814	-148.221	turquoise	NFKBIE	-0.0377312	0.988153	0.0276888	0.99971	0.202557	0.456498
ENSG00000025434.14	1454.73	347.473	1107.25	-759.781	brown	NR1H3	-0.0432528	0.98693	-0.563106	0.285944	-0.93459	4.06857e-07
ENSG00000157111.8	1454.12	462.889	991.228	-528.339	turquoise	TMEM171	0.2359	0.674777	0.450303	0.74674	1.54029	1.19896e-05
ENSG00000058085.10	1453.97	676.181	777.792	-101.611	turquoise	LAMC2	0.415673	0.0815925	0.586775	0.0607199	-0.102399	0.691904
ENSG00000198848.8	1453.86	373.883	1079.98	-706.095	red	CES1	0.0996249	0.959324	-0.0789332	0.99971	0.816714	1.08857e-06
ENSG00000240065.3	1453.69	510.019	943.675	-433.655	turquoise	PSMB9	0.126776	0.928786	0.683231	0.0686613	0.713024	0.00249186
ENSG00000034152.14	1452.96	666.441	786.523	-120.082	turquoise	MAP2K3	0.227219	0.498026	0.106608	0.99971	0.119193	0.539299
ENSG00000167601.7	1452.69	575.004	877.683	-302.679	turquoise	AXL	-0.0778919	0.94045	0.00630105	0.99971	1.21197	1.24167e-09
ENSG00000143819.8	1452.32	324.473	1127.85	-803.379	red	EPHX1	-0.0474377	0.982191	-0.287084	0.875078	0.0312714	0.850179
ENSG00000026025.9	1452.23	360.012	1092.22	-732.21	pink	VIM	-0.0888779	0.94704	-0.00230513	0.99971	0.477101	8.82948e-05
ENSG00000115415.14	1452.1	724.044	728.051	-4.00716	turquoise	STAT1	0.0425852	0.984806	0.0982493	0.99971	0.437588	0.000287595
ENSG00000178761.10	1451.78	390.056	1061.72	-671.669	brown	FAM219B	0.00689519	0.994663	-0.116465	0.99971	-0.321488	0.0536799
ENSG00000171105.9	1450.73	395.932	1054.8	-658.865	brown	INSR	0.24605	0.62684	-0.142991	0.99971	-0.416154	6.1091e-05
ENSG00000232533.1	1449.27	603.984	845.291	-241.307	turquoise	AC093673.5	-0.0185254	0.99249	0.153307	0.99971	0.945126	3.70112e-05
ENSG00000157303.6	1449.15	282.119	1167.03	-884.912	pink	SUSD3	0.134809	0.932251	0.510681	0.707611	0.689323	0.300531
ENSG00000182902.9	1448.64	485.989	962.649	-476.659	brown	SLC25A18	-0.106389	0.95775	-1.07678	0.000833306	-1.34414	2.55513e-07
ENSG00000256940.1	1448.52	609.552	838.966	-229.414	turquoise	RP11-783K16.5	-0.116777	0.951813	0.0433142	0.99971	-0.0610064	0.941767
ENSG00000170545.12	1448.15	351.611	1096.54	-744.929	pink	SMAGP	0.0497741	0.980817	0.164193	0.99971	0.87704	0.00541287
ENSG00000160801.9	1448.05	426.102	1021.95	-595.845	brown	PTH1R	0.0347973	NA	-0.629755	0.318469	0.0176952	0.937517
ENSG00000197415.7	1447.8	346.886	1100.91	-754.026	pink	VEPH1	0.0392832	0.984797	0.242628	0.809773	1.03696	6.73664e-11
ENSG00000188559.9	1447.23	482.353	964.872	-482.519	brown	RALGAPA2	0.12448	0.927065	-0.129035	0.99971	-0.919807	9.93251e-14
ENSG00000102471.9	1447.13	695.573	751.556	-55.9831	turquoise	NDFIP2	-0.198397	0.621954	0.0281076	0.99971	0.212842	0.166204
ENSG00000117411.12	1446.9	324.984	1121.92	-796.937	pink	B4GALT2	-0.0164464	0.99249	0.174124	0.968042	0.439064	0.00197359
ENSG00000150093.14	1446.9	539.38	907.515	-368.135	turquoise	ITGB1	0.0051406	0.995487	-0.0545891	0.99971	0.414317	0.00132828
ENSG00000196611.4	1446.39	512.61	933.784	-421.174	turquoise	MMP1	-0.0987212	0.936159	-0.146759	0.99971	0.343644	NA
ENSG00000053254.11	1446.37	398.514	1047.86	-649.344	brown	FOXN3	-0.040636	0.985866	-0.325155	0.736954	-0.138769	0.314569
ENSG00000108691.5	1446	657.813	788.189	-130.375	turquoise	CCL2	0.269731	0.674777	1.59463	1.72731e-10	1.94186	2.98965e-18
ENSG00000177239.10	1445.96	570.083	875.874	-305.791	turquoise	MAN1B1	0.154102	0.84239	0.229844	0.871599	0.495129	1.11493e-05
ENSG00000149798.3	1445.3	686.797	758.503	-71.7059	turquoise	CDC42EP2	0.0964271	0.953408	0.191112	0.99971	0.167995	0.307091
ENSG00000110427.10	1444.97	703.353	741.618	-38.2648	turquoise	KIAA1549L	0.311493	0.371565	0.0450825	0.99971	0.231313	0.135887
ENSG00000198517.5	1444.9	660.071	784.833	-124.762	turquoise	MAFK	0.24952	0.640803	0.0610303	0.99971	0.598944	0.00957942
ENSG00000175550.3	1444.58	535.166	909.417	-374.251	turquoise	DRAP1	0.0277673	0.990954	0.0465821	0.99971	0.137831	0.258556
ENSG00000169213.6	1444.49	676.233	768.256	-92.0235	turquoise	RAB3B	-0.0975801	0.957593	-0.175202	0.99971	0.549461	0.121694
ENSG00000131236.12	1444.2	561.979	882.219	-320.24	turquoise	CAP1	0.0175135	0.99249	0.227845	0.813881	0.206498	0.065486
ENSG00000196372.8	1443.11	273.97	1169.14	-895.173	red	ASB13	-0.0604616	0.973656	-0.0657226	0.99971	-0.286125	0.120574
ENSG00000116690.7	1442.51	306.264	1136.24	-829.978	red	PRG4	-0.238691	0.83141	-0.398135	0.884589	0.0363299	0.911663
ENSG00000182809.6	1441.91	365.108	1076.81	-711.697	pink	CRIP2	0.249384	0.653244	0.25518	0.958673	0.959892	2.55551e-10
ENSG00000168615.7	1441.2	712.311	728.888	-16.5769	turquoise	ADAM9	-0.258132	0.221504	0.0438029	0.99971	0.479165	0.00450629
ENSG00000100065.10	1440.52	398.601	1041.92	-643.322	pink	CARD10	0.359312	0.0499533	0.103232	0.99971	1.81746	1.16504e-15
ENSG00000039537.9	1439.76	521.188	918.571	-397.383	brown	C6	0.0215404	NA	-0.672623	0.328143	-1.03976	1.73546e-05
ENSG00000161267.7	1439.17	480.492	958.683	-478.19	brown	BDH1	-0.508862	0.103947	-0.818811	0.00243109	-1.3226	6.02565e-10
ENSG00000108448.16	1438.87	403.87	1035	-631.125	brown	TRIM16L	-0.173817	0.864857	-0.634597	0.0156533	-1.03516	1.29197e-10
ENSG00000119383.15	1438.01	661.434	776.577	-115.144	turquoise	PPP2R4	-0.00972923	0.992702	0.203124	0.902423	0.0347392	0.828353
ENSG00000176454.9	1437.39	318.031	1119.36	-801.329	pink	LPCAT4	0.190181	0.71239	0.0703042	0.99971	0.837647	2.85155e-05
ENSG00000173457.6	1436.71	492.435	944.27	-451.835	turquoise	PPP1R14B	-0.0121948	0.992702	0.0796006	0.99971	0.347283	0.0023007
ENSG00000127666.8	1435.52	509.166	926.35	-417.184	turquoise	TICAM1	0.127599	0.862923	0.124188	0.99971	0.25668	0.0844544
ENSG00000100196.6	1434.93	389.246	1045.69	-656.444	pink	KDELR3	0.0136529	0.99249	0.212286	0.84372	0.630565	0.00165945
ENSG00000206527.5	1434.23	464.24	969.987	-505.747	brown	PTPLB	-0.0490853	0.977988	-0.41606	0.365949	-0.829821	2.35334e-08
ENSG00000145675.10	1434.13	308.073	1126.06	-817.984	red	PIK3R1	0.00125347	0.998777	-0.0528639	0.99971	0.480738	0.00681139
ENSG00000197594.7	1434	432.466	1001.53	-569.067	brown	ENPP1	0.112181	0.892659	-0.628108	0.0775874	-0.0773088	0.719462
ENSG00000111450.9	1433.86	700.526	733.334	-32.808	turquoise	STX2	0.0810922	0.92589	0.139798	0.99971	0.349818	0.00260909
ENSG00000115457.5	1433.54	409.479	1024.06	-614.585	brown	IGFBP2	-0.0964697	0.96	-0.141764	0.99971	-1.03265	1.2081e-09
ENSG00000221852.4	1433.54	655.702	777.835	-122.134	turquoise	KRTAP1-5	0.0303763	0.990954	-0.0847921	NA	0.102298	0.913307
ENSG00000211829.2	1433.17	498.888	934.284	-435.397	brown	TRDC	NA	NA	-0.283557	0.99971	-2.01584	1.89718e-12
ENSG00000171680.16	1433.08	689.506	743.572	-54.0661	turquoise	PLEKHG5	0.239422	0.50335	0.0145829	0.99971	-0.100419	0.605315
ENSG00000125657.3	1432.71	659.404	773.306	-113.903	turquoise	TNFSF9	0.413107	0.253163	0.436085	0.762693	0.00461601	0.993834
ENSG00000107338.8	1432.61	635.998	796.615	-160.616	turquoise	SHB	0.0748939	0.96851	-0.0748018	0.99971	-0.0257392	0.944872
ENSG00000138675.12	1432.48	712.025	720.452	-8.42641	turquoise	FGF5	0.123892	0.938149	-0.181254	0.99971	0.850533	6.39997e-07
ENSG00000100106.15	1432.07	620.179	811.891	-191.711	turquoise	TRIOBP	0.113004	0.872833	0.218278	0.944478	0.112137	0.398344
ENSG00000197147.8	1431.67	504.167	927.499	-423.332	brown	LRRC8B	0.453064	0.23235	-0.142009	0.99971	-1.11864	4.55617e-12
ENSG00000149269.5	1431.15	681.887	749.26	-67.3735	turquoise	PAK1	0.101214	0.911784	0.220053	0.9147	0.145089	0.289451
ENSG00000115738.5	1430.56	684.866	745.695	-60.8284	turquoise	ID2	-0.13195	0.916844	0.219956	0.99971	0.442052	0.0340193
ENSG00000169926.5	1429.99	512.811	917.175	-404.364	brown	KLF13	0.182109	0.736274	-0.127827	0.99971	-0.438537	9.80965e-06
ENSG00000163734.4	1429.71	617.709	811.997	-194.288	turquoise	CXCL3	0.61442	0.00397826	0.375907	0.904287	0.487291	0.520274
ENSG00000165494.6	1429.47	261.102	1168.37	-907.269	red	PCF11	-0.00409127	0.99683	-0.253793	0.855293	0.0348876	0.846223
ENSG00000196116.6	1429.26	645.191	784.065	-138.874	turquoise	TDRD7	0.222375	0.536742	0.459838	0.230501	0.869071	0.00012699
ENSG00000121578.8	1429.17	502.37	926.797	-424.427	turquoise	B4GALT4	0.0764737	0.949549	0.137687	0.99971	0.273674	0.0631655
ENSG00000067225.13	1428.93	620.426	808.507	-188.081	turquoise	PKM	0.0708068	0.957911	0.25344	0.923981	-0.148449	0.223287
ENSG00000134013.11	1428.56	677.997	750.566	-72.5688	turquoise	LOXL2	-0.156078	0.778566	-0.245833	0.915496	0.0821322	0.680045
ENSG00000180801.11	1428.32	718.218	710.107	8.11155	turquoise	ARSJ	-0.039188	0.984806	0.0124835	0.99971	0.632838	0.0041772
ENSG00000249242.3	1428.09	354.788	1073.3	-718.515	brown	TMEM150C	-0.0709437	NA	-0.492576	0.62843	-0.13157	0.743913
ENSG00000025772.7	1427.83	603.704	824.13	-220.426	turquoise	TOMM34	0.0867139	0.942223	0.292271	0.87172	0.0702126	0.712114
ENSG00000237523.1	1426.74	315.941	1110.8	-794.854	pink	LINC00857	0.117323	0.92589	0.457014	0.360868	0.80559	0.00421346
ENSG00000176678.4	1426.57	554.415	872.159	-317.744	turquoise	FOXL1	0.186444	0.564116	0.447569	0.14551	0.366569	0.0711007
ENSG00000065485.13	1426.16	531.799	894.364	-362.565	turquoise	PDIA5	0.0647048	0.964508	0.27304	0.801765	0.645113	9.7625e-06
ENSG00000140859.11	1425.69	582.948	842.742	-259.794	turquoise	KIFC3	-0.0362956	0.984797	-0.00899423	0.99971	0.278129	0.186143
ENSG00000152767.11	1425.17	655.149	770.021	-114.872	turquoise	FARP1	0.00468544	0.995487	-0.0824463	0.99971	-0.0895434	0.45526
ENSG00000131844.11	1424.27	463.138	961.128	-497.991	brown	MCCC2	-0.0884917	0.933359	-0.353508	0.373631	-0.806762	4.72245e-08
ENSG00000074054.13	1423.76	470.683	953.074	-482.391	brown	CLASP1	0.120037	0.911031	-0.263161	0.776913	-0.277556	0.00419561
ENSG00000135480.10	1423.65	577.034	846.611	-269.577	turquoise	KRT7	-0.405406	0.319748	-0.0285332	0.99971	0.133322	0.840453
ENSG00000124440.11	1423.08	277.099	1145.99	-868.887	red	HIF3A	-0.587297	0.0833148	-1.16831	3.23286e-07	0.607527	0.000382756
ENSG00000006327.9	1422.94	640.727	782.216	-141.489	turquoise	TNFRSF12A	-0.101971	0.94045	0.667407	0.303447	0.317385	0.13684
ENSG00000141298.13	1422.89	375.026	1047.86	-672.833	red	SSH2	0.0615869	0.973666	-0.0800492	0.99971	0.0602159	0.773769
ENSG00000227141.2	1422.59	426.217	996.376	-570.159	brown	RP11-545A16.3	-0.0220928	NA	0.00618436	0.99971	-0.772188	0.0520112
ENSG00000102024.13	1422.35	687.373	734.973	-47.5997	turquoise	PLS3	-0.102584	0.891889	0.121904	0.99971	0.875423	1.01802e-07
ENSG00000198768.6	1422.11	579.472	842.639	-263.167	turquoise	APCDD1L	0.0944499	0.926222	-0.0307594	0.99971	1.93421	1.45037e-10
ENSG00000133106.10	1421.03	711.532	709.494	2.03821	turquoise	EPSTI1	0.325437	0.527478	0.593976	0.31502	1.17913	3.91004e-09
ENSG00000084090.9	1420.4	419.129	1001.27	-582.145	brown	STARD7	0.0530759	0.967776	-0.0168229	0.99971	-0.353729	4.52954e-05
ENSG00000183615.5	1419.81	658.285	761.524	-103.238	turquoise	FAM167B	0.0769485	0.974627	0.0619612	0.99971	0.0817216	0.897745
ENSG00000145216.11	1419.81	676.459	743.348	-66.8888	turquoise	FIP1L1	0.0392778	0.981463	0.0814299	0.99971	0.130243	0.419012
ENSG00000117479.8	1419.35	369.888	1049.46	-679.576	red	SLC19A2	-0.105308	0.94679	-0.0102229	0.99971	0.393708	0.00128635
ENSG00000166396.8	1419.32	660.362	758.961	-98.599	turquoise	SERPINB7	0.0581981	0.974627	0.401509	0.858021	1.05836	0.0438761
ENSG00000068438.10	1419.02	624.802	794.221	-169.419	turquoise	FTSJ1	0.0591687	0.973535	0.0318181	0.99971	0.186878	0.136376
ENSG00000168395.10	1418.76	408.875	1009.89	-601.016	brown	ING5	0.009953	0.992702	-0.289565	0.72519	-0.133853	0.43564
ENSG00000119138.3	1418.6	347.647	1070.96	-723.309	red	KLF9	-0.130478	0.862849	0.00775726	0.99971	0.312364	0.0444299
ENSG00000174628.12	1417.9	342.091	1075.81	-733.72	pink	IQCK	-0.19095	0.763901	0.233799	0.948559	1.17927	1.99423e-05
ENSG00000106392.6	1417.47	657.96	759.508	-101.548	turquoise	C1GALT1	-0.143499	0.792557	-0.0307886	0.99971	0.224994	0.211587
ENSG00000157343.4	1417.42	463.149	954.274	-491.125	brown	ARMC12	-0.0404581	NA	-0.35953	0.915094	-0.879554	0.000133851
ENSG00000261573.1	1416.95	647.042	769.909	-122.867	turquoise	RP11-553K8.5	-0.303421	0.702065	0.04575	NA	NA	NA
ENSG00000197467.9	1415.61	667.518	748.091	-80.5723	turquoise	COL13A1	0.228253	0.63424	0.552979	0.319072	0.732705	0.00656284
ENSG00000128298.12	1415.56	602.182	813.382	-211.2	turquoise	BAIAP2L2	0.127453	0.935445	0.756728	0.0876444	0.910198	0.00118367
ENSG00000169193.7	1414.71	392.572	1022.13	-629.562	brown	CCDC126	-0.185477	0.884771	0.0257788	0.99971	-0.401107	0.0156219
ENSG00000175573.6	1414.66	311.93	1102.73	-790.798	pink	C11orf68	0.0896135	0.950459	0.26736	0.860582	0.756992	1.06403e-07
ENSG00000183760.6	1414.43	668.979	745.45	-76.4711	turquoise	PAPL	0.165299	0.893279	0.228616	NA	0.0347083	0.972628
ENSG00000164120.9	1414.23	456.245	957.99	-501.746	brown	HPGD	0.392606	0.434547	0.29222	0.982603	-0.146526	0.588921
ENSG00000185924.6	1414.14	482.729	931.411	-448.683	brown	RTN4RL1	0.0721444	0.980817	-0.218018	0.99971	-0.748077	0.000228427
ENSG00000185972.4	1413.74	676.505	737.235	-60.7296	turquoise	CCIN	-0.0461716	0.986916	0.158898	0.99971	0.753292	0.123378
ENSG00000163755.4	1413.58	655.773	757.805	-102.032	turquoise	HPS3	0.0710503	0.948126	0.169845	0.959613	-0.0205038	0.911163
ENSG00000143549.15	1413.53	682.794	730.735	-47.9411	turquoise	TPM3	0.0326932	0.986941	0.361972	0.35379	0.267689	0.0362645
ENSG00000143028.7	1413.36	494.704	918.652	-423.948	brown	SYPL2	-0.0551086	0.984806	-0.435179	0.789456	-0.814737	0.00011804
ENSG00000070087.9	1412.82	667.145	745.677	-78.5326	turquoise	PFN2	-0.0334773	0.984806	0.0614394	0.99971	0.572864	6.54863e-06
ENSG00000166819.7	1412.74	504.747	907.988	-403.241	brown	PLIN1	0.0471413	NA	-0.508069	0.522843	-0.990633	3.45321e-05
ENSG00000157510.9	1412.61	362.719	1049.89	-687.17	red	AFAP1L1	0.175477	0.848877	-0.0701737	0.99971	0.17599	0.150005
ENSG00000135447.12	1412.05	509.192	902.856	-393.664	brown	PPP1R1A	0.0390271	NA	-0.61605	0.479188	-0.781676	0.008877
ENSG00000242147.1	1411.46	660.054	751.405	-91.3509	turquoise	RP13-463N16.6	-0.00488321	0.997446	0.164857	NA	0.155997	NA
ENSG00000102543.10	1411.22	448.41	962.812	-514.402	brown	CDADC1	-0.120978	0.915132	0.00962694	0.99971	-0.401613	0.00699571
ENSG00000132481.2	1411.18	275.282	1135.9	-860.615	pink	TRIM47	0.0583932	0.974138	0.479282	0.56429	0.694636	5.93352e-05
ENSG00000188001.5	1410.21	482.339	927.876	-445.536	brown	TPRG1	0.0564256	NA	-0.266303	0.99971	-0.86058	5.24879e-07
ENSG00000130045.11	1410.02	656.124	753.893	-97.7693	turquoise	NXNL2	-0.0672886	0.981123	0.0332765	NA	0.53675	0.4728
ENSG00000260025.1	1409.91	491.792	918.121	-426.329	turquoise	RP11-490M8.1	0.0455339	0.987986	0.151488	0.99971	0.609026	0.309196
ENSG00000140464.15	1409.87	685.886	723.98	-38.0933	turquoise	PML	0.122195	0.853522	0.118367	0.99971	0.392474	0.0021422
ENSG00000093167.13	1409.59	639.535	770.052	-130.517	turquoise	LRRFIP2	0.0884606	0.904832	0.225678	0.920267	0.294107	0.0284568
ENSG00000134962.6	1409.55	524.106	885.442	-361.335	brown	KLB	0.173705	NA	-0.676347	0.3314	-1.51258	0.00041511
ENSG00000126561.12	1409.46	519.607	889.851	-370.245	brown	STAT5A	0.251605	0.45232	-0.318182	0.82528	-0.431099	0.00233955
ENSG00000179094.9	1408.98	290.769	1118.22	-827.446	red	PER1	0.191203	0.868922	-0.0509268	0.99971	-0.0455525	0.74143
ENSG00000106780.7	1408.62	467.383	941.24	-473.856	brown	MEGF9	0.0106049	0.992702	-0.210185	0.949045	-0.775718	2.36789e-12
ENSG00000139433.5	1408.47	593.966	814.509	-220.543	turquoise	GLTP	0.106166	0.903407	0.199758	0.902423	0.655963	4.95319e-06
ENSG00000021826.10	1408.36	473.518	934.843	-461.325	brown	CPS1	-0.196704	0.709728	-0.143457	0.99971	-0.588947	6.90666e-09
ENSG00000184584.8	1408.07	710.643	697.426	13.2163	turquoise	TMEM173	0.30727	0.207143	0.356735	0.796385	0.796117	8.30906e-06
ENSG00000086712.8	1408.01	415.872	992.139	-576.267	brown	TXLNG	-0.078297	0.953355	-0.46511	0.127514	-0.790033	2.0968e-06
ENSG00000115091.7	1407.99	558.286	849.707	-291.42	turquoise	ACTR3	-0.077121	0.94045	0.0937233	0.99971	0.184479	0.0855045
ENSG00000204362.5	1407.32	622.14	785.185	-163.045	turquoise	RP11-380J14.1	-0.146413	0.926714	NA	NA	0.0551929	NA
ENSG00000151327.8	1407.25	339.53	1067.72	-728.186	pink	FAM177A1	-0.0273515	0.987788	0.078706	0.99971	0.192902	0.162947
ENSG00000233452.2	1406.87	503.731	903.14	-399.409	turquoise	STXBP5-AS1	0.0302887	0.990954	0.564749	0.485552	0.401943	0.408048
ENSG00000121900.14	1406.78	386.058	1020.72	-634.659	pink	TMEM54	0.181835	0.851757	0.432658	0.329126	0.699456	0.0011753
ENSG00000104856.9	1406.67	455.418	951.254	-495.836	turquoise	RELB	0.101735	0.951813	0.381543	0.855855	0.392904	0.0862136
ENSG00000225968.4	1406.64	367.24	1039.4	-672.155	pink	ELFN1	0.502483	0.00455602	0.583106	0.110922	2.05221	1.37984e-19
ENSG00000139926.11	1404.3	709.286	695.01	14.2754	turquoise	FRMD6	-0.094615	0.90504	0.103691	0.99971	0.647177	0.00208468
ENSG00000081923.6	1402.65	694.8	707.853	-13.0528	turquoise	ATP8B1	-0.156693	0.796128	-0.0927137	0.99971	0.82748	6.63473e-07
ENSG00000063438.12	1402.65	530.048	872.603	-342.555	turquoise	AHRR	0.00242474	0.997446	-0.00280613	0.99971	1.32449	9.70107e-07
ENSG00000166106.2	1402.6	377.101	1025.5	-648.396	red	ADAMTS15	0.0421044	0.985467	-0.356446	0.344103	0.305148	0.00543697
ENSG00000174791.6	1402.59	364.443	1038.15	-673.704	pink	RIN1	0.218421	0.680376	0.223841	0.99971	0.84039	3.35506e-07
ENSG00000074527.7	1401.92	517.607	884.313	-366.705	turquoise	NTN4	-0.318618	0.208474	-0.0417934	0.99971	0.674812	0.00124266
ENSG00000011258.11	1401.86	425.688	976.172	-550.484	brown	MBTD1	-0.17769	0.855844	-0.128656	0.99971	-0.205178	0.0930665
ENSG00000175198.10	1401.55	421.36	980.189	-558.829	brown	PCCA	-0.154419	0.849741	-0.262046	0.871606	-0.546965	0.000112673
ENSG00000144583.4	1401.53	684.125	717.406	-33.2811	turquoise	2017-03-04	0.164667	0.889827	0.206032	0.99971	0.893913	0.0307742
ENSG00000171303.5	1401.03	499.853	901.18	-401.327	brown	KCNK3	-0.145147	NA	-1.03698	0.0199672	-2.67661	1.93641e-54
ENSG00000072786.8	1400.94	497.752	903.19	-405.438	turquoise	STK10	0.0474128	0.97539	-0.115032	0.99971	0.25289	0.148203
ENSG00000267473.1	1400.62	678.297	722.322	-44.0245	turquoise	AC005789.11	0.0553309	0.984797	0.0710728	0.99971	0.326081	0.587599
ENSG00000158445.7	1400.4	382.628	1017.78	-635.148	brown	KCNB1	0.0697141	NA	-0.0759125	0.99971	0.208131	0.185373
ENSG00000151893.10	1400.21	432.978	967.236	-534.258	brown	CACUL1	-0.0295811	0.988852	-0.179121	0.987842	-0.502971	0.000273049
ENSG00000261088.1	1400.2	387.44	1012.76	-625.319	brown	RP11-61A14.3	0.0942987	0.965731	-0.561887	0.188221	-0.780464	4.95502e-05
ENSG00000113657.8	1399.7	693.32	706.379	-13.059	turquoise	DPYSL3	0.0392974	0.984797	0.7596	0.00160966	1.29708	3.8036e-13
ENSG00000050730.11	1399.34	642.444	756.896	-114.452	turquoise	TNIP3	0.567538	0.0193998	0.116611	0.99971	1.45568	0.00518901
ENSG00000159399.5	1398.67	468.426	930.242	-461.816	brown	HK2	0.0155251	0.99249	-0.843412	0.00313381	-1.25382	1.83185e-11
ENSG00000122547.6	1398.55	488.409	910.143	-421.733	brown	EEPD1	-0.147833	0.912911	-0.689115	0.0332922	-0.801624	6.13012e-09
ENSG00000119771.10	1398.42	241.324	1157.1	-915.774	red	KLHL29	0.227232	0.684738	-0.203051	0.923981	-0.391494	0.000622358
ENSG00000140682.14	1398	405.079	992.919	-587.84	pink	TGFB1I1	-0.061377	0.972506	0.184712	0.993797	0.713281	8.14366e-05
ENSG00000117597.13	1397.93	376.144	1021.79	-645.645	pink	DIEXF	0.00889913	0.992846	0.144598	0.99971	0.407691	0.00157219
ENSG00000049249.4	1397.84	660.157	737.686	-77.5287	turquoise	TNFRSF9	0.579352	0.0970977	0.0602402	NA	0.272521	NA
ENSG00000223380.3	1397.8	287.93	1109.87	-821.939	pink	SEC22B	-0.0084349	0.992702	0.130626	0.99971	0.467408	5.87462e-05
ENSG00000150995.13	1397.53	373.438	1024.09	-650.652	red	ITPR1	0.297649	0.63308	-0.130238	0.99971	0.389342	0.00136197
ENSG00000186466.4	1397.06	432.648	964.408	-531.76	brown	AQP7P1	0.193799	NA	-1.39586	1.39873e-05	-1.55933	4.18098e-08
ENSG00000135678.7	1396.43	470.746	925.68	-454.934	brown	CPM	0.271723	0.514744	-0.075917	0.99971	0.0735227	0.678173
ENSG00000125753.9	1396.07	656.638	739.43	-82.7919	turquoise	VASP	-0.134632	0.871624	0.321819	0.482609	0.111409	0.42508
ENSG00000142910.11	1396.01	628.597	767.417	-138.821	turquoise	TINAGL1	-0.324693	0.484132	-0.317739	0.985223	-0.560206	0.452159
ENSG00000100077.10	1395.89	424.437	971.449	-547.012	brown	ADRBK2	0.0686777	0.981463	-0.205727	0.99971	-1.84368	2.06466e-06
ENSG00000171345.9	1395.86	266.389	1129.47	-863.084	pink	KRT19	-0.80986	2.10814e-05	-0.480224	0.590415	1.45368	0.0010292
ENSG00000168140.4	1395.23	390.401	1004.83	-614.427	pink	VASN	-0.0577498	0.973545	0.109878	0.99971	1.29572	3.58445e-10
ENSG00000162591.11	1395.06	599.637	795.427	-195.79	turquoise	MEGF6	-0.0262188	0.98826	-0.228652	0.99971	-0.402128	0.287515
ENSG00000134042.8	1394.27	284.748	1109.52	-824.775	red	MRO	-0.0420688	NA	-0.414515	0.685986	0.646752	2.04614e-06
ENSG00000170017.8	1394.22	651.042	743.178	-92.1358	turquoise	ALCAM	0.152097	0.792918	0.633604	0.164701	0.74097	4.78616e-06
ENSG00000065183.11	1394.19	314.854	1079.34	-764.481	red	WDR3	0.00522172	0.995572	-0.100136	0.99971	-0.0943014	0.598857
ENSG00000064655.14	1394.15	457.63	936.519	-478.889	brown	EYA2	0.000215324	NA	-1.38858	3.0166e-06	-0.341398	0.118555
ENSG00000168575.5	1391.95	628.287	763.667	-135.38	turquoise	SLC20A2	0.0505972	0.976692	0.142806	0.99971	-0.0186245	0.913025
ENSG00000148730.6	1391.09	259.84	1131.25	-871.41	red	EIF4EBP2	0.165542	0.810187	-0.0406682	0.99971	-0.124898	0.289227
ENSG00000065923.5	1390.71	499.339	891.373	-392.034	turquoise	SLC9A7	0.138114	0.909764	0.174163	0.99971	0.805429	0.00526685
ENSG00000168792.4	1390.7	424.056	966.642	-542.587	brown	ABHD15	0.146706	0.848877	-0.157502	0.99971	-0.427607	0.000130155
ENSG00000117152.9	1390.26	614.97	775.291	-160.322	turquoise	RGS4	-0.377857	0.300272	0.0253098	0.99971	0.262962	0.37144
ENSG00000178075.15	1390.19	659.918	730.269	-70.3515	turquoise	GRAMD1C	0.0389611	0.988153	0.414203	0.858021	0.238874	0.638443
ENSG00000104812.10	1390.09	437.765	952.324	-514.558	brown	GYS1	0.0298873	0.986941	-0.224427	0.810738	-0.267753	0.0566354
ENSG00000168621.10	1389.75	609.153	780.598	-171.445	turquoise	GDNF	0.125532	0.866032	0.486794	0.283398	0.379274	0.140794
ENSG00000103479.10	1389.61	340.849	1048.76	-707.912	brown	RBL2	-0.0758789	0.949031	-0.0515947	0.99971	-0.0281028	0.829092
ENSG00000166821.4	1389.53	386.678	1002.85	-616.173	brown	PEX11A	-0.201755	0.839398	-0.553751	0.242489	-1.34138	2.48563e-08
ENSG00000164543.5	1388.55	613.513	775.034	-161.521	turquoise	STK17A	0.147704	0.832435	0.263922	0.812689	-0.241497	0.191449
ENSG00000187583.6	1388.39	609.67	778.716	-169.047	turquoise	PLEKHN1	0.414144	0.287316	0.0456528	0.99971	0.11536	0.901198
ENSG00000139722.2	1388.35	599.127	789.22	-190.093	turquoise	VPS37B	0.13617	0.848877	0.0101649	0.99971	0.103234	0.521753
ENSG00000164330.12	1387.74	385.129	1002.61	-617.484	brown	EBF1	0.0637127	0.972823	-0.171106	0.99971	-0.0147717	0.928131
ENSG00000174136.7	1387.73	660.559	727.173	-66.6134	turquoise	RGMB	0.213476	0.709728	-0.0422828	0.99971	0.207747	0.0697993
ENSG00000255248.2	1387.67	695.661	692.007	3.65363	turquoise	RP11-166D19.1	-0.0508591	0.971923	-0.148102	0.99971	0.911724	8.04558e-08
ENSG00000077549.13	1387.45	248.836	1138.61	-889.777	pink	CAPZB	-0.155317	0.761977	0.0551095	0.99971	0.31345	0.000247555
ENSG00000172469.10	1387.2	501.934	885.264	-383.331	brown	MANEA	-0.0630622	0.970502	-0.655656	0.179306	-0.728601	2.17383e-05
ENSG00000228649.4	1387.13	514.114	873.016	-358.902	turquoise	AC005682.5	-0.0147437	0.992702	0.125498	0.99971	0.546857	0.206002
ENSG00000148468.12	1386.68	551.221	835.455	-284.234	turquoise	FAM171A1	0.0690132	0.956104	-0.10291	0.99971	0.242378	0.0474196
ENSG00000214578.4	1386.65	354.721	1031.93	-677.21	red	HMGN2P15	-0.0241164	NA	-0.63117	0.318678	0.698689	5.51008e-06
ENSG00000143815.10	1386.08	472.601	913.484	-440.883	brown	LBR	-0.189252	0.662648	-0.425109	0.373007	-0.869556	3.71887e-14
ENSG00000128805.10	1385.36	348.6	1036.76	-688.161	pink	ARHGAP22	0.346519	0.114532	0.413159	0.596927	1.49618	5.04767e-23
ENSG00000182919.10	1385.24	409.589	975.652	-566.063	brown	C11orf54	-0.162426	0.79719	-0.0459444	0.99971	-0.0969251	0.600287
ENSG00000105287.8	1385.03	372.336	1012.69	-640.356	pink	PRKD2	0.0800985	0.936741	0.10153	0.99971	0.429137	0.00141289
ENSG00000198113.2	1384.57	591.379	793.19	-201.811	turquoise	TOR4A	-0.0578881	0.977988	-0.0974764	0.99971	0.137999	0.662819
ENSG00000140950.11	1384.53	469.671	914.859	-445.188	turquoise	TLDC1	0.0991766	0.936766	0.162927	0.99971	0.816331	4.27443e-07
ENSG00000134058.6	1383.81	463.654	920.159	-456.505	turquoise	CDK7	-0.139309	0.884771	0.126367	0.99971	0.230574	0.19619
ENSG00000122756.10	1383.46	492.856	890.604	-397.749	brown	CNTFR	0.160618	0.910343	-0.424821	0.796074	-0.841095	0.000135188
ENSG00000159212.8	1382.83	445.566	937.26	-491.693	brown	CLIC6	-0.0465825	0.988153	-0.500816	0.335908	-2.32858	6.87177e-26
ENSG00000136238.13	1382.66	548.099	834.56	-286.461	turquoise	RAC1	-0.000299456	0.999502	0.123895	0.99971	0.167738	0.169045
ENSG00000064886.9	1382.17	380.932	1001.24	-620.31	brown	CHI3L2	0.148759	0.92958	-0.0150432	0.99971	-0.739086	0.000566677
ENSG00000171631.10	1381.65	647.022	734.633	-87.6114	turquoise	P2RY6	-0.3011	0.564922	-0.160478	NA	-0.198805	NA
ENSG00000178531.4	1381.61	608.637	772.974	-164.337	turquoise	CTXN1	0.339401	0.600221	0.0923976	0.99971	0.425697	0.582844
ENSG00000172840.2	1381.53	381.482	1000.05	-618.57	brown	PDP2	0.0558066	0.983128	-0.517168	0.217784	-0.875911	1.93068e-05
ENSG00000124508.12	1381.28	689.056	692.228	-3.17149	turquoise	BTN2A2	-0.037084	0.985467	0.0282674	0.99971	0.236936	0.323956
ENSG00000002745.8	1380.91	687.667	693.24	-5.57354	turquoise	WNT16	0.652723	0.00681751	0.0805637	0.99971	0.571619	0.430397
ENSG00000127528.5	1380.57	610.201	770.367	-160.166	turquoise	KLF2	-0.19699	0.76636	-0.0168538	0.99971	0.128675	0.773769
ENSG00000146143.13	1380.2	537.264	842.933	-305.67	turquoise	PRIM2	-0.0132129	0.99249	0.377494	0.49453	-0.13872	0.375474
ENSG00000070882.8	1379.79	560.955	818.831	-257.876	turquoise	OSBPL3	-0.0279957	0.988153	0.0607124	0.99971	0.714306	4.00848e-07
ENSG00000151348.9	1379.38	362.309	1017.07	-654.759	pink	EXT2	0.0744905	0.948761	0.111578	0.99971	0.697927	2.71127e-06
ENSG00000198951.7	1377.69	475.064	902.623	-427.559	turquoise	NAGA	0.151432	0.820492	0.181477	0.948559	0.305671	0.043207
ENSG00000223678.1	1377.3	412.094	965.204	-553.11	brown	RP11-311H10.4	NA	NA	-0.496408	0.738949	-1.7669	1.69978e-05
ENSG00000142973.8	1377.09	460.493	916.594	-456.101	brown	CYP4B1	NA	NA	-0.148898	0.99971	0.271604	0.291743
ENSG00000104783.7	1376.39	607.931	768.459	-160.528	turquoise	KCNN4	0.203389	0.826628	0.546153	0.581855	-0.625563	0.132105
ENSG00000231925.7	1375.73	677.994	697.735	-19.7409	turquoise	TAPBP	0.25341	0.28034	0.0369576	0.99971	0.170695	0.20189
ENSG00000104951.11	1374.82	529.18	845.638	-316.457	turquoise	IL4I1	0.440733	0.362125	0.185349	0.99971	0.269763	NA
ENSG00000085449.10	1374.75	590.337	784.416	-194.079	turquoise	WDFY1	-0.0266609	0.987788	-0.0459546	0.99971	-0.0337303	0.828977
ENSG00000261366.1	1374.09	461.117	912.978	-451.861	brown	MANEA-AS1	-0.0791957	0.968863	-0.648994	0.333537	-0.512614	0.13099
ENSG00000236453.1	1372.6	581.174	791.425	-210.251	turquoise	AC003092.1	0.73071	0.00693995	0.928685	0.068546	1.8071	0.00198019
ENSG00000135052.12	1372.36	301.288	1071.07	-769.781	pink	GOLM1	0.042222	0.977988	0.0314551	0.99971	0.256534	0.0321813
ENSG00000172037.9	1372.2	663.089	709.116	-46.0269	turquoise	LAMB2	0.168691	0.684792	-0.174159	0.993471	0.271956	0.0154498
ENSG00000091490.6	1371.79	617.627	754.162	-136.535	turquoise	SEL1L3	-0.121317	0.872548	0.447317	0.657854	-0.0669524	0.797697
ENSG00000129515.14	1371.75	325.602	1046.14	-720.54	pink	SNX6	-0.240508	0.454745	-0.0425542	0.99971	0.325215	0.00225894
ENSG00000171812.6	1371.24	274.032	1097.21	-823.174	pink	COL8A2	-0.0959673	0.929229	-0.0836287	0.99971	0.352763	0.273604
ENSG00000005448.12	1371.17	490.753	880.419	-389.666	turquoise	WDR54	-0.200886	0.812489	0.186109	0.99971	0.422206	0.040469
ENSG00000225554.1	1370.5	601.46	769.036	-167.576	turquoise	RP11-527D7.1	-0.164729	0.889827	0.19211	0.99971	0.756193	0.267737
ENSG00000102316.12	1370.5	352.987	1017.51	-664.522	pink	MAGED2	-0.019019	0.99249	0.113072	0.99971	0.529626	5.72635e-05
ENSG00000111726.8	1369.64	358.559	1011.08	-652.521	pink	CMAS	-0.032701	0.984924	0.204338	0.879182	0.30641	0.00958307
ENSG00000196923.9	1369.11	624.965	744.145	-119.18	turquoise	PDLIM7	-0.0842713	0.943804	-0.00985938	0.99971	0.836685	4.15312e-09
ENSG00000141179.9	1368.95	280.733	1088.22	-807.483	red	PCTP	-0.13198	0.896983	-0.00218629	0.99971	-0.185267	0.287851
ENSG00000214455.3	1368.72	458.777	909.939	-451.162	turquoise	RCN1P2	0.0917606	0.929967	0.0470612	0.99971	0.354101	0.029937
ENSG00000145014.13	1368.62	692.241	676.383	15.8587	turquoise	TMEM44	0.20023	0.584384	0.227557	0.967927	0.564243	3.47206e-05
ENSG00000110203.4	1368.01	304.421	1063.59	-759.17	pink	FOLR3	-0.0486092	0.987986	0.0765484	0.99971	0.299386	NA
ENSG00000196954.8	1367.97	369.446	998.522	-629.076	pink	CASP4	-0.0541269	0.979688	0.196652	0.944478	0.511824	6.0768e-05
ENSG00000177666.11	1367.53	445.937	921.593	-475.656	brown	PNPLA2	0.0503297	0.97539	-1.01881	0.000815093	-0.787432	0.000159035
ENSG00000175538.6	1367.2	329.29	1037.91	-708.624	red	KCNE3	-0.270074	0.72269	-0.626694	0.118977	0.0550607	0.89032
ENSG00000135953.6	1366.81	447.776	919.039	-471.263	brown	MFSD9	0.0526209	0.984806	-0.327541	0.669436	-1.23353	1.93992e-07
ENSG00000159128.10	1366.75	315.903	1050.85	-734.943	pink	IFNGR2	-0.155084	0.849741	0.0302898	0.99971	0.255358	0.0353715
ENSG00000103066.8	1365.97	647.212	718.763	-71.5507	turquoise	PLA2G15	0.180631	0.792918	0.0978875	0.99971	0.164209	0.234661
ENSG00000151702.12	1365.01	350.38	1014.63	-664.247	pink	FLI1	-0.160749	0.794046	0.149023	0.99971	1.23485	1.9033e-06
ENSG00000164124.6	1364.82	386.192	978.628	-592.437	brown	TMEM144	0.0541959	0.984422	0.0374068	0.99971	0.0909334	0.701343
ENSG00000103064.9	1364.68	467.898	896.784	-428.886	brown	SLC7A6	0.135478	0.909764	-0.73274	0.115931	-0.911555	2.79754e-08
ENSG00000082516.8	1364.48	381.695	982.786	-601.091	brown	GEMIN5	0.0779722	0.950106	-0.0789336	0.99971	-0.0450569	0.755616
ENSG00000171608.11	1364.38	325.814	1038.56	-712.749	pink	PIK3CD	0.129105	0.891177	-0.105018	0.99971	0.771352	0.00143223
ENSG00000109814.7	1364.14	621.676	742.464	-120.789	turquoise	UGDH	0.105133	0.892659	0.0971225	0.99971	0.556478	0.000305401
ENSG00000151632.12	1363.73	324.071	1039.66	-715.594	red	AKR1C2	-0.222543	0.750946	-0.755009	0.0605292	-0.354585	0.142512
ENSG00000155760.1	1363.33	310.678	1052.65	-741.974	pink	FZD7	-0.0350876	0.984797	-0.0518573	0.99971	0.458993	0.0104316
ENSG00000172638.8	1362.96	575.168	787.79	-212.622	turquoise	EFEMP2	-0.00425002	0.99683	0.0731032	0.99971	0.883328	2.17043e-07
ENSG00000143847.11	1362.6	605.101	757.501	-152.4	turquoise	PPFIA4	0.180588	0.873836	0.280246	0.99971	1.01931	0.0877334
ENSG00000129055.8	1362.49	363.925	998.567	-634.642	pink	ANAPC13	0.00988171	0.992702	0.133383	0.99971	0.291075	0.0492231
ENSG00000137801.9	1362.39	683.379	679.009	4.36961	turquoise	THBS1	-0.273695	0.533325	0.0866087	0.99971	0.890539	0.0595036
ENSG00000110047.13	1362.31	578.032	784.273	-206.241	turquoise	EHD1	0.123629	0.872833	0.00637502	0.99971	0.0992444	0.522123
ENSG00000157600.7	1362.3	445.539	916.757	-471.218	brown	TMEM164	0.0959293	0.952476	0.0655264	0.99971	-0.935942	1.20928e-06
ENSG00000034510.4	1362.23	322.232	1040	-717.77	pink	TMSB10	-0.124277	0.933522	0.371222	0.684533	0.573751	2.40099e-09
ENSG00000243137.3	1361.9	293.399	1068.5	-775.105	pink	PSG4	-0.244804	0.710105	-0.305156	0.955602	1.28074	0.0305272
ENSG00000148154.5	1361.37	548.731	812.64	-263.909	turquoise	UGCG	-0.00544657	0.995487	-0.0407149	0.99971	-0.371849	0.000992072
ENSG00000196937.6	1361.27	613.211	748.063	-134.852	turquoise	FAM3C	-0.0937758	0.911106	0.0862612	0.99971	-0.0577222	0.741101
ENSG00000060140.4	1361.13	600.351	760.777	-160.426	turquoise	STYK1	-0.00317728	0.99748	0.150746	NA	0.173048	0.839699
ENSG00000067177.10	1360.62	342.91	1017.71	-674.8	brown	PHKA1	0.613469	0.0607417	0.307441	0.936394	-0.661783	1.64913e-05
ENSG00000167487.7	1360.49	332.774	1027.71	-694.94	brown	KLHL26	-0.122005	0.934442	-0.0529102	0.99971	-0.194425	0.302778
ENSG00000130066.12	1360.33	357.228	1003.1	-645.875	brown	SAT1	0.0709724	0.970091	-0.106458	0.99971	-1.14448	2.69137e-06
ENSG00000079435.5	1359.91	495.897	864.013	-368.116	brown	LIPE	0.169505	0.87806	-1.07184	0.00524602	-1.33788	0.00148884
ENSG00000185499.12	1359.88	620.968	738.916	-117.948	turquoise	MUC1	0.112176	0.923465	-0.154123	0.99971	-0.185703	0.594001
ENSG00000100033.12	1359.75	354.682	1005.06	-650.382	red	PRODH	0.491385	0.168014	-0.268036	0.712887	0.502563	0.0087976
ENSG00000174171.4	1359.46	660.183	699.277	-39.094	turquoise	RP11-23P13.6	0.292336	0.642704	0.239652	0.99971	0.363439	0.536123
ENSG00000122884.8	1359.18	583.044	776.132	-193.087	turquoise	P4HA1	-0.185483	0.700034	0.109106	0.99971	0.267975	0.119695
ENSG00000114126.13	1358.76	317.359	1041.4	-724.043	red	TFDP2	-0.0918883	0.932251	0.0131977	0.99971	-0.0573994	0.640702
ENSG00000106688.7	1358.75	335.482	1023.27	-687.788	pink	SLC1A1	0.0431944	0.973656	0.112116	0.99971	0.261119	0.11516
ENSG00000130340.10	1358.74	349.033	1009.71	-660.677	pink	SNX9	0.0508732	0.976354	0.0271695	0.99971	0.291345	0.0153847
ENSG00000197208.5	1358.53	359.609	998.923	-639.314	pink	SLC22A4	0.276427	0.430928	0.23746	0.947657	1.18167	3.77577e-06
ENSG00000163568.9	1358.29	650.373	707.919	-57.5465	turquoise	AIM2	0.32697	0.610238	0.564532	0.56429	1.00323	0.123319
ENSG00000164733.16	1358.11	395.204	962.902	-567.698	pink	CTSB	0.232382	0.638322	0.344036	0.659473	1.26042	3.46932e-15
ENSG00000166311.5	1358.07	408.564	949.507	-540.943	pink	SMPD1	0.273535	0.384084	0.147384	0.99971	0.69031	3.09319e-05
ENSG00000261040.2	1357.99	618.245	739.741	-121.496	turquoise	CTD-2319I12.1	-0.225022	0.836194	0.139137	0.99971	0.102954	0.887578
ENSG00000028203.13	1357.63	630.071	727.555	-97.4838	turquoise	VEZT	-0.062133	0.956104	0.0210848	0.99971	0.0821933	0.523053
ENSG00000109089.7	1356.98	389.273	967.711	-578.437	pink	CDR2L	0.187784	0.625417	0.0928826	0.99971	0.418542	0.000297971
ENSG00000103512.10	1356.87	608.099	748.773	-140.674	turquoise	NOMO1	0.193756	0.53281	0.27124	0.776037	-0.223027	0.0403459
ENSG00000157514.12	1356.1	355.584	1000.52	-644.932	red	TSC22D3	-0.0489676	0.984797	0.390614	0.745343	0.95543	1.87963e-08
ENSG00000169710.6	1354.55	438.956	915.598	-476.642	brown	FASN	0.128427	0.877242	-1.00777	0.00172565	-2.02296	2.43601e-21
ENSG00000141150.3	1354.46	438.957	915.5	-476.542	brown	RASL10B	-0.0451945	0.987986	-0.391848	0.580754	-1.71712	1.42263e-20
ENSG00000042445.9	1354.42	465.022	889.394	-424.371	brown	RETSAT	0.239576	0.582781	-0.0728653	0.99971	-1.40137	7.0919e-14
ENSG00000130208.5	1354.14	422.584	931.557	-508.973	brown	APOC1	-0.278804	0.756516	-0.346942	0.931801	-1.87588	1.12449e-27
ENSG00000164048.9	1353.77	332.821	1020.95	-688.128	red	ZNF589	-0.00202282	0.998083	-0.0930644	0.99971	0.138693	0.570338
ENSG00000256947.1	1352.89	414.225	938.669	-524.444	brown	RP11-64D24.2	NA	NA	-0.436941	0.836674	-0.33072	0.539703
ENSG00000157191.15	1352.07	314.665	1037.41	-722.743	pink	NECAP2	-0.0723936	0.95822	0.277899	0.692103	0.23781	0.0446993
ENSG00000106772.13	1351.41	437.816	913.598	-475.782	brown	PRUNE2	-0.267371	0.636616	-0.423742	0.365949	-1.47069	3.42074e-14
ENSG00000116212.10	1351.14	550.72	800.424	-249.704	turquoise	LRRC42	-0.0414146	0.984806	0.0565807	0.99971	-0.0700831	0.661627
ENSG00000068793.13	1351	604.099	746.9	-142.801	turquoise	CYFIP1	-0.0282693	0.986916	-0.012492	0.99971	0.0697257	0.519325
ENSG00000171302.12	1350.67	609.179	741.489	-132.31	turquoise	CANT1	0.116257	0.883961	0.190065	0.894527	0.208798	0.0729681
ENSG00000108219.10	1350.57	258.77	1091.8	-833.026	red	TSPAN14	0.055958	0.973442	-0.504391	0.344947	-0.199697	0.166204
ENSG00000141052.13	1350.35	675.46	674.893	0.567895	turquoise	MYOCD	0.517676	0.169535	0.250007	NA	1.13242	0.0741584
ENSG00000077157.16	1350.19	419.014	931.178	-512.164	brown	PPP1R12B	0.0960499	0.953408	-0.470924	0.365949	-0.532412	0.00810561
ENSG00000050165.13	1349.66	351.585	998.073	-646.488	pink	DKK3	-0.0065073	0.995487	-0.141278	0.99971	1.17703	2.60426e-05
ENSG00000163191.5	1349.59	394.845	954.749	-559.904	pink	S100A11	0.04568	0.983635	0.220293	0.918856	0.660091	2.1557e-11
ENSG00000101000.4	1349.02	295.144	1053.88	-758.735	pink	PROCR	0.313466	0.453339	0.248163	0.996481	1.36609	1.00348e-28
ENSG00000160888.6	1349	586.347	762.652	-176.305	turquoise	IER2	0.121137	0.881712	0.175422	0.99971	0.0122226	0.968449
ENSG00000163171.6	1348.92	655.442	693.473	-38.0309	turquoise	CDC42EP3	-0.0261713	0.990954	0.499262	0.482265	0.601615	0.0163701
ENSG00000196924.10	1348.78	586.159	762.623	-176.464	turquoise	FLNA	0.0987187	0.913016	0.0553586	0.99971	0.47181	0.00200416
ENSG00000152784.11	1348.59	345.369	1003.22	-657.855	pink	PRDM8	0.174948	0.692975	0.363875	0.443354	1.19128	7.00333e-09
ENSG00000010438.12	1347.72	445.119	902.602	-457.483	turquoise	PRSS3	-0.116511	0.948574	-0.473732	0.700399	0.463461	0.484332
ENSG00000189410.7	1347.65	620.289	727.358	-107.068	turquoise	SH2D5	-0.112866	0.938149	-0.00562009	NA	0.461332	0.521564
ENSG00000165949.8	1347.38	628.741	718.639	-89.8983	turquoise	IFI27	0.503643	0.172557	0.691951	0.149455	0.0609767	0.904827
ENSG00000164136.12	1347.27	595.143	752.128	-156.985	turquoise	IL15	0.220427	0.724291	0.427986	0.685409	0.359218	0.279106
ENSG00000205269.4	1347.21	415.94	931.266	-515.327	brown	TMEM170B	0.183281	0.874389	-0.254802	0.956382	-1.33356	1.63491e-09
ENSG00000250571.2	1347.1	365.875	981.223	-615.348	brown	GLI4	0.203104	0.750946	-0.199673	0.918561	-0.140221	0.495622
ENSG00000134871.13	1346.7	295.701	1051	-755.303	brown	COL4A2	-0.389422	0.0241054	-0.50989	0.0965352	-0.72188	2.62933e-09
ENSG00000134255.9	1346.47	345.925	1000.54	-654.617	brown	CEPT1	-0.17569	0.743174	-0.169257	0.991512	-0.21729	0.0735661
ENSG00000163590.9	1346.16	479.905	866.253	-386.348	brown	PPM1L	0.240775	0.830016	0.0941594	0.99971	-0.893282	3.83363e-13
ENSG00000247626.3	1345.49	364.458	981.036	-616.578	brown	MARS2	-0.0234813	0.99249	-0.238836	0.927389	-0.598362	0.00842121
ENSG00000185022.7	1345.49	528.067	817.421	-289.354	turquoise	MAFF	0.216973	0.631379	0.539727	0.561817	0.81407	0.00765584
ENSG00000170364.8	1345.45	303.96	1041.49	-737.526	red	SETMAR	-0.117431	0.92589	-0.232732	0.993471	0.166593	0.218877
ENSG00000122042.9	1345.32	476.824	868.497	-391.674	turquoise	UBL3	0.0101279	0.992702	0.0742904	0.99971	0.453606	0.00514107
ENSG00000103047.3	1344.99	633.65	711.341	-77.6917	turquoise	TANGO6	0.0540929	0.977988	0.00679213	0.99971	0.0430929	0.849816
ENSG00000144063.3	1344.97	658.797	686.172	-27.3748	turquoise	MALL	-0.326782	0.523905	0.0646512	0.99971	0.581105	0.408121
ENSG00000136960.8	1344.93	574.709	770.22	-195.512	turquoise	ENPP2	-0.0682796	0.968863	0.511112	0.317808	0.354405	0.00231053
ENSG00000179431.5	1344.1	479.219	864.879	-385.66	turquoise	FJX1	0.161285	0.838671	-0.108758	0.99971	0.311643	0.23608
ENSG00000183840.5	1343.9	665.356	678.541	-13.1856	turquoise	GPR39	0.128461	0.932251	0.30419	0.99943	1.03792	0.040157
ENSG00000128595.12	1343.4	499.2	844.196	-344.996	turquoise	CALU	0.0931229	0.918593	0.140073	0.99971	0.537751	0.00392192
ENSG00000167701.9	1343.35	427.461	915.894	-488.432	brown	GPT	-0.067258	0.979564	-0.744401	0.162904	-1.5696	9.64258e-11
ENSG00000163249.5	1342.6	633.497	709.102	-75.6047	turquoise	CCNYL1	0.00519479	0.996069	0.0133243	0.99971	-0.0492396	0.779274
ENSG00000140939.10	1342.54	387.121	955.42	-568.299	brown	NOL3	0.110844	0.909764	-0.138694	0.99971	-0.150603	0.334952
ENSG00000148834.8	1342.47	359.473	982.997	-623.524	pink	GSTO1	-0.0751885	0.973656	0.288525	0.840971	0.51893	0.000961637
ENSG00000273055.1	1342.2	368.984	973.216	-604.231	brown	CTB-13F3.1	-0.282141	0.74326	-0.428881	0.771952	-0.0699618	0.735658
ENSG00000111674.4	1342.1	577.929	764.166	-186.237	turquoise	ENO2	0.322776	0.0544948	0.0610393	0.99971	0.945912	3.17832e-06
ENSG00000082781.7	1341.71	419.508	922.205	-502.697	pink	ITGB5	0.265335	0.297218	0.21752	0.876436	0.772423	6.64909e-08
ENSG00000250934.1	1341.32	470.169	871.148	-400.98	brown	RP11-71E19.1	0.00291597	NA	-0.119977	0.99971	-0.472893	0.0976089
ENSG00000167157.9	1340.84	337.622	1003.22	-665.599	pink	PRRX2	-0.178512	0.87806	-0.145679	0.99971	0.766501	0.0106323
ENSG00000103647.8	1340.8	318.484	1022.31	-703.827	red	CORO2B	0.0396283	0.984797	-0.0455871	0.99971	0.284306	0.0242626
ENSG00000146205.9	1339.41	633.588	705.822	-72.2337	turquoise	ANO7	0.061033	0.981463	-0.00965122	0.99971	0.216573	0.664402
ENSG00000125166.8	1339	532.454	806.55	-274.096	turquoise	GOT2	-0.0256733	0.989282	0.111504	0.99971	0.0590434	0.765825
ENSG00000165197.4	1338.87	329.636	1009.23	-679.594	brown	FIGF	-0.326285	0.595403	-0.00608692	0.99971	-1.39466	4.64324e-15
ENSG00000155363.14	1338.77	598.988	739.778	-140.79	turquoise	MOV10	0.185037	0.545994	0.0665873	0.99971	-0.22315	0.0502975
ENSG00000242259.4	1338.66	408.879	929.781	-520.902	brown	C22orf39	-0.146611	0.831757	0.180724	0.939554	-0.143073	0.278658
ENSG00000107130.6	1338.29	391.432	946.857	-555.424	pink	NCS1	0.123305	0.884621	0.150935	0.99971	0.668825	3.54103e-06
ENSG00000147883.9	1338.07	354.935	983.131	-628.196	brown	CDKN2B	0.0684324	0.973442	0.168546	0.99971	-0.582079	0.000842403
ENSG00000115107.15	1338.01	618.117	719.895	-101.778	turquoise	STEAP3	0.422279	0.0133485	0.513725	0.218621	0.00275807	0.993042
ENSG00000130147.11	1337.38	334.653	1002.73	-668.076	pink	SH3BP4	-0.0360246	0.986916	-0.00983535	0.99971	0.559016	0.00124448
ENSG00000137767.9	1337.22	330.468	1006.75	-676.28	pink	SQRDL	0.0241303	0.99249	0.480088	0.309918	0.973139	7.8552e-05
ENSG00000158008.5	1336.76	598.958	737.799	-138.841	turquoise	EXTL1	0.351573	0.460147	0.23674	0.99971	0.0652633	0.944634
ENSG00000231991.3	1336.72	590.049	746.673	-156.624	turquoise	ANXA2P2	-0.0562162	0.980817	0.340349	0.868241	0.801297	0.00162005
ENSG00000177125.5	1335.84	396.302	939.543	-543.241	brown	ZBTB34	-0.0108602	0.992702	-0.0203256	0.99971	-0.19702	0.281146
ENSG00000187608.5	1335.68	487.438	848.244	-360.806	turquoise	ISG15	0.172288	0.908184	0.302629	0.902423	0.86099	2.31301e-07
ENSG00000111670.10	1335.26	622.453	712.807	-90.3531	turquoise	GNPTAB	0.0868076	0.921693	-0.0201553	0.99971	0.425996	7.93185e-05
ENSG00000196460.8	1335.17	657.612	677.556	-19.9434	turquoise	RFX8	0.115599	0.930148	0.530805	0.543302	1.23256	2.87768e-05
ENSG00000165030.3	1334.59	349.544	985.047	-635.503	red	NFIL3	-0.0685276	0.964566	-0.080335	0.99971	0.22842	0.119135
ENSG00000183726.6	1333.91	533.63	800.283	-266.653	turquoise	TMEM50A	-0.00438977	0.996069	0.178791	0.99971	0.425131	0.00296539
ENSG00000005884.13	1333.9	604.633	729.272	-124.639	turquoise	ITGA3	-0.142064	0.807176	-0.299074	0.842046	-0.31389	0.224594
ENSG00000178882.9	1333.26	475.004	858.253	-383.249	turquoise	FAM101A	0.237399	0.831224	-0.0604547	0.99971	0.725191	0.298976
ENSG00000148634.11	1333.03	560.36	772.668	-212.308	turquoise	HERC4	-0.0563268	0.97539	-0.105957	0.99971	0.344884	0.00060097
ENSG00000181997.8	1332.35	398.772	933.576	-534.805	brown	AQP7P2	0.0215404	NA	-1.80452	1.59749e-08	-1.38718	4.37544e-06
ENSG00000048540.10	1332.16	384.551	947.612	-563.061	red	LMO3	0.0148227	0.992702	0.0622006	0.99971	1.34653	4.41693e-21
ENSG00000134668.8	1331.67	395.053	936.621	-541.568	pink	SPOCD1	0.305804	0.113412	0.148728	0.99971	0.932483	9.83056e-07
ENSG00000113758.9	1331.45	363.974	967.475	-603.501	pink	DBN1	0.134938	0.848877	0.0618476	0.99971	1.16864	3.82039e-14
ENSG00000223811.1	1331.37	634.065	697.306	-63.2411	turquoise	RP11-437J19.1	-0.275035	0.750946	-0.0493148	NA	0.461971	NA
ENSG00000152133.10	1331.29	397.471	933.816	-536.345	brown	GPATCH11	-0.0377252	0.985467	-0.214304	0.854443	-0.926168	1.0034e-09
ENSG00000258947.2	1331.09	644.424	686.662	-42.238	turquoise	TUBB3	0.319907	0.395328	0.324982	0.962655	1.11347	0.00106434
ENSG00000109762.11	1331.01	262.53	1068.48	-805.95	pink	SNX25	-0.113804	0.87806	0.0106549	0.99971	0.0688292	0.7047
ENSG00000237510.3	1330.27	624.672	705.598	-80.9256	turquoise	AC008268.2	-0.145028	0.916514	0.0517498	0.99971	0.155781	0.773769
ENSG00000138411.6	1330.22	426.051	904.166	-478.115	turquoise	HECW2	0.397814	0.0716	0.763753	0.0338188	1.42921	3.47994e-12
ENSG00000184599.9	1330.05	596.862	733.187	-136.325	turquoise	FAM19A3	-0.02685	0.99249	-0.0310923	NA	0.463204	NA
ENSG00000023445.9	1330.03	640.887	689.138	-48.2509	turquoise	BIRC3	0.217344	0.51434	0.929631	0.0473505	1.43907	5.45447e-05
ENSG00000227744.4	1329.29	637.072	692.214	-55.1421	turquoise	AC114788.2	0.54059	0.0948706	0.226801	NA	0.220236	0.799481
ENSG00000050820.12	1328.79	554.54	774.252	-219.713	turquoise	BCAR1	0.0407358	0.981123	-0.00956871	0.99971	-0.116852	0.480129
ENSG00000130202.5	1327.89	262.83	1065.06	-802.233	pink	PVRL2	-0.0174609	0.99249	-0.0508593	0.99971	0.0349708	0.845702
ENSG00000068079.3	1327.35	513.851	813.501	-299.65	turquoise	IFI35	-0.0224849	0.99249	0.117777	0.99971	0.422441	0.0175869
ENSG00000183963.14	1326.48	500.463	826.016	-325.553	turquoise	SMTN	0.186893	0.680376	0.0124565	0.99971	-0.0498466	0.759734
ENSG00000119508.13	1326.4	625.775	700.625	-74.8507	turquoise	NR4A3	-0.0871538	0.972823	0.357843	0.939759	0.00080125	0.999152
ENSG00000238271.2	1326.16	400.052	926.111	-526.059	pink	IFNWP19	-0.0522027	0.984797	0.147547	0.99971	0.810066	0.0320149
ENSG00000023608.4	1325.91	459.551	866.355	-406.804	turquoise	SNAPC1	0.0416084	0.984528	-0.0403421	0.99971	0.430508	0.0141299
ENSG00000158825.5	1325.81	628.68	697.131	-68.4506	turquoise	CDA	0.452921	0.224206	0.129307	0.99971	1.28937	0.0226632
ENSG00000100644.12	1325.28	609.826	715.45	-105.624	turquoise	HIF1A	-0.233136	0.300135	-0.176474	0.949045	0.0851356	0.555295
ENSG00000182718.12	1324.83	595.876	728.958	-133.082	turquoise	ANXA2	-0.109159	0.928282	0.447253	0.382585	0.80441	1.47214e-10
ENSG00000185215.4	1324.82	659.153	665.665	-6.51192	turquoise	TNFAIP2	0.167568	0.70936	0.211195	0.977529	0.545719	2.98995e-06
ENSG00000120875.4	1324.6	465.826	858.774	-392.948	brown	DUSP4	0.697623	0.000812679	-0.335745	0.692301	-0.23413	0.209137
ENSG00000099377.9	1324.4	523.559	800.839	-277.28	turquoise	HSD3B7	-0.183371	0.848086	0.0336718	0.99971	0.467741	3.85854e-05
ENSG00000155816.15	1324.16	570.485	753.676	-183.192	turquoise	FMN2	0.195072	0.750946	-0.148157	0.99971	0.879121	2.61185e-06
ENSG00000136153.15	1323.54	621.188	702.352	-81.1636	turquoise	LMO7	0.0986482	0.946211	0.0358221	0.99971	0.759031	5.79998e-06
ENSG00000136379.7	1323.42	568.299	755.119	-186.821	turquoise	ABHD17C	-0.0292929	0.987358	-0.164505	0.99971	-0.125464	0.55102
ENSG00000017483.10	1322.94	391.172	931.766	-540.594	pink	SLC38A5	0.105119	0.914692	0.146582	0.99971	1.57252	1.74765e-07
ENSG00000118473.17	1322.83	519.322	803.507	-284.185	turquoise	SGIP1	0.895374	2.09744e-06	0.354129	0.819798	1.61302	1.04714e-06
ENSG00000257017.4	1322.83	488.294	834.533	-346.239	brown	HP	-0.0351679	NA	-1.11129	0.0133204	-0.827827	2.13432e-13
ENSG00000177963.8	1322.7	558.483	764.216	-205.733	turquoise	RIC8A	0.036804	0.984797	0.106046	0.99971	0.0501782	0.702177
ENSG00000010270.9	1321.91	365.393	956.519	-591.126	pink	STARD3NL	-0.0376425	0.985467	0.234272	0.862831	0.352647	0.00980081
ENSG00000090376.4	1321.15	350.63	970.519	-619.889	red	IRAK3	0.0925671	0.941628	-0.232088	0.894918	-0.0201505	0.914937
ENSG00000179833.4	1320.68	672.713	647.963	24.7497	turquoise	SERTAD2	0.32182	0.270124	0.0282611	0.99971	0.573096	9.97905e-07
ENSG00000110876.8	1320.35	647.978	672.376	-24.3986	turquoise	SELPLG	0.306546	0.433535	-0.0065595	0.99971	0.548257	0.200183
ENSG00000107317.7	1320.24	307.757	1012.48	-704.726	red	PTGDS	-0.522963	0.140678	-1.2189	0.00172941	0.114575	0.727575
ENSG00000102007.6	1319.74	350.639	969.103	-618.463	pink	PLP2	0.0401057	0.984806	0.33427	0.566433	0.297152	0.0318318
ENSG00000173846.8	1319.52	495.183	824.336	-329.152	turquoise	PLK3	0.264686	0.351835	0.54982	0.192672	0.326847	0.191315
ENSG00000183421.7	1319.49	587.11	732.378	-145.268	turquoise	RIPK4	0.827921	0.0002809	0.747314	0.234595	0.166175	0.850551
ENSG00000197948.6	1319.38	459.31	860.072	-400.762	turquoise	FCHSD1	0.181767	0.780165	-0.0260677	0.99971	0.739331	4.39439e-06
ENSG00000256513.1	1319	627.112	691.892	-64.7803	turquoise	RP11-977P2.1	0.169463	NA	NA	NA	NA	NA
ENSG00000131015.4	1319	601.302	717.7	-116.398	turquoise	ULBP2	0.0977766	0.953242	0.279879	0.983139	-0.0746102	0.884098
ENSG00000106397.7	1318.76	293.596	1025.17	-731.572	pink	PLOD3	0.0365613	0.984806	0.216708	0.958468	0.403499	0.00129765
ENSG00000249279.1	1318.67	604.829	713.841	-109.012	turquoise	CTC-436P18.3	-0.0182282	0.992702	0.183979	NA	-0.0583679	NA
ENSG00000112936.14	1318.32	446.514	871.805	-425.291	brown	C7	0.481354	0.132794	0.164857	0.99971	0.31837	0.304008
ENSG00000119686.5	1317.93	269.187	1048.75	-779.562	red	FLVCR2	-0.526101	0.179621	-0.438195	0.695216	-0.861331	2.71507e-05
ENSG00000119917.9	1316.3	598.538	717.765	-119.227	turquoise	IFIT3	0.2682	0.729111	0.74305	0.0253561	1.08753	3.97413e-07
ENSG00000157554.14	1316.17	306.891	1009.28	-702.389	pink	ERG	0.772128	2.68171e-05	0.596572	0.318678	2.19268	4.91353e-07
ENSG00000170088.9	1316.02	350.35	965.67	-615.32	red	TMEM192	0.190539	0.774831	0.0113019	0.99971	0.187843	0.181802
ENSG00000105246.5	1315.12	586.607	728.516	-141.909	turquoise	EBI3	-0.153162	0.914465	-0.076874	0.99971	-0.462481	0.549217
ENSG00000180537.8	1314.78	606.271	708.511	-102.24	turquoise	RNF182	0.054694	0.973656	-0.0586326	0.99971	-0.0722887	0.882302
ENSG00000151414.10	1314.69	621.44	693.25	-71.8101	turquoise	NEK7	-0.573624	0.000493358	-0.0853548	0.99971	0.144305	0.461418
ENSG00000241852.5	1314.4	525.384	789.013	-263.629	turquoise	C8orf58	-0.0297639	0.989282	0.102978	0.99971	0.397266	0.053179
ENSG00000179967.11	1314.22	256.049	1058.17	-802.121	pink	PPP1R14BP3	-0.106664	0.957691	0.110849	0.99971	0.332569	0.483003
ENSG00000246763.2	1313.49	577.064	736.43	-159.366	turquoise	RGMB-AS1	0.11637	0.91739	0.141384	0.99971	-0.436845	0.261073
ENSG00000145526.7	1313.39	636.228	677.162	-40.9345	turquoise	CDH18	0.145931	0.889315	0.121618	0.99971	1.39307	0.000537081
ENSG00000135144.3	1313.3	450.977	862.323	-411.346	brown	DTX1	-0.021276	NA	-1.48724	5.89199e-05	-0.454055	0.0288056
ENSG00000139278.5	1313.28	639.931	673.351	-33.4201	turquoise	GLIPR1	-0.00152197	0.998083	0.0630913	0.99971	0.517397	0.0008704
ENSG00000197766.3	1313.05	310.221	1002.83	-692.61	red	CFD	-0.081216	0.975767	-0.155022	0.99971	1.18694	6.07656e-17
ENSG00000072210.14	1312.94	240.773	1072.16	-831.39	red	ALDH3A2	0.215928	0.482489	-0.0873539	0.99971	-0.252968	0.0310438
ENSG00000160932.6	1312.69	299.306	1013.38	-714.076	pink	LY6E	0.355361	0.40804	0.256128	0.961177	0.603669	3.3504e-08
ENSG00000187498.10	1312.68	262.567	1050.11	-787.544	brown	COL4A1	-0.595748	0.000315178	-0.504974	0.214754	-1.09665	8.5394e-15
ENSG00000134285.6	1312.64	399.597	913.046	-513.45	pink	FKBP11	0.0720962	0.961694	-0.064015	0.99971	0.677128	0.000378348
ENSG00000153207.10	1312.51	381.482	931.03	-549.548	brown	AHCTF1	-0.0608166	0.970767	-0.351119	0.615715	-0.243709	0.0939745
ENSG00000185306.8	1312.3	563.655	748.643	-184.988	turquoise	C12orf56	0.128606	0.932506	0.287776	0.99971	0.336171	0.681368
ENSG00000260877.1	1311.93	596.211	715.719	-119.508	turquoise	RP11-211G23.2	-0.0620525	0.984806	-0.0666034	NA	-0.129478	NA
ENSG00000186205.8	1311.49	425.14	886.348	-461.208	brown	2017-03-01	-0.0770197	0.978661	-0.0504855	0.99971	-1.91126	9.03202e-13
ENSG00000162944.6	1311.48	267.695	1043.79	-776.093	red	RFTN2	0.357784	0.468446	-0.306709	0.907139	0.319258	0.0846159
ENSG00000168234.8	1311.33	332.35	978.976	-646.626	brown	TTC39C	-0.330367	0.171525	-0.227626	0.933546	-0.228539	0.0529516
ENSG00000171227.6	1311.08	462.353	848.73	-386.377	brown	TMEM37	-0.109443	NA	-0.413056	0.861204	-1.6199	1.54669e-10
ENSG00000197565.11	1310.97	474.124	836.846	-362.722	brown	COL4A6	-0.10474	NA	-0.761298	0.231237	-0.530838	0.0118833
ENSG00000214063.6	1310.49	507.3	803.188	-295.889	turquoise	TSPAN4	0.110158	0.930055	0.272988	0.896021	1.14679	5.06589e-15
ENSG00000152495.6	1309.49	628.459	681.027	-52.5686	turquoise	CAMK4	-0.0343121	0.987458	-0.241038	0.910727	0.154543	0.515057
ENSG00000186340.10	1309.24	537.849	771.388	-233.538	turquoise	THBS2	-0.257473	0.448607	0.33043	0.736132	0.960074	3.75481e-05
ENSG00000179630.6	1308.41	597.582	710.828	-113.245	turquoise	LACC1	-0.500992	0.0252941	0.17615	0.99971	-0.0633344	0.755396
ENSG00000146386.7	1308.34	280.337	1028	-747.663	pink	ABRACL	0.000406386	0.999495	0.238941	0.980013	0.629553	0.00308568
ENSG00000144596.7	1308.21	657.948	650.265	7.68361	turquoise	GRIP2	0.245003	0.796128	-0.21889	0.99971	1.42422	0.00653814
ENSG00000011021.17	1308.11	365.893	942.218	-576.326	brown	CLCN6	0.104483	0.928903	0.00815466	0.99971	-0.291117	0.00986613
ENSG00000239911.1	1308.04	443.317	864.725	-421.409	brown	PRKAG2-AS1	0.0230451	NA	0.0201999	0.99971	-1.70665	3.74774e-09
ENSG00000104881.10	1307.67	625.106	682.565	-57.4587	turquoise	PPP1R13L	-0.14313	0.863702	0.120915	0.99971	0.426541	0.0694474
ENSG00000179818.9	1307.24	279.601	1027.64	-748.036	red	PCBP1-AS1	-0.15288	0.86594	-0.0787344	0.99971	-0.186723	0.283799
ENSG00000197635.5	1306.75	308.205	998.546	-690.341	pink	DPP4	-0.0386096	0.988376	0.299734	0.971306	1.76755	4.54257e-12
ENSG00000166292.7	1305.93	274.093	1031.84	-757.745	red	TMEM100	0.211811	0.841659	0.397367	0.765151	0.240527	0.129481
ENSG00000110090.8	1305.65	386.515	919.138	-532.623	pink	CPT1A	0.0675145	0.95784	0.0269962	0.99971	0.637251	9.14266e-06
ENSG00000168785.3	1305.6	531.982	773.619	-241.638	turquoise	TSPAN5	-0.0701739	0.95775	0.347604	0.556125	0.944297	8.45328e-07
ENSG00000081277.7	1305.4	336.495	968.902	-632.408	pink	PKP1	-0.0563592	0.984806	0.452416	0.790888	1.0649	0.0920144
ENSG00000197747.4	1304.78	288.961	1015.82	-726.859	pink	S100A10	0.00301944	0.997446	0.195736	0.99971	1.31421	9.96885e-32
ENSG00000122121.6	1304.78	352.476	952.3	-599.824	red	XPNPEP2	-0.154821	0.915132	0.0843007	0.99971	0.925222	3.0249e-05
ENSG00000096696.9	1303.98	586.473	717.506	-131.033	turquoise	DSP	0.0408576	0.987986	-0.0644102	0.99971	1.08407	5.50586e-05
ENSG00000116574.4	1303.6	304.043	999.559	-695.515	red	RHOU	0.557991	0.00249174	0.0208978	0.99971	0.271758	0.165981
ENSG00000130669.13	1303.59	565.906	737.68	-171.773	turquoise	PAK4	0.093681	0.914657	0.0829203	0.99971	-0.173573	0.270967
ENSG00000144681.6	1302.81	365.052	937.761	-572.709	pink	STAC	-0.157251	0.848086	-0.193169	0.99971	1.51161	1.7267e-06
ENSG00000171067.6	1302.51	368.224	934.29	-566.066	pink	C11orf24	-0.0809179	0.951813	-0.100638	0.99971	0.414423	0.00173151
ENSG00000108389.5	1301.78	301.022	1000.76	-699.735	red	MTMR4	0.0161428	0.99249	-0.245781	0.741086	-0.132275	0.286946
ENSG00000197632.4	1301.72	642.805	658.913	-16.1073	turquoise	SERPINB2	0.479672	0.0468765	0.346579	0.945756	3.07077	6.65438e-18
ENSG00000259450.1	1301.5	623.941	677.561	-53.6194	turquoise	RP11-265N7.1	0.0457569	0.988153	-0.0029019	NA	0.272521	NA
ENSG00000169891.13	1301.35	446.699	854.65	-407.951	brown	REPS2	-0.334289	0.530417	0.199897	0.99971	-1.14296	3.5547e-08
ENSG00000152760.5	1301.17	525.456	775.718	-250.262	turquoise	TCTEX1D1	0.817349	0.0013925	0.756424	0.240987	1.54297	0.00844619
ENSG00000177697.13	1301.02	475.828	825.188	-349.36	turquoise	CD151	0.0450719	0.984806	-0.03537	0.99971	0.107825	0.286147
ENSG00000160789.15	1300.59	643.479	657.111	-13.6316	turquoise	LMNA	0.130855	0.862923	0.199851	0.99971	0.488365	3.10839e-06
ENSG00000160808.5	1300.58	425.403	875.178	-449.775	brown	MYL3	-0.00370368	NA	-0.721941	0.271818	-0.020697	0.954281
ENSG00000111640.10	1300.52	425.715	874.809	-449.094	turquoise	GAPDH	-0.0717476	0.972823	0.227869	0.962655	0.0673804	0.61577
ENSG00000104228.8	1300.13	437.843	862.284	-424.441	brown	TRIM35	0.181997	0.767907	-0.00890297	0.99971	0.00975263	0.958706
ENSG00000108604.11	1299.8	290.633	1009.17	-718.538	red	SMARCD2	0.122296	0.881712	0.117491	0.99971	0.11842	0.359053
ENSG00000029153.10	1299.74	563.362	736.377	-173.015	turquoise	ARNTL2	0.203205	0.635894	0.555487	0.0320953	0.148712	0.538616
ENSG00000089177.13	1299.72	237.619	1062.1	-824.486	red	KIF16B	0.0272399	0.990954	-0.0739297	0.99971	0.0211119	0.928427
ENSG00000163565.14	1299.57	385.699	913.867	-528.168	pink	IFI16	-0.14259	0.848877	0.0926478	0.99971	0.585054	3.06752e-05
ENSG00000166557.8	1299.43	387.996	911.439	-523.443	pink	TMED3	0.0931501	0.956104	0.140009	0.99971	0.809603	1.31002e-10
ENSG00000127663.10	1299.32	471.107	828.214	-357.107	brown	KDM4B	0.0552501	0.967776	-0.159429	0.99971	-0.124244	0.299737
ENSG00000148120.10	1299.19	584.455	714.738	-130.283	turquoise	C9orf3	-0.0231681	0.99249	-0.264759	0.894211	0.354412	0.0683282
ENSG00000184787.14	1299.12	411.442	887.675	-476.233	brown	UBE2G2	0.00175427	0.998083	-0.207818	0.933546	-0.148401	0.197732
ENSG00000101199.8	1299.08	396.949	902.132	-505.183	pink	ARFGAP1	0.0502649	0.967776	0.066538	0.99971	0.52665	5.42749e-06
ENSG00000255983.1	1298.92	626.319	672.596	-46.2769	turquoise	RP11-1038A11.1	0.278293	0.757287	NA	NA	0.201889	NA
ENSG00000173208.3	1298.66	447.682	850.974	-403.292	brown	ABCD2	-0.0220928	NA	-0.40999	0.865091	-1.69284	3.97761e-05
ENSG00000081041.8	1298.57	589.459	709.114	-119.655	turquoise	CXCL2	0.191984	0.796226	0.193187	0.99971	0.143019	0.836396
ENSG00000091073.15	1298.55	648.938	649.611	-0.67262	turquoise	DTX2	0.222064	0.57245	-0.050749	0.99971	0.248176	0.117129
ENSG00000073756.7	1298.39	584.157	714.229	-130.072	turquoise	PTGS2	0.42893	0.0479828	0.329239	0.973684	0.108502	0.773769
ENSG00000170214.3	1298.37	450.598	847.775	-397.177	brown	ADRA1B	0.0440116	NA	0.0675636	0.99971	-0.0491855	0.886043
ENSG00000080823.17	1297.45	611.278	686.175	-74.8969	turquoise	MOK	-0.530608	0.000883084	-0.356727	0.792375	0.4021	0.0452039
ENSG00000198894.3	1297.01	375.748	921.264	-545.516	brown	KIAA1737	0.0989848	0.936268	-0.119347	0.99971	-0.479633	0.0232448
ENSG00000075624.9	1296.67	608.542	688.133	-79.591	turquoise	ACTB	-0.00157832	0.998083	0.031113	0.99971	0.16675	0.166204
ENSG00000078124.7	1296.59	349.116	947.478	-598.362	brown	ACER3	-0.225237	0.666542	-0.619301	0.0659212	-1.24711	4.92707e-11
ENSG00000176393.6	1296.46	490.299	806.162	-315.863	turquoise	RNPEP	0.0428249	0.981123	0.02846	0.99971	-0.0217674	0.878227
ENSG00000131477.6	1296.4	344.475	951.925	-607.45	red	RAMP2	-0.343377	0.616276	-0.156755	0.99971	0.917272	1.52362e-08
ENSG00000116962.10	1296.07	363.74	932.334	-568.594	red	NID1	0.0188034	0.99249	-0.0734009	0.99971	0.880611	0.000109884
ENSG00000130751.5	1295.61	293.246	1002.36	-709.113	pink	NPAS1	0.121125	0.948574	0.0981198	0.99971	0.347951	0.476788
ENSG00000100242.11	1295.37	371.525	923.843	-552.317	red	SUN2	0.0879908	0.931502	-0.088425	0.99971	0.335755	0.000442818
ENSG00000113916.13	1295.32	358.346	936.977	-578.631	red	BCL6	-0.0483762	0.979302	-0.234702	0.842379	0.234936	0.037572
ENSG00000187758.3	1295.18	333.704	961.481	-627.777	brown	ADH1A	-0.127083	NA	-0.179671	0.99971	0.340239	0.35777
ENSG00000144891.13	1295.18	339.429	955.75	-616.322	red	AGTR1	0.150752	0.838945	-0.111277	0.99971	0.834453	0.000148536
ENSG00000248890.1	1295.11	303.095	992.01	-688.915	pink	HHIP-AS1	-0.393445	0.215001	-0.314816	0.889119	0.996438	0.00302175
ENSG00000169583.12	1293.93	586.683	707.249	-120.566	turquoise	CLIC3	-0.104505	0.95775	0.147478	0.99971	0.0816897	0.929297
ENSG00000140332.11	1293.91	345.581	948.331	-602.75	red	TLE3	0.131206	0.855471	-0.280179	0.677149	0.125292	0.375496
ENSG00000153130.13	1293.22	552.338	740.885	-188.546	turquoise	SCOC	-0.17479	0.689964	0.0305239	0.99971	-0.0871841	0.53329
ENSG00000042286.10	1293.13	301.465	991.662	-690.197	brown	AIFM2	-0.0472524	0.979688	-0.238722	0.984393	-0.64026	0.00110834
ENSG00000256139.2	1292.76	248.851	1043.91	-795.06	red	RP11-968O1.5	0.0643868	NA	-0.149871	0.99971	-0.326658	0.439459
ENSG00000130714.11	1292.43	594.433	697.999	-103.565	turquoise	POMT1	0.101132	0.909764	0.0767895	0.99971	0.194123	0.156906
ENSG00000155324.5	1292.38	613.987	678.394	-64.4068	turquoise	GRAMD3	-0.303246	0.311366	-0.248693	0.865091	0.187979	0.264639
ENSG00000089327.10	1292.35	399.505	892.848	-493.343	pink	FXYD5	0.157227	0.83141	-0.0172644	0.99971	0.812816	1.78076e-07
ENSG00000124615.13	1292.33	431.255	861.071	-429.815	brown	MOCS1	-0.142495	0.862923	-0.314932	0.677773	-0.959434	1.25468e-08
ENSG00000225206.4	1292.01	603.898	688.11	-84.212	turquoise	MIR137HG	-0.0751255	0.965797	0.0928897	0.99971	0.175872	0.547284
ENSG00000136542.4	1291.99	638.365	653.622	-15.2574	turquoise	GALNT5	0.180339	0.848086	0.11453	0.99971	1.86571	1.14685e-11
ENSG00000182606.10	1291.98	597.638	694.345	-96.7072	turquoise	TRAK1	0.332421	0.120687	-0.0682124	0.99971	-0.0689165	0.715115
ENSG00000249378.1	1291.3	492.775	798.527	-305.752	turquoise	LINC01060	-0.290116	0.662066	-0.0463503	0.99971	0.569599	0.425749
ENSG00000255471.1	1290.73	309.785	980.95	-671.164	red	RP11-736K20.5	-0.0146331	0.992702	-0.054288	0.99971	-0.20147	0.397108
ENSG00000186832.4	1290.37	566.5	723.87	-157.37	turquoise	KRT16	-0.578945	0.0669069	0.0182251	NA	-0.419847	NA
ENSG00000162078.7	1290.28	393.209	897.067	-503.858	pink	ZG16B	-0.0431137	0.986941	0.929951	0.0203114	2.17189	7.34935e-06
ENSG00000247400.3	1290.08	325.886	964.197	-638.311	brown	DNAJC3-AS1	0.0330591	0.99249	-0.173446	0.99971	-0.313086	0.365718
ENSG00000261705.1	1289.91	343.432	946.476	-603.044	brown	RP11-61A14.2	-0.162637	0.912811	-0.486944	0.483581	-0.903314	0.000101051
ENSG00000123989.9	1289.67	391.882	897.788	-505.906	pink	CHPF	0.423029	0.0588091	0.253517	0.871606	0.73536	4.41738e-06
ENSG00000008283.11	1289.16	406.86	882.296	-475.436	pink	CYB561	0.119658	0.841923	0.153155	0.99971	0.899745	3.27214e-10
ENSG00000135047.10	1289.11	398.382	890.727	-492.344	pink	CTSL	0.191003	0.714728	0.275625	0.852243	1.07431	1.94447e-15
ENSG00000138134.7	1289.01	554.913	734.094	-179.18	turquoise	STAMBPL1	0.038481	0.981463	0.276098	0.844977	0.383702	0.00843344
ENSG00000111863.8	1288.07	554.762	733.312	-178.549	turquoise	ADTRP	-0.0538032	0.984806	0.420031	0.867137	-0.679174	0.290187
ENSG00000153561.8	1287.97	391.266	896.7	-505.435	brown	RMND5A	-0.058272	0.975767	0.00734536	0.99971	-0.884504	1.1483e-13
ENSG00000166401.9	1287.83	593.273	694.555	-101.282	turquoise	SERPINB8	-0.0644483	0.96044	0.248349	0.931801	0.196079	0.260002
ENSG00000124782.15	1287.69	394.47	893.219	-498.748	brown	RREB1	-0.0195577	0.99249	-0.369069	0.456987	-0.662053	4.31916e-06
ENSG00000189221.5	1287.65	464.484	823.168	-358.683	brown	MAOA	0.0143513	NA	0.396592	0.867711	-1.68076	2.01755e-31
ENSG00000109332.15	1287.36	426.697	860.661	-433.965	turquoise	UBE2D3	-0.0450393	0.97556	0.0278778	0.99971	0.0327062	0.835671
ENSG00000112033.9	1287.13	560.582	726.549	-165.967	turquoise	PPARD	-0.0763136	0.936268	0.185027	0.99971	0.167941	0.277061
ENSG00000128510.6	1286.93	552.398	734.528	-182.13	turquoise	CPA4	-0.641655	0.00455396	0.158112	NA	-0.113241	0.898025
ENSG00000167103.7	1285.92	297.49	988.434	-690.944	pink	PIP5KL1	0.052526	0.980817	0.332429	0.939554	0.490113	0.307996
ENSG00000143772.5	1285.11	442.82	842.291	-399.471	brown	ITPKB	0.416155	0.303096	0.0888256	0.99971	-1.41363	4.67062e-11
ENSG00000047346.8	1284.68	390.209	894.47	-504.261	brown	FAM214A	0.0119544	0.992702	-0.303716	0.846952	-0.864887	3.9674e-09
ENSG00000181666.13	1284.08	364.428	919.647	-555.219	brown	HKR1	-0.0883051	0.932696	0.00787952	0.99971	0.0612889	0.719796
ENSG00000146085.7	1283.67	356.048	927.622	-571.574	brown	MUT	-0.165609	0.686516	-0.14179	0.99971	-0.475676	1.71807e-05
ENSG00000015532.5	1283.33	509.129	774.202	-265.073	turquoise	XYLT2	0.160349	0.732546	-0.0219164	0.99971	0.364128	0.00247963
ENSG00000138119.12	1283.33	298.631	984.695	-686.064	pink	MYOF	0.144616	0.848877	0.218816	0.933093	1.57115	1.89972e-12
ENSG00000101280.6	1282.87	467.745	815.126	-347.381	brown	ANGPT4	0.222262	NA	-1.30399	0.00156131	-0.752658	1.26411e-06
ENSG00000075234.12	1282.48	332.915	949.563	-616.647	brown	TTC38	-0.0226917	0.990954	-0.334722	0.70534	-0.406677	8.08469e-05
ENSG00000156750.7	1282.3	384.475	897.826	-513.351	brown	AQP7P3	0.0286341	NA	-0.874789	0.11711	-0.917931	0.0144928
ENSG00000149571.6	1281.97	627.364	654.603	-27.2388	turquoise	KIRREL3	-0.125548	0.932496	-0.16471	0.99971	0.466383	0.506728
ENSG00000184792.11	1281.12	474.44	806.685	-332.246	turquoise	OSBP2	-0.158436	0.852288	-0.0401553	0.99971	0.188451	0.5842
ENSG00000137501.12	1280.98	637.042	643.939	-6.89721	turquoise	SYTL2	-0.012132	0.99249	0.467925	0.234595	0.762429	0.000154795
ENSG00000065618.12	1279.48	600.957	678.525	-77.568	turquoise	COL17A1	0.175333	0.890305	-0.092333	NA	0.522338	0.478756
ENSG00000136378.10	1278.84	639.309	639.536	-0.227485	turquoise	ADAMTS7	0.0257644	0.987358	-0.156916	0.991512	0.222288	0.0813142
ENSG00000140750.12	1278.31	569.194	709.115	-139.921	turquoise	ARHGAP17	0.0201266	0.990954	-0.0700225	0.99971	0.0898332	0.600461
ENSG00000105329.5	1278.21	355.626	922.588	-566.962	pink	TGFB1	0.160019	0.714976	0.0838645	0.99971	0.243706	0.182658
ENSG00000017427.11	1277.98	435.806	842.175	-406.369	brown	IGF1	-0.127466	NA	-0.255075	0.99971	0.147967	0.637858
ENSG00000101134.7	1277.92	265.338	1012.59	-747.247	pink	DOK5	-0.281241	0.324583	-0.19999	0.99971	0.079751	0.815802
ENSG00000067066.12	1277.91	387.052	890.859	-503.807	pink	SP100	0.0272596	0.988153	0.309496	0.384733	0.924349	7.35058e-12
ENSG00000176115.8	1277.56	313.329	964.229	-650.9	brown	AQP7P4	NA	NA	-0.540155	0.643212	-0.750793	0.192807
ENSG00000137309.15	1277.55	289.477	988.075	-698.598	pink	HMGA1	0.152158	0.767524	0.157798	0.99971	-0.00876226	0.972747
ENSG00000123360.7	1276.96	453.065	823.897	-370.831	brown	PDE1B	0.360685	0.431528	0.247627	0.99971	-1.17845	0.00012707
ENSG00000129596.4	1276.72	465.177	811.547	-346.369	brown	CDO1	0.226664	0.816707	-0.00418413	0.99971	-1.19296	6.92984e-07
ENSG00000133195.7	1276.17	322.95	953.216	-630.266	red	SLC39A11	0.0737926	0.959324	-0.111381	0.99971	-0.239985	0.119135
ENSG00000144331.14	1276.07	450.377	825.69	-375.313	brown	ZNF385B	0.133713	NA	0.473703	0.660976	-1.14793	1.50634e-08
ENSG00000081760.12	1275.32	394.088	881.233	-487.145	brown	AACS	-0.18703	0.73456	-0.561599	0.0260413	-2.21062	9.91682e-21
ENSG00000117592.8	1273.91	261.168	1012.75	-751.579	red	PRDX6	-0.221973	0.610732	-0.458514	0.346789	-0.378736	0.00920685
ENSG00000179593.11	1273.46	327.312	946.152	-618.84	red	ALOX15B	-0.0145563	NA	0.439296	0.709244	0.946467	2.87428e-07
ENSG00000185885.11	1272.93	444.898	828.034	-383.135	turquoise	IFITM1	0.252683	0.768063	0.671449	0.148921	1.1185	1.33965e-06
ENSG00000204634.8	1272.37	291.053	981.319	-690.266	red	TBC1D8	0.403437	0.284938	-0.276311	0.770061	-0.305209	0.00961311
ENSG00000123689.5	1272.28	347.852	924.428	-576.576	brown	G0S2	0.0389654	0.989282	-0.372981	0.871108	-1.07118	0.0151726
ENSG00000153094.17	1272.25	308.432	963.815	-655.383	red	BCL2L11	0.337503	0.491646	-0.129309	0.99971	-0.342768	0.00044805
ENSG00000143786.3	1272.07	289.399	982.674	-693.276	pink	CNIH3	0.142031	0.881712	0.0517085	0.99971	1.48406	0.00012918
ENSG00000184163.3	1271.64	301.925	969.711	-667.786	pink	FAM132A	0.15217	0.917212	0.252903	0.99971	1.14993	0.0245325
ENSG00000188766.8	1271.29	582.193	689.096	-106.903	turquoise	SPRED3	-0.0137091	0.992702	-0.0838045	0.99971	0.1535	0.833747
ENSG00000150938.5	1270.94	636.817	634.121	2.69656	turquoise	CRIM1	0.106416	0.948574	-0.00731599	0.99971	0.69609	0.00270978
ENSG00000013293.5	1270.1	501.748	768.356	-266.608	turquoise	SLC7A14	-0.615338	0.000662911	-0.250506	0.99971	0.907771	0.0354027
ENSG00000091262.10	1269.99	397.364	872.63	-475.266	brown	ABCC6	0.328529	0.642911	-0.21616	0.99971	-1.08487	6.44352e-05
ENSG00000177119.11	1269.62	334.39	935.226	-600.837	red	ANO6	-0.0320436	0.986941	-0.186007	0.958725	0.0400424	0.793366
ENSG00000028277.16	1269.41	626.958	642.453	-15.4954	turquoise	POU2F2	0.509679	0.0335279	0.788008	0.181214	1.57629	1.57308e-06
ENSG00000111077.13	1269.21	304.464	964.743	-660.279	red	TENC1	0.157237	0.712415	-0.186229	0.980586	0.344749	0.00866901
ENSG00000144136.6	1269.09	530.052	739.038	-208.987	turquoise	SLC20A1	0.159405	0.68335	0.0565906	0.99971	-0.295454	0.00641448
ENSG00000048140.13	1268.51	340.251	928.259	-588.008	pink	TSPAN17	0.153025	0.79719	0.183687	0.958673	0.24378	0.0344919
ENSG00000171150.7	1268.18	610.335	657.849	-47.5139	turquoise	SOCS5	-0.192946	0.644408	-0.00292052	0.99971	0.425015	0.0108674
ENSG00000084731.9	1267.77	564.749	703.016	-138.267	turquoise	KIF3C	0.0267474	0.990954	0.0934918	0.99971	0.0509328	0.817794
ENSG00000196569.7	1267.76	366.712	901.053	-534.34	red	LAMA2	-0.151347	0.83125	0.0727662	0.99971	0.74079	0.00229649
ENSG00000154447.10	1267.65	620.926	646.724	-25.798	turquoise	SH3RF1	0.128381	0.899321	0.238918	0.962655	0.599102	9.62872e-06
ENSG00000164161.5	1266.79	521.679	745.113	-223.434	turquoise	HHIP	-0.505203	0.118082	-0.38153	0.884953	0.682386	0.0498356
ENSG00000118402.5	1266.43	349.1	917.328	-568.228	pink	ELOVL4	0.109677	0.916844	0.101307	0.99971	0.955246	3.62416e-05
ENSG00000173757.5	1266.22	472.326	793.896	-321.57	brown	STAT5B	-0.0826796	0.951876	-0.235146	0.920267	-0.0643595	0.681368
ENSG00000144724.14	1265.68	342.13	923.553	-581.423	red	PTPRG	-0.0590017	0.977988	0.084446	0.99971	0.276439	0.0381416
ENSG00000108518.7	1264.41	522.608	741.798	-219.19	turquoise	PFN1	-0.0197877	0.99249	0.11102	0.99971	-0.056521	0.674349
ENSG00000073969.14	1263.93	501.6	762.328	-260.729	turquoise	NSF	0.0920386	0.909764	0.173222	0.975652	0.193702	0.0920472
ENSG00000118971.3	1263.84	250.034	1013.8	-763.769	red	CCND2	0.04037	0.990954	0.363021	0.888787	0.131395	0.662282
ENSG00000100234.11	1263.29	380.982	882.306	-501.324	pink	TIMP3	0.264772	0.180983	0.081887	0.99971	1.21816	1.39268e-10
ENSG00000120907.13	1262.54	346.194	916.341	-570.147	brown	ADRA1A	NA	NA	-0.368045	NA	-2.20296	2.55551e-10
ENSG00000082126.13	1262.42	626.145	636.279	-10.1342	turquoise	MPP4	0.187099	0.85388	0.15209	0.99971	1.90358	6.87664e-05
ENSG00000111275.8	1262.37	273.637	988.735	-715.098	red	ALDH2	-0.349741	0.288719	-0.220938	0.99971	-0.310423	0.025978
ENSG00000186687.11	1262.34	374.741	887.598	-512.857	brown	LYRM7	-0.26407	0.559472	-0.243099	0.939554	-0.190384	0.142145
ENSG00000159423.12	1262.17	473.899	788.273	-314.374	brown	ALDH4A1	0.0210888	0.99249	-0.343472	0.863597	-0.224815	0.23625
ENSG00000250748.2	1262.08	314.455	947.628	-633.173	pink	RP11-230G5.2	0.17164	0.874481	0.526915	0.5755	1.2081	0.0255497
ENSG00000180398.7	1261.93	318.724	943.203	-624.479	pink	MCFD2	0.162632	0.680358	0.421515	0.428864	0.607705	8.26187e-05
ENSG00000115232.9	1261.49	363.128	898.363	-535.236	pink	ITGA4	0.192893	0.761259	0.27125	0.789531	1.39813	3.16701e-10
ENSG00000106771.8	1260.99	310.802	950.191	-639.389	red	TMEM245	0.151581	0.830016	-0.00943745	0.99971	-0.0441415	0.753507
ENSG00000130707.13	1260.87	244.155	1016.72	-772.562	red	ASS1	-0.346357	0.311366	-0.26804	0.945705	-0.357705	0.0283674
ENSG00000157224.11	1260.82	579.007	681.812	-102.805	turquoise	CLDN12	-0.0280594	0.988153	-0.0594901	0.99971	-0.0334708	0.850073
ENSG00000170145.4	1260.81	347.536	913.269	-565.733	brown	SIK2	0.0319584	0.986941	-0.739313	0.00706746	-0.650662	4.14768e-05
ENSG00000138615.4	1260.45	289.762	970.687	-680.924	red	CILP	0.709344	0.0164548	0.0926193	0.99971	1.52977	4.08804e-09
ENSG00000119514.5	1260.03	287.094	972.933	-685.839	pink	GALNT12	-0.0445976	0.981463	0.0398583	0.99971	0.882502	4.77325e-07
ENSG00000167549.14	1259.82	361.46	898.362	-536.902	red	CORO6	-0.0840927	0.955456	-0.350366	0.771019	0.762986	3.31004e-05
ENSG00000072071.12	1258.75	435.995	822.754	-386.759	brown	LPHN1	0.175581	0.876463	-0.0362997	0.99971	-0.283055	0.126049
ENSG00000086544.2	1258.49	351.917	906.577	-554.66	red	ITPKC	-0.0499471	0.980817	0.0517882	0.99971	0.379122	0.000407725
ENSG00000106948.12	1258.1	308.309	949.791	-641.482	red	AKNA	-0.29328	0.385837	-0.304131	0.85994	0.202624	0.0973266
ENSG00000150687.7	1257.96	637.244	620.712	16.5316	turquoise	PRSS23	-0.0847485	0.917331	0.179767	0.99971	1.33467	1.32098e-06
ENSG00000037749.7	1257.58	388.359	869.224	-480.864	brown	MFAP3	-0.0690185	0.950459	0.0370485	0.99971	-0.14318	0.221189
ENSG00000179021.5	1257.57	509.729	747.845	-238.116	turquoise	C3orf38	-0.153742	0.826628	0.0849516	0.99971	0.0515925	0.795291
ENSG00000179195.11	1257.14	398.119	859.017	-460.898	brown	ZNF664	0.0114594	0.992702	-0.428215	0.265413	-1.04092	2.15338e-14
ENSG00000123685.4	1257.08	576.359	680.719	-104.359	turquoise	BATF3	0.165505	0.872833	0.461213	0.782952	0.356247	0.571179
ENSG00000110422.7	1256.5	398.114	858.388	-460.274	brown	HIPK3	0.0276092	0.990954	-0.0394747	0.99971	-0.0199902	0.90188
ENSG00000232909.1	1256.38	405.341	851.039	-445.697	brown	RP3-510O8.4	0.0113868	NA	-0.407063	0.879182	-1.05601	6.68138e-05
ENSG00000184557.3	1254.66	613.027	641.63	-28.6031	turquoise	SOCS3	0.258251	0.621954	0.285665	0.931302	0.382717	0.0096525
ENSG00000105738.6	1254.61	549.487	705.127	-155.64	turquoise	SIPA1L3	0.154375	0.83141	-0.0807359	0.99971	-0.241332	0.0349698
ENSG00000250657.1	1253.86	590.727	663.135	-72.4079	turquoise	RP11-1E6.1	0.409753	0.443273	0.0572929	NA	-0.129478	NA
ENSG00000134986.9	1253.74	473.155	780.585	-307.429	turquoise	NREP	-0.421303	0.0126622	0.0657783	0.99971	0.0986413	0.562353
ENSG00000185652.7	1253.72	626.068	627.653	-1.58439	turquoise	NTF3	0.204226	0.750946	-0.136036	0.99971	1.08648	3.98786e-05
ENSG00000135046.9	1253.68	564.674	689.008	-124.333	turquoise	ANXA1	-0.12222	0.908584	0.374188	0.433228	0.399224	4.00764e-06
ENSG00000145623.8	1253.1	595.937	657.164	-61.227	turquoise	OSMR	0.0361359	0.984797	0.174131	0.987842	0.364173	0.00411081
ENSG00000176714.9	1252.79	340.398	912.392	-571.994	brown	CCDC121	0.0941674	0.970502	0.16535	0.99971	-0.142253	0.596608
ENSG00000051620.6	1252.49	388.095	864.391	-476.296	brown	HEBP2	-0.148488	0.88541	-0.760393	0.00306868	-0.465189	0.0117916
ENSG00000205336.7	1252.44	346.29	906.15	-559.86	pink	GPR56	0.621816	0.0069605	0.542669	0.439722	1.17281	0.0517999
ENSG00000196843.11	1252.27	499.774	752.493	-252.72	turquoise	ARID5A	0.0791311	0.966147	-0.104631	0.99971	-0.190207	0.459777
ENSG00000230989.2	1252.04	521.678	730.366	-208.688	turquoise	HSBP1	-0.106883	0.935445	0.188341	0.99971	0.397889	0.000146787
ENSG00000175600.11	1251.98	470.021	781.957	-311.935	turquoise	C7orf10	-0.0950573	0.959324	0.252248	0.950007	1.11274	4.01189e-06
ENSG00000138135.5	1251.54	430.962	820.58	-389.618	turquoise	CH25H	-0.867201	2.52686e-05	-0.316548	0.973684	0.31024	0.667948
ENSG00000177311.6	1251.53	544.639	706.89	-162.252	turquoise	ZBTB38	-0.0270783	0.988376	-0.0486176	0.99971	0.353799	0.0180196
ENSG00000198853.7	1251.18	552.44	698.74	-146.3	turquoise	RUSC2	0.185056	0.710105	0.0121108	0.99971	0.210901	0.0418894
ENSG00000138378.13	1251.04	611.136	639.906	-28.7695	turquoise	STAT4	0.0688438	0.972823	0.396803	0.864576	1.0991	0.000405692
ENSG00000179242.11	1250.94	616.581	634.357	-17.7764	turquoise	CDH4	0.00820668	0.995487	0.136584	0.99971	1.38613	0.000945253
ENSG00000226380.3	1250.53	571.84	678.687	-106.847	turquoise	MIR29B1	-0.231367	0.808459	-0.464234	0.776999	0.0519055	0.938813
ENSG00000172757.8	1250.5	534.363	716.138	-181.775	turquoise	CFL1	-0.0487244	0.980817	0.220242	0.904287	0.0159038	0.898756
ENSG00000145431.6	1250.22	286.676	963.545	-676.869	blue	PDGFC	0.122439	0.83141	0.0837941	0.99971	-0.237683	0.0985235
ENSG00000164604.8	1250.2	630.896	619.305	11.591	turquoise	GPR85	0.236077	0.649188	0.215927	0.99971	1.00526	0.00198126
ENSG00000182534.9	1249.99	332.51	917.483	-584.973	pink	MXRA7	0.0541263	0.97539	0.147683	0.99971	0.561453	2.12206e-05
ENSG00000111057.6	1249.74	524.036	725.701	-201.665	turquoise	KRT18	-1.26574	5.41808e-12	-0.462409	0.607982	-0.510851	0.242958
ENSG00000164400.4	1249.7	589.037	660.666	-71.6286	turquoise	CSF2	0.682641	0.0291646	NA	NA	NA	NA
ENSG00000138162.13	1249.6	340.788	908.808	-568.02	brown	TACC2	0.0951194	0.932251	-0.389738	0.398017	-0.320313	0.0667486
ENSG00000137145.16	1249.18	249.326	999.855	-750.529	red	DENND4C	0.00821472	0.994286	-0.0337809	0.99971	-0.0431386	0.779462
ENSG00000110092.3	1249.14	274.343	974.795	-700.452	pink	CCND1	0.24253	0.582781	0.397812	0.202466	1.92338	3.62934e-06
ENSG00000183628.8	1249.1	338.501	910.594	-572.093	red	DGCR6	-0.0590619	0.984797	-0.137584	0.99971	0.394531	0.0102257
ENSG00000184640.13	1248.55	440.63	807.915	-367.286	turquoise	2017-09-09	0.10755	0.863033	-0.0209102	0.99971	0.206136	0.1477
ENSG00000259673.1	1248.53	359.059	889.475	-530.416	brown	IQCH-AS1	-0.306817	0.530417	-0.0919434	0.99971	0.375786	0.101167
ENSG00000157168.14	1248.29	569.874	678.411	-108.537	turquoise	NRG1	-0.0250377	0.99249	0.219722	0.99971	0.278453	0.390518
ENSG00000213462.4	1247.87	415.62	832.247	-416.627	brown	ERV3-1	0.0915614	0.959324	-1.10141	1.93099e-05	-0.898798	0.000382122
ENSG00000183044.7	1247.59	292.32	955.272	-662.953	red	ABAT	-0.329511	0.469712	-0.458872	0.40229	0.03252	0.924
ENSG00000185760.11	1247.41	336.715	910.694	-573.98	pink	KCNQ5	0.133025	0.916844	0.19733	0.99971	1.46826	1.4139e-08
ENSG00000152583.8	1247.33	353.605	893.727	-540.122	brown	SPARCL1	0.0708851	NA	0.921806	0.0010878	1.08298	1.47222e-05
ENSG00000172380.5	1246.94	611.775	635.166	-23.3907	turquoise	GNG12	-0.0109697	0.99249	0.0378388	0.99971	0.425613	0.00208811
ENSG00000161326.8	1245.88	459.131	786.751	-327.621	turquoise	DUSP14	0.0662946	0.970223	0.0225358	0.99971	-0.141033	0.269897
ENSG00000185164.10	1245.86	535.365	710.498	-175.133	turquoise	NOMO2	0.239783	0.290926	0.231821	0.915496	-0.204036	0.122493
ENSG00000079277.15	1245.81	398.929	846.877	-447.948	brown	MKNK1	-0.0176818	0.99249	-0.178611	0.983652	-0.0566709	0.758137
ENSG00000066027.7	1245.17	365.54	879.63	-514.09	brown	PPP2R5A	0.0173388	0.99249	-0.407365	0.260959	-1.02251	8.17869e-10
ENSG00000119326.10	1244.74	493.275	751.466	-258.191	turquoise	CTNNAL1	-0.230506	0.585677	-0.0409007	0.99971	-0.29493	0.00348562
ENSG00000160991.11	1244.24	503.254	740.985	-237.731	turquoise	ORAI2	0.100803	0.895326	-0.0912399	0.99971	-0.183636	0.162691
ENSG00000147251.11	1243.82	290.593	953.231	-662.638	red	DOCK11	-0.354883	0.10646	-0.707553	0.007702	-0.429146	0.0148428
ENSG00000248698.1	1243.59	625.666	617.928	7.73806	turquoise	LINC01085	-0.199665	0.682021	0.806108	0.104876	1.43427	6.21899e-05
ENSG00000068724.11	1243.27	614.573	628.701	-14.1278	turquoise	TTC7A	0.124171	0.842136	-0.0320434	0.99971	0.222911	0.130365
ENSG00000129474.11	1243.08	623.293	619.79	3.50254	turquoise	AJUBA	-0.113208	0.903407	0.0957133	0.99971	0.922804	2.90278e-06
ENSG00000142227.6	1243.02	375.925	867.092	-491.167	pink	EMP3	-0.0282913	0.990954	0.351469	0.792189	1.30641	1.27863e-12
ENSG00000135070.9	1242.78	302.172	940.607	-638.435	brown	ISCA1	-0.202372	0.665672	-0.119072	0.99971	-0.137441	0.280899
ENSG00000175040.4	1242.77	391.284	851.481	-460.197	brown	CHST2	0.324335	0.297218	-0.452821	0.348838	-0.228711	0.209722
ENSG00000059378.8	1242.54	532.187	710.355	-178.169	turquoise	PARP12	0.295444	0.322264	0.290927	0.933546	0.216154	0.156349
ENSG00000238961.1	1242.37	429.021	813.351	-384.33	brown	SNORA47	-0.00325122	NA	-0.544947	0.627469	-1.57992	1.64691e-06
ENSG00000183864.4	1242.12	301.789	940.33	-638.54	red	TOB2	-0.0378446	0.982985	-0.511135	0.129756	0.0713906	0.680391
ENSG00000153233.8	1242.1	566.03	676.074	-110.044	turquoise	PTPRR	-0.0413631	0.9898	0.10275	NA	0.533214	0.469633
ENSG00000238273.3	1241.76	584.975	656.785	-71.8097	turquoise	AC012360.6	-0.0942434	0.96851	-0.183391	0.99971	0.0165423	0.982791
ENSG00000259721.1	1241.12	617.448	623.668	-6.21974	turquoise	RP11-758N13.1	0.0733913	0.97539	0.0508141	NA	1.43875	0.018331
ENSG00000115414.14	1241.1	362.779	878.326	-515.547	pink	FN1	-0.0698103	0.961584	-0.0447581	0.99971	1.36514	4.02288e-09
ENSG00000163637.7	1240.99	390.43	850.561	-460.131	brown	PRICKLE2	-0.0723292	0.963848	-0.11455	0.99971	0.163379	0.281267
ENSG00000105989.4	1240.97	580.486	660.481	-79.9947	turquoise	WNT2	-1.69451	5.28454e-30	-0.464805	NA	0.121166	NA
ENSG00000188452.9	1240.64	352.428	888.214	-535.785	pink	CERKL	0.0962476	0.939851	0.25746	0.944236	1.42626	2.67216e-09
ENSG00000137507.7	1240.51	540.593	699.918	-159.325	turquoise	LRRC32	-0.00333794	0.99683	0.0837246	0.99971	1.00448	1.08926e-06
ENSG00000125726.6	1240.5	598.727	641.772	-43.0447	turquoise	CD70	0.744398	0.000988161	0.827945	0.153159	1.62762	0.00294477
ENSG00000121068.9	1240.29	288.634	951.66	-663.025	pink	TBX2	0.138582	0.85826	0.081618	0.99971	0.129757	0.549832
ENSG00000122971.4	1240.09	423.278	816.812	-393.535	brown	ACADS	0.196158	0.84561	-0.230683	0.99971	-0.97128	1.03176e-06
ENSG00000170961.6	1239.04	574.872	664.172	-89.3008	turquoise	HAS2	0.315561	0.410995	0.417537	0.56429	0.940766	3.16204e-07
ENSG00000136492.4	1238.7	465.019	773.68	-308.661	blue	BRIP1	-0.014437	0.99249	-0.140217	0.99971	-1.1036	7.3056e-11
ENSG00000175287.14	1238.67	283.594	955.077	-671.483	brown	PHYHD1	0.470674	0.126474	0.39283	0.432254	-0.430405	0.000423014
ENSG00000100983.5	1238.46	557.303	681.157	-123.854	turquoise	GSS	0.0521888	0.979302	0.18774	0.992066	0.201105	0.0837127
ENSG00000144802.7	1237.96	343.167	894.796	-551.629	pink	NFKBIZ	-0.0502935	0.981303	0.431011	0.284303	0.681348	0.000582868
ENSG00000136381.8	1237.3	400.385	836.916	-436.531	brown	IREB2	-0.177412	0.767524	-0.092429	0.99971	-0.115115	0.331138
ENSG00000164093.11	1236.68	545.235	691.443	-146.207	turquoise	PITX2	-0.0851917	0.940939	0.0713957	0.99971	0.63577	2.15887e-05
ENSG00000102967.7	1236.23	391.445	844.789	-453.344	brown	DHODH	-0.0498976	0.984806	-0.121511	0.99971	-0.401646	0.0605825
ENSG00000132716.14	1236.17	408.632	827.541	-418.909	brown	DCAF8	0.000109606	0.999899	-0.219751	0.915496	-0.12339	0.383014
ENSG00000106351.8	1235.41	361.142	874.264	-513.122	brown	AGFG2	0.125465	0.881712	-0.0887387	0.99971	-0.249886	0.109578
ENSG00000204381.7	1235.32	383.551	851.768	-468.217	pink	LAYN	-0.0786507	0.959324	0.0492175	0.99971	1.29092	2.56709e-06
ENSG00000089050.10	1235.25	555.993	679.257	-123.264	turquoise	RBBP9	-0.111283	0.889086	0.074691	0.99971	0.0226273	0.914616
ENSG00000114346.9	1235.22	549.637	685.585	-135.948	blue	ECT2	-0.102561	0.882692	0.0349601	0.99971	-0.941972	8.20321e-09
ENSG00000012660.9	1234.7	422.181	812.522	-390.341	brown	ELOVL5	-0.0597862	0.953355	-0.680218	0.0101162	-1.25689	3.40906e-14
ENSG00000175155.4	1234.15	304.293	929.853	-625.56	red	YPEL2	-0.266128	0.619865	0.193342	0.958673	0.319906	0.0217334
ENSG00000173482.12	1234.1	304.027	930.071	-626.044	red	PTPRM	-0.221621	0.464871	-0.219046	0.955602	-0.080441	0.531306
ENSG00000126247.6	1233.93	440.035	793.894	-353.858	turquoise	CAPNS1	0.0529746	0.980817	0.136233	0.99971	0.429553	1.6006e-05
ENSG00000070081.11	1233.65	536.929	696.722	-159.793	turquoise	NUCB2	-0.110526	0.892659	0.216458	0.909078	-0.13947	0.305955
ENSG00000128342.4	1233.6	523.172	710.428	-187.256	turquoise	LIF	0.599953	0.000714478	0.581343	0.138387	-0.433618	0.125416
ENSG00000169607.8	1233.01	553.71	679.299	-125.589	blue	CKAP2L	0.0507082	0.978003	-0.010388	0.99971	-1.12907	6.78025e-09
ENSG00000259345.1	1232.9	525.666	707.23	-181.563	turquoise	RP11-624L4.1	-0.292265	0.658941	0.199599	0.99971	1.62937	0.00252156
ENSG00000203685.5	1232.65	421.659	810.994	-389.335	brown	C1orf95	-0.0220655	NA	0.153711	0.99971	-0.839497	0.00265405
ENSG00000128606.8	1232.58	557.833	674.743	-116.91	turquoise	LRRC17	-0.403759	0.0953747	0.501902	0.56429	0.536589	0.0268569
ENSG00000139350.7	1232.5	412.395	820.103	-407.708	turquoise	NEDD1	-0.152995	0.781893	0.0527862	0.99971	-0.176477	0.111188
ENSG00000254887.1	1232.48	609.039	623.438	-14.3984	turquoise	CTC-378H22.1	0.243937	0.814546	0.0709148	NA	0.381667	NA
ENSG00000270607.1	1232.42	526.943	705.481	-178.538	turquoise	RP11-359E10.1	0.0617684	0.977988	0.383495	0.858522	0.789384	0.0456018
ENSG00000219438.4	1231.67	276.181	955.488	-679.307	pink	FAM19A5	0.490678	0.104696	0.314836	0.991512	1.59166	0.000474979
ENSG00000141295.9	1231.65	440.895	790.758	-349.862	brown	SCRN2	0.0364002	0.985467	-0.448972	0.49504	-0.361462	0.0433531
ENSG00000158125.5	1231.48	617.241	614.242	2.99858	turquoise	XDH	0.541657	0.0621329	-0.0779888	NA	0.997976	0.127523
ENSG00000128340.10	1230.71	365.858	864.851	-498.993	pink	RAC2	-0.121785	0.911219	-0.0632427	0.99971	1.1882	9.99448e-05
ENSG00000124120.6	1230.61	291.85	938.764	-646.914	red	TTPAL	0.0778691	0.959324	-0.0689854	0.99971	0.216487	0.142512
ENSG00000129009.8	1229.65	270.84	958.81	-687.97	pink	ISLR	0.294067	0.33796	0.299977	0.956884	1.65361	5.70022e-23
ENSG00000177706.8	1229.62	506.843	722.778	-215.935	turquoise	FAM20C	0.115608	0.921693	0.172423	0.99971	-0.157851	0.188425
ENSG00000163040.10	1229.18	368.453	860.728	-492.275	pink	CCDC74A	0.167955	0.844178	0.360384	0.813881	0.979367	1.0457e-05
ENSG00000135473.10	1228.58	360.981	867.602	-506.621	brown	PAN2	0.0188657	0.99249	-0.176808	0.99971	-0.544637	6.45575e-10
ENSG00000158571.6	1228.5	430.069	798.43	-368.362	brown	PFKFB1	0.155322	NA	-1.79021	1.42488e-07	-1.40099	1.5902e-07
ENSG00000013297.6	1228.06	315.637	912.427	-596.79	pink	CLDN11	0.230547	0.422438	0.435901	0.763034	1.65933	2.46717e-10
ENSG00000171724.2	1227.85	533.913	693.94	-160.027	turquoise	VAT1L	0.279103	0.704031	0.529754	0.659473	1.29362	0.0318303
ENSG00000068489.8	1227.81	561.989	665.822	-103.833	blue	PRR11	0.0441404	0.984088	0.109107	0.99971	-0.959816	5.0673e-07
ENSG00000215271.6	1227.66	312.47	915.194	-602.724	brown	HOMEZ	0.0321558	0.990954	-0.114691	0.99971	-0.683627	4.36777e-05
ENSG00000051341.9	1227.55	432.096	795.455	-363.359	blue	POLQ	-0.00195252	0.998259	-0.124118	0.99971	-1.24084	1.88752e-10
ENSG00000138279.11	1226.92	349.649	877.269	-527.62	pink	ANXA7	-0.0481296	0.979302	0.0936577	0.99971	0.247909	0.016395
ENSG00000181800.5	1226.92	392.814	834.102	-441.288	brown	CELF2-AS1	-0.0334758	NA	-0.289001	0.99971	-0.580069	0.0989317
ENSG00000118094.7	1226.87	316.943	909.925	-592.982	brown	TREH	-0.163222	0.893279	-0.0510532	0.99971	0.326141	0.306196
ENSG00000136754.12	1226.79	326.62	900.174	-573.554	pink	ABI1	0.00439134	0.995714	0.0861807	0.99971	0.282595	0.0360723
ENSG00000054282.11	1226.61	316.43	910.175	-593.745	pink	SDCCAG8	-0.107958	0.898996	0.0515137	0.99971	0.269216	0.0407946
ENSG00000139116.13	1226.43	300.619	925.815	-625.196	brown	KIF21A	0.12286	0.9218	-0.278024	0.89209	-1.18944	2.02134e-07
ENSG00000105514.3	1226.38	348.801	877.576	-528.775	brown	RAB3D	-0.0273731	0.99249	-0.0572049	0.99971	-0.0770501	0.732766
ENSG00000107201.5	1225.99	561.491	664.496	-103.006	turquoise	DDX58	0.153095	0.913209	0.223963	0.931801	0.551487	0.00101872
ENSG00000170606.9	1225.84	297.657	928.182	-630.525	pink	HSPA4	-0.0839014	0.923348	0.00889638	0.99971	0.0704814	0.517135
ENSG00000185624.10	1225.58	533.743	691.835	-158.091	turquoise	P4HB	0.0986117	0.92632	0.202705	0.904287	0.0920931	0.562887
ENSG00000196139.7	1225.45	264.509	960.945	-696.436	red	AKR1C3	-0.0169768	0.99249	-0.103773	0.99971	-0.387212	0.0157813
ENSG00000161896.6	1225.35	394.621	830.731	-436.11	brown	IP6K3	0.205245	0.852288	-0.71091	0.175442	-1.23926	1.05982e-11
ENSG00000138439.10	1225.17	252.798	972.374	-719.576	red	FAM117B	-0.20221	0.799435	-0.552851	0.131376	-0.128986	0.464717
ENSG00000231246.1	1225.17	353.336	871.831	-518.494	brown	RP5-965F6.2	0.02783	NA	0.489427	0.685365	0.222942	0.542904
ENSG00000132429.5	1224.45	368.849	855.602	-486.753	pink	POPDC3	-0.134191	0.872548	0.184137	0.99971	0.661601	0.0036838
ENSG00000225697.6	1224.1	283.363	940.741	-657.378	brown	SLC26A6	-0.0348829	0.988153	-0.250622	0.931302	-0.213557	0.0940436
ENSG00000100596.2	1224.05	617.85	606.199	11.6514	turquoise	SPTLC2	0.191871	0.778356	0.00706659	0.99971	0.239111	0.106894
ENSG00000138207.8	1223.74	435.316	788.422	-353.105	brown	RBP4	0.0830337	0.975175	-0.611614	0.472816	-1.4298	0.000592564
ENSG00000084754.6	1223.02	301.9	921.119	-619.22	brown	HADHA	0.0126182	0.99249	-0.103381	0.99971	-0.563336	0.000323347
ENSG00000129038.11	1222.87	592.235	630.637	-38.4023	turquoise	LOXL1	0.0482786	0.982191	0.147445	0.99971	0.822832	6.55536e-12
ENSG00000133055.4	1222.5	548.238	674.264	-126.026	turquoise	MYBPH	-0.319256	0.670431	NA	NA	0.01136	NA
ENSG00000171206.9	1222.36	424.045	798.311	-374.266	turquoise	TRIM8	0.156889	0.724291	0.322646	0.811736	0.263398	0.0238919
ENSG00000099194.5	1222.28	364.612	857.672	-493.061	brown	SCD	-0.0900886	0.95377	-1.75061	1.22557e-11	-1.73553	0.000179083
ENSG00000135931.13	1222.2	351.666	870.529	-518.863	pink	ARMC9	-0.25362	0.41359	0.267606	0.904287	0.632503	0.00505682
ENSG00000176485.6	1222.13	405.289	816.846	-411.556	brown	PLA2G16	-0.495225	0.0181806	-1.05298	0.000268969	-0.95411	8.06373e-07
ENSG00000142192.16	1221.66	363.219	858.444	-495.224	pink	APP	-0.0562177	0.968863	0.0987829	0.99971	0.668629	2.84556e-08
ENSG00000237440.4	1221.45	224.049	997.399	-773.351	red	ZNF737	-0.138224	0.92589	-0.0923441	0.99971	0.00634221	0.984394
ENSG00000139990.13	1220.94	371.693	849.25	-477.556	brown	DCAF5	-0.0100302	0.992702	-0.160848	0.991512	-0.00877017	0.955294
ENSG00000049192.10	1220.93	554.578	666.355	-111.776	turquoise	ADAMTS6	0.124709	0.915132	-0.231957	0.99971	0.728176	0.000233916
ENSG00000152229.14	1220.69	498.84	721.854	-223.014	turquoise	PSTPIP2	-0.0271341	0.988153	-0.0108775	0.99971	0.066935	0.782818
ENSG00000077254.10	1220.35	359.787	860.566	-500.779	brown	USP33	-0.101438	0.900536	-0.181342	0.99971	-0.0774021	0.446883
ENSG00000161551.8	1220.15	293.503	926.644	-633.141	red	ZNF577	-0.0454683	0.986916	-0.0139973	0.99971	0.342285	0.0420152
ENSG00000169242.7	1219.71	328.646	891.064	-562.417	brown	EFNA1	0.0757929	NA	-0.136118	0.99971	0.214601	0.530649
ENSG00000157045.4	1219.32	541.476	677.846	-136.37	turquoise	NTAN1	0.00742511	0.995487	0.220586	0.945346	0.121359	0.48687
ENSG00000254690.1	1219.17	378.741	840.432	-461.69	brown	GS1-393G12.12	0.0158729	0.992702	-0.165911	0.99971	-1.27094	0.000167638
ENSG00000111199.6	1219.15	609.805	609.348	0.457863	turquoise	TRPV4	0.206147	0.659081	-0.0162972	0.99971	0.599526	0.000655339
ENSG00000258819.1	1218.5	332.755	885.749	-552.994	brown	RP11-7F17.3	0.0544289	NA	-0.378577	0.909359	-1.28234	0.000175945
ENSG00000135124.10	1218.36	381.375	836.981	-455.607	pink	P2RX4	0.285928	0.47522	0.362856	0.620412	1.01748	5.55279e-06
ENSG00000145687.11	1218.29	255.803	962.491	-706.689	red	SSBP2	-0.0266016	0.990412	0.0357326	0.99971	0.214695	0.151977
ENSG00000131943.13	1218.15	238.049	980.098	-742.049	red	C19orf12	-0.0701281	0.955125	-0.593273	0.0196832	-0.410567	0.0237718
ENSG00000243279.2	1217.74	351.909	865.828	-513.919	pink	PRAF2	0.03812	0.984806	0.142341	0.99971	0.625228	6.07716e-05
ENSG00000174028.6	1217.61	571.82	645.794	-73.974	turquoise	FAM3C2	0.0518957	0.984806	0.0277161	0.99971	0.00610964	0.991069
ENSG00000223401.1	1217.53	284.193	933.341	-649.148	red	RP11-211G3.2	0.00237817	0.998259	-0.50623	0.40229	-0.375762	0.230493
ENSG00000141449.10	1217.37	271.438	945.937	-674.499	red	GREB1L	0.168849	0.900949	-0.181627	0.99971	0.609452	0.0887332
ENSG00000006118.10	1217.2	500.545	716.658	-216.113	turquoise	TMEM132A	-0.0127116	0.992702	-0.120494	0.99971	0.149193	0.360524
ENSG00000167434.5	1216.96	405.115	811.842	-406.726	brown	CA4	-0.0437917	NA	-0.299383	0.99971	-1.53589	1.13746e-06
ENSG00000104635.9	1216.85	305.558	911.289	-605.731	pink	SLC39A14	0.209712	0.749759	0.372552	0.805232	0.658767	0.000308004
ENSG00000158710.10	1216.59	503.934	712.656	-208.721	turquoise	TAGLN2	-0.0125765	0.992702	0.264705	0.874157	0.444037	1.77277e-05
ENSG00000132718.7	1215.91	593.771	622.139	-28.3684	turquoise	SYT11	0.28456	0.283161	0.280449	0.957627	0.820765	7.11455e-06
ENSG00000159871.10	1215.63	534.081	681.55	-147.469	turquoise	LYPD5	0.37141	0.439598	-0.10868	0.99971	0.90979	0.0955206
ENSG00000137478.10	1215	489.969	725.027	-235.058	turquoise	FCHSD2	0.0102484	0.992702	0.227453	0.982136	0.278615	0.0429452
ENSG00000130429.8	1214.83	440.811	774.021	-333.21	turquoise	ARPC1B	0.142421	0.862578	0.236469	0.939554	-0.431104	0.000305725
ENSG00000120913.19	1214.83	368.338	846.489	-478.151	pink	PDLIM2	-0.1455	0.894058	0.209356	0.99971	1.20998	2.42734e-09
ENSG00000169504.10	1214.75	510.505	704.247	-193.742	turquoise	CLIC4	-0.276659	0.201795	0.12465	0.99971	0.0129639	0.949831
ENSG00000154277.8	1213.89	365.523	848.363	-482.84	pink	UCHL1	-0.0676009	0.974627	0.216367	0.99971	1.32624	1.7056e-13
ENSG00000225614.2	1213.74	320.101	893.64	-573.539	pink	ZNF469	0.101344	0.94045	-0.0351834	0.99971	1.91337	1.12225e-16
ENSG00000140416.15	1213.46	469.343	744.113	-274.77	turquoise	TPM1	-0.24519	0.580806	0.205715	0.871606	1.03007	1.68696e-07
ENSG00000162878.8	1213.37	322.315	891.055	-568.74	red	PKDCC	-0.612932	0.0229093	-0.553722	0.39213	0.443437	0.00056808
ENSG00000182901.11	1213.19	523.378	689.811	-166.434	turquoise	RGS7	-0.268416	0.712755	0.604909	0.505464	-0.220872	0.757185
ENSG00000172183.10	1213.11	402.875	810.234	-407.359	turquoise	ISG20	0.449858	0.166766	0.50551	0.597533	0.899572	0.0225432
ENSG00000257732.1	1212.88	599.867	613.011	-13.1439	turquoise	RP11-818F20.5	-0.304815	0.674453	-0.145453	NA	1.66743	0.00261616
ENSG00000107175.6	1212.27	231.867	980.401	-748.534	pink	CREB3	-0.0190797	0.99249	0.159689	0.99971	0.182785	0.291064
ENSG00000165410.10	1212.21	470.395	741.814	-271.419	turquoise	CFL2	-0.0729001	0.94045	-0.106539	0.99971	-0.28243	0.0401646
ENSG00000205208.4	1212.17	545.288	666.884	-121.596	blue	C4orf46	0.00643107	0.995487	0.140154	0.99971	-0.514622	1.13746e-06
ENSG00000130304.12	1211.81	317.785	894.029	-576.244	brown	SLC27A1	0.00650751	0.99567	-0.312654	0.833578	-0.0439391	0.784333
ENSG00000164930.7	1211.76	516.423	695.34	-178.916	turquoise	FZD6	-0.099426	0.895511	0.0125297	0.99971	-0.294305	0.0284348
ENSG00000024526.12	1211.21	500.48	710.73	-210.25	blue	DEPDC1	-0.270701	0.34347	-0.0441725	0.99971	-1.37856	5.8868e-09
ENSG00000152952.7	1211.03	361.688	849.344	-487.656	turquoise	PLOD2	-0.241277	0.414737	-0.21455	0.944478	-0.314566	0.00134492
ENSG00000071539.9	1211.03	516.69	694.339	-177.649	blue	TRIP13	0.0118368	0.992702	0.294675	0.894939	-0.763979	9.23203e-06
ENSG00000120526.6	1210.94	526.957	683.979	-157.022	turquoise	NUDCD1	-0.0941996	0.92958	0.0515015	0.99971	-0.00676851	0.973933
ENSG00000105656.8	1210.89	549.157	661.728	-112.571	turquoise	ELL	0.12404	0.881163	0.0670289	0.99971	-0.165056	0.388312
ENSG00000130402.7	1210.78	302.152	908.629	-606.478	blue	ACTN4	0.169078	0.681528	0.0420728	0.99971	-0.176294	0.142987
ENSG00000121897.9	1210.45	293.521	916.929	-623.408	red	LIAS	-0.102029	0.948574	0.0961055	0.99971	-0.165207	0.370904
ENSG00000231123.1	1210.42	554.299	656.125	-101.826	turquoise	SPATA20P1	-0.236483	0.828074	0.0243899	NA	0.138369	NA
ENSG00000137364.4	1210.32	498.727	711.594	-212.868	turquoise	TPMT	-0.0322029	0.986941	0.0059031	0.99971	-0.485353	0.000281581
ENSG00000117122.9	1210.01	368.049	841.966	-473.917	pink	MFAP2	-0.0181881	0.99249	0.11488	0.99971	0.946414	5.13017e-10
ENSG00000132561.9	1210.01	322.572	887.435	-564.863	red	MATN2	-0.0940309	0.938831	0.0881685	0.99971	-0.0421144	0.850073
ENSG00000112996.5	1209.55	254.656	954.897	-700.241	red	MRPS30	-0.262848	0.306415	-0.240703	0.810738	0.0448452	0.744116
ENSG00000168374.6	1209.17	457.325	751.841	-294.516	turquoise	ARF4	-0.149977	0.722273	0.0562891	0.99971	0.206636	0.216546
ENSG00000171314.8	1209.12	393.064	816.056	-422.992	turquoise	PGAM1	-0.0777384	0.956104	0.159593	0.99971	-0.259249	0.00884462
ENSG00000164465.14	1208.63	550.511	658.117	-107.606	turquoise	DCBLD1	-0.0346932	0.985467	-0.108553	0.99971	-0.08406	0.625505
ENSG00000141469.12	1208.6	452.656	755.946	-303.29	blue	SLC14A1	0.0550881	0.982191	0.0952206	NA	-1.48397	3.14747e-15
ENSG00000229563.2	1208.52	540.658	667.859	-127.2	turquoise	RP11-245M24.1	-0.00276621	0.998083	0.145718	NA	0.72725	0.283916
ENSG00000115255.6	1208.5	355.156	853.342	-498.186	brown	REEP6	-0.00547495	0.99683	-0.218655	0.99971	-2.02595	1.42494e-19
ENSG00000167987.6	1208.26	562.276	645.98	-83.7033	turquoise	VPS37C	0.109549	0.900949	0.0849665	0.99971	0.250147	0.0773213
ENSG00000100345.16	1208.05	581.87	626.182	-44.3128	turquoise	MYH9	0.163722	0.846073	0.0459204	0.99971	0.192069	0.257115
ENSG00000166851.10	1207.97	543.011	664.958	-121.948	blue	PLK1	-0.0643704	0.959324	0.0388646	0.99971	-1.33729	6.80766e-10
ENSG00000184381.14	1207.93	434.833	773.099	-338.266	brown	PLA2G6	0.162487	0.848877	-0.170835	0.99971	-0.281809	0.0239773
ENSG00000118193.7	1207.85	494.922	712.926	-218.004	blue	KIF14	-0.152503	0.881712	-0.16413	0.99971	-1.29609	1.95639e-06
ENSG00000234604.2	1207.67	323.016	884.649	-561.633	brown	RP1-206D15.5	0.0121574	NA	-0.189076	0.99971	-0.246079	0.599631
ENSG00000160951.3	1207.59	272.543	935.048	-662.505	pink	PTGER1	0.627556	0.0352517	0.90289	0.0966469	1.36857	0.0261877
ENSG00000143363.11	1207.54	396.486	811.052	-414.565	brown	PRUNE	-0.0323122	0.988153	-0.0337147	0.99971	0.0237354	0.915702
ENSG00000069702.6	1207.35	347.962	859.385	-511.424	red	TGFBR3	0.1828	0.749311	-0.0493476	0.99971	0.320656	0.00999033
ENSG00000121690.5	1207.04	322.754	884.287	-561.532	blue	DEPDC7	0.0901552	0.938149	-0.0247725	0.99971	-0.465858	0.0141418
ENSG00000163131.6	1207.02	603.472	603.545	-0.0729702	turquoise	CTSS	0.491147	0.0370706	0.455858	0.735739	1.51372	1.7529e-06
ENSG00000114405.6	1206.98	522.472	684.511	-162.039	turquoise	C3orf14	-0.0380716	0.98826	0.431042	0.405775	0.060318	0.787353
ENSG00000198826.6	1206.5	522.069	684.432	-162.363	blue	ARHGAP11A	-0.0332319	0.987788	-0.0622754	0.99971	-1.04852	1.00486e-09
ENSG00000165730.10	1206.41	401.253	805.156	-403.903	brown	STOX1	-0.188541	0.855844	-0.762287	0.136052	-1.30028	1.62995e-06
ENSG00000215853.3	1206.38	602.731	603.651	-0.919756	turquoise	RPTN	0.0915514	0.970502	-0.0748413	0.99971	1.13322	0.0752912
ENSG00000259616.1	1206.15	408.56	797.593	-389.033	brown	RP11-507B12.2	NA	NA	-0.0770753	NA	-0.819851	0.153197
ENSG00000107968.5	1206.05	500.043	706.01	-205.967	turquoise	MAP3K8	-0.0654836	0.962099	0.162138	0.99971	0.100551	0.797079
ENSG00000164442.8	1206.02	594.442	611.58	-17.1373	turquoise	CITED2	-0.0638185	0.972823	0.122204	0.99971	1.02294	6.3883e-07
ENSG00000138180.11	1205.91	549.028	656.886	-107.858	blue	CEP55	-0.0705574	0.953042	0.444746	0.607904	-1.02079	2.40361e-09
ENSG00000171241.4	1205.88	550.926	654.95	-104.024	blue	SHCBP1	0.0493754	0.975767	0.221596	0.99971	-1.02797	5.97736e-09
ENSG00000162063.8	1205.43	503.107	702.318	-199.211	blue	CCNF	0.232173	0.431403	0.0199793	0.99971	-1.14633	8.31431e-08
ENSG00000027697.8	1205.38	306.071	899.306	-593.234	red	IFNGR1	-0.125347	0.890227	0.0719702	0.99971	0.0735511	0.576665
ENSG00000272003.1	1205.18	566.806	638.377	-71.571	turquoise	RP11-23P13.7	0.202527	0.866089	-0.134246	NA	0.720718	0.270685
ENSG00000144554.6	1204.68	494.101	710.576	-216.476	blue	FANCD2	0.0604907	0.973442	0.255614	0.970568	-0.988747	4.28172e-10
ENSG00000189056.9	1204.55	513.151	691.404	-178.253	turquoise	RELN	1.1678	4.07584e-08	1.30883	0.000522745	1.88086	1.12258e-16
ENSG00000141753.5	1204.5	374.152	830.352	-456.2	pink	IGFBP4	0.153284	0.797405	0.0506737	0.99971	1.18042	2.29762e-19
ENSG00000215256.3	1204.08	350.655	853.422	-502.767	red	DHRS4-AS1	-0.00255987	0.997465	0.00986991	0.99971	0.375223	0.00964785
ENSG00000136824.14	1204.06	536.223	667.839	-131.616	blue	SMC2	-0.113904	0.908184	0.157468	0.99971	-0.706149	4.53344e-08
ENSG00000065328.12	1203.78	550.08	653.702	-103.622	blue	MCM10	0.0800687	0.944975	0.419809	0.707611	-1.16534	6.31916e-10
ENSG00000186868.11	1203.75	403.593	800.155	-396.562	brown	MAPT	0.233693	0.835791	-0.513988	0.394987	0.362113	0.172355
ENSG00000121691.4	1203.03	445.343	757.685	-312.342	brown	CAT	-0.175118	0.737198	-0.393061	0.754258	-0.517078	0.000596153
ENSG00000143079.10	1202.98	261.599	941.381	-679.782	pink	CTTNBP2NL	0.0757626	0.964404	0.033154	0.99971	0.645552	6.92984e-07
ENSG00000105607.8	1202.23	234.349	967.883	-733.534	red	GCDH	-0.0248634	0.99249	-0.246659	0.896575	-0.349679	0.014458
ENSG00000182261.3	1202.2	608.957	593.246	15.7111	turquoise	NLRP10	0.819771	0.00214561	0.144194	NA	1.75016	0.00305686
ENSG00000151498.7	1201.7	381.028	820.671	-439.643	brown	ACAD8	-0.0696783	0.962336	-0.115543	0.99971	-0.562772	0.00102938
ENSG00000261327.3	1201.56	601.059	600.504	0.554383	turquoise	RP11-863P13.3	0.163795	0.896674	-0.0734121	NA	0.705348	0.292875
ENSG00000171320.10	1201.48	538.791	662.688	-123.897	blue	ESCO2	0.163095	0.820008	0.269065	0.99943	-1.13432	2.54902e-12
ENSG00000163376.7	1201.34	492.914	708.425	-215.512	turquoise	KBTBD8	0.113574	0.936291	0.112961	0.99971	-0.19517	0.612232
ENSG00000139734.13	1201.1	550.816	650.285	-99.4685	blue	DIAPH3	0.00140708	0.998319	0.170914	0.99971	-0.760797	1.58232e-11
ENSG00000163507.9	1201.06	517.682	683.382	-165.7	blue	KIAA1524	-0.0721848	0.95775	-0.254736	0.884589	-0.914016	3.28432e-06
ENSG00000168610.10	1200.79	452.205	748.587	-296.383	brown	STAT3	-0.0295703	0.985574	-0.0606386	0.99971	-0.0608642	0.62764
ENSG00000173926.5	1200.44	488.735	711.705	-222.97	turquoise	2017-03-03	-0.256747	0.668938	-0.0216089	0.99971	-0.380657	0.0414609
ENSG00000000460.12	1200.26	550.322	649.936	-99.6145	blue	C1orf112	0.0530034	0.974627	0.0370641	0.99971	-0.822089	1.22228e-08
ENSG00000005810.13	1200.1	355.551	844.55	-488.999	brown	MYCBP2	0.0138996	0.992702	-0.150557	0.99971	-0.246845	0.0186895
ENSG00000176399.3	1199.64	438.95	760.694	-321.744	brown	DMRTA1	0.123101	NA	-0.31282	0.991512	-0.882966	0.0614977
ENSG00000134996.11	1199.41	557.756	641.655	-83.8994	turquoise	OSTF1	-0.110163	0.902438	0.185196	0.989643	0.265793	0.0575104
ENSG00000138160.4	1199.26	518.447	680.814	-162.367	blue	KIF11	-0.0198782	0.99249	0.138681	0.99971	-0.961853	3.83363e-13
ENSG00000166938.8	1199.24	247.275	951.968	-704.693	brown	DIS3L	-0.00275315	0.997446	-0.112512	0.99971	-0.226395	0.0169596
ENSG00000148019.8	1198.96	444.056	754.903	-310.847	blue	CEP78	-0.0225967	0.992469	-0.0326766	0.99971	-0.529709	7.70461e-06
ENSG00000130985.12	1198.76	537.283	661.473	-124.19	turquoise	UBA1	0.0511324	0.973666	0.0280124	0.99971	0.110785	0.222743
ENSG00000187720.10	1198.73	506.878	691.848	-184.971	turquoise	THSD4	-0.153627	0.833427	0.130172	0.99971	0.982625	7.9323e-07
ENSG00000167767.9	1198.72	519.732	678.99	-159.258	turquoise	KRT80	0.0177005	0.992702	0.202192	NA	1.04831	0.0953757
ENSG00000135476.7	1198.7	518.953	679.744	-160.792	blue	ESPL1	0.178892	0.749759	0.151895	0.99971	-0.895061	2.56173e-08
ENSG00000105483.12	1198.54	394.251	804.287	-410.036	brown	CARD8	-0.124663	0.903407	-0.235091	0.873726	-0.0736812	0.720034
ENSG00000125885.9	1198.24	473.659	724.584	-250.925	blue	MCM8	0.0563473	0.973283	0.130326	0.99971	-0.81936	2.86996e-12
ENSG00000180875.4	1197.81	595.135	602.677	-7.54161	turquoise	GREM2	0.0565198	0.974138	0.152919	0.99971	1.95963	3.73048e-10
ENSG00000254560.1	1197.44	537.696	659.745	-122.05	turquoise	RP11-1L12.3	-0.197097	0.882021	0.0320867	NA	-0.0792894	NA
ENSG00000065833.7	1197.43	356.454	840.98	-484.526	brown	ME1	-0.58115	0.00238182	-0.267834	0.99971	-1.59043	4.60944e-05
ENSG00000177707.6	1197.19	605.179	592.009	13.1701	turquoise	PVRL3	0.147137	0.835371	0.0310366	0.99971	0.453965	0.0283317
ENSG00000019144.12	1196.75	314.843	881.906	-567.064	red	PHLDB1	0.15025	0.79719	-0.27509	0.924586	0.338598	0.000116646
ENSG00000111328.2	1196.68	418.222	778.462	-360.24	turquoise	CDK2AP1	0.00386546	0.99683	-0.156358	0.99971	0.265937	0.041057
ENSG00000136108.10	1196.45	534.775	661.679	-126.904	blue	CKAP2	0.0105082	0.99249	-0.0760369	0.99971	-0.977816	9.95461e-12
ENSG00000146112.7	1196.25	440.519	755.729	-315.211	turquoise	PPP1R18	0.0926488	0.944256	0.0980897	0.99971	0.209124	0.0755513
ENSG00000106617.9	1196.08	296.641	899.443	-602.802	red	PRKAG2	-0.142112	0.854888	-0.386131	0.263181	0.138352	0.445409
ENSG00000112029.5	1195.93	548.679	647.246	-98.5672	blue	FBXO5	0.10529	0.910457	0.17229	0.99971	-0.700277	1.53992e-09
ENSG00000117724.8	1195.7	503.39	692.313	-188.923	blue	CENPF	-0.184638	0.846073	-0.0751976	0.99971	-1.1154	0.00551947
ENSG00000040275.12	1195.39	455.806	739.58	-283.774	blue	SPDL1	-0.0949336	0.907474	0.16984	0.99971	-0.437966	0.0106727
ENSG00000147119.3	1195.2	417.936	777.259	-359.323	green	CHST7	0.2227	0.793724	0.321429	0.822804	1.64238	6.15102e-15
ENSG00000178295.10	1195.16	390.888	804.275	-413.387	blue	GEN1	-0.094299	0.945933	-0.257352	0.933808	-0.939588	1.57346e-06
ENSG00000168404.8	1195.13	572.104	623.023	-50.9187	turquoise	MLKL	0.191282	0.684738	-0.0207545	0.99971	0.147661	0.522265
ENSG00000005249.8	1194.62	417.215	777.407	-360.191	brown	PRKAR2B	0.709263	0.0207747	0.32932	0.871606	-1.37114	0.000577926
ENSG00000236333.3	1194.43	392.035	802.395	-410.36	brown	TRHDE-AS1	-0.100443	0.95775	-0.859018	0.0376217	-1.06222	0.000319311
ENSG00000138639.13	1194.29	547.225	647.066	-99.841	turquoise	ARHGAP24	-0.0275546	0.988153	0.225571	0.915496	0.53713	0.00104333
ENSG00000135451.8	1194.03	493.73	700.303	-206.574	blue	TROAP	0.107541	0.909417	0.0490119	0.99971	-1.29922	2.50907e-09
ENSG00000123219.8	1193.96	550.434	643.526	-93.0915	blue	CENPK	-0.0803265	0.943633	0.0858542	0.99971	-0.614491	6.1858e-08
ENSG00000102265.7	1193.87	367.801	826.074	-458.273	pink	TIMP1	0.0113345	0.993975	0.284709	0.975652	1.53324	1.01963e-15
ENSG00000230479.1	1193.86	564.673	629.185	-64.5119	turquoise	AP000695.6	-0.21566	0.848877	-0.047543	NA	0.137345	NA
ENSG00000172819.12	1193.44	364.077	829.358	-465.28	pink	RARG	0.064466	0.954395	-0.146916	0.99971	0.69541	2.6147e-07
ENSG00000164080.9	1193.25	387.553	805.702	-418.15	brown	RAD54L2	0.0380811	0.988153	-0.236411	0.982603	-0.158365	0.244701
ENSG00000176845.8	1192.68	350.921	841.763	-490.842	pink	METRNL	0.162838	0.855471	0.472626	0.387796	2.09731	9.3068e-26
ENSG00000115687.9	1192.58	431.764	760.815	-329.051	blue	PASK	0.201166	0.749621	0.0795991	0.99971	-0.841453	5.83525e-09
ENSG00000157368.6	1192.39	490.694	701.698	-211.004	turquoise	IL34	0.0220554	0.99249	0.327234	0.950007	0.254463	0.676976
ENSG00000151503.8	1192.22	449.738	742.482	-292.744	blue	NCAPD3	0.0769662	0.928903	0.00167014	0.99971	-0.957922	4.14857e-16
ENSG00000177084.12	1192.16	453.81	738.348	-284.539	blue	POLE	0.161909	0.712358	0.00895722	0.99971	-0.522538	7.11275e-09
ENSG00000101049.10	1191.61	289.491	902.12	-612.629	yellow	SGK2	-0.135467	0.92749	-0.841197	0.149455	-1.9872	0.000139688
ENSG00000164951.11	1191.54	585.598	605.945	-20.3468	turquoise	PDP1	-0.267224	0.508214	0.183848	0.973684	0.548938	0.00107634
ENSG00000196227.6	1191.38	441.69	749.695	-308.004	brown	FAM217B	0.0114728	0.992702	-0.0852993	0.99971	-0.227666	0.0699927
ENSG00000170955.9	1191.19	526.373	664.822	-138.449	turquoise	PRKCDBP	0.11591	0.949375	0.261649	0.980155	0.945519	1.79487e-08
ENSG00000138496.12	1191.18	580.877	610.306	-29.4292	turquoise	PARP9	0.135837	0.903382	0.250044	0.884589	0.264531	0.113694
ENSG00000232774.3	1191.13	527.895	663.237	-135.342	turquoise	RP11-47I22.3	-0.256443	0.753065	0.317467	0.980013	0.857781	0.0624761
ENSG00000120802.9	1190.86	478.735	712.129	-233.394	blue	TMPO	-0.0676323	0.949375	0.0170239	0.99971	-0.904142	5.17285e-18
ENSG00000182175.9	1190.77	359.486	831.285	-471.8	brown	RGMA	0.191166	0.83145	0.0529281	0.99971	0.272008	0.220608
ENSG00000125931.6	1190.75	443.763	746.984	-303.221	brown	CITED1	0.0679135	NA	-0.685769	0.357303	-1.23221	0.00012699
ENSG00000137411.12	1190.66	367.262	823.401	-456.139	brown	VARS2	0.0636008	0.964683	-0.132992	0.99971	-0.395132	0.000228627
ENSG00000100911.9	1190.58	481.321	709.26	-227.939	turquoise	PSME2	-0.0328089	0.99042	0.1427	0.99971	-0.13881	0.346698
ENSG00000113578.13	1190.23	373.457	816.769	-443.312	blue	FGF1	0.108968	0.913105	0.228297	NA	-0.118862	0.740065
ENSG00000137807.9	1190.14	538.214	651.93	-113.715	blue	KIF23	-0.0776907	0.94895	0.271184	0.99971	-0.974464	1.1086e-08
ENSG00000168062.5	1189.83	461.862	727.967	-266.105	turquoise	BATF2	0.332721	0.642911	-0.128356	0.99971	0.986759	0.132706
ENSG00000092010.10	1189.54	271.348	918.193	-646.845	pink	PSME1	-0.0740917	0.970502	0.0960131	0.99971	0.236776	0.0381553
ENSG00000143845.10	1189.19	389.951	799.239	-409.288	brown	ETNK2	-0.103401	0.965785	0.402129	0.72428	-1.45628	2.19635e-14
ENSG00000213846.3	1189.18	357.11	832.067	-474.957	pink	AC098614.2	-0.19238	0.83125	-0.0109357	0.99971	0.924255	0.00546507
ENSG00000121060.10	1189.1	415.568	773.527	-357.96	turquoise	TRIM25	0.112575	0.909956	0.108907	0.99971	0.437072	0.000761677
ENSG00000205542.6	1188.54	283.465	905.08	-621.614	pink	TMSB4X	-0.263192	0.692102	0.404359	0.643469	0.683538	3.84255e-06
ENSG00000197930.8	1188.47	395.2	793.265	-398.065	turquoise	ERO1L	-0.0128872	0.99249	0.179946	0.99971	0.227953	0.132024
ENSG00000149948.9	1188.37	361.438	826.935	-465.497	pink	HMGA2	0.0117996	0.992702	0.384091	0.638062	1.12048	2.28523e-13
ENSG00000143702.11	1188.35	577.884	610.467	-32.5828	turquoise	CEP170	-0.038273	0.985467	-0.196448	0.959312	0.12663	0.434402
ENSG00000119787.9	1188.13	195.555	992.579	-797.024	yellow	ATL2	-0.186717	0.654829	-0.36567	0.346547	-0.93253	2.54931e-06
ENSG00000181885.14	1187.5	319.169	868.33	-549.161	pink	CLDN7	0.313802	0.613156	0.177994	0.99971	0.6499	0.114801
ENSG00000145386.5	1187.47	525.805	661.662	-135.856	blue	CCNA2	-0.190577	0.640472	-0.0260555	0.99971	-0.92242	1.4531e-07
ENSG00000198612.6	1187.4	340.33	847.071	-506.741	red	COPS8	-0.17909	0.736889	0.126751	0.99971	0.40985	0.00239062
ENSG00000154174.7	1187.35	295.997	891.357	-595.36	brown	TOMM70A	-0.0672319	0.943826	-0.0493146	0.99971	-0.146724	0.160738
ENSG00000066279.12	1187.33	476.092	711.237	-235.145	blue	ASPM	-0.193802	0.841659	-0.3907	0.867711	-1.32336	0.00168233
ENSG00000161692.13	1187.33	516.964	670.365	-153.401	blue	DBF4B	-0.0337294	0.988153	0.122535	0.99971	-0.755678	0.00156601
ENSG00000166448.10	1187.18	563.158	624.026	-60.8684	turquoise	TMEM130	-1.18775	1.37003e-08	-0.305099	NA	0.42201	NA
ENSG00000186951.12	1187.14	294.841	892.303	-597.462	brown	PPARA	0.000121265	0.999899	-0.25741	0.871606	-0.524411	1.40027e-05
ENSG00000112183.10	1187.06	545.367	641.694	-96.3273	turquoise	RBM24	0.0250952	0.99249	-0.172907	0.99971	-0.0144192	0.982137
ENSG00000169679.10	1186.98	532.696	654.288	-121.592	blue	BUB1	-0.0484279	0.97556	-0.0022225	0.99971	-1.0182	8.7298e-06
ENSG00000185697.12	1186.86	508.349	678.509	-170.16	blue	MYBL1	0.146302	0.881444	0.230992	0.967989	-0.671126	4.54935e-06
ENSG00000139651.9	1186.64	295.438	891.197	-595.759	red	ZNF740	0.131459	0.878093	-0.214366	0.912572	-0.0952643	0.580862
ENSG00000154027.14	1186.21	350.16	836.051	-485.891	pink	AK5	-0.061846	0.973442	0.224427	0.939554	1.66948	4.00061e-09
ENSG00000133794.13	1185.94	359.7	826.237	-466.537	brown	ARNTL	-0.032379	0.986941	0.0254228	0.99971	-0.293091	0.023526
ENSG00000125505.12	1185.86	501.728	684.133	-182.405	turquoise	MBOAT7	0.134499	0.83141	0.0581534	0.99971	-0.4747	2.41219e-06
ENSG00000118762.3	1185.68	527.8	657.883	-130.083	turquoise	PKD2	0.154179	0.806404	0.15336	0.99971	0.368935	0.0246355
ENSG00000196715.5	1185.68	407.057	778.622	-371.564	brown	VKORC1L1	0.0216525	0.990954	-0.582563	0.0193798	-0.933342	1.03828e-09
ENSG00000207870.1	1185.49	543.325	642.165	-98.8398	turquoise	MIR221	0.00883156	0.995487	0.0867885	0.99971	0.826764	0.224739
ENSG00000256663.1	1185.43	540.138	645.295	-105.157	blue	RP11-424C20.2	0.155427	0.848877	0.277872	0.991855	-0.641947	0.000461836
ENSG00000230058.1	1185.43	308.463	876.968	-568.505	brown	RP11-172E9.2	NA	NA	-0.0674949	NA	-2.73862	1.21036e-19
ENSG00000186638.11	1185.35	479.115	706.233	-227.118	blue	KIF24	0.128254	0.896905	0.218318	0.99971	-0.997783	2.9721e-12
ENSG00000236732.1	1185.34	414.887	770.455	-355.568	brown	AC094019.4	0.0348203	NA	-0.55571	0.58901	-0.227053	0.717928
ENSG00000138376.6	1185.23	478.679	706.553	-227.874	blue	BARD1	0.0644125	0.968863	0.0472174	0.99971	-0.514413	4.52404e-05
ENSG00000101955.10	1185.16	327.095	858.061	-530.966	red	SRPX	-0.0925776	0.95775	-0.268816	0.871599	0.860241	1.88349e-10
ENSG00000224470.3	1184.87	374.211	810.657	-436.446	brown	ATXN1L	0.0499221	0.984797	-0.0947793	0.99971	0.104857	0.466834
ENSG00000117543.15	1184.61	437.266	747.342	-310.077	green	DPH5	-0.235914	0.668844	0.145771	0.99971	0.715409	7.61188e-07
ENSG00000250786.1	1184.56	350.385	834.176	-483.791	pink	SNHG18	-0.105154	0.933956	0.246424	0.922396	0.650702	0.0187357
ENSG00000138092.6	1184.42	542.919	641.502	-98.5833	blue	CENPO	0.144232	0.83141	0.225608	0.991512	-0.543621	2.86812e-05
ENSG00000079215.9	1184.41	390.73	793.684	-402.954	brown	SLC1A3	0.164547	0.867988	0.393129	0.353695	-0.311404	0.0551502
ENSG00000197548.8	1184.22	273.065	911.155	-638.09	pink	ATG7	-0.0181983	0.99249	0.139739	0.99971	0.269595	0.0473106
ENSG00000272327.1	1184.06	543.785	640.28	-96.4951	turquoise	RP11-1002K11.1	-0.0589561	0.979688	-0.11396	0.99971	0.132205	0.796459
ENSG00000187951.6	1183.83	419.283	764.545	-345.262	blue	ARHGAP11B	0.00308607	0.997446	-0.180486	0.99971	-0.651401	0.000198679
ENSG00000100336.13	1183.76	445.74	738.017	-292.277	brown	APOL4	0.16551	0.908584	0.126855	0.99971	-1.12435	8.03127e-14
ENSG00000142945.8	1183.59	546.487	637.108	-90.6213	blue	KIF2C	0.030888	0.985467	0.344973	0.889251	-1.13612	1.52993e-08
ENSG00000001084.6	1183.39	250.899	932.489	-681.59	red	GCLC	-0.0891203	0.944192	-0.197971	0.995979	-0.439751	0.00130503
ENSG00000101665.4	1183.31	588.963	594.346	-5.38222	turquoise	SMAD7	-0.0937458	0.914817	-0.280994	0.9147	0.298535	0.0752912
ENSG00000125841.8	1183.18	531.87	651.305	-119.434	turquoise	NRSN2	0.0327706	0.986916	0.303321	0.556125	0.0542851	0.68153
ENSG00000248371.1	1183.09	576.516	606.579	-30.063	turquoise	CTC-347C20.2	0.222579	0.846073	0.250036	NA	1.05642	0.0923454
ENSG00000176909.7	1182.85	597.894	584.953	12.9406	turquoise	MAMSTR	0.535795	0.0134426	0.00882666	0.99971	0.711408	0.0144897
ENSG00000115318.7	1182.78	519.263	663.521	-144.258	turquoise	LOXL3	0.145919	0.808723	-0.0331139	0.99971	1.59636	8.09816e-18
ENSG00000013810.14	1182.56	540.341	642.222	-101.881	blue	TACC3	0.0771321	0.949031	0.209089	0.99971	-1.01008	8.28444e-11
ENSG00000073711.6	1182.47	473.545	708.923	-235.378	turquoise	PPP2R3A	-0.198788	0.624073	-0.123342	0.99971	0.137441	0.389152
ENSG00000107566.9	1182.38	469.275	713.107	-243.832	turquoise	ERLIN1	0.106466	0.87806	0.189023	0.931801	0.393049	0.00294647
ENSG00000087842.6	1182.31	305.317	876.992	-571.675	red	PIR	-0.000278809	0.999899	-0.127405	0.99971	0.113009	0.477953
ENSG00000100034.9	1182.29	574.715	607.575	-32.8606	turquoise	PPM1F	0.108199	0.881712	0.178305	0.968536	0.477615	4.43193e-06
ENSG00000203706.4	1182.17	510.239	671.929	-161.69	turquoise	SERTAD4-AS1	-0.222971	0.840279	0.0747232	0.99971	-0.799005	0.220068
ENSG00000137812.15	1182.01	485.551	696.458	-210.908	blue	CASC5	-0.111379	0.935445	-0.0316028	0.99971	-1.17696	2.85703e-07
ENSG00000138640.10	1181.89	344.346	837.547	-493.202	brown	FAM13A	0.15024	0.838671	-0.0847267	0.99971	0.289569	0.00524907
ENSG00000163702.14	1181.76	267.94	913.823	-645.883	green	IL17RC	0.0421646	0.984806	-0.120318	0.99971	0.746203	2.67077e-09
ENSG00000171862.5	1181.71	298.111	883.599	-585.488	red	PTEN	-0.121866	0.848086	-0.510062	0.138387	-0.22566	0.0599291
ENSG00000111247.10	1181.6	559.263	622.335	-63.0726	blue	RAD51AP1	-0.0885318	0.92589	0.295353	0.897835	-0.892267	2.11116e-12
ENSG00000100379.13	1181.3	365.573	815.729	-450.156	pink	KCTD17	-0.0704696	0.959324	0.0804953	0.99971	0.637378	0.000467676
ENSG00000175877.3	1181.27	541.768	639.506	-97.7378	turquoise	WBSCR28	0.261394	0.753899	NA	NA	0.00887343	NA
ENSG00000141101.8	1181.05	437.018	744.032	-307.015	green	NOB1	-0.0968963	0.950459	-0.0136977	0.99971	0.727701	2.76294e-08
ENSG00000214826.4	1180.86	386.95	793.907	-406.957	blue	DDX12P	0.085695	0.96851	-0.273452	0.99971	-1.01926	5.3686e-09
ENSG00000146918.15	1180.83	507.52	673.314	-165.794	blue	NCAPG2	0.0829693	0.932251	0.289061	0.755472	-0.869349	1.55299e-10
ENSG00000196326.6	1180.79	431.28	749.507	-318.227	brown	AKR1CL1	-0.0541329	NA	-0.558409	0.591206	-0.610917	0.048324
ENSG00000105401.2	1180.48	306.124	874.359	-568.235	pink	CDC37	-0.0552076	0.977541	0.0361249	0.99971	0.249759	0.00824672
ENSG00000149503.8	1180.41	477.995	702.416	-224.421	blue	INCENP	0.0812981	0.957208	-0.0316567	0.99971	-0.996651	1.13642e-08
ENSG00000123473.11	1180.28	550.127	630.157	-80.0299	blue	STIL	0.17063	0.751798	0.323051	0.79172	-1.17582	6.24163e-17
ENSG00000139531.8	1178.96	419.272	759.691	-340.419	brown	SUOX	-0.0640856	0.970961	-0.32242	0.85994	-0.356761	0.0137817
ENSG00000113810.11	1178.94	437.39	741.547	-304.157	blue	SMC4	-0.144474	0.883961	-0.0585372	0.99971	-0.940672	3.66395e-08
ENSG00000171954.8	1178.7	410.531	768.168	-357.637	brown	CYP4F22	-0.0227926	NA	-0.30254	0.998521	-2.15583	5.06463e-13
ENSG00000164292.8	1178.48	275.386	903.097	-627.711	brown	RHOBTB3	-0.152148	0.888926	-0.390637	0.33943	-0.194698	0.122502
ENSG00000120334.11	1178.34	514.023	664.318	-150.295	blue	CENPL	-0.0980148	0.914888	0.13613	0.99971	-0.757775	6.25505e-09
ENSG00000120832.5	1178.29	428.672	749.615	-320.942	brown	MTERFD3	-0.0317989	0.990818	-0.542631	0.236716	-0.194957	0.373778
ENSG00000104177.13	1178.17	386.992	791.176	-404.184	blue	MYEF2	-0.121694	0.92589	-0.0176174	0.99971	-1.35502	1.97432e-09
ENSG00000076382.12	1177.94	526.129	651.807	-125.678	blue	SPAG5	0.0962601	0.92632	0.23308	0.99971	-1.1947	1.12261e-10
ENSG00000075218.14	1177.65	529.101	648.552	-119.451	blue	GTSE1	0.174789	0.78361	0.273991	0.99971	-1.25412	1.44962e-09
ENSG00000077238.9	1177.34	466.17	711.169	-244.999	turquoise	IL4R	0.204904	0.582781	0.341869	0.913063	-0.136894	0.559517
ENSG00000162745.6	1176.84	345.616	831.228	-485.612	pink	OLFML2B	0.160883	0.799882	0.0698361	0.99971	1.10783	5.65997e-07
ENSG00000136490.4	1176.79	259.643	917.148	-657.505	pink	LIMD2	0.040898	0.98715	-0.0476696	0.99971	-7.82899e-05	0.999691
ENSG00000077420.11	1176.25	451.427	724.819	-273.393	brown	APBB1IP	0.15383	0.829867	-0.115011	0.99971	-0.14423	0.266976
ENSG00000181090.13	1176.17	382.201	793.965	-411.764	brown	EHMT1	0.0452951	0.974627	-0.15199	0.991512	-0.207828	0.0492887
ENSG00000188522.10	1176	374.506	801.498	-426.992	turquoise	FAM83G	-0.0369125	0.987358	0.0482023	0.99971	0.191353	0.570728
ENSG00000162520.10	1175.95	582.413	593.536	-11.1237	turquoise	SYNC	-0.131556	0.85388	0.0519311	0.99971	0.218129	0.142605
ENSG00000109674.3	1175.9	545.648	630.255	-84.6068	blue	NEIL3	-0.0555607	0.973545	0.125391	0.99971	-0.717493	1.32778e-06
ENSG00000140937.9	1175.6	604.023	571.578	32.4446	turquoise	CDH11	0.0744414	0.930234	0.0230043	0.99971	0.793005	5.17258e-05
ENSG00000115008.5	1175.1	482.599	692.503	-209.904	turquoise	IL1A	-0.310138	0.604689	-0.0527977	NA	-0.618206	0.372109
ENSG00000109339.14	1174.98	435.676	739.299	-303.623	brown	MAPK10	0.232324	0.837185	0.291806	0.939554	-0.0683817	0.860568
ENSG00000088812.13	1174.73	303.964	870.765	-566.801	red	ATRN	0.0267687	0.988153	-0.0337708	0.99971	0.106492	0.323654
ENSG00000168890.9	1174.72	416.432	758.284	-341.852	green	TMEM150A	-0.221457	0.76367	-0.146382	0.99971	0.796508	0.000247849
ENSG00000105245.5	1174.51	274.496	900.015	-625.519	brown	NUMBL	-0.0482867	0.972823	-0.114406	0.99971	-0.100175	0.438697
ENSG00000136738.10	1174.42	531.485	642.94	-111.455	turquoise	STAM	-0.0419157	0.979302	-0.0124847	0.99971	0.0338848	0.850107
ENSG00000197006.9	1174.31	256.505	917.804	-661.3	pink	METTL9	-0.0533616	0.977988	-0.00843931	0.99971	0.0660431	0.583306
ENSG00000231231.1	1174.15	528.656	645.494	-116.839	turquoise	AP001422.3	0.514268	0.199679	-0.0439743	NA	-0.09731	NA
ENSG00000067365.10	1174.14	347.706	826.437	-478.731	turquoise	METTL22	-0.191379	0.726573	0.00875253	0.99971	0.10011	0.569763
ENSG00000121621.6	1173.92	482.695	691.223	-208.528	blue	KIF18A	-0.0576085	0.97556	0.0310307	0.99971	-1.24751	3.05524e-05
ENSG00000105499.9	1173.86	351.793	822.067	-470.274	pink	PLA2G4C	0.115821	0.928786	0.287766	0.909078	2.09468	2.3262e-09
ENSG00000153071.10	1173.56	606.819	566.737	40.082	turquoise	DAB2	0.0227621	0.990954	0.0256483	0.99971	0.899553	2.97189e-05
ENSG00000168477.13	1173.29	314.661	858.633	-543.972	pink	TNXB	0.257496	0.719137	0.371803	0.776999	2.08579	2.31815e-07
ENSG00000143228.8	1173.22	539.365	633.859	-94.4939	blue	NUF2	-0.102204	0.909764	0.24276	0.99971	-1.05451	1.73039e-07
ENSG00000118849.5	1173.11	457.729	715.383	-257.654	turquoise	RARRES1	0.172762	0.848877	-0.220358	0.99971	-0.486136	0.252295
ENSG00000165156.10	1173.11	322.53	850.576	-528.046	brown	ZHX1	0.00820625	0.994077	-0.136524	0.99971	-0.437405	2.30984e-05
ENSG00000139631.14	1173.09	285.412	887.675	-602.263	brown	CSAD	-0.0769895	0.974627	-1.19654	6.07724e-05	-0.231903	0.362073
ENSG00000102977.9	1172.95	459.471	713.476	-254.005	turquoise	ACD	-0.00706365	0.995487	0.159673	0.99971	0.186634	0.221427
ENSG00000147065.12	1172.55	480.905	691.64	-210.735	turquoise	MSN	0.12056	0.894231	0.217649	0.896575	0.509877	0.000416695
ENSG00000230812.1	1172.54	333.43	839.112	-505.683	pink	RP4-794H19.4	0.113014	0.955225	0.0316126	0.99971	0.955018	0.0440497
ENSG00000109743.6	1172.48	477.611	694.869	-217.258	turquoise	BST1	-0.363334	0.208474	-0.151208	0.99971	-0.0411798	0.867502
ENSG00000044115.16	1172.34	491.602	680.74	-189.138	turquoise	CTNNA1	0.0114208	0.99249	0.0833869	0.99971	0.0589844	0.592274
ENSG00000265415.1	1172.14	536.82	635.32	-98.4996	blue	CTD-2510F5.4	0.127422	0.914991	0.307177	0.995806	-0.916457	2.53721e-05
ENSG00000165304.3	1172.08	556.311	615.768	-59.4568	blue	MELK	0.0116489	0.99249	0.273766	0.842061	-0.817632	4.29446e-10
ENSG00000120539.10	1172.06	526.5	645.562	-119.062	blue	MASTL	0.102223	0.908594	0.0940407	0.99971	-0.642315	2.79727e-06
ENSG00000188064.5	1171.89	516.083	655.811	-139.728	turquoise	WNT7B	-1.0963	3.08962e-10	-0.130479	NA	-0.710544	0.313016
ENSG00000135905.14	1171.77	395.184	776.583	-381.399	turquoise	DOCK10	-0.00971547	0.992702	-0.0785305	0.99971	-0.283862	0.0129029
ENSG00000151276.19	1171.63	474.804	696.823	-222.019	blue	MAGI1	-0.0737272	0.968191	-0.196803	0.987679	-0.732003	1.1465e-07
ENSG00000133639.3	1171.53	323.552	847.977	-524.425	red	BTG1	0.140544	0.825921	0.266789	0.563323	0.138143	0.471854
ENSG00000117594.5	1171.46	277.983	893.48	-615.497	green	HSD11B1	0.17204	0.883076	0.178449	0.99971	1.48061	1.01951e-38
ENSG00000162390.13	1171.46	597.449	574.011	23.4373	turquoise	ACOT11	0.361097	0.368024	0.146104	0.99971	1.11731	0.00532918
ENSG00000111877.13	1171.39	327.304	844.083	-516.779	brown	MCM9	0.0394925	0.985467	-0.203512	0.962784	-0.440994	0.00260505
ENSG00000105426.10	1171.38	314.814	856.568	-541.754	red	PTPRS	-0.200775	0.627469	-0.314323	0.841226	0.0723887	0.693484
ENSG00000123240.12	1171.37	366.277	805.098	-438.821	turquoise	OPTN	0.0194125	0.99249	0.166042	0.99971	-0.116723	0.425769
ENSG00000156802.8	1171.29	470.365	700.927	-230.562	blue	ATAD2	0.0122546	0.99249	0.265925	0.819798	-0.835335	9.21062e-10
ENSG00000076513.12	1171.22	461.629	709.595	-247.966	turquoise	ANKRD13A	-0.0739376	0.940263	-0.009911	0.99971	0.438823	0.0020787
ENSG00000186812.8	1171.21	230.16	941.046	-710.886	red	ZNF397	-0.261656	0.534068	-0.270642	0.802344	-0.0426079	0.858249
ENSG00000156970.8	1171.1	526.764	644.34	-117.576	blue	BUB1B	-0.0801011	0.944256	0.168133	0.99971	-0.90067	1.74689e-05
ENSG00000111581.5	1171.04	528.722	642.32	-113.598	blue	NUP107	-0.0909644	0.914465	0.00581163	0.99971	-0.394036	0.000473717
ENSG00000160298.13	1170.71	412.522	758.184	-345.662	blue	C21orf58	0.112308	0.920188	-0.124409	0.99971	-0.937584	1.84947e-08
ENSG00000272565.1	1170.71	327.575	843.13	-515.555	red	RP11-485G4.2	-0.238009	0.749759	-0.231716	0.948559	0.449181	7.38875e-05
ENSG00000166816.9	1170.55	363.576	806.977	-443.401	brown	LDHD	0.102551	0.966055	-0.564111	0.458449	-1.08412	5.20261e-08
ENSG00000234076.1	1170.21	372.138	798.073	-425.934	brown	TPRG1-AS1	-0.0686934	NA	-0.0114203	0.99971	-1.88513	1.30764e-11
ENSG00000086570.8	1169.99	279.475	890.514	-611.039	yellow	FAT2	0.00397997	0.997446	-0.150844	0.99971	-1.79117	0.000525647
ENSG00000017373.11	1169.84	358.351	811.493	-453.143	brown	SRCIN1	0.1925	NA	-0.382292	0.910727	-1.21306	0.0161627
ENSG00000176014.8	1169.82	289.064	880.756	-591.692	blue	TUBB6	-0.218064	0.705425	-0.0434317	0.99971	-0.450238	0.000350104
ENSG00000250899.3	1169.66	514.072	655.583	-141.511	turquoise	RP11-253E3.3	0.0861327	0.966147	0.0653901	0.99971	-0.0505753	0.903899
ENSG00000256268.1	1169.61	321.605	848.004	-526.4	pink	RP11-221N13.3	0.241596	0.585677	0.968484	0.0129947	1.29452	0.00171378
ENSG00000082074.11	1169.55	408.161	761.391	-353.23	brown	FYB	0.195408	0.848086	-0.128807	0.99971	-0.300728	0.292622
ENSG00000196584.2	1169.34	426.989	742.35	-315.36	blue	XRCC2	-0.120872	0.916844	0.0378249	0.99971	-0.850985	2.08953e-05
ENSG00000096996.11	1169.19	531.044	638.148	-107.104	turquoise	IL12RB1	-0.235832	0.827827	0.487388	0.736132	0.606058	0.37412
ENSG00000103769.5	1169.03	274.714	894.312	-619.598	pink	RAB11A	-0.0398065	0.982191	-0.000591336	0.99971	0.149126	0.256452
ENSG00000189050.10	1168.92	342.361	826.554	-484.194	brown	RNFT1	-0.212043	0.73382	-0.43152	0.386423	-0.563579	1.5471e-05
ENSG00000069329.11	1168.86	335.192	833.673	-498.481	pink	VPS35	-0.110623	0.855844	0.0734111	0.99971	0.239144	0.00971399
ENSG00000138356.9	1168.85	303.321	865.528	-562.207	red	AOX1	0.403237	0.0152106	0.179739	0.936394	1.21447	1.65653e-12
ENSG00000165490.8	1168.42	544.487	623.928	-79.4409	blue	C11orf82	0.0149892	0.99249	0.37656	0.698065	-0.954392	3.81313e-07
ENSG00000136810.8	1168.33	322.277	846.053	-523.776	pink	TXN	-0.158252	0.903407	0.128345	0.99971	0.547302	4.63604e-07
ENSG00000075426.7	1168.25	586.437	581.814	4.62333	turquoise	FOSL2	0.203104	0.763883	0.312653	0.571676	0.327387	0.027261
ENSG00000233214.1	1168.19	391.492	776.701	-385.209	brown	AC002511.2	NA	NA	-0.994171	0.0435111	-1.29569	0.00679092
ENSG00000157766.11	1168.09	545.639	622.447	-76.8074	turquoise	ACAN	-1.17526	1.04684e-07	-0.460183	NA	-0.113494	NA
ENSG00000112742.5	1168.05	536.642	631.406	-94.7643	blue	TTK	-0.149096	0.83141	0.0913271	0.99971	-1.11991	1.81064e-09
ENSG00000187741.10	1167.88	488.291	679.594	-191.303	blue	FANCA	0.120873	0.87806	0.265136	0.871606	-0.820415	1.38882e-10
ENSG00000161533.7	1167.82	390.192	777.628	-387.436	brown	ACOX1	-0.143812	0.836004	-0.563083	0.249051	-0.259409	0.151999
ENSG00000154839.5	1167.79	538.823	628.964	-90.1409	blue	SKA1	-0.347134	0.193128	0.180714	0.99971	-1.1064	9.321e-11
ENSG00000175166.12	1167.66	385.486	782.171	-396.685	turquoise	PSMD2	-0.115917	0.865569	0.0103113	0.99971	-0.135412	0.149115
ENSG00000247556.2	1167.62	337.891	829.732	-491.841	brown	OIP5-AS1	-0.0980006	0.927065	0.0331901	0.99971	-0.44355	3.81899e-05
ENSG00000203666.8	1167.43	395.855	771.571	-375.715	brown	EFCAB2	0.0243727	0.99249	-0.0259665	0.99971	-0.288702	0.0220562
ENSG00000133119.8	1167.4	530.629	636.776	-106.147	blue	RFC3	-0.09436	0.913016	0.149574	0.99971	-0.86233	6.13715e-14
ENSG00000255090.1	1167.36	550.715	616.643	-65.9281	turquoise	RP11-820L6.1	0.232934	0.820261	0.772876	0.201288	1.36282	0.0179697
ENSG00000158615.8	1167.33	350.93	816.401	-465.471	brown	PPP1R15B	-0.0542194	0.980817	-0.317691	0.607585	-0.450781	0.00269394
ENSG00000135269.13	1167.27	494.391	672.877	-178.486	turquoise	TES	-0.397574	0.0219926	-0.240346	0.955995	-0.0852507	0.65764
ENSG00000111206.8	1167.23	501.549	665.684	-164.135	blue	FOXM1	0.195744	0.621954	0.26599	0.967426	-1.17616	1.07583e-10
ENSG00000273290.1	1166.99	337.592	829.4	-491.809	brown	CTC-297N7.8	-0.0229293	0.99249	-0.121736	0.99971	0.0799155	0.719521
ENSG00000129667.8	1166.75	443.824	722.931	-279.107	turquoise	RHBDF2	0.137545	0.893558	-0.00344917	0.99971	0.216567	0.654771
ENSG00000198901.9	1166.69	542.249	624.441	-82.1917	blue	PRC1	0.0698867	0.955495	0.351819	0.866288	-1.02401	1.85073e-09
ENSG00000154473.13	1166.67	348.981	817.685	-468.705	blue	BUB3	-0.00574209	0.995487	0.198094	0.868321	-0.341822	4.58887e-05
ENSG00000079931.10	1166.22	464.132	702.089	-237.958	turquoise	MOXD1	-0.286568	0.157869	-0.323622	0.909078	1.33853	9.32704e-14
ENSG00000175352.6	1166.01	386.587	779.422	-392.835	turquoise	NRIP3	0.494697	0.0203327	0.854503	0.00702016	1.28852	8.62683e-07
ENSG00000010404.13	1165.99	359.527	806.459	-446.933	pink	IDS	0.175393	0.724394	0.291166	0.755472	0.935712	2.43657e-08
ENSG00000142731.6	1165.85	531.5	634.35	-102.85	blue	PLK4	-0.0779338	0.94045	0.0785972	0.99971	-0.942014	2.81505e-10
ENSG00000136997.10	1165.81	333.119	832.687	-499.569	green	MYC	-0.0892006	0.955261	0.00251536	0.99971	0.608083	1.28751e-06
ENSG00000125249.6	1165.73	297.615	868.116	-570.501	brown	RAP2A	-0.14402	0.820462	-0.280829	0.707611	-0.705005	4.69477e-08
ENSG00000075618.13	1165.71	569.748	595.961	-26.213	turquoise	FSCN1	0.0892453	0.930055	0.190149	0.995806	0.400906	0.00649872
ENSG00000115828.11	1165.3	349.379	815.92	-466.541	pink	QPCT	-0.0835098	0.961694	0.409548	0.407598	1.52839	8.04726e-12
ENSG00000182796.8	1164.95	296.962	867.993	-571.03	red	TMEM198B	-0.0289416	0.990954	-0.193122	0.987679	0.176482	0.290133
ENSG00000214456.4	1164.87	409.347	755.519	-346.171	brown	PLIN5	0.412037	NA	-1.08891	0.00377032	-2.00999	2.04433e-09
ENSG00000132142.15	1164.81	256.512	908.295	-651.783	yellow	ACACA	0.0565295	0.976693	-0.19795	0.987029	-1.47321	1.28247e-20
ENSG00000179428.2	1164.54	523.573	640.962	-117.389	turquoise	AC073072.5	0.121794	0.953042	-0.236492	NA	0.184551	NA
ENSG00000164087.3	1164.51	550.844	613.661	-62.8167	blue	POC1A	-0.0545186	0.977988	0.221364	0.984914	-1.01502	5.72053e-10
ENSG00000174749.5	1164.35	260.092	904.259	-644.167	brown	C4orf32	-0.194999	0.739561	-0.137	0.99971	-0.42365	0.00466596
ENSG00000162702.7	1164.33	551.681	612.644	-60.9624	turquoise	ZNF281	-0.164961	0.868922	-0.0752739	0.99971	-0.0090494	0.970407
ENSG00000131747.10	1164.25	493.887	670.36	-176.473	blue	TOP2A	-0.0403455	0.983778	0.155146	0.99971	-1.04435	1.36492e-10
ENSG00000132386.6	1164.12	287.053	877.071	-590.018	red	SERPINF1	-0.0894539	0.970091	0.25997	0.967989	0.653797	5.68189e-16
ENSG00000233276.2	1164.12	256.523	907.593	-651.07	pink	GPX1	-0.054568	0.984806	0.0934099	0.99971	0.39947	3.44022e-05
ENSG00000205795.4	1164.02	475.028	688.99	-213.962	turquoise	CYS1	0.0919248	0.957593	0.43074	0.764615	-0.303612	0.49339
ENSG00000123485.7	1163.84	540.011	623.828	-83.8165	blue	HJURP	0.111796	0.912019	0.244415	0.99971	-1.19644	4.91629e-10
ENSG00000050426.11	1163.81	288.261	875.551	-587.29	red	LETMD1	0.0212862	0.990954	-0.0450738	0.99971	0.0992713	0.412807
ENSG00000153214.5	1163.69	529.451	634.242	-104.791	turquoise	TMEM87B	0.0387005	0.984806	0.0636129	0.99971	0.4824	0.011203
ENSG00000087086.9	1163.59	407.873	755.717	-347.844	green	FTL	-0.230029	0.754799	-0.102246	0.99971	1.21754	4.04455e-11
ENSG00000197140.10	1163.5	285.726	877.77	-592.044	red	ADAM32	-0.112877	0.955137	-0.225533	0.959613	0.241113	0.364009
ENSG00000116194.8	1163.49	282.412	881.078	-598.666	red	ANGPTL1	-0.339679	0.508509	0.00720483	0.99971	1.2122	1.66738e-07
ENSG00000143933.12	1163.24	426.015	737.221	-311.206	turquoise	CALM2	-0.199914	0.770138	0.0103315	0.99971	-0.131243	0.187409
ENSG00000117114.15	1162.93	603.408	559.527	43.881	turquoise	LPHN2	0.347765	0.0681136	-0.00606044	0.99971	0.473804	0.000277996
ENSG00000101150.13	1162.86	354.569	808.289	-453.72	pink	TPD52L2	0.062676	0.958272	0.304691	0.501912	0.444797	2.66209e-05
ENSG00000164171.6	1162.76	338.189	824.574	-486.385	pink	ITGA2	0.243561	0.691778	0.413665	0.686822	1.45132	9.03688e-12
ENSG00000118508.4	1162.61	329.333	833.276	-503.943	pink	RAB32	-0.261324	0.665547	0.119719	0.99971	0.55551	0.000238293
ENSG00000139289.9	1162.56	326.32	836.242	-509.922	pink	PHLDA1	0.0395114	0.984806	0.664164	0.199988	0.770171	1.91375e-05
ENSG00000157483.4	1162.53	281.986	880.544	-598.558	pink	MYO1E	0.109062	0.910457	0.138612	0.99971	0.475721	0.00125217
ENSG00000147642.12	1162.49	303.213	859.272	-556.059	brown	SYBU	-0.361149	0.558745	0.318213	0.959194	0.0613491	0.769597
ENSG00000144048.6	1162.17	343.857	818.31	-474.453	pink	DUSP11	-0.116774	0.899321	0.164135	0.993471	0.363442	0.0402627
ENSG00000095209.7	1161.96	338.677	823.278	-484.601	green	TMEM38B	-0.0160985	0.99249	-0.0569071	0.99971	0.543837	3.76502e-06
ENSG00000119471.10	1161.9	394.248	767.655	-373.407	brown	HSDL2	-0.00938641	0.992702	-0.199919	0.959312	-0.697106	1.49975e-05
ENSG00000136141.10	1161.75	558.719	603.029	-44.3106	turquoise	LRCH1	0.0136491	0.99249	0.0652335	0.99971	0.309483	0.0412209
ENSG00000102996.4	1161.53	395.996	765.539	-369.544	brown	MMP15	-0.123573	0.928903	0.390298	0.314832	-0.763125	6.088e-05
ENSG00000261578.1	1161.53	414.831	746.703	-331.873	brown	RP11-21L23.2	0.130147	0.945367	-0.490533	0.735739	-0.466945	0.00139496
ENSG00000134324.7	1161.48	359.862	801.623	-441.762	brown	LPIN1	0.0580018	0.970502	0.175728	0.945705	-1.40508	1.79319e-13
ENSG00000125434.6	1161.26	353.168	808.095	-454.927	brown	SLC25A35	0.154028	0.87806	-0.327446	0.72519	-1.05187	3.13654e-11
ENSG00000118689.10	1160.35	309.646	850.702	-541.056	brown	FOXO3	0.0561156	0.975732	0.324551	0.5755	0.125655	0.583677
ENSG00000261801.1	1160.18	534.004	626.178	-92.1738	turquoise	LOXL1-AS1	0.0803884	0.953408	0.151861	0.99971	0.197472	0.490886
ENSG00000196352.9	1159.06	311.82	847.242	-535.422	pink	CD55	-0.204798	0.718296	0.233939	0.988501	1.30955	6.16097e-11
ENSG00000154319.10	1159.01	260.712	898.301	-637.589	pink	FAM167A	0.047369	0.984797	0.240391	0.99971	0.761419	0.156561
ENSG00000148841.11	1158.99	353.21	805.784	-452.574	pink	ITPRIP	0.299609	0.247497	0.441172	0.638062	0.840063	4.31555e-06
ENSG00000047644.13	1158.79	559.557	599.228	-39.6711	turquoise	WWC3	0.365836	0.0861423	0.302769	0.721829	0.0792416	0.688453
ENSG00000101057.11	1158.78	529.643	629.137	-99.494	blue	MYBL2	0.0886771	0.944036	0.324304	0.894918	-1.56463	7.29542e-21
ENSG00000130816.10	1158.75	533.892	624.861	-90.9688	blue	DNMT1	0.026837	0.986941	0.14818	0.99971	-0.387882	1.72015e-05
ENSG00000132436.7	1158.57	477.27	681.295	-204.025	blue	FIGNL1	-0.00956617	0.992702	-0.00339087	0.99971	-0.711394	2.33445e-12
ENSG00000127948.9	1158.44	232.267	926.172	-693.905	red	POR	-0.0778175	0.959324	-0.405937	0.373917	-0.932032	3.8253e-08
ENSG00000131459.8	1158.07	353.466	804.608	-451.142	pink	GFPT2	0.260407	0.553106	0.19783	0.99971	1.06758	1.28869e-11
ENSG00000142002.12	1157.72	516.171	641.551	-125.38	turquoise	DPP9	0.0859897	0.928903	-0.00904784	0.99971	-0.0726071	0.562966
ENSG00000069399.8	1157.63	496.721	660.91	-164.189	turquoise	BCL3	0.0542979	0.973666	-0.0328614	0.99971	0.2898	0.221814
ENSG00000143376.8	1157.46	315.156	842.303	-527.147	red	SNX27	0.0522514	0.981463	-0.120477	0.99971	0.241066	0.0453795
ENSG00000227268.3	1157.29	397.424	759.869	-362.445	brown	KLLN	0.242803	0.767136	-0.0106928	0.99971	-0.551772	0.00234922
ENSG00000109113.13	1157.11	328.408	828.706	-500.298	pink	RAB34	-0.0457782	0.984806	0.112463	0.99971	0.456017	0.00331061
ENSG00000184867.9	1157.1	349.127	807.969	-458.843	pink	ARMCX2	-0.190812	0.564116	-0.0184427	0.99971	1.31221	4.83991e-08
ENSG00000136235.11	1156.95	393.624	763.323	-369.7	green	GPNMB	0.0170834	0.99249	-0.23625	0.955215	1.54362	4.16442e-13
ENSG00000145632.10	1156.76	378.918	777.845	-398.927	turquoise	PLK2	-0.19669	0.552937	0.416547	0.763832	-0.129386	0.285849
ENSG00000130177.10	1156.67	332.586	824.083	-491.497	pink	CDC16	-0.0199512	0.991507	0.0561241	0.99971	0.15225	0.158314
ENSG00000101608.8	1156.57	496.858	659.715	-162.857	turquoise	MYL12A	-0.324901	0.424529	0.052439	0.99971	-0.00457005	0.98396
ENSG00000174373.11	1156.48	322.745	833.732	-510.988	brown	RALGAPA1	0.00110773	0.998777	-0.157004	0.99971	-0.0844221	0.569245
ENSG00000154743.13	1156.29	309.281	847.01	-537.729	red	TSEN2	-0.18778	0.77708	-0.0338726	0.99971	0.156581	0.388417
ENSG00000269124.1	1156.24	310.488	845.756	-535.267	brown	AC007193.10	NA	NA	-0.854637	0.131991	0.25248	0.666778
ENSG00000085276.13	1155.95	415.421	740.533	-325.112	brown	MECOM	-0.434843	0.119733	-0.588486	0.306853	-0.605849	0.000471151
ENSG00000117650.8	1155.87	526.114	629.754	-103.64	blue	NEK2	-0.0541711	0.976923	0.168658	0.99971	-1.22899	1.72142e-08
ENSG00000137821.7	1155.65	340.229	815.424	-475.195	pink	LRRC49	-0.426201	0.0693977	0.134347	0.99971	0.920473	0.000669907
ENSG00000006638.7	1155.65	453.055	702.595	-249.54	turquoise	TBXA2R	0.280144	0.487758	0.181902	0.99971	1.12015	0.000165162
ENSG00000148798.5	1155.53	415.713	739.822	-324.109	turquoise	INA	-0.689611	0.00164003	-0.015478	0.99971	-0.725094	0.106091
ENSG00000113083.8	1155.39	578.509	576.88	1.62955	turquoise	LOX	0.0965284	0.909764	0.14344	0.99971	1.1784	3.95918e-06
ENSG00000134057.10	1155.25	537.969	617.282	-79.3134	blue	CCNB1	-0.212744	0.696883	0.0853978	0.99971	-1.16287	1.26782e-06
ENSG00000173706.8	1155.22	452.781	702.435	-249.653	turquoise	HEG1	0.0317742	0.989282	0.26157	0.842705	1.39067	3.74628e-08
ENSG00000174442.7	1155.16	488.2	666.961	-178.761	blue	ZWILCH	-0.149085	0.768826	0.224407	0.884589	-0.641455	3.30741e-05
ENSG00000167670.11	1154.99	515.65	639.336	-123.686	blue	CHAF1A	0.106012	0.909764	0.300414	0.6475	-0.766103	6.37731e-10
ENSG00000176371.9	1154.87	243.932	910.942	-667.009	red	ZSCAN2	-0.0126085	0.993523	0.0261403	0.99971	-0.0432793	0.893204
ENSG00000235884.2	1154.85	336.079	818.771	-482.692	pink	LINC00941	0.0241462	0.990954	0.375587	0.904287	1.629	0.000168111
ENSG00000110911.10	1154.8	277.413	877.385	-599.972	pink	SLC11A2	0.02842	0.987986	0.183423	0.993443	0.536593	0.00079596
ENSG00000137573.9	1154.74	349.229	805.511	-456.282	pink	SULF1	0.299815	0.507061	0.201287	0.99971	2.1348	7.19194e-07
ENSG00000198793.8	1154.73	375.573	779.159	-403.586	brown	MTOR	0.130481	0.87806	-0.133859	0.99971	-0.442042	2.87156e-07
ENSG00000176438.8	1154.67	390.86	763.808	-372.947	brown	SYNE3	0.123624	0.930055	0.231809	0.873136	-0.09284	0.527005
ENSG00000136878.8	1154.56	428.125	726.433	-298.308	green	USP20	-0.0346319	0.985467	-0.0479118	0.99971	0.243931	0.0409427
ENSG00000105519.8	1154.27	243.366	910.903	-667.537	red	CAPS	0.0183191	0.99249	-0.267688	0.918856	-0.0710656	0.82545
ENSG00000183856.6	1154.14	530.7	623.442	-92.7422	blue	IQGAP3	0.121453	0.906924	0.539358	0.485552	-1.06197	1.8158e-09
ENSG00000120049.14	1153.94	376.803	777.142	-400.339	brown	KCNIP2	-0.1664	0.909417	-0.666239	0.315296	-0.64576	0.0298365
ENSG00000088325.11	1153.91	526.479	627.433	-100.955	blue	TPX2	0.0135131	0.99249	0.20938	0.99971	-1.01333	6.75641e-12
ENSG00000164535.10	1153.54	512.844	640.694	-127.85	turquoise	DAGLB	0.100138	0.918732	0.11528	0.99971	0.122515	0.496244
ENSG00000136816.11	1153.48	297.567	855.918	-558.351	pink	TOR1B	0.112551	0.883963	0.148738	0.99971	0.188845	0.196653
ENSG00000173918.10	1153.39	433.132	720.256	-287.124	brown	C1QTNF1	0.308171	0.527313	-0.0261124	0.99971	-0.381606	0.00153138
ENSG00000135631.11	1153.37	370.338	783.035	-412.698	pink	RAB11FIP5	0.225856	0.529254	-0.00498975	0.99971	0.735053	1.69528e-07
ENSG00000154175.12	1153.09	432.007	721.081	-289.074	turquoise	ABI3BP	0.271804	0.627212	0.68976	0.027644	2.5449	1.32587e-25
ENSG00000189319.9	1152.81	352.967	799.841	-446.873	brown	FAM53B	0.0604339	0.968191	-0.282611	0.72519	-0.96804	7.01761e-11
ENSG00000099860.4	1152.46	313.349	839.112	-525.763	red	GADD45B	0.0553031	0.980817	0.12155	0.99971	0.54848	0.00119381
ENSG00000103150.4	1152.44	303.272	849.169	-545.897	brown	MLYCD	-0.0557347	0.982045	-0.31033	0.812884	-0.712557	0.000183175
ENSG00000142039.3	1152.38	315.82	836.557	-520.737	red	CCDC97	0.0127002	0.99249	-0.0825376	0.99971	0.252822	0.0819724
ENSG00000243753.1	1151.8	495.222	656.582	-161.36	turquoise	HLA-L	0.0133811	0.992702	0.160037	0.99971	0.147519	0.720491
ENSG00000148773.8	1151.71	487.209	664.501	-177.292	blue	MKI67	0.205274	0.802384	0.184367	0.99971	-1.21465	1.10767e-14
ENSG00000187193.8	1151.69	290.959	860.73	-569.771	green	MT1X	-0.193009	0.883961	0.411763	0.776999	1.00804	7.63317e-14
ENSG00000146426.13	1151.36	594.421	556.935	37.4861	turquoise	TIAM2	0.119494	0.914465	-0.0120222	0.99971	0.529101	0.0271559
ENSG00000270189.1	1150.87	367.158	783.716	-416.559	brown	RP11-258C19.7	-0.0894649	0.970502	-0.519267	0.516057	-0.234769	0.436918
ENSG00000250697.1	1150.32	517.248	633.068	-115.82	turquoise	CTD-2066L21.3	-0.570026	0.116715	-0.0514156	NA	0.138369	NA
ENSG00000150551.10	1150	494.208	655.794	-161.586	blue	LYPD1	0.316175	0.458482	0.256652	NA	-1.52583	1.52615e-06
ENSG00000197299.6	1149.73	504.203	645.529	-141.327	blue	BLM	0.00124401	0.998777	0.353466	0.801765	-0.855704	6.34046e-07
ENSG00000182195.6	1149.7	339.928	809.775	-469.847	pink	LDOC1	-0.0382606	0.984806	-0.0377167	0.99971	0.385822	0.00514353
ENSG00000198157.6	1149.6	385.459	764.138	-378.68	brown	HMGN5	0.0218727	0.99249	0.106858	0.99971	-0.444711	0.107294
ENSG00000129270.11	1149.32	301.211	848.106	-546.895	red	MMP28	0.138019	NA	0.239272	0.99971	0.440996	0.155976
ENSG00000100342.16	1149.26	550.872	598.388	-47.5156	turquoise	APOL1	0.240251	0.654744	0.466916	0.468232	0.186068	0.413382
ENSG00000095002.8	1149.04	538.361	610.674	-72.3133	blue	MSH2	0.0436176	0.973656	0.316362	0.623713	-0.664541	1.04325e-10
ENSG00000140945.11	1148.93	344.233	804.698	-460.465	pink	CDH13	-0.222123	0.564116	0.190279	0.984054	1.69421	1.06469e-09
ENSG00000153976.2	1148.88	343.516	805.366	-461.849	pink	HS3ST3A1	-0.0559354	0.97556	-0.26493	0.940965	0.960804	0.000122984
ENSG00000173432.6	1148.77	376.661	772.111	-395.451	brown	SAA1	-0.0748666	NA	-0.137888	0.99971	-3.22868	2.71578e-113
ENSG00000105486.9	1148.65	546.933	601.719	-54.7855	blue	LIG1	0.12053	0.84791	0.368143	0.58133	-0.691906	1.09552e-09
ENSG00000114850.2	1148.6	411.238	737.365	-326.128	turquoise	SSR3	-0.175557	0.704031	-0.0957552	0.99971	0.113327	0.466507
ENSG00000272335.1	1148.55	219.431	929.122	-709.69	red	RP11-53O19.3	-0.339506	0.533325	-0.148571	0.99971	0.14438	0.611809
ENSG00000178999.8	1148.36	541.443	606.916	-65.4728	blue	AURKB	0.00967796	0.993927	0.165139	0.99971	-1.08469	1.97625e-07
ENSG00000106665.11	1147.7	343.329	804.374	-461.045	pink	CLIP2	0.217394	0.431403	0.00533802	0.99971	0.754874	3.70241e-06
ENSG00000120156.16	1147.45	574.484	572.963	1.52115	turquoise	TEK	0.0975129	0.915132	0.28304	0.998629	1.42978	3.93152e-10
ENSG00000185187.8	1147.34	323.611	823.73	-500.119	pink	SIGIRR	-0.0655092	0.980817	0.00846107	0.99971	0.906596	0.000182871
ENSG00000077684.11	1147.23	282.961	864.274	-581.312	red	PHF17	-0.137611	0.883639	0.187921	0.99971	-0.119636	0.361055
ENSG00000122966.9	1147.2	526.463	620.74	-94.2768	blue	CIT	0.257954	0.420364	0.398796	0.763034	-0.755921	6.57619e-15
ENSG00000136158.6	1147.1	454.315	692.78	-238.464	turquoise	SPRY2	0.295093	0.164472	0.306443	0.9147	0.64574	0.000228331
ENSG00000108622.6	1147.03	288.363	858.669	-570.305	pink	ICAM2	0.19351	0.867988	0.157078	0.99971	0.725305	0.0376229
ENSG00000182272.7	1146.57	365.249	781.324	-416.074	pink	B4GALNT4	0.411344	0.0983276	0.355891	0.840971	1.90252	2.18669e-08
ENSG00000176108.5	1146.49	405.992	740.494	-334.502	turquoise	CHMP6	-0.116188	0.935445	0.0807058	0.99971	0.105452	0.599752
ENSG00000163808.12	1146.39	471.874	674.515	-202.641	blue	KIF15	-0.0428028	0.982191	0.189738	0.99971	-0.862609	6.19668e-06
ENSG00000172878.9	1145.21	339.9	805.308	-465.408	red	METAP1D	-0.0235288	0.99249	-0.225132	0.893165	0.479718	4.09716e-05
ENSG00000105722.5	1145.14	420.814	724.33	-303.516	turquoise	ERF	0.126409	0.881712	0.237814	0.853445	0.16436	0.233106
ENSG00000132688.10	1144.84	566.4	578.436	-12.0354	turquoise	NES	0.077753	0.973097	0.243524	0.99563	1.12458	2.58462e-11
ENSG00000123992.14	1144.7	415.283	729.419	-314.136	green	DNPEP	-0.0478585	0.976693	0.0141812	0.99971	0.461037	0.000133784
ENSG00000157064.6	1144.53	462.065	682.461	-220.396	blue	NMNAT2	0.0600822	0.973442	0.0586769	0.99971	-1.11787	2.69742e-08
ENSG00000087586.13	1144.47	536.135	608.339	-72.2038	blue	AURKA	-0.0471413	0.980817	0.218913	0.99971	-1.04921	0.0155337
ENSG00000088305.14	1144.35	447.865	696.483	-248.618	blue	DNMT3B	0.102914	0.952344	-0.166315	0.99971	-0.973623	9.50382e-05
ENSG00000101003.8	1144.33	493.707	650.622	-156.915	blue	GINS1	-0.0547222	0.970502	0.376889	0.755294	-0.921449	2.06818e-14
ENSG00000133805.11	1144.33	429.775	714.553	-284.778	turquoise	AMPD3	0.174542	0.79719	-0.119185	0.99971	1.13853	1.28938e-05
ENSG00000173917.9	1144.26	443.027	701.236	-258.21	turquoise	HOXB2	-0.0545097	0.980817	0.00985366	0.99971	-0.163908	0.435753
ENSG00000108799.8	1144.2	311.917	832.28	-520.363	red	EZH1	-0.0461597	0.979688	0.0444381	0.99971	0.760959	7.20248e-10
ENSG00000157456.3	1143.78	529.348	614.43	-85.0823	blue	CCNB2	-0.143285	0.892659	0.152058	0.99971	-1.20976	1.01185e-09
ENSG00000167658.11	1143.48	408.524	734.957	-326.432	green	EEF2	-0.0160742	0.99249	-0.0753945	0.99971	0.429897	1.56818e-05
ENSG00000101189.5	1143.44	269.423	874.012	-604.588	pink	MRGBP	-0.132964	0.894231	0.0974944	0.99971	0.36738	0.0150336
ENSG00000113231.9	1143.26	303.596	839.663	-536.067	yellow	PDE8B	-0.0673057	0.979564	-0.710297	0.0484578	-1.70227	1.65959e-09
ENSG00000104611.7	1142.94	472	670.936	-198.936	turquoise	SH2D4A	-0.0106303	0.992702	0.21721	0.99971	-0.0185501	0.946999
ENSG00000180611.6	1142.74	480.71	662.033	-181.323	turquoise	MB21D2	-0.0911199	0.943025	0.511401	0.384858	0.803463	0.00772906
ENSG00000088826.13	1142.6	342.77	799.827	-457.057	pink	SMOX	0.134305	0.904374	0.383117	0.83197	1.02037	3.51413e-07
ENSG00000134259.3	1142.14	417.308	724.828	-307.52	turquoise	NGF	-0.241308	0.674777	-0.395939	0.861204	0.0514429	0.918197
ENSG00000150764.9	1142.12	362.448	779.67	-417.221	brown	DIXDC1	-0.0506186	0.984797	-0.130661	0.99971	-1.1064	1.65133e-09
ENSG00000129757.8	1142.06	406.874	735.182	-328.309	brown	CDKN1C	0.161014	0.914888	-0.120019	0.99971	-0.823069	0.000289846
ENSG00000167900.7	1141.98	506.708	635.271	-128.564	blue	TK1	0.0973326	0.947238	0.381656	0.852243	-0.959429	4.20056e-11
ENSG00000224982.2	1141.75	323.7	818.047	-494.347	pink	TMEM233	0.767523	0.000473609	0.930006	0.0612057	2.50455	4.10957e-06
ENSG00000140525.13	1141.71	540.666	601.045	-60.379	blue	FANCI	0.108061	0.855275	0.410314	0.230511	-0.748361	9.7861e-12
ENSG00000072571.15	1141.71	491.194	650.511	-159.316	blue	HMMR	-0.16522	0.740968	0.117415	0.99971	-1.38024	2.21113e-12
ENSG00000111602.7	1141.68	451.711	689.969	-238.258	blue	TIMELESS	0.0732145	0.95775	0.0638462	0.99971	-0.773121	4.63387e-09
ENSG00000157593.12	1141.5	459.008	682.488	-223.479	turquoise	SLC35B2	0.159126	0.751662	0.22229	0.884589	0.190185	0.056449
ENSG00000167779.3	1141.05	336.557	804.494	-467.936	pink	IGFBP6	0.0242671	0.99249	0.273642	0.99971	2.45003	8.67101e-18
ENSG00000111276.6	1140.78	402.873	737.911	-335.038	brown	CDKN1B	-0.114262	0.886047	-0.159772	0.99971	-0.451774	0.00308997
ENSG00000184445.7	1140.68	378.933	761.751	-382.817	blue	KNTC1	0.0016574	0.998083	0.141416	0.99971	-0.767703	6.20515e-16
ENSG00000184009.5	1140.6	347.45	793.151	-445.701	pink	ACTG1	0.00161922	0.998083	-0.0150202	0.99971	0.571632	2.21468e-05
ENSG00000044090.4	1140.56	370.058	770.5	-400.443	pink	CUL7	0.107293	0.867538	0.0765953	0.99971	0.303388	0.00621013
ENSG00000118960.8	1140.46	423.438	717.024	-293.586	green	HS1BP3	0.0812715	0.951813	-0.00529175	0.99971	0.483543	0.000102583
ENSG00000136783.9	1140.44	239.305	901.137	-661.832	blue	NIPSNAP3A	-0.0848046	0.953355	0.265719	0.837035	-0.441568	0.00597755
ENSG00000187134.8	1140.31	270.924	869.39	-598.466	red	AKR1C1	0.0769872	0.961584	-0.217737	0.99971	-0.103758	0.465231
ENSG00000130733.6	1140.27	312.247	828.027	-515.78	pink	YIPF2	0.0355414	0.986941	0.0635053	0.99971	0.354319	0.00362383
ENSG00000138346.10	1140.26	436.633	703.63	-266.997	blue	DNA2	0.0103832	0.992702	-0.0379117	0.99971	-0.770594	5.70632e-06
ENSG00000146410.7	1140.23	541.202	599.031	-57.8289	blue	MTFR2	-0.0666732	0.977709	0.14714	0.99971	-0.898366	1.34562e-05
ENSG00000127980.11	1140.07	342.362	797.705	-455.343	brown	PEX1	-0.04485	0.980817	-0.19275	0.969847	-0.291998	0.0277791
ENSG00000152127.4	1140.01	550.449	589.56	-39.1108	turquoise	MGAT5	0.39622	0.173126	0.42342	0.2054	0.455212	0.00387725
ENSG00000068028.13	1139.84	432.077	707.759	-275.682	turquoise	RASSF1	0.00545947	0.995487	0.0959971	0.99971	0.15142	0.158437
ENSG00000256771.2	1139.75	389.285	750.463	-361.178	brown	ZNF253	-0.0156349	0.992702	-0.0011406	0.99971	-0.414281	0.0437175
ENSG00000197142.6	1139.7	347.793	791.91	-444.117	brown	ACSL5	0.254032	0.591288	-0.428498	0.752157	-1.59883	5.08065e-22
ENSG00000010818.4	1139.6	525.647	613.952	-88.3046	turquoise	HIVEP2	0.115897	0.92589	0.0635813	0.99971	0.160364	0.3141
ENSG00000114790.8	1139.36	311.631	827.728	-516.097	brown	ARHGEF26	0.122177	0.90956	0.0629096	0.99971	-0.111849	0.469846
ENSG00000085999.7	1139.11	524.664	614.446	-89.7825	blue	RAD54L	0.0605783	0.968863	0.416683	0.767017	-0.943011	6.15831e-08
ENSG00000156042.13	1138.85	286.273	852.573	-566.299	brown	TTC18	-0.0206707	0.99249	-0.0322231	0.99971	0.280098	0.32184
ENSG00000113552.11	1138.73	343.43	795.296	-451.866	green	GNPDA1	-0.152155	0.801246	-0.0891272	0.99971	0.694206	6.13838e-08
ENSG00000129810.10	1138.35	493.999	644.349	-150.35	blue	SGOL1	-0.128541	0.906165	0.170057	0.99971	-1.26496	4.86929e-09
ENSG00000133401.11	1138.15	227.832	910.317	-682.486	yellow	PDZD2	-0.334259	0.614219	-0.422474	0.795481	-2.37995	5.54411e-08
ENSG00000186866.12	1138.05	338.47	799.581	-461.111	pink	POFUT2	0.125134	0.863702	0.105005	0.99971	0.635857	2.56574e-05
ENSG00000139629.11	1137.93	303.465	834.465	-531	pink	GALNT6	0.209833	0.788976	-0.0558321	0.99971	1.41213	4.10842e-06
ENSG00000225511.2	1137.73	343.594	794.134	-450.54	green	LINC00475	-0.00633786	0.996348	0.000415218	0.99971	0.681627	0.00028855
ENSG00000102384.9	1137.67	447.298	690.37	-243.072	blue	CENPI	0.0933408	0.94045	0.0159356	0.99971	-1.24933	4.06463e-22
ENSG00000073536.13	1137.48	415.324	722.155	-306.831	green	NLE1	-0.0862977	0.951813	-0.0121611	0.99971	0.484493	4.38616e-05
ENSG00000075702.12	1137.36	524.982	612.379	-87.3971	blue	WDR62	0.151795	0.767392	0.476525	0.348404	-1.0944	1.52065e-17
ENSG00000103489.7	1137.32	298.327	838.991	-540.664	red	XYLT1	-0.0662718	0.973656	-0.207664	0.896575	-0.0847243	0.584169
ENSG00000108551.4	1137.29	307.814	829.478	-521.665	red	RASD1	0.496003	0.191588	-0.42344	0.795948	0.787979	0.00820923
ENSG00000099840.9	1137.04	320.836	816.199	-495.364	brown	IZUMO4	0.101486	0.967776	-0.437591	0.636485	-0.630252	0.0122472
ENSG00000011028.9	1136.92	280.667	856.248	-575.581	pink	MRC2	0.0358952	0.984797	0.0497942	0.99971	1.19275	8.82146e-10
ENSG00000248429.1	1136.65	347.785	788.869	-441.083	brown	RP11-597D13.9	0.260299	0.658422	0.0266743	0.99971	0.110133	0.568939
ENSG00000011426.6	1136.37	521.952	614.419	-92.4677	blue	ANLN	0.0873167	0.920168	0.24884	0.99971	-0.80465	2.11069e-08
ENSG00000125821.7	1136.29	323.867	812.425	-488.558	pink	DTD1	-0.185464	0.79719	0.254583	0.904287	0.420376	0.00169858
ENSG00000112992.12	1136.11	424.758	711.353	-286.595	brown	NNT	-0.118932	0.864156	-0.052706	0.99971	-0.345149	0.00216863
ENSG00000151623.10	1136.08	361.804	774.273	-412.469	turquoise	NR3C2	-0.00850205	0.995145	0.285194	0.964636	1.17317	8.91353e-06
ENSG00000115762.12	1136.06	250.766	885.29	-634.524	pink	PLEKHB2	0.205077	0.652822	0.36124	0.735739	0.404049	0.000152176
ENSG00000182871.10	1135.95	216.82	919.127	-702.308	green	COL18A1	-0.473941	0.127821	-0.463146	0.388148	0.29594	0.0667847
ENSG00000092068.14	1135.68	300.374	835.308	-534.934	red	SLC7A8	0.151239	0.880814	-0.099064	0.99971	0.762288	2.01967e-06
ENSG00000138316.6	1135.58	518.618	616.957	-98.3388	turquoise	ADAMTS14	-0.151643	0.894058	0.523553	0.684533	-0.682653	0.0771383
ENSG00000127241.12	1135.25	499.617	635.634	-136.017	turquoise	MASP1	-0.381176	0.00650621	-0.0911465	0.99971	1.60785	1.42861e-11
ENSG00000172716.12	1135.22	504.134	631.09	-126.956	blue	SLFN11	0.0260417	0.988153	0.18281	0.99971	-0.41684	1.27978e-06
ENSG00000175066.11	1134.97	314.921	820.054	-505.133	red	GK5	-0.147813	0.909764	-0.310287	0.796074	0.41718	0.000205674
ENSG00000164687.6	1134.87	411.596	723.276	-311.68	brown	FABP5	-0.0740469	0.980817	-0.590777	0.264078	-0.507381	0.129875
ENSG00000205413.3	1134.62	550.329	584.292	-33.9626	turquoise	SAMD9	0.07493	0.973442	-0.180966	0.99971	0.179273	0.307996
ENSG00000115163.10	1134.3	525.924	608.374	-82.4502	blue	CENPA	-0.189952	0.812486	0.245174	0.99971	-1.24146	6.52248e-08
ENSG00000154736.5	1133.89	345.724	788.17	-442.446	brown	ADAMTS5	-0.267168	0.652124	-0.173858	0.99971	0.263619	0.257246
ENSG00000166451.9	1133.71	484.749	648.961	-164.212	blue	CENPN	-0.102522	0.911106	-0.145716	0.99971	-0.880889	1.80333e-14
ENSG00000072041.12	1133.61	356.708	776.902	-420.194	green	SLC6A15	0.225012	0.606151	-0.0176231	0.99971	0.965467	1.10593e-07
ENSG00000177628.11	1133.02	482.451	650.572	-168.121	turquoise	GBA	0.188173	0.709728	0.0716178	0.99971	-0.0470892	0.757207
ENSG00000140575.8	1132.64	475.323	657.314	-181.991	turquoise	IQGAP1	0.0427135	0.981463	0.0773776	0.99971	0.12397	0.279986
ENSG00000132541.6	1132.63	271.771	860.859	-589.088	brown	HRSP12	-0.229489	0.741863	-0.221836	0.885275	-0.415966	0.00132103
ENSG00000226752.3	1132.57	310.515	822.058	-511.543	red	PSMD5-AS1	0.0148749	0.99249	0.124489	0.99971	0.133387	0.425366
ENSG00000178764.6	1132.51	280.234	852.28	-572.046	red	ZHX2	0.0190841	0.99249	-0.113499	0.99971	0.0782918	0.759849
ENSG00000154380.12	1132.37	525.461	606.911	-81.4498	turquoise	ENAH	-0.0562551	0.980817	-0.112317	0.99971	0.309351	0.0449062
ENSG00000142627.9	1132.34	490.865	641.471	-150.606	turquoise	EPHA2	0.218255	0.584226	0.628977	0.346289	-0.415371	0.181068
ENSG00000196323.7	1132.04	343.934	788.103	-444.169	brown	ZBTB44	-0.0552509	0.979688	-0.185566	0.997079	-0.313406	0.00910801
ENSG00000145604.11	1131.94	496.485	635.458	-138.973	blue	SKP2	-0.0554826	0.967526	0.0931973	0.99971	-0.419139	0.0113066
ENSG00000142599.13	1131.5	286.82	844.675	-557.855	red	RERE	0.0783164	0.959324	-0.401518	0.309379	-0.083517	0.684107
ENSG00000178700.3	1131.42	322.769	808.647	-485.877	red	DHFRL1	-0.00749742	0.995487	0.0630199	0.99971	0.31273	0.105137
ENSG00000166592.7	1131.37	464.03	667.345	-203.315	turquoise	RRAD	0.180212	0.848877	0.844387	0.0278218	-0.0810426	0.834685
ENSG00000163687.9	1131.29	390.868	740.426	-349.558	turquoise	DNASE1L3	0.907603	0.000201203	0.878451	0.115918	0.900021	0.178722
ENSG00000084676.11	1131.03	270.467	860.563	-590.095	red	NCOA1	0.0324583	0.988153	0.15761	0.99971	0.401436	0.000582775
ENSG00000183763.4	1131.02	514.705	616.313	-101.609	blue	TRAIP	0.0359327	0.986941	0.0302123	0.99971	-0.981634	5.30046e-07
ENSG00000165480.11	1130.98	541.06	589.922	-48.8625	blue	SKA3	0.14349	0.848877	0.605722	0.299282	-0.918615	7.63561e-12
ENSG00000103876.7	1130.66	374.451	756.211	-381.76	brown	FAH	-0.154714	0.848156	-0.369221	0.648435	-1.417	2.51939e-11
ENSG00000228506.1	1130.53	373.243	757.287	-384.043	brown	RP11-98I9.4	-0.0453163	0.987986	-0.16628	0.99971	-0.505768	0.0269945
ENSG00000136114.11	1130.4	573.553	556.843	16.7101	turquoise	THSD1	0.651257	1.63021e-05	0.604578	0.178593	0.681723	1.9565e-05
ENSG00000112877.6	1130.3	439.728	690.568	-250.841	blue	CEP72	-0.0314658	0.990954	0.0100069	0.99971	-0.921061	7.43313e-06
ENSG00000198975.1	1130.17	518.749	611.424	-92.6751	turquoise	MIRLET7A2	-0.14924	NA	NA	NA	NA	NA
ENSG00000229334.1	1130.02	504.652	625.367	-120.714	turquoise	AC046143.3	0.369682	0.464871	0.292498	0.99971	1.35786	0.0039202
ENSG00000152268.8	1129.97	356.784	773.187	-416.403	brown	SPON1	-0.124408	0.948574	1.49051	1.25438e-10	-0.521969	0.350731
ENSG00000166974.8	1129.9	302.378	827.526	-525.148	pink	MAPRE2	0.0655125	0.955495	0.213867	0.923981	0.718295	2.32382e-07
ENSG00000159147.13	1129.85	486.3	643.547	-157.247	blue	DONSON	0.0394594	0.981463	0.154371	0.99971	-0.498815	2.07068e-06
ENSG00000114767.6	1129.79	280.857	848.932	-568.075	red	RRP9	-0.10345	0.927065	-0.171862	0.99971	0.0829375	0.56251
ENSG00000129028.4	1129.73	487.619	642.111	-154.492	turquoise	THAP10	-0.144673	0.867988	0.0583995	0.99971	-0.208058	0.435086
ENSG00000117399.9	1129.62	539.002	590.615	-51.6133	blue	CDC20	-0.178676	0.799228	0.439094	0.615164	-1.13476	1.91119e-05
ENSG00000065150.14	1129.59	548.018	581.575	-33.5567	turquoise	IPO5	-0.058982	0.953233	-0.116202	0.99971	0.234469	0.0635302
ENSG00000067560.6	1129.52	469.41	660.108	-190.699	turquoise	RHOA	-0.115949	0.894058	0.040108	0.99971	-0.00700864	0.957362
ENSG00000095752.2	1129.43	250.68	878.755	-628.075	pink	IL11	0.377704	0.371405	0.390659	0.884589	0.439235	0.551324
ENSG00000158315.6	1129.42	557.109	572.311	-15.2027	turquoise	RHBDL2	0.248172	0.716714	-0.321049	0.958673	0.361076	0.403669
ENSG00000119969.10	1129.42	495.095	634.323	-139.228	blue	HELLS	-0.109159	0.910578	0.262139	0.867711	-0.533423	3.3024e-05
ENSG00000237590.1	1129.34	525.987	603.352	-77.3643	turquoise	RP11-20J15.2	0.140018	0.909764	NA	NA	NA	NA
ENSG00000136848.12	1128.98	571.878	557.104	14.7738	turquoise	DAB2IP	0.16723	0.69247	0.0269177	0.99971	0.53341	0.00168202
ENSG00000168411.9	1128.86	532.745	596.12	-63.3747	blue	RFWD3	0.167973	0.652124	0.301708	0.578998	-0.545755	3.24377e-08
ENSG00000153446.11	1128.63	412.823	715.808	-302.985	brown	C16orf89	0.00930825	NA	-0.321343	0.987679	-1.46146	5.07485e-07
ENSG00000169554.12	1128.49	301.212	827.28	-526.068	red	ZEB2	0.104136	0.914657	-0.172452	0.959312	-0.0476042	0.746982
ENSG00000051128.14	1128.45	321.675	806.775	-485.101	pink	HOMER3	-0.00100143	0.998777	0.0114181	0.99971	0.709253	2.9561e-06
ENSG00000153162.8	1128.4	263.356	865.049	-601.693	pink	BMP6	-0.407453	0.129618	-0.135434	0.99971	0.754675	0.0628463
ENSG00000224940.4	1128.28	384.622	743.66	-359.038	brown	PRRT4	-0.276735	0.724291	-0.695495	0.33943	-1.15648	6.27328e-10
ENSG00000099219.9	1128.2	364.105	764.093	-399.987	brown	ERMP1	-0.0881047	0.933406	-0.0884449	0.99971	0.233704	0.0595947
ENSG00000177054.9	1127.99	371.165	756.825	-385.659	blue	ZDHHC13	0.0197267	0.99249	-0.0859424	0.99971	-0.411278	0.0127212
ENSG00000197019.4	1127.91	455.585	672.325	-216.739	turquoise	SERTAD1	0.0976514	0.957911	0.428018	0.615164	0.0311858	0.926756
ENSG00000164713.5	1127.88	271.726	856.159	-584.433	pink	BRI3	-0.0877342	0.956884	-0.0485063	0.99971	0.698934	2.13229e-07
ENSG00000038427.11	1127.85	524.761	603.093	-78.3322	turquoise	VCAN	-0.111035	0.921313	0.00228601	0.99971	0.79431	6.49687e-07
ENSG00000113643.4	1127.85	320.041	807.813	-487.772	pink	RARS	-0.171512	0.719137	0.051367	0.99971	0.16939	0.191654
ENSG00000259976.1	1127.6	104.409	1023.19	-918.785	black	RP11-553L6.5	0.0136062	0.993909	-0.455956	0.597749	-0.29327	0.198193
ENSG00000228278.2	1127.3	348.957	778.348	-429.391	brown	ORM2	-0.0016039	NA	-0.292773	0.993471	-2.65587	5.23705e-25
ENSG00000125538.7	1127.3	336.789	790.515	-453.726	turquoise	IL1B	-0.271017	0.680603	-0.673243	0.374832	-1.58488	3.20318e-05
ENSG00000242247.6	1127.15	275.197	851.956	-576.758	pink	ARFGAP3	-0.0379552	0.982191	0.123292	0.99971	0.1246	0.493031
ENSG00000108823.11	1127.02	336.044	790.977	-454.933	turquoise	SGCA	0.0671719	0.982191	0.781383	0.213401	0.284947	0.724212
ENSG00000175063.12	1126.77	539.86	586.907	-47.0465	blue	UBE2C	-0.0225874	0.99249	0.384096	0.861681	-0.955928	1.54711e-05
ENSG00000109805.5	1126.69	520.184	606.506	-86.3217	blue	NCAPG	0.108066	0.871624	0.265716	0.99971	-0.848066	1.86406e-08
ENSG00000205726.9	1126.55	309.506	817.043	-507.537	red	ITSN1	-0.0875613	0.944975	-0.0906147	0.99971	0.328846	0.0106323
ENSG00000116863.10	1126.54	456.671	669.867	-213.196	turquoise	ADPRHL2	0.0794103	0.957593	0.154738	0.99971	-0.121136	0.461032
ENSG00000004700.11	1126.54	480.868	645.669	-164.801	turquoise	RECQL	0.0283515	0.989092	0.0177678	0.99971	-0.0053965	0.971982
ENSG00000182010.6	1126.09	453.687	672.405	-218.718	blue	RTKN2	-0.447437	0.111441	-0.40856	0.875078	-1.49011	3.27895e-07
ENSG00000121152.5	1126.08	530.17	595.906	-65.7359	blue	NCAPH	-0.0605666	0.967776	0.329101	0.949045	-1.09405	6.71234e-08
ENSG00000126010.5	1125.69	468.332	657.354	-189.023	turquoise	GRPR	0.255862	0.799452	0.0697055	NA	-0.688003	0.307091
ENSG00000068912.9	1125.63	352.243	773.385	-421.142	pink	ERLEC1	0.0726595	0.943428	0.168416	0.945705	0.465894	0.00087714
ENSG00000206053.8	1125.55	507.886	617.662	-109.776	blue	HN1L	0.131962	0.86594	0.179005	0.936394	-0.711512	3.92933e-12
ENSG00000059804.11	1125.33	343.221	782.113	-438.893	pink	SLC2A3	0.00928039	0.993706	0.502072	0.619074	1.61051	5.20096e-13
ENSG00000091136.9	1125.28	317.118	808.164	-491.047	red	LAMB1	-0.237505	0.483053	0.256093	0.862831	0.512333	0.000156605
ENSG00000106624.4	1125.27	456.578	668.695	-212.117	turquoise	AEBP1	-0.597822	0.000164865	-0.555263	0.189129	0.62396	0.220028
ENSG00000154589.2	1125.06	336.683	788.38	-451.697	pink	LY96	-0.207697	0.81	0.279749	0.973148	1.26896	1.55119e-06
ENSG00000198585.7	1124.93	278.863	846.07	-567.207	red	NUDT16	0.00022323	0.999899	0.365738	0.672079	0.593005	4.01514e-06
ENSG00000169851.11	1124.85	579.852	545	34.8514	turquoise	PCDH7	0.182496	0.717942	0.0369526	0.99971	0.323355	0.0834383
ENSG00000128285.4	1124.6	517.5	607.105	-89.6051	turquoise	MCHR1	0.150941	0.920998	0.504974	NA	0.176236	0.840045
ENSG00000142207.5	1124.6	258.635	865.969	-607.334	red	URB1	0.0523389	0.976692	-0.0544494	0.99971	-0.188657	0.0741858
ENSG00000146414.11	1124.56	356.154	768.407	-412.253	brown	SHPRH	-0.142058	0.916424	-0.386217	0.555147	-0.0624646	0.768921
ENSG00000224594.2	1124.5	364.098	760.402	-396.304	turquoise	RPL29P19	-0.307718	0.594918	0.208921	0.99971	0.75566	0.058372
ENSG00000222041.6	1124.31	443.148	681.158	-238.009	turquoise	LINC00152	-0.0898624	0.958514	0.621834	0.371519	0.574979	0.0298589
ENSG00000167123.14	1124.2	354.753	769.449	-414.697	pink	CERCAM	0.167319	0.83145	0.176578	0.99971	1.21012	7.71388e-14
ENSG00000181072.7	1124.03	540.726	583.304	-42.5782	turquoise	CHRM2	0.715005	0.0128951	-0.00619403	NA	1.21555	0.0532947
ENSG00000199927.1	1123.86	530.506	593.35	-62.8443	turquoise	U3	NA	NA	NA	NA	NA	NA
ENSG00000174371.12	1123.77	538.981	584.791	-45.8093	blue	EXO1	0.0323682	0.984806	0.654097	0.106325	-0.754912	7.90041e-07
ENSG00000233539.2	1123.75	401.225	722.524	-321.298	turquoise	AC011294.3	0.154885	0.923374	NA	NA	0.559411	0.452933
ENSG00000182782.7	1123.73	320.131	803.597	-483.466	brown	HCAR2	0.0484359	NA	-0.193196	NA	-2.01946	1.22577e-09
ENSG00000157557.7	1123.69	440.219	683.467	-243.248	turquoise	ETS2	0.484274	0.00416807	0.425373	0.684379	0.76765	8.38372e-06
ENSG00000091592.11	1123.5	578.697	544.807	33.8904	turquoise	NLRP1	0.128972	0.854336	0.0186125	0.99971	0.312004	0.00639402
ENSG00000188706.8	1123.46	293.848	829.61	-535.762	red	ZDHHC9	0.107647	0.899344	0.211974	0.884589	0.663764	1.97954e-07
ENSG00000126787.8	1123.1	518.942	604.162	-85.2197	blue	DLGAP5	-0.211283	0.561749	0.230401	0.99971	-1.1032	2.15887e-05
ENSG00000151365.2	1123.09	382.283	740.812	-358.528	brown	THRSP	-0.0175705	NA	-0.364447	NA	-1.96709	1.02634e-05
ENSG00000169715.10	1123.07	362.812	760.256	-397.444	green	MT1E	-0.0209098	0.99249	0.234894	0.99971	1.00946	1.74021e-06
ENSG00000162298.12	1122.99	249.075	873.915	-624.841	red	SYVN1	0.099173	0.897298	-0.0607146	0.99971	0.0405714	0.785928
ENSG00000143870.8	1122.98	442.614	680.364	-237.75	turquoise	PDIA6	0.0137565	0.99249	0.124685	0.99971	0.0436891	0.822
ENSG00000185278.10	1122.88	310.419	812.46	-502.041	brown	ZBTB37	-0.101392	0.959337	-0.187642	0.99971	-0.317721	0.0105813
ENSG00000127314.13	1122.81	219.679	903.136	-683.457	pink	RAP1B	-0.0440174	0.976354	0.0926813	0.99971	-0.0795298	0.583842
ENSG00000153993.9	1122.7	540.228	582.468	-42.2401	turquoise	SEMA3D	-0.879795	0.000535342	0.182823	NA	0.937171	0.157182
ENSG00000123739.6	1122.61	299.807	822.805	-522.998	red	PLA2G12A	-0.0723508	0.953288	-0.03439	0.99971	0.0847743	0.552878
ENSG00000237803.1	1122.36	555.132	567.225	-12.0934	turquoise	LINC00211	0.256858	0.792918	-0.117221	NA	0.603162	0.371327
ENSG00000115904.8	1122.31	360.81	761.503	-400.694	brown	SOS1	-0.0883453	0.955261	-0.502654	0.215272	-0.440529	3.49609e-05
ENSG00000153904.14	1122.3	432.997	689.306	-256.309	turquoise	DDAH1	0.12896	0.893558	0.229092	0.884589	0.484705	0.0106495
ENSG00000181544.9	1122.19	464.474	657.719	-193.245	blue	FANCB	-0.184102	0.866032	-0.162555	0.99971	-1.00149	1.23198e-07
ENSG00000070476.10	1121.99	338.658	783.337	-444.679	brown	ZXDC	0.0619003	0.972823	-0.0666942	0.99971	-0.399051	0.000364433
ENSG00000135074.11	1121.88	258.025	863.856	-605.83	pink	ADAM19	-0.302167	0.576538	-0.41737	0.613564	0.761178	0.000732828
ENSG00000123374.6	1121.74	534.193	587.547	-53.3539	blue	CDK2	0.0841214	0.92914	0.315355	0.735739	-0.399494	5.69345e-06
ENSG00000134690.6	1121.66	507.638	614.021	-106.383	blue	CDCA8	0.0331874	0.987986	0.486351	0.673842	-1.03477	2.13752e-07
ENSG00000123159.11	1121.6	411.548	710.056	-298.508	turquoise	GIPC1	-0.0106387	0.992702	0.049904	0.99971	0.0221382	0.893744
ENSG00000140545.10	1121.29	325.475	795.818	-470.343	red	MFGE8	-0.233881	0.496662	0.0695924	0.99971	0.968001	5.21663e-07
ENSG00000077044.5	1121.26	334.234	787.026	-452.792	brown	DGKD	-0.0440935	0.982045	-0.371765	0.614523	-0.787202	1.70336e-05
ENSG00000123737.8	1121.18	469.69	651.488	-181.798	blue	EXOSC9	-0.0824689	0.929229	-0.0498667	0.99971	-0.283423	0.0082978
ENSG00000263257.1	1121.09	376.589	744.503	-367.914	brown	RP11-65J21.4	0.0264442	NA	-0.323284	0.967989	-0.315565	0.614016
ENSG00000157796.13	1121.08	276.162	844.923	-568.761	red	WDR19	0.0193934	0.99249	-0.196497	0.990712	0.396177	0.000128607
ENSG00000141696.8	1121.06	326.103	794.956	-468.853	pink	LEPREL4	-0.0656723	0.967776	-0.0446282	0.99971	0.555464	0.00218954
ENSG00000182218.5	1121.01	352.441	768.567	-416.126	pink	HHIPL1	0.0759875	0.948574	-0.150154	0.99971	1.44871	9.90906e-15
ENSG00000160785.9	1120.95	318.138	802.808	-484.67	brown	SLC25A44	-0.0159593	0.99249	-0.0413572	0.99971	-0.720198	8.21539e-09
ENSG00000178035.7	1120.91	405.569	715.337	-309.768	green	IMPDH2	-0.214201	0.70463	-0.00343649	0.99971	0.550414	1.20903e-08
ENSG00000070756.9	1120.86	329.142	791.721	-462.58	green	PABPC1	-0.134749	0.797405	0.000711315	0.99971	0.465353	3.23363e-05
ENSG00000196754.6	1120.42	443.531	676.887	-233.356	turquoise	S100A2	-0.121728	0.951669	0.142	0.99971	-0.304181	0.656858
ENSG00000113555.4	1120.25	331.344	788.905	-457.561	pink	PCDH12	0.389862	0.386073	0.233965	0.99971	1.19177	0.00145299
ENSG00000124831.14	1120.06	349.294	770.765	-421.47	turquoise	LRRFIP1	-0.0618393	0.964683	0.139452	0.99971	0.298236	0.0167793
ENSG00000177076.4	1119.92	335.443	784.475	-449.032	brown	ACER2	0.253886	0.762579	-0.388243	0.453329	-0.806854	9.17734e-06
ENSG00000133107.10	1119.84	562.129	557.713	4.41629	turquoise	TRPC4	-0.24342	0.571971	-0.162174	0.99971	0.755425	0.000331494
ENSG00000131725.9	1119.83	547.122	572.708	-25.5861	turquoise	WDR44	0.00858318	0.993927	0.189352	0.99971	0.261279	0.0773698
ENSG00000166473.12	1119.55	381.957	737.593	-355.636	brown	PKD1L2	-0.0905977	NA	-0.432454	0.756612	1.12483	2.13618e-10
ENSG00000181722.11	1119.55	97.8031	1021.74	-923.94	black	ZBTB20	-0.213554	0.858915	-0.378902	0.779483	-0.472695	0.000944808
ENSG00000065135.7	1119.5	361.303	758.201	-396.898	turquoise	GNAI3	-0.185784	0.684792	0.0292395	0.99971	0.109459	0.339744
ENSG00000166394.10	1119.5	323.342	796.158	-472.816	pink	CYB5R2	-0.306948	0.540182	-0.0465737	0.99971	0.561139	0.0406187
ENSG00000185761.6	1119.49	346.561	772.933	-426.373	pink	ADAMTSL5	0.0844871	0.952775	-0.128254	0.99971	1.41989	3.92548e-06
ENSG00000173065.9	1119.26	289.523	829.735	-540.211	red	FAM222B	0.0257385	0.99249	-0.219097	0.929836	0.0554843	0.756867
ENSG00000233006.2	1119.25	288.335	830.911	-542.577	brown	AC034220.3	-0.282931	0.712294	-0.191067	0.99971	-0.312413	0.383587
ENSG00000127586.12	1118.91	528.807	590.107	-61.3006	blue	CHTF18	0.0461771	0.981898	0.438164	0.521718	-0.714997	1.9193e-05
ENSG00000109736.10	1118.89	326.132	792.756	-466.623	pink	MFSD10	0.148102	0.827294	0.0115741	0.99971	0.321923	0.00886206
ENSG00000166130.10	1118.7	475.691	643.009	-167.318	turquoise	IKBIP	-0.065671	0.965342	-0.0886279	0.99971	-0.0319157	0.840078
ENSG00000179750.11	1118.61	520.522	598.088	-77.5664	blue	APOBEC3B	0.0630734	0.97539	0.49607	0.738949	-0.779147	0.000188862
ENSG00000163577.3	1118.59	442.493	676.095	-233.602	turquoise	EIF5A2	-0.209493	0.592509	-0.096767	0.99971	0.114135	0.571678
ENSG00000198959.7	1118.43	236.701	881.734	-645.033	pink	TGM2	-0.264798	0.657256	-0.51433	0.682942	0.636994	0.344438
ENSG00000106785.10	1118.4	499.854	618.545	-118.691	turquoise	TRIM14	0.495437	0.0383848	1.18177	0.000247273	0.484223	0.204628
ENSG00000034063.9	1118.34	526.478	591.86	-65.3812	blue	UHRF1	0.158261	0.750946	0.607701	0.0710554	-0.57052	4.03304e-07
ENSG00000186185.9	1118.27	470.766	647.502	-176.736	blue	KIF18B	0.157788	0.848086	0.630104	0.371519	-1.22571	1.11632e-07
ENSG00000228716.2	1117.89	456.322	661.566	-205.244	blue	DHFR	0.0647987	0.952775	0.0713729	0.99971	-1.07568	3.05626e-17
ENSG00000145439.7	1117.75	364.588	753.163	-388.575	brown	CBR4	-0.230824	0.549741	-0.0394304	0.99971	-0.263296	0.0327118
ENSG00000230623.2	1117.56	531.593	585.963	-54.3698	turquoise	RP11-469A15.2	0.217803	0.856229	-0.147252	NA	0.150004	NA
ENSG00000147650.7	1117.51	352.777	764.731	-411.954	turquoise	LRP12	-0.131501	0.872833	-0.0293406	0.99971	0.623187	0.000312922
ENSG00000163453.7	1117.49	330.71	786.778	-456.068	pink	IGFBP7	-0.118033	0.940263	0.321263	0.894939	1.02931	1.50562e-08
ENSG00000121577.9	1117.4	519.264	598.14	-78.8762	turquoise	POPDC2	0.183517	0.893279	-0.202985	0.99971	0.348375	0.59046
ENSG00000071246.6	1117.26	417.837	699.426	-281.589	brown	VASH1	0.185723	0.797405	-0.208089	0.989502	-0.0989435	0.484004
ENSG00000006606.4	1117.16	428.144	689.017	-260.873	turquoise	CCL26	0.153671	0.92409	-0.156578	NA	-0.237062	NA
ENSG00000109586.7	1117.15	338.467	778.679	-440.211	pink	GALNT7	0.262001	0.356843	0.12823	0.99971	1.32629	4.46996e-12
ENSG00000088179.4	1116.99	289.591	827.399	-537.808	brown	PTPN4	-0.160506	0.870546	-0.358583	0.591581	-0.386623	0.0219668
ENSG00000186871.5	1116.92	513.615	603.307	-89.6924	blue	ERCC6L	0.0880192	0.953355	0.286907	0.99971	-0.958402	8.63582e-13
ENSG00000006453.9	1116.81	248.4	868.415	-620.015	pink	BAIAP2L1	-0.368739	0.178377	-0.347354	0.678037	0.544982	0.0512404
ENSG00000090889.10	1116.73	499.936	616.793	-116.857	blue	KIF4A	0.0589851	0.977988	0.309984	0.987679	-1.10817	2.09605e-09
ENSG00000166348.13	1116.51	271.171	845.341	-574.17	red	USP54	0.0191121	0.99249	0.181685	0.998593	-0.250032	0.180758
ENSG00000142453.7	1116.31	346.311	769.996	-423.685	pink	CARM1	-0.0100646	0.992702	-0.0780206	0.99971	0.589737	6.48608e-07
ENSG00000169169.10	1116.16	368.986	747.179	-378.193	turquoise	CPT1C	0.27898	0.328973	0.384346	0.750752	0.229551	0.324367
ENSG00000137960.5	1116.14	563.467	552.674	10.793	turquoise	GIPC2	0.453212	0.132645	0.68142	0.331218	1.66145	2.51807e-05
ENSG00000231445.1	1115.79	507.736	608.051	-100.315	turquoise	TIMM8AP1	-0.138463	0.940263	-0.189204	NA	0.420264	0.552729
ENSG00000226482.1	1115.72	331.826	783.89	-452.065	brown	ADIPOQ-AS1	0.0812015	NA	-0.282434	NA	-1.35502	0.000173203
ENSG00000088970.11	1115.63	339.679	775.953	-436.274	green	PLK1S1	-0.217658	0.662648	-0.142729	0.99971	0.763904	7.45227e-06
ENSG00000124795.10	1115.47	482.257	633.217	-150.959	blue	DEK	-0.174328	0.604689	0.0458219	0.99971	-0.48521	7.86478e-06
ENSG00000101198.10	1115.42	503.791	611.633	-107.842	turquoise	NKAIN4	-0.22805	0.848086	0.203072	NA	0.242356	0.770368
ENSG00000161179.9	1115.23	312.357	802.875	-490.518	turquoise	YDJC	-0.10183	0.953355	0.119936	0.99971	0.106389	0.701129
ENSG00000101298.9	1115.19	361.062	754.131	-393.069	green	SNPH	-0.0264991	0.990954	0.0717155	0.99971	0.917629	1.61123e-09
ENSG00000221866.5	1115.09	389.498	725.595	-336.097	brown	PLXNA4	0.840695	2.15747e-05	-0.391718	0.833578	0.419098	0.03934
ENSG00000187173.3	1115.03	560.534	554.495	6.039	turquoise	LCE2A	0.490999	0.221577	0.385817	NA	1.2762	0.0403071
ENSG00000164054.11	1114.98	330.742	784.234	-453.492	pink	SHISA5	0.170566	0.792918	0.192973	0.964909	0.796398	6.9344e-10
ENSG00000224251.2	1114.83	253.906	860.925	-607.02	brown	RP11-499O7.7	0.140218	NA	-1.04421	0.00751127	-0.522742	0.0825447
ENSG00000012983.7	1114.59	546.653	567.935	-21.2819	turquoise	MAP4K5	-0.0351528	0.984806	-0.0644722	0.99971	0.252846	0.0289947
ENSG00000100479.8	1114.5	498.278	616.223	-117.945	blue	POLE2	-0.116879	0.901683	0.174603	0.99971	-0.387042	0.00234723
ENSG00000137312.10	1114.33	290.775	823.558	-532.783	pink	FLOT1	-0.125325	0.893279	0.224382	0.937778	0.269821	0.018476
ENSG00000175445.10	1114.13	234.265	879.867	-645.602	yellow	LPL	0.128195	NA	-0.628845	0.357303	-2.1448	1.75448e-05
ENSG00000138336.8	1114.1	175.52	938.576	-763.057	yellow	TET1	-0.391613	0.403865	-0.717298	0.1058	-0.814411	5.15624e-10
ENSG00000158458.15	1113.99	374.069	739.916	-365.847	brown	NRG2	0.181619	NA	0.0186622	0.99971	-1.49135	1.57807e-08
ENSG00000100097.7	1113.76	406.274	707.483	-301.209	turquoise	LGALS1	-0.127537	0.938546	0.0855992	0.99971	0.165162	0.203594
ENSG00000237424.1	1113.75	341.966	771.788	-429.822	brown	FOXD2-AS1	0.311128	0.564116	0.0471858	0.99971	-0.346156	0.136819
ENSG00000164379.4	1113.59	262.913	850.68	-587.767	pink	FOXQ1	0.360806	0.543099	0.263996	0.99971	0.447795	0.564662
ENSG00000157350.8	1113.59	444.53	669.056	-224.526	turquoise	ST3GAL2	0.167446	0.749202	0.327872	0.43726	0.00553292	0.976867
ENSG00000168924.10	1113.5	328.508	784.996	-456.488	brown	LETM1	0.146844	0.813871	-0.136262	0.99971	-0.88488	5.55004e-10
ENSG00000080986.8	1113.47	513.466	600.004	-86.5381	blue	NDC80	-0.336162	0.152293	0.125847	0.99971	-0.972071	3.11224e-06
ENSG00000132003.5	1113.22	304.393	808.83	-504.438	blue	ZSWIM4	-0.170674	0.78105	0.101766	0.99971	-0.376777	0.0422445
ENSG00000196155.8	1113.19	374.068	739.124	-365.056	turquoise	PLEKHG4	0.34704	0.0544948	0.206062	0.909509	0.684995	3.94001e-11
ENSG00000160208.11	1113.1	329.764	783.331	-453.567	brown	RRP1B	-0.0350488	0.984797	-0.0151142	0.99971	-0.495387	8.32298e-07
ENSG00000232187.1	1112.91	385.736	727.178	-341.441	green	FTH1P7	-0.0350363	0.99249	0.236534	0.99971	0.684543	0.123229
ENSG00000128578.5	1112.89	451.981	660.914	-208.933	blue	STRIP2	0.043098	0.984806	-0.10462	0.99971	-0.870923	2.84597e-09
ENSG00000156384.10	1112.66	435.147	677.517	-242.37	turquoise	SFR1	0.0412811	0.986941	0.2649	0.931933	-0.256924	0.270968
ENSG00000166347.14	1112.6	348.972	763.624	-414.652	brown	CYB5A	-0.262447	0.612983	-0.537903	0.555752	-0.950128	1.05078e-06
ENSG00000162368.9	1112.45	270.871	841.574	-570.702	brown	CMPK1	-0.0597008	0.952881	-0.0479332	0.99971	-0.0821069	0.41507
ENSG00000226564.1	1112.37	376.008	736.361	-360.353	green	FTH1P20	-0.0811846	0.976693	0.232995	0.99971	0.998605	0.00534448
ENSG00000172765.12	1112.21	228.126	884.083	-655.956	red	TMCC1	-0.0256824	0.991457	-0.0815423	0.99971	-0.19242	0.151322
ENSG00000102606.13	1112.13	239.971	872.163	-632.192	yellow	ARHGEF7	0.0439464	0.981303	-0.215353	0.880943	-0.43817	0.000159924
ENSG00000085733.11	1112.13	352.544	759.586	-407.042	pink	CTTN	0.0990724	0.894231	0.0467907	0.99971	0.396059	3.60125e-05
ENSG00000261061.1	1112.03	485.352	626.679	-141.327	blue	RP11-303E16.2	-0.0638301	0.97539	-0.0108486	0.99971	-0.724489	3.81059e-06
ENSG00000203709.5	1111.96	299.327	812.628	-513.301	brown	C1orf132	-0.0306527	0.99249	-0.138446	0.99971	0.341854	0.138288
ENSG00000123091.4	1111.9	281.918	829.984	-548.066	pink	RNF11	-0.0842695	0.916844	-0.0447372	0.99971	0.116611	0.438697
ENSG00000152926.10	1111.75	348.26	763.494	-415.234	brown	ZNF117	-0.062731	0.982191	-1.42299	3.76591e-07	-1.01966	0.000281418
ENSG00000263142.1	1111.64	335.048	776.591	-441.543	brown	LRRC37A17P	-0.0264847	0.99249	-0.0635357	0.99971	-0.842363	3.68013e-05
ENSG00000260833.2	1111.59	223.789	887.801	-664.012	pink	AC124789.1	-0.612972	0.0553687	-0.375379	0.910727	0.403671	0.604277
ENSG00000183814.11	1111.56	419.758	691.8	-272.042	blue	LIN9	-0.102486	0.911927	-0.0615014	0.99971	-0.836046	3.81485e-08
ENSG00000176387.6	1111.55	413.766	697.787	-284.021	brown	HSD11B2	-0.0263117	NA	-0.213706	0.99971	-0.286123	0.403244
ENSG00000169660.11	1111.36	318.801	792.561	-473.76	red	HEXDC	-0.107329	0.94045	0.0458419	0.99971	1.23184	2.04932e-19
ENSG00000189057.6	1111.28	512.481	598.799	-86.318	blue	FAM111B	0.0139278	0.992702	0.658343	0.072748	-1.16951	3.36765e-11
ENSG00000006576.12	1111.25	461.232	650.018	-188.786	blue	PHTF2	-0.0262887	0.9906	-0.00542164	0.99971	-0.441768	0.000134794
ENSG00000245571.2	1111.22	554.542	556.674	-2.1321	turquoise	AP001258.4	0.086207	0.944975	0.26671	0.921639	0.57435	0.00456136
ENSG00000182378.8	1111.05	289.5	821.546	-532.046	yellow	PLCXD1	0.0238672	0.99249	-0.471317	0.303447	-0.953437	9.00401e-09
ENSG00000142892.10	1111.01	408.117	702.896	-294.779	turquoise	PIGK	-0.0967405	0.896167	0.0952174	0.99971	0.302405	0.0442345
ENSG00000197712.7	1110.93	349.166	761.765	-412.599	pink	FAM114A1	0.0655946	0.946439	0.120129	0.99971	0.627522	0.000164654
ENSG00000196236.8	1110.86	280.532	830.326	-549.794	brown	XPNPEP3	0.0680412	0.959324	0.0182176	0.99971	-0.274344	0.119909
ENSG00000146670.5	1110.83	530.919	579.908	-48.9884	blue	CDCA5	0.143935	0.826628	0.6783	0.153159	-1.11214	1.30866e-10
ENSG00000160886.9	1110.69	468.443	642.249	-173.806	turquoise	LY6K	-0.140678	0.904806	-0.390542	0.801847	-0.366086	0.0130062
ENSG00000101447.9	1110.47	534.285	576.185	-41.8995	blue	FAM83D	0.0795305	0.948574	0.529295	0.200989	-1.14396	3.11447e-09
ENSG00000143162.7	1110.38	309.335	801.041	-491.706	green	CREG1	-0.0938031	0.949985	-0.0596527	0.99971	0.471218	0.00080632
ENSG00000182287.9	1110.24	268.524	841.717	-573.193	blue	AP1S2	0.116532	0.881712	0.0467726	0.99971	0.031011	0.878145
ENSG00000104823.4	1110.23	320.455	789.773	-469.318	brown	ECH1	-0.169619	0.848877	-0.381679	0.621247	-1.23318	1.20036e-08
ENSG00000196932.7	1110.19	275.144	835.047	-559.903	pink	TMEM26	0.121095	0.94679	0.213943	0.99971	1.73395	0.00033797
ENSG00000102882.7	1110.16	329.141	781.023	-451.882	pink	MAPK3	0.0460163	0.983128	0.0249273	0.99971	0.566063	1.2005e-05
ENSG00000134508.8	1110.16	465.819	644.34	-178.522	blue	CABLES1	-0.38547	0.0917678	-0.256858	0.959312	-1.51762	1.03232e-07
ENSG00000186193.7	1110.11	525.853	584.254	-58.4005	blue	SAPCD2	0.0938474	0.951669	0.506533	0.70865	-0.952387	5.40432e-05
ENSG00000121741.12	1110.01	228.799	881.21	-652.411	brown	ZMYM2	-0.173239	0.767673	-0.199734	0.959312	-0.253324	0.0916183
ENSG00000161800.8	1109.89	527.562	582.323	-54.7611	blue	RACGAP1	0.0986396	0.912811	0.200957	0.99971	-0.755912	2.25531e-08
ENSG00000162302.8	1109.71	470.917	638.793	-167.876	turquoise	RPS6KA4	0.0113079	0.992702	-0.0381216	0.99971	0.175211	0.161385
ENSG00000187446.7	1109.66	222.591	887.07	-664.478	red	CHP1	-0.0175868	0.99249	-0.129355	0.99971	-0.594318	1.35561e-05
ENSG00000049323.11	1109.44	326.515	782.925	-456.41	pink	LTBP1	0.408207	0.0101424	0.808372	0.000475565	1.78316	3.30758e-19
ENSG00000167191.7	1109.39	559.097	550.296	8.80099	turquoise	GPRC5B	-0.326656	0.105071	-0.0988745	0.99971	0.982886	9.45963e-08
ENSG00000153253.11	1109.18	500.251	608.929	-108.678	turquoise	SCN3A	-0.0912383	0.962336	-0.188689	0.99971	1.51138	7.70344e-13
ENSG00000159200.13	1109.06	471.877	637.183	-165.305	turquoise	RCAN1	-0.136167	0.930148	0.187138	0.99971	-0.122121	0.513641
ENSG00000184635.9	1108.85	427.46	681.391	-253.932	blue	ZNF93	-0.153972	0.881712	-0.0375331	0.99971	-0.690058	0.000175301
ENSG00000032444.11	1108.82	231.827	876.993	-645.167	pink	PNPLA6	0.170947	0.726573	0.0816854	0.99971	0.0335288	0.832663
ENSG00000182952.4	1108.78	272.101	836.676	-564.575	pink	HMGN4	-0.0883608	0.930055	0.185005	0.937774	0.391258	0.000789357
ENSG00000094804.5	1108.77	523.011	585.762	-62.7502	blue	CDC6	0.00453474	0.996069	0.547268	0.0863591	-1.18625	1.5796e-16
ENSG00000014138.4	1108.59	489.518	619.076	-129.558	blue	POLA2	-0.0537558	0.973442	0.219266	0.937774	-0.565751	2.03218e-05
ENSG00000214367.3	1108.57	258.03	850.543	-592.513	yellow	HAUS3	-0.00616514	0.995487	-0.121207	0.99971	-0.425296	0.000286633
ENSG00000172965.10	1108.57	531.129	577.444	-46.3148	turquoise	MIR4435-1HG	-0.175348	0.79719	0.511968	0.231426	0.828527	0.000106423
ENSG00000134070.4	1108.46	259.472	848.988	-589.516	pink	IRAK2	0.295261	0.546715	-0.0977676	0.99971	0.259555	0.380389
ENSG00000120910.10	1108.25	361.836	746.412	-384.576	turquoise	PPP3CC	-0.0775157	0.951813	0.111848	0.99971	-0.108763	0.513641
ENSG00000197375.8	1108.17	302.896	805.274	-502.378	red	SLC22A5	0.0443672	0.98693	-0.0970567	0.99971	0.272194	0.196248
ENSG00000204209.6	1108.13	479.07	629.057	-149.987	turquoise	DAXX	0.0371949	0.982045	0.201068	0.916128	0.323908	0.00400481
ENSG00000059377.11	1107.99	319.09	788.902	-469.811	red	TBXAS1	0.17152	0.87806	-0.168513	0.99971	0.5799	0.000473257
ENSG00000113368.7	1107.91	435.986	671.922	-235.936	blue	LMNB1	0.00126431	0.998752	0.324243	0.876436	-0.805995	9.32281e-12
ENSG00000100412.11	1107.79	376.661	731.132	-354.472	brown	ACO2	0.0983608	0.922416	-0.0938767	0.99971	-0.805539	1.244e-07
ENSG00000129173.8	1107.68	437.027	670.655	-233.629	blue	E2F8	0.614246	0.00289144	0.300957	0.997079	-1.41915	7.29946e-10
ENSG00000177105.9	1107.46	293.177	814.28	-521.103	pink	RHOG	0.084129	0.955261	0.130676	0.99971	0.252061	0.0321501
ENSG00000166148.2	1107.23	374.213	733.016	-358.803	brown	AVPR1A	-0.0220928	NA	0.0529126	0.99971	-0.523293	0.000378503
ENSG00000169093.10	1107.21	418.162	689.045	-270.883	green	ASMTL	-0.153108	0.849874	0.00249533	0.99971	0.612435	8.6387e-06
ENSG00000138594.8	1106.94	541.927	565.018	-23.0912	turquoise	TMOD3	-0.0971123	0.921226	0.161824	0.99971	0.383163	0.00520849
ENSG00000174332.3	1106.81	294.292	812.516	-518.224	red	GLIS1	0.402691	0.464871	-0.234985	0.99971	0.427761	0.0638955
ENSG00000054690.9	1106.58	294.269	812.31	-518.041	yellow	PLEKHH1	0.159225	0.912811	-0.187701	0.99971	-1.75792	0.00103074
ENSG00000074800.9	1105.84	419.905	685.938	-266.033	turquoise	ENO1	-0.126655	0.909764	0.0741536	0.99971	0.00340225	0.979616
ENSG00000138668.14	1105.74	358.076	747.66	-389.584	blue	HNRNPD	0.00716262	0.994758	-0.11106	0.99971	-0.503478	7.05911e-06
ENSG00000232593.2	1105.72	345.243	760.477	-415.234	brown	RP11-258C19.5	-0.130889	0.936741	-0.410445	0.807554	-0.884434	0.00142544
ENSG00000111665.7	1105.54	506.314	599.23	-92.9158	blue	CDCA3	-0.0559447	0.977988	0.0730315	0.99971	-1.13059	4.63804e-07
ENSG00000163781.8	1105.52	367.916	737.603	-369.687	blue	TOPBP1	-0.0501546	0.972823	-0.0131349	0.99971	-0.477156	2.84459e-08
ENSG00000027075.9	1105.26	480.995	624.264	-143.269	turquoise	PRKCH	-0.163087	0.904374	0.436942	0.833578	0.131402	0.81465
ENSG00000168078.5	1105.09	502.735	602.358	-99.623	blue	PBK	-0.128435	0.858759	0.394818	0.848726	-1.05295	1.44267e-06
ENSG00000168079.12	1105.04	318.909	786.128	-467.218	red	SCARA5	-2.95177e-05	0.999899	0.0470642	0.99971	0.761547	0.168255
ENSG00000079616.8	1105.03	533.97	571.056	-37.0862	blue	KIF22	-0.00563504	0.995714	0.262887	0.946608	-0.695319	3.80375e-07
ENSG00000103351.8	1105.01	331.673	773.342	-441.668	green	CLUAP1	-0.0584322	0.972823	0.0218611	0.99971	0.494006	0.00018161
ENSG00000108688.7	1105	528.933	576.071	-47.1379	turquoise	CCL7	0.475703	0.28618	-0.0132376	NA	0.357099	NA
ENSG00000164620.4	1104.84	338.502	766.336	-427.834	pink	RELL2	-0.0602943	0.982191	0.0094661	0.99971	1.39127	0.00428294
ENSG00000172901.15	1104.71	402.587	702.12	-299.533	brown	AQPEP	0.158188	0.919772	-0.470423	0.591206	-0.228551	0.374003
ENSG00000166801.11	1104.66	459.512	645.15	-185.638	blue	FAM111A	0.146495	0.857024	0.122991	0.99971	-0.629611	3.26277e-08
ENSG00000086827.4	1104.65	457.343	647.306	-189.963	blue	ZW10	-0.0292624	0.986941	0.059403	0.99971	-0.269261	0.014353
ENSG00000174899.6	1104.51	272.052	832.462	-560.41	green	C3orf55	-0.181683	0.858915	-0.0322562	0.99971	0.441084	0.00621134
ENSG00000232680.2	1104.51	369.81	734.696	-364.886	brown	AC002511.3	NA	NA	-0.846427	0.138387	-1.68445	0.000231504
ENSG00000221968.4	1104.31	337.889	766.421	-428.532	green	FADS3	-0.0791666	0.951813	-0.356529	0.445878	0.367407	0.00129215
ENSG00000092853.9	1104.07	498.982	605.09	-106.108	blue	CLSPN	0.233548	0.726573	0.528829	0.304795	-0.879666	4.69203e-11
ENSG00000150768.11	1103.65	293.245	810.405	-517.16	yellow	DLAT	-0.112115	0.893279	-0.470837	0.175442	-1.51422	1.58445e-10
ENSG00000140465.9	1103.61	527.237	576.375	-49.1383	turquoise	CYP1A1	1.14496	9.71758e-10	0.907344	0.0892209	0.446007	0.527929
ENSG00000163412.8	1103.44	304.359	799.077	-494.718	brown	EIF4E3	0.362363	0.316921	0.354462	0.67796	-0.537458	2.99144e-05
ENSG00000254303.1	1103.34	446.71	656.634	-209.924	turquoise	RP11-398G24.2	0.0104722	0.994678	0.114719	NA	0.138369	NA
ENSG00000126603.4	1103.29	265.503	837.787	-572.284	pink	GLIS2	0.193242	0.610341	0.247158	0.960357	0.347653	0.0562895
ENSG00000122861.11	1103.07	471.942	631.126	-159.185	turquoise	PLAU	0.266433	0.443273	0.312655	0.931302	1.30422	8.73748e-12
ENSG00000134297.6	1103.05	305.087	797.959	-492.872	brown	PLEKHA8P1	0.0374293	0.990954	-0.270338	0.867711	-0.582563	0.022256
ENSG00000170421.7	1102.96	322.059	780.906	-458.848	pink	KRT8	-0.790093	2.8998e-05	-0.249878	0.959312	0.926002	0.0196159
ENSG00000129195.11	1102.83	536.242	566.586	-30.3444	blue	FAM64A	0.0668521	0.973656	0.526841	0.592546	-1.02039	2.78373e-10
ENSG00000172738.7	1102.78	431.253	671.528	-240.275	turquoise	TMEM217	0.143021	0.917212	0.21045	0.99971	-0.967069	0.0369123
ENSG00000087116.9	1102.67	397.868	704.804	-306.937	brown	ADAMTS2	-0.0965368	0.881712	-0.538636	0.167581	-0.497244	4.31916e-06
ENSG00000035499.8	1102.65	427.415	675.239	-247.824	blue	DEPDC1B	0.0191084	0.99249	0.0742348	0.99971	-1.35647	3.21807e-06
ENSG00000157259.6	1102.56	306.722	795.833	-489.111	green	GATAD1	-0.0416152	0.980817	-0.127478	0.99971	0.206745	0.0418894
ENSG00000065154.7	1102.44	322.474	779.963	-457.489	pink	OAT	-0.156248	0.745434	0.02154	0.99971	0.214609	0.115721
ENSG00000189320.4	1102.35	393.576	708.77	-315.194	turquoise	FAM180A	0.601153	3.25321e-05	0.408707	0.806835	2.20703	6.53549e-13
ENSG00000251448.1	1102.33	339.782	762.544	-422.763	brown	RP11-71E19.2	NA	NA	-0.112764	NA	-0.179378	0.840254
ENSG00000230390.1	1102.27	453.523	648.744	-195.221	turquoise	LINC01048	-0.0751273	0.980817	0.129991	NA	-0.1515	NA
ENSG00000213186.3	1102.26	415.427	686.831	-271.404	blue	TRIM59	-0.281298	0.422438	-0.25215	0.980013	-0.757417	0.000112759
ENSG00000157637.8	1102.17	416.088	686.08	-269.991	turquoise	SLC38A10	0.156909	0.689826	-0.00543304	0.99971	-0.0908291	0.495952
ENSG00000115392.7	1102.12	492.681	609.442	-116.761	blue	FANCL	-0.0190168	0.99249	0.045431	0.99971	-0.323514	0.0185462
ENSG00000072864.8	1102.09	456.954	645.137	-188.183	blue	NDE1	0.178154	0.691231	0.117179	0.99971	-0.42044	0.00306098
ENSG00000070193.4	1101.87	415.92	685.951	-270.031	brown	FGF10	-0.0257865	NA	-0.221189	0.99971	-0.225103	0.580862
ENSG00000189058.4	1101.78	407.572	694.21	-286.638	brown	APOD	-0.0189146	0.99249	0.334073	0.936394	0.305354	0.401749
ENSG00000184661.9	1100.84	515.173	585.666	-70.4929	blue	CDCA2	0.194633	0.585247	0.490125	0.580848	-0.953407	1.38e-11
ENSG00000079462.3	1100.58	289.358	811.218	-521.86	blue	PAFAH1B3	0.0599622	0.982191	0.442363	0.731674	-0.270579	0.241694
ENSG00000141337.8	1100.34	342.198	758.141	-415.943	green	ARSG	-0.0722454	0.96854	-0.0687362	0.99971	0.850112	4.81611e-06
ENSG00000164776.5	1100.3	259.961	840.335	-580.374	yellow	PHKG1	0.18494	0.894058	-0.210826	0.99971	-0.982338	6.19857e-07
ENSG00000182504.6	1100.19	199.956	900.234	-700.277	yellow	CEP97	-0.0804861	0.962099	-0.0458042	0.99971	-0.595934	5.47382e-06
ENSG00000167657.7	1100.17	391.699	708.476	-316.777	turquoise	DAPK3	0.0359634	0.985467	0.0898692	0.99971	0.0960301	0.633059
ENSG00000240207.2	1100.04	455.924	644.112	-188.188	turquoise	RP11-379F4.4	0.277328	0.75127	0.00893557	0.99971	0.093927	0.909499
ENSG00000163322.9	1099.88	339.806	760.076	-420.27	green	FAM175A	-0.189417	0.736827	-0.0501314	0.99971	0.567829	0.000450662
ENSG00000138658.11	1099.83	429.93	669.904	-239.975	blue	C4orf21	-0.0807773	0.96851	0.0198285	0.99971	-0.72192	2.52049e-06
ENSG00000104312.6	1099.55	317.809	781.738	-463.93	pink	RIPK2	-0.128044	0.889086	0.0985715	0.99971	0.368877	0.0246948
ENSG00000178177.10	1099.45	345.701	753.749	-408.048	brown	LCORL	-0.214991	0.73456	-0.368882	0.56897	-0.419956	0.0268792
ENSG00000089335.16	1099.43	348.915	750.515	-401.6	brown	ZNF302	-0.168384	0.753065	-0.196363	0.936394	-0.138661	0.410034
ENSG00000116793.11	1099.41	483.951	615.457	-131.506	blue	PHTF1	-0.0164857	0.99249	0.0289867	0.99971	-0.343052	0.00208567
ENSG00000177602.4	1099.4	468.161	631.234	-163.073	blue	GSG2	-0.0443843	0.984797	-0.0954936	0.99971	-1.3858	9.7635e-12
ENSG00000142611.12	1099.3	444.419	654.88	-210.461	turquoise	PRDM16	0.386167	0.312925	0.737254	0.27592	1.16441	0.0312913
ENSG00000104763.13	1099.23	238.177	861.057	-622.88	brown	ASAH1	-0.081375	0.946433	-0.314786	0.722421	-0.774225	9.88833e-08
ENSG00000138759.13	1098.88	342.622	756.253	-413.63	red	FRAS1	-0.153521	0.92589	0.244281	0.99971	2.32761	2.46154e-17
ENSG00000130176.3	1098.78	428.147	670.631	-242.485	turquoise	CNN1	-0.444861	0.123963	-0.138803	0.99971	1.04061	0.00140239
ENSG00000226598.1	1098.72	459.284	639.44	-180.156	turquoise	AC017060.1	-0.0896826	NA	NA	NA	-0.128792	NA
ENSG00000237289.5	1098.53	309.029	789.505	-480.476	brown	CKMT1B	-0.0220928	NA	-0.202522	NA	-2.06276	1.69959e-06
ENSG00000105875.9	1098.49	251.934	846.561	-594.627	red	WDR91	0.0297653	0.988376	-0.140466	0.99971	-0.0936473	0.620697
ENSG00000133243.4	1098.49	399.542	698.944	-299.402	green	BTBD2	-0.100391	0.935445	-0.0778437	0.99971	0.615305	1.24606e-08
ENSG00000014919.8	1098.32	279.434	818.881	-539.447	red	COX15	-0.00855469	0.992702	0.0381275	0.99971	0.0672841	0.592972
ENSG00000127334.10	1098.19	454.482	643.704	-189.222	turquoise	DYRK2	-0.0702623	0.968863	-0.00821143	0.99971	0.306626	0.0257918
ENSG00000059758.3	1098.19	344.936	753.25	-408.314	turquoise	CDK17	-0.267974	0.290926	0.154019	0.99971	0.298869	0.0346249
ENSG00000102218.5	1098.16	473.868	624.295	-150.427	blue	RP2	0.0143146	0.99249	0.0317147	0.99971	-0.413772	0.00238739
ENSG00000139687.9	1098.14	379.773	718.365	-338.592	blue	RB1	-0.238963	0.439598	-0.141515	0.99971	-0.771817	1.11285e-13
ENSG00000143554.9	1098.02	374.872	723.151	-348.28	brown	SLC27A3	0.101222	0.931422	-0.240218	0.99971	-0.521547	0.0061204
ENSG00000125868.11	1097.91	308.585	789.32	-480.736	pink	DSTN	-0.164822	0.808723	0.0532195	0.99971	0.439859	0.00136244
ENSG00000062282.10	1097.71	330.943	766.762	-435.82	brown	DGAT2	0.547687	0.0386339	-0.151411	0.99971	-1.76632	7.13384e-05
ENSG00000162378.8	1097.52	111.674	985.843	-874.17	black	ZYG11B	-0.119718	0.910457	-0.154849	0.99971	-0.427058	3.99635e-06
ENSG00000213551.4	1097.47	517.337	580.138	-62.8008	blue	DNAJC9	0.0131603	0.99249	0.224272	0.940965	-0.537404	8.93239e-05
ENSG00000167977.4	1097.39	484.32	613.068	-128.748	turquoise	KCTD5	0.114511	0.881712	0.188473	0.99971	0.0779411	0.634188
ENSG00000109606.8	1097.31	238.601	858.708	-620.107	yellow	DHX15	0.000237467	0.999517	-0.0358912	0.99971	-0.242954	0.0096475
ENSG00000029993.10	1097.3	507.288	590.017	-82.7285	blue	HMGB3	-0.0526486	0.973656	0.293752	0.819595	-0.928375	5.26592e-08
ENSG00000162734.8	1097.08	450.443	646.639	-196.195	turquoise	PEA15	0.0289282	0.988153	-0.034117	0.99971	0.199097	0.0847983
ENSG00000171132.9	1096.93	275.8	821.129	-545.329	brown	PRKCE	-0.103828	0.915132	0.0213516	0.99971	-0.337185	0.0016521
ENSG00000089597.12	1096.78	399.825	696.958	-297.133	turquoise	GANAB	0.0442541	0.979302	0.153836	0.987679	-0.0174646	0.906952
ENSG00000167613.11	1096.76	217.564	879.193	-661.63	yellow	LAIR1	-0.023145	NA	-0.332408	NA	-1.5979	0.000622004
ENSG00000124003.9	1096.75	243.698	853.054	-609.356	yellow	MOGAT1	NA	NA	0.0308793	NA	-2.15023	8.60567e-07
ENSG00000013588.5	1096.63	295.361	801.266	-505.906	pink	GPRC5A	0.327242	0.531149	0.219763	0.99971	0.577262	0.0416132
ENSG00000119922.7	1096.53	462.859	633.674	-170.815	turquoise	IFIT2	0.339868	0.426117	0.402593	0.591206	1.06279	5.28001e-06
ENSG00000166881.5	1096.19	271.39	824.798	-553.408	yellow	TMEM194A	0.0461706	0.980817	0.0365546	0.99971	-0.864191	4.41996e-11
ENSG00000189337.11	1095.97	447.495	648.471	-200.976	turquoise	KAZN	0.136129	0.881444	0.156609	0.99971	1.5725	1.91798e-13
ENSG00000013523.5	1095.93	276.69	819.242	-542.552	green	ANGEL1	0.0638451	0.972987	-0.0470811	0.99971	0.495425	7.30055e-05
ENSG00000198960.6	1095.7	311.431	784.273	-472.842	pink	ARMCX6	-0.149589	0.87806	0.194618	0.993565	0.434319	0.0506387
ENSG00000103995.9	1095.46	201.752	893.708	-691.956	yellow	CEP152	0.0247101	0.99249	-0.192399	0.99971	-0.515968	0.00032391
ENSG00000176225.8	1095.21	346.363	748.848	-402.485	blue	RTTN	-0.135215	0.868922	-0.00975146	0.99971	-0.570699	8.66143e-09
ENSG00000114796.11	1095.15	234.647	860.505	-625.858	red	KLHL24	-0.245027	0.64771	-0.328777	0.535528	-0.372393	0.0373293
ENSG00000131069.15	1094.87	262.881	831.993	-569.112	yellow	ACSS2	-0.135209	0.875537	-0.238443	0.958673	-2.09983	1.26804e-06
ENSG00000235180.1	1094.77	518.73	576.038	-57.3081	turquoise	LINC00601	0.296094	0.619681	0.256811	0.99971	0.480077	0.418549
ENSG00000125971.12	1094.76	353.129	741.626	-388.497	turquoise	DYNLRB1	0.0395514	0.986941	0.110836	0.99971	0.201653	0.0612324
ENSG00000241399.2	1094.75	255.726	839.022	-583.296	red	CD302	-0.0811918	0.964404	-0.16261	0.99971	0.610586	0.00861208
ENSG00000042088.9	1094.36	508.708	585.648	-76.9403	blue	TDP1	0.0358508	0.984806	0.0664311	0.99971	-0.597878	0.000440555
ENSG00000146833.11	1094.28	360.904	733.378	-372.474	green	TRIM4	-0.116428	0.87806	0.046673	0.99971	0.499656	3.62835e-07
ENSG00000006534.11	1094.14	312.973	781.172	-468.199	pink	ALDH3B1	-0.0187263	0.99249	0.143478	0.99971	1.37339	3.13654e-11
ENSG00000225422.3	1094.1	287.095	807.004	-519.909	brown	RBMS1P1	-0.040078	0.990954	-0.371451	0.880028	-0.281395	0.31248
ENSG00000104998.2	1094.07	468.726	625.344	-156.618	turquoise	IL27RA	0.166408	0.855275	-0.0446176	0.99971	-0.201591	0.56278
ENSG00000249978.1	1093.95	381.378	712.57	-331.192	turquoise	TRGV7	-0.0912573	0.972823	-0.229252	0.99971	0.579981	0.428487
ENSG00000205364.3	1093.9	350.829	743.068	-392.239	green	MT1M	0.166271	0.909764	0.199726	0.99971	0.803223	3.17011e-05
ENSG00000124374.8	1093.88	300.991	792.884	-491.894	red	PAIP2B	0.0247957	0.99249	0.0326677	0.99971	0.195944	0.62315
ENSG00000253686.1	1093.84	227.41	866.434	-639.024	yellow	CTB-43E15.3	NA	NA	-0.228719	NA	-1.63659	0.00510764
ENSG00000196263.3	1093.79	260.471	833.314	-572.843	brown	ZNF471	-0.280485	0.70463	-0.373911	0.799823	-0.141094	0.514589
ENSG00000170779.10	1093.77	500.406	593.363	-92.9573	blue	CDCA4	0.063072	0.963848	0.245677	0.913083	-0.343858	0.00484078
ENSG00000240764.2	1093.75	498.353	595.399	-97.0452	turquoise	PCDHGC5	0.0727655	0.973535	-0.196373	0.99971	0.429215	0.360958
ENSG00000184828.5	1093.62	369.289	724.336	-355.048	brown	ZBTB7C	0.0229706	NA	-0.768005	0.186995	-1.97398	2.85423e-16
ENSG00000230074.1	1093.62	269.027	824.596	-555.569	red	RP11-195F19.9	-0.0406659	0.987986	-0.0657879	0.99971	0.358426	0.0629305
ENSG00000020256.15	1093.61	279.125	814.488	-535.363	pink	ZFP64	-0.0912691	0.936134	-0.148898	0.99971	0.209745	0.198789
ENSG00000110880.6	1093.55	508.311	585.234	-76.9238	turquoise	CORO1C	0.086094	0.944256	0.120879	0.99971	0.200583	0.0878719
ENSG00000108828.11	1093.52	297.553	795.971	-498.419	pink	VAT1	0.0871666	0.930508	0.132054	0.99971	0.709042	4.53106e-10
ENSG00000198382.4	1093.29	255.92	837.366	-581.447	brown	UVRAG	0.0465276	0.979564	0.00124642	0.99971	-0.176456	0.160598
ENSG00000116062.10	1093.25	515.908	577.339	-61.4319	blue	MSH6	0.0166122	0.99249	0.147223	0.993443	-0.286521	0.00117295
ENSG00000170312.11	1092.89	499.091	593.799	-94.7077	blue	CDK1	0.0848494	0.946145	0.210036	0.99971	-0.972759	2.40177e-10
ENSG00000029534.15	1092.86	564.596	528.268	36.3277	turquoise	ANK1	0.851323	9.81546e-09	0.640968	0.360492	1.64776	1.44944e-10
ENSG00000056661.9	1092.86	352.031	740.831	-388.8	pink	PCGF2	0.132551	0.865569	0.111299	0.99971	0.379274	0.00996597
ENSG00000181523.8	1092.69	389.591	703.101	-313.51	turquoise	SGSH	0.0696682	0.949864	-0.0975871	0.99971	0.403202	0.000961637
ENSG00000198265.7	1092.69	235.49	857.195	-621.705	brown	HELZ	-0.0862095	0.965784	-0.360072	0.628256	-0.501289	1.75623e-05
ENSG00000161638.6	1092.47	285.251	807.218	-521.966	pink	ITGA5	0.00902755	0.992702	0.17288	0.99971	0.484604	0.000211046
ENSG00000152782.12	1092.4	259.036	833.363	-574.327	yellow	PANK1	-0.0643954	0.973604	-0.305675	0.630234	-1.11698	1.86906e-06
ENSG00000197555.5	1092.27	506.989	585.281	-78.2922	turquoise	SIPA1L1	0.0625133	0.968863	0.0190321	0.99971	0.550405	0.000714337
ENSG00000172667.6	1092.26	240.873	851.382	-610.509	red	ZMAT3	-0.0544277	0.980817	0.0352791	0.99971	0.134764	0.429368
ENSG00000198363.11	1092.15	312.791	779.364	-466.573	brown	ASPH	-0.124625	0.83141	-0.172863	0.987842	-0.327966	1.00083e-05
ENSG00000160957.8	1091.85	509.223	582.624	-73.4007	blue	RECQL4	0.192405	0.657242	0.293252	0.871108	-0.909075	3.28214e-13
ENSG00000083937.4	1091.73	288.359	803.368	-515.009	pink	CHMP2B	-0.173931	0.691778	-0.0225741	0.99971	0.328897	0.0165508
ENSG00000168398.5	1091.18	337.735	753.443	-415.709	pink	BDKRB2	0.483193	0.0942929	0.40063	0.848012	2.67398	1.65149e-16
ENSG00000176208.4	1091.1	169.041	922.063	-753.022	yellow	ATAD5	-0.108297	0.946145	-0.338096	0.857956	-0.75984	1.36712e-05
ENSG00000070950.5	1091.02	391.687	699.331	-307.644	blue	RAD18	-0.000682881	0.998933	-0.119848	0.99971	-0.441514	0.000869699
ENSG00000234160.1	1090.98	311.185	779.796	-468.61	brown	RP11-613M10.6	-0.121693	0.949375	-0.02081	0.99971	-0.00521825	0.989473
ENSG00000089685.10	1090.65	515.63	575.025	-59.3949	blue	BIRC5	-0.0749551	0.959324	0.4341	0.841547	-1.01308	2.13087e-07
ENSG00000168077.9	1090.65	523.177	567.468	-44.2911	turquoise	SCARA3	0.582748	8.48747e-05	0.503715	0.620276	0.006881	0.973305
ENSG00000100994.7	1090.38	360.714	729.668	-368.953	green	PYGB	0.197295	0.533325	-0.153398	0.99971	0.629358	1.27962e-05
ENSG00000070413.14	1090.16	310.894	779.269	-468.375	brown	DGCR2	0.244894	0.328743	0.0265969	0.99971	0.0961624	0.394212
ENSG00000081059.15	1089.47	318.01	771.464	-453.454	turquoise	TCF7	-0.0520176	0.967013	-0.344205	0.869207	-1.19331	2.44247e-13
ENSG00000093009.5	1089.28	530.531	558.745	-28.2136	blue	CDC45	0.141732	0.872833	0.587855	0.335785	-0.974343	3.43815e-10
ENSG00000165806.15	1089.25	355.64	733.605	-377.965	brown	CASP7	-0.130964	0.871624	0.0309316	0.99971	-0.603708	3.35407e-06
ENSG00000143842.10	1089.13	379.277	709.853	-330.575	brown	SOX13	0.0409156	0.984797	-0.189748	0.973148	0.337992	0.00997153
ENSG00000185896.9	1089.07	338.784	750.285	-411.5	pink	LAMP1	0.122903	0.868922	0.0157474	0.99971	0.595247	7.75348e-07
ENSG00000181045.10	1088.87	334.374	754.493	-420.119	pink	SLC26A11	0.0338558	0.987458	-0.0332486	0.99971	0.321412	0.0950073
ENSG00000065621.10	1088.86	336.648	752.21	-415.562	pink	GSTO2	0.52107	0.0279231	0.995402	0.00291459	1.49114	0.000141017
ENSG00000106462.6	1088.81	481.74	607.066	-125.326	blue	EZH2	0.192048	0.561749	0.539782	0.0958952	-0.851204	2.06904e-12
ENSG00000256802.2	1088.33	472.032	616.303	-144.272	turquoise	RP11-680F8.1	-0.170712	0.901248	-0.151175	0.99971	-0.729591	0.192523
ENSG00000214530.3	1088.33	223.873	864.454	-640.58	pink	STARD10	-0.0145884	0.992702	-0.0158113	0.99971	0.133229	0.729915
ENSG00000254109.1	1088.29	380.921	707.372	-326.451	green	RBPMS-AS1	-0.0737953	0.980817	-0.108891	0.99971	0.634817	0.0878719
ENSG00000156265.11	1088.21	367.171	721.036	-353.866	blue	MAP3K7CL	0.214089	0.767135	0.724226	0.197744	-0.693483	0.0237561
ENSG00000150787.3	1088.09	433.904	654.181	-220.278	turquoise	PTS	-0.0789034	0.966996	0.0696677	0.99971	-0.111901	0.589716
ENSG00000163110.10	1088.05	525.58	562.47	-36.8898	turquoise	PDLIM5	-0.0529114	0.973545	-0.185813	0.955832	0.080293	0.638518
ENSG00000111252.6	1087.96	362.833	725.122	-362.289	turquoise	SH2B3	0.171868	0.763901	0.247928	0.99971	0.205795	0.192816
ENSG00000010292.8	1087.67	401.242	686.428	-285.186	blue	NCAPD2	0.129734	0.883961	0.0836785	0.99971	-0.774537	1.33191e-10
ENSG00000181381.9	1087.63	254.547	833.086	-578.539	pink	DDX60L	0.0225948	0.99249	0.278359	0.867711	1.51725	9.28763e-23
ENSG00000004399.8	1087.16	235.911	851.253	-615.342	red	PLXND1	-0.0927533	0.898394	-0.61425	0.158975	-0.226152	0.029406
ENSG00000112977.11	1087.01	307.706	779.302	-471.596	pink	DAP	0.0255587	0.988376	0.119002	0.99971	0.230969	0.141113
ENSG00000243056.1	1086.95	376.665	710.284	-333.619	green	EIF4EBP3	-0.208808	0.870595	0.0750848	0.99971	0.524072	0.111695
ENSG00000129675.11	1086.92	233.925	852.996	-619.071	red	ARHGEF6	-0.0133795	0.99249	-0.293165	0.56429	-0.0296539	0.874107
ENSG00000144357.12	1086.85	94.8576	991.99	-897.133	black	UBR3	0.0415152	0.984806	-0.13408	0.99971	-0.294862	0.0123577
ENSG00000213977.3	1086.81	281.602	805.206	-523.604	pink	TAX1BP3	-0.036088	0.986941	0.0720369	0.99971	0.599904	8.94848e-05
ENSG00000156876.8	1086.79	425.686	661.1	-235.415	blue	SASS6	-0.222148	0.714976	0.0066189	0.99971	-1.04681	2.40476e-06
ENSG00000127564.12	1086.58	507.498	579.082	-71.5836	blue	PKMYT1	0.265383	0.447435	0.595432	0.353832	-0.560947	0.000443764
ENSG00000182481.4	1086.37	493.296	593.074	-99.7788	blue	KPNA2	-0.195985	0.700407	-0.0302397	0.99971	-0.845477	6.21659e-07
ENSG00000056998.14	1086.34	404.746	681.598	-276.852	brown	GYG2	-0.325169	0.558798	-1.21691	0.00273022	-1.10883	1.55975e-06
ENSG00000167604.9	1086.34	307.754	778.586	-470.832	blue	NFKBID	0.191168	0.848877	0.180528	0.99971	-0.173848	0.637043
ENSG00000100526.15	1086.07	520.191	565.883	-45.6913	blue	CDKN3	-0.0235936	0.99249	0.20515	0.99971	-1.33221	1.42856e-17
ENSG00000122952.12	1086.06	456.987	629.071	-172.084	blue	ZWINT	0.142893	0.831757	0.321331	0.93796	-1.06738	4.4048e-16
ENSG00000165891.11	1085.96	475.336	610.62	-135.284	blue	E2F7	0.0800895	0.956104	0.373951	0.757112	-0.911876	9.62638e-09
ENSG00000156273.11	1085.91	419.576	666.334	-246.759	turquoise	BACH1	-0.363156	0.170258	-0.0818995	0.99971	0.355769	0.0433776
ENSG00000236901.3	1085.91	292.122	793.783	-501.661	brown	MIR600HG	-0.177115	0.88309	-0.237448	0.99971	-0.899582	0.0143871
ENSG00000143669.9	1085.71	229.88	855.834	-625.954	red	LYST	-0.0648681	0.979688	-0.0903865	0.99971	-0.061739	0.783617
ENSG00000242948.1	1085.63	506.489	579.139	-72.65	turquoise	EPS15P1	0.0257338	0.99249	-0.156709	NA	0.264881	NA
ENSG00000151725.7	1085.21	459.717	625.49	-165.773	blue	MLF1IP	-0.00625074	0.995487	0.164242	0.99971	-0.778514	1.76441e-18
ENSG00000085832.12	1085.19	312.705	772.482	-459.778	green	EPS15	-0.0406486	0.978095	0.0383304	0.99971	0.349394	0.00542058
ENSG00000188549.8	1085.08	537.046	548.038	-10.9925	turquoise	C15orf52	0.177771	0.855555	-0.0486329	0.99971	0.543661	0.000718918
ENSG00000137207.7	1085.01	306.287	778.719	-472.432	pink	YIPF3	0.0327295	0.988153	0.170364	0.99971	0.405142	0.00136332
ENSG00000204628.7	1084.71	369.278	715.436	-346.158	green	GNB2L1	-0.118536	0.921313	0.0576982	0.99971	0.43019	1.75722e-05
ENSG00000125257.9	1084.69	313.449	771.246	-457.797	pink	ABCC4	-0.327669	0.207463	-0.0812991	0.99971	0.59598	0.000726372
ENSG00000138311.11	1084.64	394.454	690.19	-295.736	turquoise	ZNF365	-0.829672	0.000640334	-0.0908998	0.99971	1.30318	0.0189633
ENSG00000226608.2	1084.6	372.618	711.983	-339.365	green	FTLP3	-0.24855	0.792918	-0.0503491	0.99971	1.12328	0.000698861
ENSG00000156103.11	1084.55	530.42	554.125	-23.7049	turquoise	MMP16	0.119574	0.936854	0.130858	0.99971	1.17768	1.15032e-08
ENSG00000160685.9	1084.51	357.931	726.575	-368.645	brown	ZBTB7B	0.271118	0.43839	0.0019762	0.99971	-0.791845	3.06765e-06
ENSG00000149548.10	1084.34	479.419	604.924	-125.505	blue	CCDC15	0.0500978	0.979091	0.194781	0.99971	-0.535357	0.000487783
ENSG00000115459.13	1084.34	275.152	809.191	-534.039	yellow	ELMOD3	-0.0997553	0.916844	0.0186502	0.99971	-0.781725	5.87462e-05
ENSG00000163659.8	1084.28	208.876	875.402	-666.526	red	TIPARP	0.0732714	0.955495	-0.109072	0.99971	-0.329112	0.060652
ENSG00000166340.10	1084.23	336.303	747.922	-411.619	green	TPP1	0.0908347	0.915132	-0.0516239	0.99971	0.676417	1.13746e-06
ENSG00000062485.14	1084.22	330.065	754.156	-424.091	brown	CS	0.0554498	0.971923	-0.364821	0.309918	-0.913504	1.95639e-06
ENSG00000132017.6	1083.96	353.746	730.217	-376.471	blue	DCAF15	0.0700971	0.955137	0.031556	0.99971	-0.400373	0.00392094
ENSG00000172167.3	1083.77	480.509	603.256	-122.747	blue	MTBP	-0.283326	0.484154	0.10538	0.99971	-0.4031	0.00705928
ENSG00000176974.13	1083.74	311.476	772.268	-460.792	brown	SHMT1	-0.0175001	0.99249	-0.377177	0.738949	-1.17876	6.87605e-12
ENSG00000170802.11	1083.64	212.728	870.911	-658.183	brown	FOXN2	-0.0831589	0.951706	-0.266005	0.87172	-0.479497	0.00304124
ENSG00000163328.9	1083.48	317.451	766.031	-448.58	red	GPR155	0.0923534	0.963727	-0.184139	0.99971	0.373906	0.022952
ENSG00000236136.1	1083.43	299.5	783.934	-484.434	green	ADORA2BP	0.0199701	NA	0.0565357	0.99971	1.06671	0.0654103
ENSG00000235194.4	1083.4	322.833	760.571	-437.739	brown	PPP1R3E	0.230145	0.620618	-0.0633768	0.99971	-0.43622	0.000815361
ENSG00000115963.9	1083.26	321.014	762.245	-441.232	pink	RND3	0.0977901	0.894058	0.0183893	0.99971	0.861031	0.000206149
ENSG00000106404.9	1083.19	309.962	773.227	-463.265	brown	CLDN15	0.212326	0.797405	0.0243673	0.99971	-0.395729	0.0356828
ENSG00000079308.12	1083.07	313.492	769.573	-456.081	red	TNS1	0.154337	0.881712	-0.236104	0.945705	0.284432	0.00841509
ENSG00000038532.10	1083.04	336.085	746.952	-410.867	brown	CLEC16A	0.15584	0.827985	-0.0197102	0.99971	-0.341445	0.00530055
ENSG00000128203.6	1083.03	309.265	773.765	-464.5	pink	ASPHD2	-0.00317852	0.997446	0.223488	0.99971	0.6006	0.0870757
ENSG00000188501.7	1083.02	384.409	698.613	-314.204	turquoise	LCTL	-0.181931	0.894231	-0.0364462	0.99971	-0.229018	0.719712
ENSG00000127561.10	1083	364.17	718.829	-354.658	turquoise	SYNGR3	0.39587	0.45232	0.638508	0.43726	0.805109	0.241013
ENSG00000215788.5	1082.94	477.358	605.579	-128.221	turquoise	TNFRSF25	0.122603	0.921313	-0.167361	0.99971	-0.161007	0.664156
ENSG00000167995.11	1082.86	322.016	760.84	-438.824	green	BEST1	-0.196558	0.781893	-0.217144	0.99971	1.02252	1.45992e-05
ENSG00000116514.12	1082.54	417.774	664.766	-246.993	turquoise	RNF19B	0.260473	0.504632	0.389494	0.4975	0.148845	0.569981
ENSG00000268802.1	1082.37	311.82	770.55	-458.73	yellow	CTD-2587H19.1	NA	NA	NA	NA	-1.39236	0.00497576
ENSG00000136842.9	1082.23	359.593	722.641	-363.048	brown	TMOD1	0.548246	0.0848017	-0.0567573	0.99971	-0.921678	3.88846e-05
ENSG00000180332.5	1082.2	500.714	581.491	-80.7768	turquoise	KCTD4	0.132115	0.94045	0.0587893	NA	0.14704	NA
ENSG00000162062.10	1082.19	512.308	569.882	-57.5734	blue	C16orf59	0.0494167	0.984797	0.105835	0.99971	-0.747179	5.5219e-06
ENSG00000196776.10	1082.16	541.27	540.885	0.384412	turquoise	CD47	0.126404	0.813871	0.13454	0.99971	0.782838	2.1137e-08
ENSG00000164929.12	1082.15	466.805	615.342	-148.538	turquoise	BAALC	0.0191338	0.99249	0.175579	0.99971	1.06797	5.36884e-07
ENSG00000154920.10	1082.09	511.858	570.236	-58.3789	blue	EME1	-0.0500297	0.980817	0.375607	0.832644	-0.753434	8.586e-07
ENSG00000120708.12	1082.08	305.213	776.867	-471.654	pink	TGFBI	-0.0877657	0.94207	0.335752	0.863918	1.49454	7.95409e-16
ENSG00000164530.9	1082.01	296.368	785.642	-489.273	pink	PI16	-0.358348	0.431991	-0.189753	0.99971	0.21224	0.798245
ENSG00000104687.8	1081.89	343.662	738.227	-394.565	green	GSR	-0.00456855	0.995714	-0.102954	0.99971	0.236708	0.0772855
ENSG00000174669.7	1081.85	288.912	792.941	-504.029	yellow	SLC29A2	0.241445	0.826808	-0.183044	0.99971	-1.53925	6.90319e-10
ENSG00000171848.9	1081.75	514.512	567.234	-52.7217	blue	RRM2	0.378069	0.0229474	0.586129	0.386392	-1.16842	2.95156e-18
ENSG00000084070.7	1081.72	330.567	751.152	-420.585	blue	SMAP2	0.111435	0.880064	0.186491	0.962655	-0.0949525	0.486933
ENSG00000185670.7	1081.2	329.391	751.811	-422.42	brown	ZBTB3	-0.131177	0.932251	-0.104432	0.99971	-0.18108	0.413035
ENSG00000181649.5	1081.17	402.227	678.939	-276.712	turquoise	PHLDA2	0.0924374	0.958272	0.176861	0.99971	-0.100004	0.837202
ENSG00000054967.8	1081.15	455.622	625.531	-169.909	blue	RELT	0.0570024	0.973656	0.0474491	0.99971	-0.810527	9.17238e-05
ENSG00000112984.7	1081.11	479.884	601.224	-121.34	blue	KIF20A	-0.03765	0.984797	0.197766	0.99971	-1.17526	2.26316e-07
ENSG00000181195.6	1080.82	468.854	611.968	-143.114	turquoise	PENK	-0.586631	0.0295352	0.345112	0.894502	1.4617	7.75943e-06
ENSG00000163545.7	1080.82	361.134	719.682	-358.548	turquoise	NUAK2	0.136713	0.921313	-0.00602565	0.99971	-0.392543	0.237377
ENSG00000120158.7	1080.81	373.808	707.007	-333.199	brown	RCL1	0.081854	0.955261	-0.229651	0.904287	-0.622844	6.68433e-06
ENSG00000168961.12	1080.71	488.71	592.004	-103.293	turquoise	LGALS9	-0.191891	0.873227	-0.428822	0.854443	-0.312054	0.630609
ENSG00000155561.10	1080.69	487.075	593.611	-106.537	blue	NUP205	0.0416548	0.975788	0.110226	0.99971	-0.213184	0.0252499
ENSG00000159055.3	1080.45	480.491	599.954	-119.463	blue	MIS18A	-0.0975385	0.932251	0.0294393	0.99971	-0.540862	0.00118358
ENSG00000000938.8	1080.11	300.702	779.404	-478.702	brown	FGR	0.089492	0.973442	-0.83075	0.144893	-2.3727	4.5566e-08
ENSG00000147027.3	1080.08	531.054	549.023	-17.9696	turquoise	TMEM47	-0.0927859	0.911784	0.367941	0.632295	0.735951	5.96734e-06
ENSG00000151849.10	1079.69	173.904	905.785	-731.881	yellow	CENPJ	0.00530729	0.996069	-0.0954923	0.99971	-0.537159	1.14227e-06
ENSG00000104885.13	1079.66	322.347	757.311	-434.964	blue	DOT1L	0.21452	0.6567	-0.142091	0.99971	-0.747095	6.36337e-07
ENSG00000106004.4	1079.61	380.943	698.664	-317.721	brown	HOXA5	0.169647	0.893558	-0.25269	0.962735	-0.101651	0.670805
ENSG00000130821.11	1079.58	366.198	713.382	-347.184	green	SLC6A8	0.0431931	0.984797	0.280254	0.798095	0.802075	1.19596e-05
ENSG00000186591.7	1079.47	322.283	757.19	-434.907	red	UBE2H	-0.0388232	0.984806	-0.0221074	0.99971	0.329325	0.000985624
ENSG00000082497.7	1079.32	479.436	599.883	-120.447	turquoise	SERTAD4	-0.163039	0.79719	-0.139709	0.99971	-0.57009	0.0197718
ENSG00000158769.13	1079.32	314.431	764.887	-450.456	brown	F11R	-0.0655144	0.982191	-0.0702886	0.99971	-1.53016	1.60934e-11
ENSG00000226549.3	1079.22	237.464	841.752	-604.288	yellow	SCDP1	NA	NA	-0.191042	NA	-1.91144	2.37353e-05
ENSG00000179300.3	1079.2	506.609	572.586	-65.9765	turquoise	ZCCHC5	0.185478	0.894075	NA	NA	0.580831	NA
ENSG00000182492.11	1078.82	295.104	783.721	-488.617	pink	BGN	-0.333634	0.274541	-0.227154	0.84766	0.220397	0.350999
ENSG00000118655.4	1078.7	522.568	556.128	-33.56	blue	DCLRE1B	0.0305092	0.986941	0.165981	0.99971	-0.407322	0.00201289
ENSG00000155846.12	1078.62	355.602	723.018	-367.415	brown	PPARGC1B	0.865271	0.00171164	-0.134879	0.99971	-1.34143	0.00292341
ENSG00000109685.13	1078.6	462.925	615.674	-152.749	blue	WHSC1	0.123686	0.889086	0.179064	0.99971	-0.544788	2.58731e-06
ENSG00000157426.9	1078.47	234.621	843.848	-609.227	red	AASDH	-0.116134	0.896245	0.0105841	0.99971	-0.0269717	0.893928
ENSG00000168491.5	1078.1	284.3	793.804	-509.504	pink	CCDC110	0.215557	0.837185	-0.127631	0.99971	1.12371	0.0344395
ENSG00000182979.13	1078.07	378.183	699.885	-321.702	green	MTA1	0.00363253	0.996663	-0.0913617	0.99971	0.259529	0.00971164
ENSG00000136003.11	1078.02	331.45	746.569	-415.119	green	ISCU	-0.101295	0.931588	0.154273	0.99971	0.569602	1.05056e-09
ENSG00000104738.12	1077.67	519.524	558.146	-38.6222	blue	MCM4	0.0854168	0.910578	0.281337	0.72519	-0.38068	7.69254e-07
ENSG00000110048.7	1077.38	283.837	793.548	-509.711	red	OSBP	0.0462384	0.977988	0.0295842	0.99971	-0.0321439	0.81124
ENSG00000123609.6	1077.06	329.926	747.134	-417.209	turquoise	NMI	-0.178673	0.83141	0.336353	0.867755	0.575134	0.00797398
ENSG00000072310.12	1076.75	299.411	777.337	-477.926	yellow	SREBF1	0.0976455	0.904806	-0.75577	0.0109187	-1.54937	8.89874e-19
ENSG00000180891.8	1076.69	332.335	744.354	-412.019	pink	CUEDC1	-0.0665407	0.955261	-0.0741403	0.99971	0.532363	0.000229755
ENSG00000164109.9	1076.54	502.568	573.969	-71.4012	blue	MAD2L1	-0.25896	0.535166	-0.106628	0.99971	-0.925175	6.6428e-12
ENSG00000143315.5	1076.35	225.616	850.736	-625.12	red	PIGM	0.163665	0.840279	-0.0420029	0.99971	0.0420655	0.849964
ENSG00000140025.11	1076.29	505.977	570.316	-64.339	blue	EFCAB11	-0.0798116	0.965731	0.102291	0.99971	-0.446478	0.0160541
ENSG00000231170.1	1075.96	351.823	724.134	-372.312	brown	AC002451.3	NA	NA	-0.146987	NA	-1.02194	0.0630082
ENSG00000108797.7	1075.6	558.655	516.941	41.7146	turquoise	CNTNAP1	0.110434	0.87806	-0.180811	0.99971	0.532106	0.00021245
ENSG00000144655.10	1075.5	318.393	757.106	-438.713	turquoise	CSRNP1	0.0919102	0.96728	0.422613	0.646948	-0.665678	0.000182495
[truncated: 17,557 more rows]

## Sheet: Table S2D
Supplementary Table 2D: Day0 Gene Enrichment Analysis (619 genes padj<0.05 -> 578 DAVID annotated genes. Thresholds - counts:5 - EASE: 0.05)
Category	Term	Count	%	PValue	Benjamini	Fold Enrichment	Genes
Biological Processes
GOTERM_BP_DIRECT	GO:0030198~extracellular matrix organization	31	5.36332	2.18116e-13	5.66558e-10	5.22811	LUM, ELN, ITGA11, ITGA10, ITGB2, POSTN, ITGB3, ITGAM, LAMB3, TNFRSF11B, COL9A3, COMP, SERAC1, ACAN, AGRN, COL10A1, HAPLN1, COL4A2, COL4A1, RXFP1, ICAM5, OLFML2A, NDNF, LAMA1, EGFLAM, LAMA3, LAMA5, KAZALD1, ITGA8, COL1A1, JAM3
GOTERM_BP_DIRECT	GO:0007155~cell adhesion	40	6.92042	6.08932e-09	7.90695e-06	2.88062	OPCML, ITGA11, CNTNAP3B, ITGA10, POSTN, ITGB2, CDH2, ITGB3, EDIL3, ITGAM, CDH8, LAMB3, WISP1, SORBS1, COMP, ACAN, CNTNAP3, TYRO3, HAPLN1, SVEP1, ICAM5, ADAM23, EFNB2, PCDH10, COL15A1, PTPRU, AJAP1, EMILIN2, LAMA1, EPHA4, LAMA3, CD36, DSG2, CD34, ITGA8, CDON, SUSD5, RELN, COL1A1, MFAP4
GOTERM_BP_DIRECT	GO:0006954~inflammatory response	30	5.19031	4.65485e-06	0.00402145	2.6165	TNFRSF21, PTGS2, CXCL3, TLR3, ITGB2, KIT, GPR68, CXCL11, TNFRSF11B, VNN1, PTX3, NR1H4, TNIP3, CIITA, PTGER1, PTGER2, GBP5, PTGER3, IRGM, CD40, IL24, CHST1, TNFRSF10A, GGT5, TNFRSF10C, CCR4, AOX1, BMPR1B, F2R, CAMK1D
GOTERM_BP_DIRECT	GO:0060070~canonical Wnt signaling pathway	12	2.07612	3.86288e-05	0.0247683	4.77905	WNT2, SMO, FZD8, WNT7B, SFRP1, NR4A2, LEF1, HOXB9, PTPRU, LRRK2, PORCN, LRP5
GOTERM_BP_DIRECT	GO:0001501~skeletal system development	15	2.59516	6.92455e-05	0.0295281	3.61917	PTHLH, SHOX2, HAPLN1, AEBP1, TNFRSF11B, CMKLR1, ETS2, COMP, ACAN, POSTN, PKDCC, COL1A1, BMPR1B, CHRD, COL10A1
GOTERM_BP_DIRECT	GO:0048286~lung alveolus development	8	1.38408	5.81389e-05	0.0297468	7.77767	LIF, TNS3, PDPN, HOPX, PKDCC, FOXP2, ABCA12, IGFBP5
GOTERM_BP_DIRECT	GO:0002053~positive regulation of mesenchymal cell proliferation	7	1.21107	0.000101181	0.0368441	8.89945	SHOX2, WNT2, SMO, TGFBR2, CHRD, LRP5, FOXP2
GOTERM_BP_DIRECT	GO:0032496~response to lipopolysaccharide	16	2.76817	0.000136838	0.0434517	3.22489	TNFRSF21, PTGER1, PTGER2, PTGS2, CYP1A1, PTGER4, CXCL3, PTPN22, CD40, CXCL11, TNFRSF10A, TNFRSF11B, TNFRSF10C, THBD, PENK, F2R
Cellular Component
GOTERM_CC_DIRECT	GO:0005578~proteinaceous extracellular matrix	31	5.36332	3.09275e-10	1.15669e-07	3.95497	ASPN, WNT16, LTBP1, MAMDC2, LUM, ADAMTS16, ELN, POSTN, MMP3, WNT2, TNFRSF11B, COL9A3, WISP1, COMP, SERAC1, ACAN, ADAMTS12, TFPI2, COL10A1, HAPLN1, CPA6, EFEMP1, CILP, COL15A1, OLFML2A, EMILIN2, NDNF, LAMA1, WNT7B, SFRP1, RELN
GOTERM_CC_DIRECT	GO:0005886~plasma membrane	176	30.4498	2.28133e-08	4.26608e-06	1.46025	F2RL2, SLC9A9, SYT1, PLXNA4, VAPA, AQP1, AQP3, IL31RA, WNT2, ATP2B2, PRKAR2B, ANK1, ZNF185, RAPGEF6, VNN1, NALCN, GNG4, CDH24, STAG2, SLC12A7, ARC, PCDHGA10, RET, PDPN, SLCO4A1, EFNB2, COLEC12, CD40, PTPRU, PTPRN, SLC34A2, KRT19, LYNX1, CD36, MAGEE1, THBD, CPE, FNBP1L, CCR4, CD34, HTR7, RIPK3, PLA2G2A, ROR1, ROR2, EFNA5, RELN, ATP6V1G3, LRRK2, SLC40A1, PTGDR2, ABCA8, ME1, LITAF, PANX2, ITGA11, IT…
GOTERM_CC_DIRECT	GO:0005887~integral component of plasma membrane	78	13.4948	7.18807e-08	8.96109e-06	1.88475	F2RL2, STEAP3, PLXNA4, TRPV2, GJA1, TLR3, GABBR2, AQP1, LGR5, AQP3, EDNRA, ATP2B2, EDNRB, TNFRSF11B, TYRO3, PTGER1, SLC12A7, RET, PTGER2, PTGER3, PTGER4, SLCO4A1, PDPN, NRXN3, CMKLR1, ICAM5, EFNB2, SCN2A, PTPRU, CD40, TMEM130, SLC7A14, SLC34A2, TNFRSF10A, ADRB2, TNFRSF10C, CD36, THBD, EREG, SEMA4F, CCR4, CD34, CHRM2, HTR7, CLDN1, ROR1, LRMP, ROR2, SLC40A1, PTGDR2, TNFRSF21, MMD, OXTR, CD70, GPR68…
GOTERM_CC_DIRECT	GO:0031012~extracellular matrix	28	4.84429	1.8322e-07	1.71309e-05	3.23432	ASPN, AEBP1, LTBP1, LUM, POSTN, EDIL3, MMRN2, WNT2, COMP, ACAN, AGRN, ADAMTS12, TFPI2, HAPLN1, COL4A2, COL4A1, EFEMP1, COL15A1, CILP, CPXM2, EMILIN2, NDNF, LAMA1, SFRP1, LAMA5, CDON, COL1A1, MFAP4
GOTERM_CC_DIRECT	GO:0005615~extracellular space	69	11.9377	6.25249e-06	0.000467578	1.75145	AEBP1, MASP1, PRTG, POSTN, FGF12, MMP3, CXCL11, MCF2L, MMRN2, WNT2, TNFRSF11B, WISP1, CFH, SEMA3D, MUC13, IL13RA2, INA, CILP, CPXM2, PDE4C, IL24, CTSS, CD40, IL6R, PTHLH, THBD, CD36, TNFSF13B, EREG, CPE, SEMA4F, PLA2G2A, SERPINB2, RELN, COL1A1, LRRK2, JAM3, ACTBL2, CSF2, WNT16, LUM, CXCL3, CD70, KIT, SFN, SERPINH1, ITGAM, LIF, PCSK1, COMP, PTN, PTX3, OLFM1, SRGN, CPA4, CES3, CPA6, EFEMP1, COL15A1…
GOTERM_CC_DIRECT	GO:0005576~extracellular region	77	13.3218	1.87028e-05	0.00116514	1.63524	F2RL2, GLB1L, LTBP1, MASP1, MMP3, CXCL11, DNASE1L3, WNT2, TNFRSF11B, BRINP2, CFH, CNTNAP3, HTRA3, IL13RA2, COL10A1, TMEFF2, SCUBE2, DRAXIN, PKDCC, IL24, CTSS, IL6R, NDNF, PTHLH, TNFSF13B, EREG, PSG5, PLA2G2A, SERPINB2, EFNA5, COL1A1, MFAP4, CSF2, GALNT1, WNT16, EPDR1, LUM, CXCL3, ELN, ESM1, TRH, EPHB1, ISM1, NETO1, LIF, LAMB3, PRRG4, COL9A3, COMP, ACAN, AGRN, SPATA6, PTX3, ANGPTL5, SRGN, HAPLN1, …
GOTERM_CC_DIRECT	GO:0016324~apical plasma membrane	21	3.63322	0.000372173	0.0196919	2.46742	F2RL2, GJA1, STXBP2, OXTR, IL6R, PRKG2, AJAP1, CDH2, AQP1, SLC34A2, SLC29A1, ATP2B2, ADRB2, CD36, DSG2, CD34, CLDN1, RAPGEF6, ABCC2, CYP4F2, MUC13
GOTERM_CC_DIRECT	GO:0008305~integrin complex	6	1.03806	0.000986256	0.0450824	7.59808	ITGA8, ITGA11, ITGA10, ITGB2, ITGB3, ITGAM
Molecular Function
GOTERM_MF_DIRECT	GO:0017147~Wnt-protein binding	8	1.38408	2.93468e-05	0.0100737	8.59248	SMO, FZD8, SFRP1, SFRP4, ROR1, ROR2, PORCN, LRP5
GOTERM_MF_DIRECT	GO:0005518~collagen binding	10	1.7301	6.90102e-05	0.0157476	5.54931	ASPN, LUM, COMP, SMAD4, ITGA11, ITGA10, CTSS, LRRC15, SERPINH1, SRGN
GOTERM_MF_DIRECT	GO:0005201~extracellular matrix structural constituent	11	1.90311	2.86621e-05	0.0195828	5.46648	LAMA1, HAPLN1, COL4A2, COL4A1, LUM, COMP, ELN, ACAN, COL15A1, COL1A1, TFPI2
GOTERM_MF_DIRECT	GO:0005509~calcium ion binding	40	6.92042	0.000250498	0.0422958	1.85751	ASPN, GALNT3, ME1, SYT1, LTBP1, EPDR1, MASP1, PCDHGA7, CDH2, EDIL3, MMP3, DNASE1L3, CDH8, ATP2B2, PRRG4, COMP, ACAN, AGRN, CDH24, RET, PCDHGA10, SVEP1, SCUBE2, RASEF, GRIN1, PCDH10, EFEMP1, PCDHGB7, PCDH9, VWCE, ANXA3, EGFLAM, THBD, SULF2, DSG2, DSG3, SCIN, PLA2G2A, RHBDL3, CDH10
INTERPRO
INTERPRO	IPR000742:Epidermal growth factor-like domain	27	4.67128	3.30704e-09	3.29711e-06	4.04708	LTBP1, PTGS2, CNTNAP3B, EDIL3, COMP, ACAN, CNTNAP3, AGRN, MUC13, TMEFF2, SVEP1, NRXN3, ADAM23, SCUBE2, EFEMP1, NTNG1, VWCE, TENM4, LAMA1, EGFLAM, THBD, LAMA3, EREG, EPGN, LAMA5, RELN, LRP5
INTERPRO	IPR013032:EGF-like, conserved site	22	3.80623	3.2351e-07	0.000161257	3.82789	TMEFF2, LTBP1, SVEP1, MASP1, SCUBE2, ADAM23, EFEMP1, NTNG1, VWCE, EDIL3, TENM4, LAMB3, THBD, EGFLAM, LAMA3, EREG, EPGN, COMP, ACAN, RELN, AGRN, MUC13
INTERPRO	IPR009030:Insulin-like growth factor binding protein, N-terminal	14	2.42215	0.00019488	0.0318669	3.48741	SVEP1, LTBP1, SCUBE2, EFEMP1, VWCE, ESM1, EPHB1, THBD, WISP1, COMP, KAZALD1, HTRA3, MUC13, IGFBP5
INTERPRO	IPR015919:Cadherin-like	13	2.24913	0.00018192	0.035628	3.75104	CDH8, ME1, PCDHGA10, RET, DSG2, DSG3, PCDH10, PCDHGB7, PCDH9, PCDHGA7, CDH2, CDH10, CDH24
INTERPRO	IPR002126:Cadherin	13	2.24913	0.000155065	0.0379154	3.81462	CDH8, ME1, PCDHGA10, RET, DSG2, DSG3, PCDH10, PCDHGB7, PCDH9, PCDHGA7, CDH2, CDH10, CDH24
INTERPRO	IPR001791:Laminin G domain	9	1.55709	0.00030982	0.0431743	5.19375	LAMA1, LAMA3, EGFLAM, LAMA5, NRXN3, CNTNAP3, COL15A1, CNTNAP3B, AGRN
INTERPRO	IPR020067:Frizzled domain	6	1.03806	0.000427376	0.0462502	9.03261	SMO, FZD8, SFRP1, SFRP4, ROR1, ROR2
INTERPRO	IPR027397:Catenin binding domain	7	1.21107	0.000150606	0.0488231	8.35776	CDH8, DSG2, DSG3, LEF1, CDH2, CDH10, CDH24

## Sheet: Table S2E
Supplementary Table 2E: Day14 Gene Enrichment Analysis (3000 downregulated DAVID annotated genes padj<0.05. Thresholds - counts:5 - EASE: 0.05)
Category	Term	Count	%	PValue	Benjamini	Fold Enrichment	Genes
Biological Processes
GOTERM_BP_DIRECT	GO:0006260~DNA replication	81	2.7009	6.79896e-26	3.83393e-22	3.37377	CLSPN, DBF4, MCM10, CDT1, MCM9, MCM8, CDC45, MCM7, ORC4, ORC6, ORC1, CDC7, CDK1, CDC6, RBBP4, CCDC88A, DTL, POLG, LIG1, POLE, RAD9B, TOPBP1, MCM2, RBBP7, MCM3, RNASEH2A, MCM4, RMI1, MCM5, CDK2, RBBP8, MCM6, RFC5, RFC3, RFC4, RFC1, TIMELESS, RFC2, RRM2, RRM1, TOP3A, PTMS, RAD17, DSCC1, BLM, TICRR, POLA1, KIAA0101, POLA2, RPA3, RPA1, RPA2, POLE2, POLE3, RHNO1, ATRIP, FEN1, RECQL4, EXO1, GINS2, GINS…
GOTERM_BP_DIRECT	GO:0051301~cell division	129	4.30143	9.91845e-23	2.79651e-19	2.37949	KIFC1, KNTC1, AURKA, PTTG1, CD2AP, CDCA8, OIP5, CCSAP, MIS18A, CDCA2, CCNA2, CDCA5, CDCA4, STAG2, CDCA3, RAN, LIG1, TACC3, PPP1CC, NCAPD3, NCAPD2, DCLRE1A, PPP1CA, MAD2L1, RCC2, TIMELESS, SPAG5, ZWINT, MCMBP, NEK4, NUP43, GNAI1, NEK2, ENSA, SYCP2, CCNG1, LLGL2, SPC24, SPC25, VRK1, SAC3D1, NCAPG2, FBXO5, SKA3, CLASP1, SKA2, SKA1, HELLS, ERCC6L, PARD6B, ARPP19, NUF2, CDC20, NDC80, SPDL1, REEP4, FAM…
GOTERM_BP_DIRECT	GO:0007067~mitotic nuclear division	97	3.23441	2.49152e-19	3.51242e-16	2.52512	KIF22, STOX1, BORA, KNTC1, PKMYT1, AURKA, PTTG1, AURKB, CD2AP, FAM83D, KIF2C, OIP5, INCENP, MIS18A, CCSAP, CDCA2, MASTL, USP16, CCNA2, CDCA5, ASPM, STAG2, CDCA3, ZW10, CDK1, CDC6, BRCC3, KIF11, RAN, NUP88, KIF15, CCNF, TPX2, PBK, CDK2, RBBP8, EML4, DCLRE1A, RCC2, TIMELESS, MCMBP, KLHL13, BUB1B, HAUS8, NEK4, NUP43, PPP5C, HAUS3, SNX18, HAUS6, HAUS5, NEK2, HAUS2, HAUS1, ANLN, ENSA, CEP55, CCNG1, SP…
GOTERM_BP_DIRECT	GO:0000082~G1/S transition of mitotic cell cycle	56	1.86729	2.11976e-19	3.98444e-16	3.54446	DBF4, IQGAP3, PKMYT1, MCM10, CDT1, PRIM1, CCNE2, CCNE1, CDC45, MCM8, EIF4EBP1, MCM7, CDKN2C, CDKN2D, ORC4, RANBP1, ORC6, ORC1, CDCA5, CUL1, CDC7, CDK1, CDC6, CCNH, POLE, SKP2, RB1, MCM2, PIM2, MCM3, MCM4, CDK2, MCM5, RBBP8, MCM6, RRM2, PPP6C, CACUL1, POLA1, POLA2, RPA3, RPA1, TYMS, RPA2, POLE2, FBXO5, USP37, CDKN3, CDC25A, MNAT1, CDKN1A, CDKN1B, DHFR, GSPT1, PCNA, DHFRP1
GOTERM_BP_DIRECT	GO:0007062~sister chromatid cohesion	54	1.8006	1.4416e-17	1.62584e-14	3.38469	KIF22, XPO1, KNTC1, RANGAP1, AURKB, KIF2C, CDCA8, NDE1, DDX11, SEH1L, INCENP, CDCA5, STAG2, ZW10, KIF2A, DSN1, NUP85, PPP1CC, MAD2L1, RCC2, ZWINT, MCMBP, BUB1B, NUP107, NUP43, SPC24, SPC25, CENPA, BUB1, CLASP1, SKA2, SKA1, ZWILCH, BUB3, ERCC6L, CENPO, CENPN, CENPM, CENPL, PDS5B, PDS5A, CENPQ, KIF18A, NUF2, CENPF, NDC80, SPDL1, BIRC5, CDC20, CENPK, MIS12, CENPI, PLK1, SMC1A
GOTERM_BP_DIRECT	GO:0000086~G2/M transition of mitotic cell cycle	59	1.96732	4.03573e-14	3.79806e-11	2.78031	CEP72, CEP76, BORA, CEP78, PKMYT1, AURKA, CEP70, PRKAR2B, NDE1, CDKN2B, PRKACA, MASTL, CDK5RAP2, TUBG1, CUL1, CDK1, HSP90AA1, CCNH, TPX2, SKP2, CEP152, CDK2, FGFR1OP, TUBA4A, HAUS8, MELK, HAUS3, HAUS6, HAUS5, NEK2, FOXM1, PPP1R12B, HAUS2, HAUS1, ENSA, HMMR, CLASP1, TUBB4B, CCP110, CEP192, PCNT, ARPP19, TPD52L1, BIRC5, CDC25C, CENPJ, CDC25A, CDC25B, CCNB1, MNAT1, PLK4, YWHAG, CDKN1A, CCNB2, PLK1, …
GOTERM_BP_DIRECT	GO:0006281~DNA repair	81	2.7009	1.12798e-12	9.08674e-10	2.22525	KIF22, CLSPN, XRCC3, XRCC2, INTS3, PTTG1, NONO, FANCL, DDX11, FANCI, FANCG, FANCA, INO80C, RDM1, FANCC, CDK1, UBE2A, BRCC3, GEN1, LIG1, POLE, RAD9B, CDK9, TOPBP1, EEPD1, CDK2, RBBP8, RFC5, USP28, PNKP, UHRF1, RFWD3, NABP2, RPAIN, FANCD2, DDB2, UCHL5, UBE2W, RAD18, PSME4, DMC1, UBE2T, RAD17, PPP5C, APEX2, BLM, TICRR, FOXM1, POLA1, RRM2B, RPA3, RPA1, CHD1L, POLE2, POLQ, FEN1, RECQL4, EXO1, MSH6, PD…
GOTERM_BP_DIRECT	GO:0006334~nucleosome assembly	51	1.70057	3.21102e-12	2.26334e-09	2.76685	HIST4H4, HMGB2, HIST1H4K, RSF1, HP1BP3, H1FX, NAP1L4, TSPYL1, HIST1H2BO, HIST1H2BM, HIST1H2BN, HIST1H2BK, CENPA, HIST1H2BL, HIST1H2BJ, HIST1H4E, H2AFY, H2AFX, HIST1H4D, HIST1H4I, HIST3H2BB, ASF1B, HIST1H4H, H1F0, HIST1H3J, HIST1H1E, HIST1H2BC, HIST1H2BD, HIST1H1D, HIST1H2BE, HIST1H1C, HIST1H1B, HIST1H2BF, NASP, HIST1H2BG, ANP32E, HIST1H2BH, MCM2, HIST2H3D, TSPY26P, HIST2H2BC, HIST2H2BE, HIST2H2BF…
GOTERM_BP_DIRECT	GO:0006099~tricarboxylic acid cycle	22	0.733578	1.09479e-11	6.85947e-09	4.89764	DLST, ACO2, ACO1, SUCLG1, CS, IDH3B, DLAT, OGDH, IDH3A, PDHB, SDHA, SDHB, NNT, SDHD, DLD, IDH2, IDH1, PDHA1, DHTKD1, SUCLA2, MDH1, FH
GOTERM_BP_DIRECT	GO:0006270~DNA replication initiation	23	0.766922	1.83784e-11	1.03636e-08	4.64023	CDC7, CDC6, GINS4, POLE, POLA1, TOPBP1, POLA2, MCM2, MCM10, MCM3, MCM4, MCM5, MCM6, CCNE2, PRIM1, CCNE1, CDC45, MCM7, POLE2, ORC4, ORC6, LRWD1, ORC1
GOTERM_BP_DIRECT	GO:0000722~telomere maintenance via recombination	22	0.733578	2.04714e-10	1.04944e-07	4.43849	XRCC3, LIG1, POLE, POLA1, BRCA2, POLA2, RPA3, RFC5, POLD3, RPA1, PRIM1, RPA2, DNA2, RFC3, RFC4, RFC1, POLE2, RFC2, POLD1, POLD2, PCNA, FEN1
GOTERM_BP_DIRECT	GO:0006695~cholesterol biosynthetic process	24	0.800267	3.05441e-10	1.43532e-07	4.07746	TM7SF2, EBP, ACAA2, MSMO1, MVD, CYP51A1, HMGCR, HMGCS1, FDPS, LSS, ACLY, PMVK, FDFT1, G6PD, HMGCS2, SQLE, DHCR7, INSIG1, MVK, IDI1, LBR, HSD17B7, NSDHL, DHCR24
GOTERM_BP_DIRECT	GO:0000070~mitotic sister chromatid segregation	19	0.633545	3.97544e-10	1.72443e-07	4.90654	KIFC1, NEK2, DSN1, NUSAP1, KIF18B, NDC80, ESPL1, KNSTRN, MIS12, SMC4, ZNF207, MAD2L1, PLK1, CENPA, SPAG5, ZWINT, SMC1A, BUB3, ZW10
GOTERM_BP_DIRECT	GO:1901796~regulation of signal transduction by p53 class mediator	46	1.53384	1.0394e-08	4.18653e-06	2.39496	BLM, STK11, NUAK1, TP63, AURKA, AURKB, RPA3, RPA1, RPA2, TAF9, RHNO1, ATRIP, CHD4, EXO1, RBBP4, MTA2, L3MBTL1, TPX2, BRIP1, RAD9B, TOPBP1, MAPK11, ATR, TRIM24, MBD3, RBBP7, RMI1, TP73, CDK2, BRCA1, RBBP8, RFC5, DNA2, RFC3, RFC4, HDAC2, HIPK1, HDAC1, RFC2, TOP3A, PPP1R13B, MDM4, ZNF385A, RAD17, BARD1, TP53INP1
GOTERM_BP_DIRECT	GO:0006635~fatty acid beta-oxidation	24	0.800267	1.53539e-08	5.77203e-06	3.52144	ECI1, ACAA2, ECI2, CPT2, ECH1, ACADM, ACADS, ECHS1, ECHDC2, DECR1, ACADL, ACAT2, ADIPOQ, ACAT1, HADHA, HADHB, ACADVL, ABCD2, ABCD3, HSD17B4, HADH, SLC27A2, ACAD10, ACAA1
GOTERM_BP_DIRECT	GO:0006335~DNA replication-dependent nucleosome assembly	20	0.666889	1.71465e-08	6.04306e-06	4.03499	HIST1H3J, HIST4H4, RBBP4, HIST1H4K, NASP, HAT1, HIST1H3A, HIST1H3B, HIST1H4E, HIST1H3C, HIST1H3D, HIST1H4D, HIST1H3E, ASF1B, HIST1H4I, CHAF1A, CHAF1B, HIST1H3G, HIST1H3H, HIST1H4H
GOTERM_BP_DIRECT	GO:0006271~DNA strand elongation involved in DNA replication	13	0.433478	5.33625e-08	1.77005e-05	5.59518	GINS1, GINS2, GINS3, GINS4, POLA1, POLA2, PRIM1, POLD3, RFC3, RFC4, POLD1, POLD2, PCNA
GOTERM_BP_DIRECT	GO:0045814~negative regulation of gene expression, epigenetic	25	0.833611	6.4119e-08	2.00869e-05	3.22799	HIST4H4, HIST1H4K, EZH2, HIST1H4E, H2AFY, HIST1H4D, HIST1H4I, DNMT3B, HIST1H4H, HIST1H3J, RBBP4, CREBZF, RBBP7, HIST2H3D, SUZ12, MTF2, HIST1H3A, HIST1H3B, HIST1H3C, H3F3A, DNMT1, HIST1H3D, HIST1H3E, HIST1H3G, HIST1H3H
GOTERM_BP_DIRECT	GO:0000731~DNA synthesis involved in DNA repair	20	0.666889	1.25111e-07	3.71309e-05	3.68913	EXO1, XRCC3, XRCC2, RAD51AP1, BLM, POLE, POLA1, BRIP1, BRCA2, RMI1, BRCA1, RBBP8, POLD3, DNA2, RFC3, CDKN2D, POLD1, TOP3A, PALB2, BARD1
GOTERM_BP_DIRECT	GO:0055114~oxidation-reduction process	140	4.66822	1.4447e-07	4.07326e-05	1.52675	HCCS, MRPS36, LDHB, SC5D, ALDH1L1, VKORC1L1, HMGCR, PGD, LDHD, OSGIN2, HIBADH, BBOX1, FDFT1, PECR, AGPS, PLOD2, CPOX, AKR7A2, ASPH, NQO2, ALDH6A1, PCBD2, PCBD1, QDPR, CYP1A2, DHRS7B, CDO1, ALDH16A1, TECR, POR, SCCPDH, KDM2B, NNT, AKR1B15, ASPHD1, ME1, HSD17B11, HSD17B10, ME3, CYP51A1, HSD17B12, RRM2B, CHCHD4, FAM213A, GPD2, MSMO1, MAOA, SCD, MAOB, FOXRED2, DHFR, FOXRED1, DCXR, TM7SF2, UQCRC1, KCN…
GOTERM_BP_DIRECT	GO:0036297~interstrand cross-link repair	24	0.800267	2.01846e-07	5.41989e-05	3.16211	XRCC3, RAD51AP1, USP1, EME1, ATR, EXO5, RPA3, RPA1, FANCL, DCLRE1C, FANCM, RPA2, DCLRE1A, DCLRE1B, FANCD2, FANCI, FANCE, RNF168, FANCG, FANCA, ATRIP, UBE2T, FANCB, FANCC
GOTERM_BP_DIRECT	GO:0009083~branched-chain amino acid catabolic process	14	0.466822	3.0835e-07	7.24467e-05	4.75704	HSD17B10, ALDH6A1, ACADSB, BCKDK, BCAT2, BCKDHB, ACAT1, HIBADH, MCCC2, DBT, IVD, MCCC1, DLD, ACAD8
GOTERM_BP_DIRECT	GO:0007059~chromosome segregation	29	0.966989	3.07001e-07	7.52657e-05	2.75328	NEK2, SPC25, NDE1, OIP5, HJURP, INCENP, MIS18A, CDCA2, SKA3, SKA2, SKA1, CDK5RAP2, TOP2A, CEP85, CENPN, KIF11, DSN1, SLC25A5, NUF2, CENPF, NDC80, KNSTRN, ESCO2, BRCA1, SRPK1, MIS12, PHF13, SPAG5, CENPW
GOTERM_BP_DIRECT	GO:0034080~CENP-A containing nucleosome assembly	22	0.733578	2.94198e-07	7.54054e-05	3.30306	CENPO, CENPN, CENPM, HIST4H4, CENPL, RBBP4, HIST1H4K, RSF1, CENPQ, RBBP7, CENPK, CENPI, OIP5, HJURP, CENPA, MIS18A, HIST1H4E, CENPW, HIST1H4D, MIS18BP1, HIST1H4I, HIST1H4H
GOTERM_BP_DIRECT	GO:0051726~regulation of cell cycle	42	1.40047	8.35917e-07	0.000188532	2.1867	CDK19, E2F2, FIGNL1, LIN9, FOXM1, PRR11, KIAA0101, BAP1, PKMYT1, TXLNG, CCNG1, MYBL2, CCNE2, CCNE1, TARDBP, CDK12, MASTL, USP16, CDK15, CABLES1, RBBP4, PHACTR4, DTL, CCNF, RBL1, L3MBTL1, SKP2, CENPF, RB1, ARNTL, INHA, CDC25C, MECOM, CDC25A, CDKL4, DOT1L, CCNB1, CCNB2, TRIM36, PLK1, GAS2L1, LIN54
GOTERM_BP_DIRECT	GO:0000083~regulation of transcription involved in G1/S transition of mitotic cell cycle	15	0.500167	8.96359e-07	0.000194388	4.21042	CDC6, CDK1, POLA1, RB1, CDT1, CCNE1, TYMS, CDC45, DHFR, RRM2, PCNA, NPAT, FBXO5, DHFRP1, ORC1
GOTERM_BP_DIRECT	GO:0035338~long-chain fatty-acyl-CoA biosynthetic process	21	0.700233	9.4233e-07	0.000196788	3.22799	SCD, HSD17B12, ACACA, ACOT2, ACOT1, ACLY, TECR, ACSF3, ACOT4, ACSF2, ACSBG1, ACOT7, ACSL1, ELOVL5, ELOVL3, FASN, SLC25A1, ELOVL6, ACSL4, ACSL3, ACSL5
GOTERM_BP_DIRECT	GO:0055088~lipid homeostasis	20	0.666889	1.13461e-06	0.000228476	3.31076	CEBPA, GCDH, ACADSB, ACADM, ACADS, PPARG, ACACA, PNPLA2, ACADL, PNPLA3, ACADVL, IVD, PKP2, COL4A3BP, ACAD8, ACAD9, ACAD10, NR1H3, ABCA12, ETFA
GOTERM_BP_DIRECT	GO:0033539~fatty acid beta-oxidation using acyl-CoA dehydrogenase	13	0.433478	1.37606e-06	0.000267536	4.66265	ACADVL, GCDH, ACADSB, ACADM, IVD, ACADS, ETFDH, ACAD8, ACAD9, ACADL, ACAD10, ETFB, ETFA
GOTERM_BP_DIRECT	GO:0006297~nucleotide-excision repair, DNA gap filling	15	0.500167	1.84389e-06	0.000335353	4.03499	LIG1, POLE, XRCC1, RPA3, RFC5, RPA1, POLD3, RPA2, RFC3, RFC4, RFC1, RFC2, POLD1, POLD2, PCNA
GOTERM_BP_DIRECT	GO:0032200~telomere organization	16	0.533511	1.83414e-06	0.000344698	3.82577	HIST1H3J, HIST4H4, HIST1H4K, DOT1L, HIST1H3A, HIST1H3B, HIST1H4E, H3F3A, HIST1H3C, HIST1H3D, HIST1H4D, HIST1H3E, HIST1H4I, HIST1H3G, HIST1H3H, HIST1H4H
GOTERM_BP_DIRECT	GO:0031047~gene silencing by RNA	38	1.26709	2.26603e-06	0.000387142	2.21015	NCBP1, HIST4H4, HIST1H4K, DICER1, ERI1, NUP188, NDC1, POM121, SEH1L, NUP210, TDRKH, HIST1H4E, AGO2, PIWIL2, HIST1H4D, HIST1H4I, HIST1H4H, HIST1H3J, NUP88, RAN, HENMT1, FMR1, NUP85, EXD1, NUP155, HIST2H3D, TARBP2, NUP205, HIST1H3A, HIST1H3B, HIST1H3C, H3F3A, HIST1H3D, NUP107, HIST1H3E, HIST1H3G, NUP43, HIST1H3H
GOTERM_BP_DIRECT	GO:0000183~chromatin silencing at rDNA	19	0.633545	2.23134e-06	0.000393127	3.31523	HIST1H3J, HIST4H4, BEND3, HIST1H4K, SUV39H1, MBD2, HIST2H3D, HIST1H3A, HIST1H3B, HIST1H4E, H3F3A, HIST1H3C, HIST1H3D, HIST1H4D, HIST1H3E, HIST1H4I, HIST1H3G, HIST1H3H, HIST1H4H
GOTERM_BP_DIRECT	GO:0006298~mismatch repair	18	0.6002	4.39306e-06	0.000707536	3.32022	EXO1, MSH6, MSH2, MSH5, LIG1, MLH1, RNASEH2A, TP73, RPA3, POLD3, RPA1, RPA2, POLD1, POLD2, TDG, PCNA, SETD2, PMS1
GOTERM_BP_DIRECT	GO:0008299~isoprenoid biosynthetic process	11	0.366789	4.27297e-06	0.000708435	5.07255	COQ2, HMGCS2, MVD, HMGCR, FDPS, HMGCS1, MVK, IDI1, PDSS1, PDSS2, FDFT1
GOTERM_BP_DIRECT	GO:0008152~metabolic process	50	1.66722	4.69335e-06	0.000734892	1.92142	ARSD, CNDP2, ECHDC1, ECHDC2, ECHDC3, ACSS2, ACSF3, ACSF2, FAHD1, DIP2A, INSIG1, SUCLA2, AGPAT3, AGPAT2, ACSM2B, ACAA2, ACO2, ACO1, SUCLG1, ACSM2A, ACAA1, ECH1, BCAT2, TKTL1, ACAT1, ACSBG1, HADHB, MUT, ACSL1, OXCT1, FASN, ACSL4, ACSL3, PDHX, ENOSF1, ECI1, ECI2, DLST, BCKDHB, EPHX2, TKT, ISOC1, ISOC2, MAN1C1, OXSM, DBT, CENPV, ACAD10, ACSM5, LIPE
GOTERM_BP_DIRECT	GO:0042769~DNA damage response, detection of DNA damage	18	0.6002	7.12525e-06	0.00108534	3.22799	DTL, USP1, MRPS11, RPA3, RFC5, POLD3, RPA1, RPA2, PNKP, RFC3, RFC4, RFC1, RFC2, POLD1, POLD2, PCNA, RAD18, PARP1
GOTERM_BP_DIRECT	GO:0006629~lipid metabolic process	47	1.56719	7.93853e-06	0.00114718	1.93268	HSD17B10, PPARA, CHKA, SC5D, LDLR, ATP5B, PPARG, ABHD5, HMGCS1, APOC1, TTPA, ABHD3, ACAT2, ASAH1, FAR2, PLIN1, PLA1A, MGLL, ACAD8, ACSL4, THRSP, SREBF1, LPL, LIPA, GDE1, FADS1, FADS2, ALDH3B2, ACLY, GDPD5, LPIN2, TECR, SREBF2, MGST3, CEL, PNPLA8, G6PD, CD36, NAA40, LIPG, PLA2G6, LRP8, ATP5A1, AACS, APOL4, PC, PLCXD1
GOTERM_BP_DIRECT	GO:0000724~double-strand break repair via homologous recombination	28	0.933645	7.84568e-06	0.00116358	2.4428	XRCC3, XRCC2, BLM, HUS1B, XRCC1, RPA3, RPA1, MCM9, RPA2, MCM8, H2AFX, PALB2, POLQ, FEN1, MMS22L, RAD51AP1, GEN1, TONSL, BRCA2, EXD2, RAD54L, BRCA1, RBBP8, NABP2, SFPQ, RNF138, RAD54B, PARP1
GOTERM_BP_DIRECT	GO:0016310~phosphorylation	34	1.13371	9.98433e-06	0.00140656	2.19503	PHKA2, COASY, CHKA, SEPHS2, BCKDK, SEPHS1, CKMT1B, DCK, PPIP5K1, PMVK, TK1, EPHB2, CKB, N4BP2, CKMT2, ETNK2, UCK1, ITPK1, NADK2, PDXK, LIMK2, PIK3CB, PI4KA, AK3, FN3KRP, NADK, CKMT1A, PANK3, PANK1, MVK, TNK2, MTOR, PGK1, PRPS2
GOTERM_BP_DIRECT	GO:0006094~gluconeogenesis	20	0.666889	1.06131e-05	0.00145863	2.93454	GPD2, ALDOA, RBP4, GPD1, ALDOC, PFKFB1, PGAM1, FBP2, SLC25A11, GPI, TPI1, SLC25A13, GOT1, SLC25A10, PGM1, ENO3, SLC25A1, PGK1, PC, MDH1
GOTERM_BP_DIRECT	GO:0034501~protein localization to kinetochore	9	0.3001	1.09674e-05	0.00147142	5.81038	CDK1, MTBP, TTK, BUB1B, SPDL1, AURKB, CHAMP1, MIS12, ZW10
GOTERM_BP_DIRECT	GO:0006261~DNA-dependent DNA replication	12	0.400133	1.32348e-05	0.00173411	4.30399	POLD3, RPA1, PNKP, TFAM, RPAIN, BAZ1A, POLE2, RFC1, POLG, POLD2, MCMBP, POLQ
GOTERM_BP_DIRECT	GO:0010212~response to ionizing radiation	21	0.700233	1.73243e-05	0.00221782	2.76685	XRCC3, BRCC3, XRCC2, STK11, TICRR, INIP, TOPBP1, INTS3, RAD54L, BRAT1, BRCA1, DCLRE1C, USP28, PAXIP1, RFWD3, NABP2, RRM1, RNF168, H2AFX, DMC1, DNMT3B
GOTERM_BP_DIRECT	GO:0051290~protein heterotetramerization	19	0.633545	2.04897e-05	0.00256432	2.92056	HIST1H3J, HIST4H4, HIST1H4K, PDSS1, PDSS2, RRM2, RRM1, HIST1H3A, HIST1H3B, HIST1H4E, HIST1H3C, HIST1H3D, HIST1H4D, HIST1H3E, HIST1H4I, INSR, HIST1H3G, HIST1H3H, HIST1H4H
GOTERM_BP_DIRECT	GO:0045815~positive regulation of gene expression, epigenetic	24	0.800267	2.6624e-05	0.00325848	2.49909	TAF1B, HIST1H3J, HIST4H4, KAT2B, HIST1H4K, MYO1C, DEK, WBP2, HIST2H3D, BAZ1B, HIST1H3A, SLC50A1, HIST1H3B, HIST1H4E, H2AFY, H3F3A, HIST1H3C, HIST1H3D, HIST1H4D, HIST1H3E, HIST1H4I, HIST1H3G, HIST1H3H, HIST1H4H
GOTERM_BP_DIRECT	GO:0006974~cellular response to DNA damage stimulus	56	1.86729	3.02744e-05	0.00362575	1.73815	XRCC3, MICA, NUAK1, FOXO1, TP63, INTS3, MCM10, FANCL, MCM9, MCM8, MCM7, ASH2L, DDX11, WDR76, H2AFX, MASTL, FANCG, USP16, TOP2A, DDX39A, LYN, DTL, FMR1, TOPBP1, TOPORS, USP28, NABP2, BAZ1B, TIMELESS, RAD18, PSME4, NEK4, RAD17, UBE2T, BLM, CCDC13, STK11, KIAA0101, ATF2, CHD1L, TAF9, RNF168, POLQ, FBXO45, INIP, CBL, SUV39H1, ATAD5, ATR, BRAT1, TP73, BRCA1, CDKN1A, PARP1, ZNF385A, BARD1
GOTERM_BP_DIRECT	GO:0000281~mitotic cytokinesis	15	0.500167	3.38045e-05	0.00396352	3.3393	STAMBP, KIF23, CKAP2, SNX18, KIF4A, NUSAP1, ANLN, CEP55, RACGAP1, PLK1, CENPA, ANK3, STMN1, MYH10, KIF20A
GOTERM_BP_DIRECT	GO:0060968~regulation of gene silencing	9	0.3001	3.47151e-05	0.00398717	5.28216	HIST1H3J, HIST1H3A, HIST1H3B, HIST1H3C, HIST1H3D, HIST1H3E, HIST1H3G, HIST1H3H, CDK2
GOTERM_BP_DIRECT	GO:0046487~glyoxylate metabolic process	14	0.466822	4.04477e-05	0.0045514	3.4763	DLST, BCKDHB, NDUFAB1, DLAT, OGDH, DDO, AGXT, PDHB, DBT, DLD, GCSH, PDHA1, DHTKD1, PDHX
GOTERM_BP_DIRECT	GO:0000732~strand displacement	14	0.466822	4.04477e-05	0.0045514	3.4763	EXO1, DNA2, XRCC3, XRCC2, RAD51AP1, BLM, TOP3A, BRIP1, BRCA2, PALB2, RMI1, BRCA1, RBBP8, BARD1
GOTERM_BP_DIRECT	GO:0006633~fatty acid biosynthetic process	21	0.700233	4.83134e-05	0.00522564	2.60722	ACSM2B, LPL, SC5D, MSMO1, HSD17B12, ACSM2A, ACACA, NDUFAB1, ACLY, ACACB, ACSF3, BRCA1, OXSM, PECR, MLYCD, FASN, MGLL, ABCD3, ACSL3, PCCB, ACSM5
GOTERM_BP_DIRECT	GO:0006768~biotin metabolic process	10	0.333444	4.80289e-05	0.00529654	4.61141	MCCC2, BTD, MCCC1, ACACA, HLCS, SLC5A6, ACACB, PCCB, PCCA, PC
GOTERM_BP_DIRECT	GO:0007005~mitochondrion organization	27	0.9003	5.44073e-05	0.00566558	2.26378	CAV2, ATP5B, CHCHD2, HCFC1, TMEM11, PRDX3, MTFR2, MTFR1, TFAM, ALAS1, LONP1, FANCG, DNAJA3, CEBPA, ESRRA, OPA1, PHB, GABPA, CYCS, CLUH, PPARGC1B, CHCHD10, SLC25A33, RHOT1, RAB38, TFB1M, PARP1
GOTERM_BP_DIRECT	GO:0007049~cell cycle	57	1.90063	5.38474e-05	0.00571293	1.69581	E2F2, DBF4B, DTYMK, JAG2, TP63, AURKA, AURKB, DDX12P, RCBTB1, CASP8AP2, SUPT5H, USP16, CABLES1, RBBP4, RBL1, PKN2, MCM2, PRKCE, PRKCD, ESCO2, UHRF1, PPP1CA, RIF1, RBM38, LIN54, RAD17, CKS1B, APEX2, GNAI1, LIN9, FOXM1, CTCFL, HCFC1, TXLNG, CDC73, CYLD, PRR5, HJURP, ING1, PARD6B, DIXDC1, GMNN, NASP, SUV39H1, CDC20, ATR, CDKN3, TET2, AVPI1, BRCA1, SUV39H2, RASSF4, MNAT1, RPS6KA1, CHTF18, CHAF1A, CHA…
GOTERM_BP_DIRECT	GO:0007076~mitotic chromosome condensation	10	0.333444	0.000103527	0.0103712	4.30399	NCAPH, NCAPG, PHF13, NUSAP1, TTN, CDCA5, SMC2, NCAPD3, SMC4, NCAPD2
GOTERM_BP_DIRECT	GO:0006103~2-oxoglutarate metabolic process	11	0.366789	0.000102539	0.0104585	3.94532	MRPS36, D2HGDH, GOT1, L2HGDH, STAT5A, DLD, IDH2, IDH1, IDH3B, OGDH, GPT2
GOTERM_BP_DIRECT	GO:0032869~cellular response to insulin stimulus	26	0.866956	0.000153772	0.0150986	2.17994	MYO5A, GCLC, CPEB2, PPARG, GPLD1, FOXO1, PRKDC, PDE3B, GOT1, INPP5K, SORBS1, SLC2A4, PCSK9, TBC1D4, INSR, KAT2B, LPIN1, IRS1, ADIPOQ, APRT, YWHAG, SP1, SLC25A33, UCP2, HDAC9, PARP1
GOTERM_BP_DIRECT	GO:0007051~spindle organization	10	0.333444	0.000204085	0.0196484	4.03499	CEP72, KIF11, SPAG5, TTK, AURKA, RANBP1, AURKB, KNSTRN, ASPM, AUNIP
GOTERM_BP_DIRECT	GO:0006091~generation of precursor metabolites and energy	20	0.666889	0.000220939	0.0208975	2.43622	PHKA2, CEBPA, DLST, FECH, ACO2, SLC25A4, PHKB, ATP5B, PHKG2, COX8A, PHKA1, AQP7, OGDH, ADIPOQ, GBE1, GIPR, AVPR1A, ATPIF1, DHTKD1, COX17
GOTERM_BP_DIRECT	GO:0006139~nucleobase-containing compound metabolic process	19	0.633545	0.000225909	0.0210102	2.50334	METTL4, OAS3, UPP1, CTPS1, BRIP1, TPMT, PRPSAP1, PNP, AK9, DDX12P, TK1, PRPSAP2, SLC29A1, TYMS, SLC29A2, DDX11, DDX11L2, FPGS, PRPS2
GOTERM_BP_DIRECT	GO:0007052~mitotic spindle organization	14	0.466822	0.000253295	0.0231461	3.01279	STIL, KIF11, RAN, PCNT, TTK, NDC80, AURKA, CCNB1, SPC25, WDR62, CLASP1, STMN1, SMC1A, KIF2A
GOTERM_BP_DIRECT	GO:0007094~mitotic spindle assembly checkpoint	11	0.366789	0.000321249	0.0287999	3.55079	MNAT1, MAD2L1, PSMG2, PLK1, BUB1, CENPF, TTK, BUB1B, BUB3, ZW10, ZNF207
GOTERM_BP_DIRECT	GO:0006303~double-strand break repair via nonhomologous end joining	22	0.733578	0.000336952	0.0297145	2.25447	HIST4H4, BRCC3, HIST1H4K, POLA1, PRKDC, MLH1, UBE2V2, WHSC1, BRCA1, DCLRE1C, DCLRE1A, PAXIP1, DCLRE1B, RIF1, MDC1, HIST1H4E, H2AFX, RNF168, HIST1H4D, HIST1H4I, BARD1, HIST1H4H
GOTERM_BP_DIRECT	GO:0006284~base-excision repair	15	0.500167	0.000404042	0.0349806	2.76685	RECQL4, HMGB1, APEX2, LIG1, NEIL3, NEIL1, XRCC1, RPA3, RPA1, DNA2, RPA2, TDG, POLQ, PARP2, FEN1
GOTERM_BP_DIRECT	GO:0061732~mitochondrial acetyl-CoA biosynthetic process from pyruvate	6	0.200067	0.000463662	0.0394351	6.45598	DLD, MPC1, MPC2, PDHA1, PDHX, PDHB
GOTERM_BP_DIRECT	GO:0006631~fatty acid metabolic process	19	0.633545	0.000524748	0.0438552	2.35892	ACSM2B, SGPL1, PPARA, ACADSB, MSMO1, STAT5A, ABHD5, ACSM2A, LYPLA1, ACSF3, HADHA, ACSF2, PRKAR2B, PNPLA8, FASN, HADH, AACS, GPAM, ACSM5
GOTERM_BP_DIRECT	GO:0007093~mitotic cell cycle checkpoint	14	0.466822	0.000542414	0.0446373	2.82449	KNTC1, TTK, INTS3, RB1, NABP2, MAD2L1, CDKN2B, ZWINT, BUB1, BUB1B, ZWILCH, SMC1A, RAD17, ZW10
GOTERM_BP_DIRECT	GO:0007077~mitotic nuclear envelope disassembly	17	0.566856	0.000567367	0.0459728	2.49436	CDK1, NUP88, NUP85, NUP188, NUP155, LPIN1, NDC1, CCNB1, VRK1, POM121, CCNB2, SEH1L, PLK1, NUP210, NUP205, NUP107, NUP43
Cellular Component
GOTERM_CC_DIRECT	GO:0005739~mitochondrion	392	13.071	9.1499e-45	8.7656e-42	1.96603	HCCS, FASTKD3, LDHB, MRPL42, FASTKD1, XRCC3, TARS2, AURKAIP1, PNKD, LDHD, TRMT2B, IARS2, OGDH, FAM210A, BBOX1, HIBADH, GOT1, AGPS, PGAM5, COL4A3BP, MRPL37, MRPL39, PDHA1, MRPL32, GPT2, MRPL34, MRPL35, ACSM2B, ACAA2, OPA3, OPA1, GTPBP3, PCBD2, POLG, LIG1, SUCLG1, RPUSD1, ACSM2A, RAP1GDS1, TBRG4, BCL2L11, PPARGC1B, MARK2, PNKP, LETM1, NNT, DLD, MRPL49, ATPIF1, FASTKD5, MPST, MDH1, SIVA1, HSD17B10, …
GOTERM_CC_DIRECT	GO:0005654~nucleoplasm	631	21.0403	2.79853e-32	1.34049e-29	1.51301	XRCC3, DBF4B, XRCC2, AURKAIP1, SYNCRIP, RORC, INTS3, REST, XRCC1, ACBD5, HIST1H2BO, CDCA8, HIST1H2BM, HIST1H2BN, HIST1H2BK, HIST1H2BL, INTS7, INCENP, HIST1H2BJ, CDCA2, LSM4, LSM3, CCNA2, CDCA5, CUL1, STAG2, MAP2K6, H1F0, OPA1, MAGI1, PCBD1, RREB1, RCOR1, LIG1, ZHX1, SKP2, RXRG, MED14, MECOM, PTPDC1, TOX2, NCAPD3, NCAPD2, CTDSPL2, PPP1CA, SPAG5, KIF4A, RHPN2, HMGCS1, MYEF2, MYBL2, MTIF2, FOXH1, RP…
GOTERM_CC_DIRECT	GO:0005759~mitochondrial matrix	129	4.30143	3.56903e-27	1.13971e-24	2.63344	GRPEL2, GRPEL1, PDP2, TARS2, BTD, DTYMK, NDUFAB1, BPHL, IARS2, OGDH, AGXT, PDHB, HIBADH, PDHA1, HADH, GPT2, ACSM2B, ALDH6A1, FECH, NUDT13, SUCLG1, ACSM2A, AKR1B15, CLPP, DLD, TFB1M, PCCB, PCCA, COASY, HSD17B10, ACADSB, ME3, PDSS1, ACAT1, PDSS2, GFM2, MUT, IVD, GFM1, IDH2, GCSH, HSPE1, DNAJA3, FH, GCDH, AK3, IDH3B, DLAT, CPS1, MMAB, IDH3A, PPIF, TST, HMGCS2, MLYCD, ALDH2, HSPD1, FPGS, ACAD10, PC, …
GOTERM_CC_DIRECT	GO:0005743~mitochondrial inner membrane	150	5.00167	1.01441e-23	2.42951e-21	2.27056	HCCS, MRPS36, MRPL42, AURKAIP1, LDHD, NDUFAB1, CNP, COX5A, FAHD1, PRKAR2B, SLC25A20, UQCR10, GHITM, SLC25A23, CPOX, ABCB10, MRPL37, MRPL39, MRPL32, HADH, MRPL34, MRPL35, ACAA2, MRPL51, FECH, OPA1, SUCLG1, TIMM8A, LETM1, NNT, SLC25A33, SLC25A35, MRPL49, SLC25A39, MRPL44, MRPS16, MRPS15, FGR, MRPS11, COX7B, CHCHD3, SFXN4, SFXN1, SFXN2, ACAT1, SFXN5, HADHA, HADHB, MTCH2, MRPL54, IDH2, GPD2, ATP5J2, …
GOTERM_CC_DIRECT	GO:0005829~cytosol	681	22.7076	3.09264e-22	5.92549e-20	1.37134	LDHB, PGD, PGAM1, RANGAP1, REST, OGDH, CITED1, FAH, CDCA8, PGP, BRPF3, INCENP, VPS4B, LSM4, LSM3, ZNF106, CDCA5, CUL1, STAG2, MAP2K6, CDCA3, PCBD1, PIK3CB, SKP2, ESPL1, SPIRE2, MECOM, BCL2L11, NCAPD2, JUP, PPP1CA, RCC2, EIF2S1, ZWINT, HSD17B11, KIF4A, GGCT, RHPN2, ARHGEF28, HMGCS1, UBA6, RUNDC3A, ARFGEF2, PPCDC, DAAM1, ACSBG1, RPS26, PPP1R3C, RAC3, TUBB4B, FH, GPD1, DHX9, SPHK2, MAP2K1, PCNT, DUS…
GOTERM_CC_DIRECT	GO:0000786~nucleosome	50	1.66722	3.05525e-17	4.87821e-15	3.55078	HIST1H2AC, HIST2H2AA3, HIST4H4, HIST1H4K, HIST1H2AG, HP1BP3, HIST1H2AE, H1FX, HIST1H2BO, HIST1H2BM, HIST1H2BN, H2AFV, HIST1H2BK, CENPA, HIST1H2BL, HIST1H2BJ, H2AFZ, HIST1H4E, H2AFY, H2AFX, HIST1H4D, HIST1H4I, HIST1H4H, H1F0, HIST1H3J, HIST1H1E, HIST1H2BC, HIST1H2BD, HIST1H1D, HIST1H1C, HIST1H2BE, HIST1H1B, HIST1H2BF, HIST1H2BG, HIST1H2BH, H2AFJ, HIST2H3D, HIST2H2BE, HIST1H3A, HIST1H3B, HIST1H2AI,…
GOTERM_CC_DIRECT	GO:0005634~nucleus	979	32.6442	4.30135e-14	5.88019e-12	1.20688	AURKAIP1, PPP2R5A, RORC, SYNCRIP, REST, ZNF776, ZNF772, VPS4B, ZNF396, ZNF107, PTBP3, PDHA1, STAG2, ZNF100, PCBD2, RREB1, PIK3CB, LIG1, ESPL1, MED14, EXD2, MECOM, PTPDC1, NCAPD2, JUP, PPP1CA, ZNF789, RCC2, ZWINT, ZNF519, CHCHD3, CHCHD2, MYBL1, FOXH1, ARIH2, NCAPG2, CASZ1, RECQL4, ZC3H14, DHX9, ESRRA, ZNF121, DUSP23, GGH, NDC80, ACACB, CAMK2N2, SFMBT1, SRSF2, SRSF7, PKP2, ZNF114, PARP1, ZNF117, PA…
GOTERM_CC_DIRECT	GO:0005737~cytoplasm	942	31.4105	3.59921e-13	4.31022e-11	1.20419	RBPMS2, TTI1, LDHB, PPP2R5A, PGAM1, ITSN2, VPS4B, ZNF396, KIF5B, PCBD1, RREB1, LRRC1, ESPL1, EXD2, MECOM, PTPDC1, NCAPD2, JUP, SSTR2, PPP1CA, EIF2AK1, SSTR3, KIAA1524, ZWINT, HSD17B11, HSD17B10, KIF4A, RALGPS1, CHCHD3, GSTCD, PDSS2, ACSBG1, TPGS2, ARIH2, FAM213A, RCCD1, CASZ1, OBSL1, FH, RECQL4, ZC3H14, DHX9, DUSP23, ACACA, EMILIN3, FNIP2, GART, SRSF3, EI24, CDC42BPG, SRSF7, MLYCD, RGS3, TSGA10, …
GOTERM_CC_DIRECT	GO:0005813~centrosome	121	4.03468	1.15229e-12	1.22656e-10	1.89608	STIL, CEP72, XRCC2, NIT2, CEP76, CEP78, AURKA, ITSN2, CEP70, HOOK3, AUNIP, HOOK2, PRKAR2B, PRKAR2A, DDX11, CCSAP, VPS4B, PRKACA, TUBG1, CEP85, DTL, ESPL1, TOPBP1, TXNDC9, DIS3L, CEP152, ELL2, MIB1, DCLRE1B, FGFR1OP, RAD18, MDH1, CEP97, GNAI1, CCDC13, NEK2, PKHD1, CCDC14, CCDC15, C10ORF90, OBSL1, CLASP1, NDRG2, ERCC6L, TBC1D31, CKAP2, DHX9, NIN, PCNT, BRCA2, CDC20, CEP85L, CAMK2N2, PLK4, POC1A, TR…
GOTERM_CC_DIRECT	GO:0000784~nuclear chromosome, telomeric region	53	1.76726	3.18937e-12	3.05539e-10	2.72153	XRCC3, HIST4H4, CBX3, CBX5, MCM7, ORC4, H2AFY, ORC1, CDK1, MCM2, PPP1CC, MCM3, MCM4, MCM5, MCM6, DCLRE1C, DCLRE1A, PPP1CA, DCLRE1B, NABP2, THOC1, HIST1H4K, PRKDC, HAT1, CDC73, RPA1, RPA2, HIST1H4E, HIST1H4D, HIST1H4I, FEN1, HIST1H4H, HIST1H3J, SMCHD1, MSH2, PIF1, ALYREF, HMBOX1, PPP1R10, BRCA2, ATR, DNA2, POLD1, HIST1H3A, PCNA, HIST1H3B, H3F3A, HIST1H3C, HIST1H3D, HIST1H3E, PARP1, HIST1H3G, HIST1…
GOTERM_CC_DIRECT	GO:0000777~condensed chromosome kinetochore	41	1.36712	5.39964e-12	4.31075e-10	3.14591	NEK2, KNTC1, RANGAP1, ZNF207, SPC24, SPC25, KIF2C, NDE1, NUDCD2, HJURP, SEH1L, INCENP, BUB1, CLASP1, LRWD1, ZWILCH, BUB3, SS18L1, ZW10, ERCC6L, CENPO, CENPN, CENPM, NUF2, NUP85, NDC80, BIRC5, KNSTRN, CENPK, PPP1CC, CHAMP1, MAD2L1, SPAG5, ZWINT, CENPV, CENPW, BUB1B, NUP107, SMC1A, GPATCH11, NUP43
GOTERM_CC_DIRECT	GO:0000775~chromosome, centromeric region	32	1.06702	5.14952e-12	4.48479e-10	3.74763	PPP2R5A, PKHD1, CBX3, KIF2C, CDCA8, OIP5, HJURP, CENPA, PPP2CA, MIS18A, INCENP, CDCA5, HELLS, STAG2, ZW10, CENPN, PDS5B, CENPL, MKI67, PDS5A, CENPQ, FMR1, NUF2, SUV39H1, CENPF, NDC80, BIRC5, MIS12, SUV39H2, CENPW, SMC1A, DSCC1
GOTERM_CC_DIRECT	GO:0000776~kinetochore	39	1.30043	8.48862e-12	6.25549e-10	3.21411	XPO1, KIF22, NEK2, TTK, RANGAP1, AURKB, ZNF207, CBX5, KIF2C, NDE1, SEH1L, INCENP, MTBP, BUB1, SKA3, CLASP1, LRWD1, ZWILCH, BUB3, SS18L1, ZW10, KAT2B, KIF18A, CENPF, NUP85, NDC80, KNSTRN, CENPI, MAD2L1, SPAG5, PLK1, ZWINT, CENPV, BUB1B, CENPW, NUP107, SMC1A, GPATCH11, NUP43
GOTERM_CC_DIRECT	GO:0000788~nuclear nucleosome	27	0.9003	2.10547e-11	1.44074e-09	4.0963	HIST1H2BO, HIST1H2BM, HIST1H2BN, HIST1H2BK, HIST1H2BL, CENPA, HIST1H2BJ, HIST3H2A, HIST3H2BB, HIST1H3J, HIST1H2BC, HIST1H2BD, HIST1H2BE, HIST1H2BF, HIST1H2BG, HIST1H2BH, HIST2H2BC, HIST2H2BE, HIST2H2BF, HIST1H3A, HIST1H3B, H3F3A, HIST1H3C, HIST1H3D, HIST1H3E, HIST1H3G, HIST1H3H
GOTERM_CC_DIRECT	GO:0000922~spindle pole	43	1.43381	1.48189e-09	9.46434e-08	2.63344	PRC1, NEK2, HAUS1, KNTC1, RANGAP1, CEP128, FBF1, AUNIP, NUDCD2, DDX11, PPP2CA, PLEKHG6, VPS4B, CDK5RAP2, ZW10, KIF2A, CKAP2, CEP85, CDC6, BRCC3, KIF11, NIN, DSN1, RMDN3, PSRC1, TPX2, CENPF, SPDL1, TOPBP1, CDC20, TOPORS, KNSTRN, TACC3, CDC25B, CCNB1, POC1A, MAD2L1, WDR62, SPAG5, PLK1, CKAP2L, HAUS8, CALM1
GOTERM_CC_DIRECT	GO:0016020~membrane	419	13.9713	2.34577e-08	1.40453e-06	1.27137	KIFC1, LDHB, PGF, PPP2R5A, PGAM1, SYNCRIP, STRN, RCE1, ACBD5, ZNF106, ROS1, STAG2, CDH23, OPA1, KIF5B, CDHR1, UGCG, LRRC1, MED14, LPCAT3, NCAPD3, MARK2, CCDC134, NCAPD2, NPC1, F5, RCC2, EIF2S1, ACAA1, ORAI1, KIF4A, CYP51A1, DAAM1, ARFGEF2, SLC29A1, RPS26, NCAPG2, LFNG, RECQL4, DHX9, MKI67, SPHK2, PHB, PCNT, ATP11B, NUF2, C16ORF89, NDC80, EI24, FAM151A, HSPA14, TNK2, PARP1, SLC20A1, LDLR, PMVK, GT…
GOTERM_CC_DIRECT	GO:0000228~nuclear chromosome	25	0.833611	1.35271e-07	7.62288e-06	3.1488	HIST4H4, HIST1H4K, BLM, FIGNL1, HIST1H4E, H2AFY, PBRM1, HIST1H4D, HIST1H4I, TOP2A, HIST1H4H, MSH6, HIST1H3J, EXOSC9, BIRC5, SMC2, NCAPD2, HIST1H3A, HIST1H3B, H3F3A, HIST1H3C, HIST1H3D, HIST1H3E, HIST1H3G, HIST1H3H
GOTERM_CC_DIRECT	GO:0043209~myelin sheath	49	1.63388	1.74101e-07	9.266e-06	2.15196	UQCRC2, LDHB, GFAP, UQCRC1, TSPAN2, ATP5B, PGAM1, CCT2, PRDX3, COX5A, UQCRFS1, CKB, PDHA1, SUCLA2, NDUFS1, HSP90AA1, ACO2, SLC25A4, SLC25A5, STXBP1, ATP6V1A, DLD, CNTN2, MDH1, TUFM, NAPG, NAPA, EZR, HSPA2, SYN2, NEFH, HSPA9, TUBB4B, DLST, IMMT, PHB, ATP5F1, NFASC, TKT, DLAT, IDH3A, SDHA, GPI, YWHAG, NDUFV2, PHGDH, HSPD1, ATP5A1, PMP2
GOTERM_CC_DIRECT	GO:0000785~chromatin	34	1.13371	2.39227e-07	1.2062e-05	2.55017	HMGN1, KIF22, HMGN3, HMGN2, POLA1, CBX3, HLCS, RPA2, MCM7, OIP5, MIS18A, MTBP, ASF1B, STAG2, UBE2A, PDS5B, PDS5A, RAN, FAM111A, L3MBTL1, PPP1R10, CENPF, RB1, MCM2, TP73, ESCO2, SUV39H2, HDAC1, PLK1, ARRB1, SFPQ, PARPBP, TMPO, DSCC1
GOTERM_CC_DIRECT	GO:0000790~nuclear chromatin	57	1.90063	4.13677e-07	1.98149e-05	1.97151	E2F1, HIST2H2AA3, DBF4B, EZH2, TP63, WBP2, DDX11, H2AFV, H2AFY, H2AFX, CDCA5, H1F0, UBE2A, RBBP4, HIST1H1D, HIST1H1B, MTA2, GABPA, ENC1, ARID1A, H2AFJ, MBD3, MBD2, MXD1, MBD1, NRIP1, KLHDC3, UHRF1, TIMELESS, MCMBP, RAD17, HIST1H2AC, HMGB2, HIST1H2AG, HIST1H2AE, HAT1, FOXH1, ASF1B, CHD4, NR1H3, MSH6, NACC2, RAD51AP1, CEBPB, NASP, EME1, SMAD2, HDAC2, SP1, HDAC1, HIST1H2AI, HIST1H2AK, CHAF1A, HIST1H…
GOTERM_CC_DIRECT	GO:0043234~protein complex	100	3.33444	6.90274e-07	3.14891e-05	1.62026	CEP76, UTRN, UBQLN1, ZNRF2, CDCA8, EIF4EBP1, CISD2, INCENP, POLG, MTA2, PPP1CC, PI4K2A, EPS8L2, PRPS2, PPP5C, CEP97, CAV2, RBP4, ORAI1, GPN3, HMGB2, HIST1H4K, NEK2, SNX4, RNF165, HIST1H4E, RNF168, SKIL, HIST1H4D, HIST1H4I, ASF1B, HIST1H4H, SREBF1, RILP, PARD6B, HIST1H3J, CCM2, EPB41, HTT, BRCA2, MALT1, CDC20, CPS1, BRCA1, PRPSAP2, CDKN1A, HDAC2, CDKN1B, HDAC1, TOMM40L, HIST1H3A, HIST1H3B, H3F3A, …
GOTERM_CC_DIRECT	GO:0005777~peroxisome	36	1.2004	1.51838e-06	6.61164e-05	2.31074	MYO5A, HACL1, ECH1, MVD, PMVK, AGXT, ACBD5, ACOT4, FAR2, PECR, PEX1, AGPS, PEX19, ABCD2, IDH2, ABCD3, IDH1, PEX13, CAT, HSD17B4, ACADM, EPHX2, TKT, CRAT, ISOC1, DDO, PEX11A, TRIM37, PNPLA8, TMEM135, MLYCD, HSDL2, MVK, ZADH2, IDI1, ACAA1
GOTERM_CC_DIRECT	GO:0042555~MCM complex	9	0.3001	1.95641e-06	8.14854e-05	6.67546	MCM7, MMS22L, TONSL, MCMBP, MCM2, MCM3, MCM4, MCM5, MCM6
GOTERM_CC_DIRECT	GO:0005694~chromosome	35	1.16706	5.62753e-06	0.000224608	2.22515	KIF4A, HMGB3, HP1BP3, RNF212, MDC1, INTS7, CDCA2, RHNO1, POLQ, SPATA22, CDCA5, STAG2, RECQL4, SMCHD1, PDS5B, PDS5A, DTL, FMR1, NEIL1, NUSAP1, WHSC1, TOPBP1, ATR, BRCA1, GSG2, SMC4, RBBP8, TOP3A, NCAPH2, HORMAD2, SMC1A, DMC1, SETD2, NSD1, CLOCK
GOTERM_CC_DIRECT	GO:0005874~microtubule	77	2.56752	6.92409e-06	0.000265297	1.65277	GAS2L3, KIFC2, KIF23, RP1, KIF22, KIFC1, KIF24, TUBB2B, SYNJ1, TTLL5, AURKA, CCT2, CNP, TTLL7, ZNF207, HOOK3, HOOK2, KIF2C, NDE1, INCENP, CAMSAP1, TUBB6, CDK5RAP2, TUBG1, CEP170B, TUBA1C, KIF13B, KIF2A, KIF14, KIF11, KIF5B, KIF15, TPX2, NUSAP1, CCT6A, EML4, RCC2, TBCD, TUBA4A, HAUS8, STMN1, MDM1, LRPPRC, MAP3K11, SHROOM1, HAUS3, HAUS6, KIF4A, HAUS5, NEK2, FKBP4, HAUS1, DNAH3, STAU2, TPGS2, CYLD, …
GOTERM_CC_DIRECT	GO:0070062~extracellular exosome	499	16.6389	8.11683e-06	0.00029903	1.18501	LDHB, HIST2H2AA3, BTD, PGC, RP2, PGD, PGAM1, ITSN2, KIAA0319L, FAH, HIST1H2BM, HIST1H2BN, HIST1H2BL, VPS4B, PLS1, RAB27A, ACAA2, PTPRF, C4A, RREB1, C4B, PCBD1, JUP, PPP1CA, NPC1, EIF2S1, ADAMTS3, ACADSB, GGCT, GNAI1, CHCHD3, GSTCD, DAAM2, HADHB, RPS26, RAC3, FAM213A, CACYBP, FGL1, FH, TUBB4B, GPD1, MAP2K1, PHB, MAOB, GGH, ACACA, DUSP23, C16ORF89, GART, SRSF2, SYNE2, HSPB11, FAM151A, SRSF7, HEBP2,…
GOTERM_CC_DIRECT	GO:0042645~mitochondrial nucleoid	20	0.666889	9.63151e-06	0.000341683	2.96687	TUFM, SLC25A5, POLG, ATP5B, CPS1, HADHA, HADHB, ACADVL, DBT, DNA2, TFAM, LONP1, ATAD3A, DDX28, POLDIP2, TFB1M, FASTKD5, DNAJA3, LRPPRC, HSPA9
GOTERM_CC_DIRECT	GO:0005741~mitochondrial outer membrane	44	1.46716	1.01379e-05	0.000346804	1.97128	COASY, ASS1, SAMM50, HK2, CNP, BPHL, ATP5G3, ATF2, HADHB, SNN, MOAP1, CISD2, ACSL1, MTCH2, PGAM5, BOK, ACSL4, BMF, ACSL3, RTN4IP1, ACSL5, BRI3BP, OPA1, AIFM2, MAOA, RMDN3, MAOB, TOMM40, CYB5A, ACACB, CYB5B, AMBRA1, PPP1CC, ST20, LPIN1, BCL2L11, MFN2, BNIP3L, TOMM40L, MYO19, MTOR, AKAP1, GPAM, MGST1
GOTERM_CC_DIRECT	GO:0005778~peroxisomal membrane	22	0.733578	1.54324e-05	0.000509674	2.71963	HMGCR, DECR2, CNOT1, ACBD5, PEX11A, FAR2, PECR, PNPLA8, ACSL1, PEX19, PEX1, AGPS, ABCD2, ABCD3, PXMP2, PEX13, CAT, HSD17B4, ACSL4, ACSL3, SLC27A2, MGST1
GOTERM_CC_DIRECT	GO:0005814~centriole	35	1.16706	3.23202e-05	0.00103158	2.06762	STIL, KIF24, CEP76, CCDC92, RP2, AURKA, CEP128, CEP55, FBF1, CCHCR1, CCSAP, C10ORF90, TUBG1, WDR34, TOP2A, HAP1, CCP110, NIN, RAN, HTT, CEP192, PCNT, CCNF, BIRC5, TOPORS, CEP152, CENPJ, MPHOSPH9, SASS6, POC1A, PLK4, WDR62, CAPG, PLA2G3, MDM1
GOTERM_CC_DIRECT	GO:0005819~spindle	36	1.2004	6.18251e-05	0.00190883	1.98609	KIF23, KIFC1, HAUS3, HAUS6, HAUS5, PRC1, TTK, CBX3, AURKA, AURKB, ZNF207, CYLD, VRK1, SAC3D1, CCSAP, INCENP, MZT1, FBXO5, KIF11, KIF15, PSRC1, TPX2, NUSAP1, CENPF, NUP85, BIRC5, CDC20, RB1, CHAMP1, GSG2, RIF1, PLK1, CLTCL1, SHCBP1, KIF20A, MYH10
GOTERM_CC_DIRECT	GO:0030496~midbody	37	1.23374	0.000110388	0.00319963	1.91467	KIF23, KIF4A, PRC1, GNAI1, NEK2, AURKA, AURKB, CEP55, CYLD, CDCA8, DDX11, INCENP, ASPM, KIF14, CDK1, RAP2A, RAN, AGBL5, PSRC1, PKN2, CENPF, BIRC5, TXNDC9, TOPORS, RACGAP1, PPP1CC, ECT2, SCCPDH, RCC2, SPAG5, PLK1, KIF20B, KLHL13, SHCBP1, KIF20A, MYH10, DNM2
GOTERM_CC_DIRECT	GO:0005876~spindle microtubule	18	0.6002	0.000108302	0.00323721	2.73087	CDK1, KIF4A, KIF11, PRC1, HAUS2, PSRC1, NUSAP1, AURKA, BIRC5, AURKB, PLK1, SPAG5, SKA3, SKA2, CLASP1, SKA1, KIF2A, CALM1
GOTERM_CC_DIRECT	GO:0031390~Ctf18 RFC-like complex	7	0.233411	0.000238999	0.00671233	5.84103	RFC5, RFC3, RFC4, DDX11, RFC2, CHTF18, DSCC1
GOTERM_CC_DIRECT	GO:0005663~DNA replication factor C complex	6	0.200067	0.000394281	0.0104394	6.67546	RFC5, RFC3, RFC4, RFC1, RFC2, PCNA
GOTERM_CC_DIRECT	GO:0043231~intracellular membrane-bounded organelle	114	3.80127	0.000392783	0.0106955	1.3638	XPO1, SC5D, DBF4B, AURKAIP1, ANKRD2, RORC, RANGAP1, BPHL, CNOT1, ACSS2, ACBD5, PECR, CISD2, APOB, AGPS, PDHA1, RAB20, INSR, PQLC2, GTPBP2, SCAMP3, DTL, LIG1, FOXN2, CYP1A2, ARNTL, MECOM, GRHL1, IRS1, PKD2L1, POR, FAM72B, FAM72C, VAMP7, FAM72D, NEU1, VPS26A, ACAA1, PPP5C, HSD17B11, ABCA7, TALDO1, LITAF, CYP51A1, RHPN2, OAS3, SFXN4, ANLN, LLGL2, PPP1R3D, POLE2, CNR1, CASZ1, SCARB1, DNMT3B, DNAJA3, …
GOTERM_CC_DIRECT	GO:0005811~lipid particle	22	0.733578	0.000433463	0.0111628	2.22515	HSD17B11, AIFM2, ABHD5, ALDH3B2, PNPLA2, HILPDA, LSS, METTL7A, PNPLA3, CIDEC, PLIN5, SCCPDH, TRAP1, ALOX15, DGAT2, PLIN1, G0S2, ACSL4, ACSL3, LIPE, NSDHL, REPIN1
GOTERM_CC_DIRECT	GO:0000793~condensed chromosome	12	0.400133	0.000482385	0.0120904	3.20422	HMGB1, HMGB2, MKI67, BAZ1B, FANCD2, L3MBTL1, H2AFY, TOP2A, SMC2, CHAMP1, CDK2, NCAPD2
GOTERM_CC_DIRECT	GO:0016581~NuRD complex	10	0.333444	0.000501131	0.0122374	3.70859	SALL2, NACC2, RBBP4, HDAC2, HDAC1, MTA2, GATAD2A, MBD3, RBBP7, CHD4
GOTERM_CC_DIRECT	GO:0005635~nuclear envelope	41	1.36712	0.000519017	0.0123567	1.72134	XPO1, LMNB1, POLA1, CBX3, RANGAP1, NUP188, CBX5, NDC1, FANCL, POM121, CSE1L, SEH1L, ALOX5AP, NUP210, MLIP, RANBP1, LBR, AGPAT3, KPNB1, SREBF1, TYRO3, EBP, CENPF, IPO9, NUP85, NUP155, LPIN1, MGST3, DHRS2, NPC1, SYNE2, NUP205, SPAG4, BNIP3L, RRM1, ALOX5, NUP107, TMPO, PARP1, NUP43, MGST2
GOTERM_CC_DIRECT	GO:0051233~spindle midzone	10	0.333444	0.000826109	0.0191255	3.5134	KIF14, CDC6, CDCA8, PLK1, KIF20B, CENPV, BUB1B, AURKA, AURKB, RACGAP1
GOTERM_CC_DIRECT	GO:0016605~PML body	28	0.933645	0.00093691	0.0211535	1.90727	BLM, ANKRD2, MKNK2, TRIM16, CBX5, RPA1, RPA2, CASP8AP2, MLIP, SKIL, RDM1, CDK9, TOPBP1, RB1, TOPORS, ARNTL, ATR, SRSF2, RNF6, RPAIN, RFWD3, HIPK1, TOP3A, TDG, PIAS2, MTOR, TP53INP2, TP53INP1
GOTERM_CC_DIRECT	GO:0005721~pericentric heterochromatin	8	0.266756	0.00124868	0.027453	4.10797	BAZ1B, INCENP, H2AFY, DNMT1, KDM4A, LRWD1, HELLS, CBX5
GOTERM_CC_DIRECT	GO:0005871~kinesin complex	18	0.6002	0.00133887	0.028749	2.26714	KIFC2, KIF14, KIF23, KIF22, KIFC1, KIF4A, KIF24, KIF11, KIF5B, KIF18A, KIF18B, KIF2C, NDE1, KIF20B, KIF21A, KIF20A, KIF2A, KIF13B
GOTERM_CC_DIRECT	GO:0072686~mitotic spindle	15	0.500167	0.0017875	0.0373718	2.44224	KIF23, KIF22, CDK1, PKHD1, AGBL5, RANGAP1, ESPL1, AURKA, RACGAP1, KNSTRN, ECT2, MAD2L1, SPAG5, CCSAP, CAPG
GOTERM_CC_DIRECT	GO:0005782~peroxisomal matrix	16	0.533511	0.00209922	0.0428207	2.3219	ECI2, HACL1, PAOX, CRAT, DDO, AGXT, ACOT4, FAR2, AGPS, MLYCD, ABCD3, IDH1, CAT, HSPD1, HSD17B4, ACAA1
GOTERM_CC_DIRECT	GO:0005964~phosphorylase kinase complex	5	0.166722	0.00220929	0.0440807	6.67546	PHKA2, PHKG1, PHKB, PHKG2, PHKA1
GOTERM_CC_DIRECT	GO:0000796~condensin complex	5	0.166722	0.00220929	0.0440807	6.67546	NCAPH, NCAPG, SMC2, SMC4, NCAPD2
Molecular Function
GOTERM_MF_DIRECT	GO:0005524~ATP binding	354	11.8039	3.63578e-19	7.68241e-16	1.54393	KIFC2, KIFC1, XRCC3, TARS2, XRCC2, ADCY5, ADCY6, CCT2, AURKA, IARS2, AURKB, PRKX, DDX11, MAP3K9, VPS4B, ABCB10, EIF2B2, ROS1, MAP2K6, KIF13B, ACSM2B, TYRO3, ACAA2, MAGI1, KIF5B, MYH1, PIK3CB, LIG1, HKDC1, ACSM2A, PIM2, MARK2, CARNS1, RFC5, PNKP, EIF2AK1, RFC4, BAZ1B, RFC1, SCYL2, RFC2, NEK8, ROR2, NEK4, CHKA, COASY, KIF4A, NEK2, PFKFB3, PFKFB1, OAS3, UBA6, UHMK1, ACSBG1, TK1, EPHB2, SGK223, VRK1,…
GOTERM_MF_DIRECT	GO:0005515~protein binding	1549	51.6506	1.13773e-18	1.20201e-15	1.14968	RBPMS2, AURKAIP1, RORC, SYNCRIP, SLC52A2, MAP3K9, ZNF772, VPS4B, ROS1, RAB27A, ACAA2, PCBD2, PCBD1, AIG1, MARK2, JUP, PPP1CA, RCC2, SCYL2, ROR2, ACAA1, HACL1, HSD17B10, ORAI1, HSD17B12, GSTCD, MYBL2, FOXH1, ARIH2, ZC3H14, DHX9, ESRRA, ARHGEF39, TMEM120B, ACACA, DUSP23, ATP11B, NDC80, ATR, ACACB, PRPSAP1, SFMBT1, PRPSAP2, FNIP2, CDC42BPG, HSPB11, RGS3, PKP2, TSGA10, PARP1, PARP2, GFAP, BCKDK, NUAK…
GOTERM_MF_DIRECT	GO:0009055~electron carrier activity	41	1.36712	4.22639e-11	2.97679e-08	2.97035	ME1, GLRX5, ACADSB, COX5A, GLRX2, IVD, ETFDH, AKR7A2, HAAO, DMGDH, ACAD8, ASPH, ACAD9, NDUFS2, ETFB, NDUFS1, ETFA, NQO2, GLRX, GCDH, ACADM, AIFM1, ACADS, CYCS, MAOB, QDPR, IDH3B, CYP1A2, ACADL, POR, SDHA, ACADVL, SDHB, DHRS3, NDUFV2, AKR1B1, SDHD, ALDH2, PHGDH, AOC2, ACAD10
GOTERM_MF_DIRECT	GO:0050660~flavin adenine dinucleotide binding	30	1.00033	1.14865e-08	4.8542e-06	3.05638	ACADSB, D2HGDH, LDHD, AGPS, IVD, FMO1, FMO3, ETFDH, ACAD8, ACAD9, ETFA, DHCR24, GCDH, CHDH, NOS1, ACADM, AIFM2, AIFM1, ACADS, FOXRED2, MAOB, ACADL, POR, SDHA, ACADVL, NDOR1, SQLE, DLD, TXNRD2, ACAD10
GOTERM_MF_DIRECT	GO:0019901~protein kinase binding	101	3.36779	9.21705e-09	4.86889e-06	1.75146	DBF4B, PRC1, SRCIN1, ADCY6, UTRN, PGAM1, CSPG4, AURKA, SPDYE6, TTN, CDKN2B, CDKN2C, CDKN2D, H2AFY, STK39, PRKACA, CCNA2, MAP2K6, KIF13B, PPP1CC, CEP152, JUP, RCC2, FGFR1OP, TELO2, RNF138, CAV2, TRAF2, CACUL1, FGR, GRB2, ATF2, VRK1, FBXO5, TRAF4, DNAJA3, SREBF1, MAP2K1, CAMK2N2, PLK1, MTOR, PARP1, GRB7, E2F1, AP1B1, BORA, PRDX3, FAM83D, BAG5, CCNE2, TRIM5, CCNE1, SV2A, RHOD, CDK5RAP2, FAM83H, KIF1…
GOTERM_MF_DIRECT	GO:0003824~catalytic activity	60	2.00067	2.16921e-08	7.63921e-06	2.08094	ARSD, D2HGDH, ALDH1L1, PHKB, ECHDC1, ECHDC2, ECHDC3, ACSS2, PNP, ACSF3, ACSF2, ASAH1, ALAS1, DIP2A, NANS, GSTZ1, ITPK1, SUCLA2, PCYT2, GPT2, ACSM2B, ACSM2A, HAL, ESPL1, RCL1, PMPCB, TALDO1, BCAT2, ECH1, PHLPP2, PFKFB3, PHKA1, LANCL1, UPP1, NFS1, TKTL1, PPCDC, PBLD, ACSBG1, ACSL1, SYN2, FASN, CDADC1, ILVBL, ACSL4, ACSL3, MOCS1, ENOSF1, FH, ECI1, ECI2, BCKDHB, EPHX2, TKT, ISOC1, ISOC2, OXSM, GART, …
GOTERM_MF_DIRECT	GO:0003684~damaged DNA binding	28	0.933645	1.5203e-07	4.0154e-05	2.8979	HMGB1, HMGB2, TP63, XRCC1, RPA3, RPA1, RPA2, H2AFX, FANCG, POLQ, FEN1, MSH6, MSH2, MSH5, NEIL3, NEIL1, BRCA1, TP73, RBBP8, DCLRE1C, PNKP, DCLRE1A, DCLRE1B, POLD1, TDG, DDB2, PCNA, RAD18
GOTERM_MF_DIRECT	GO:0042393~histone binding	43	1.43381	1.33437e-07	4.02781e-05	2.29813	CKS1B, HIST4H4, RSF1, HIST1H4K, COPRS, HAT1, CTCFL, DEK, PTMA, HJURP, HIST1H4E, H2AFX, RNF168, HIST1H4D, USP16, ASF1B, HIST1H4I, HIST1H4H, HIST1H3J, RBBP4, TONSL, L3MBTL1, ANP32E, ATAD2, IPO9, MCM2, SFMBT1, CTSV, CD1D, HIST2H3D, NCAPD2, UHRF1, PIH1D1, HIST1H3A, HIST1H3B, CKS2, HIST1H3C, H3F3A, HIST1H3D, HIST1H3E, HIST1H3G, CHAF1B, HIST1H3H
GOTERM_MF_DIRECT	GO:0000062~fatty-acyl-CoA binding	18	0.6002	2.18099e-07	4.60832e-05	3.91217	GCDH, ALDH6A1, ECI2, ACADSB, ACADM, ACADS, ACBD7, ACADL, DBI, HADHA, ACBD5, ACADVL, ACOT7, IVD, ACAD8, ACAD9, ACAD10, ETFA
GOTERM_MF_DIRECT	GO:0031492~nucleosomal DNA binding	23	0.766922	2.05498e-07	4.82451e-05	3.26014	HMGN1, HIST1H3J, HMGN3, RBBP4, HMGN2, MTA2, MBD3, MBD2, HIST2H3D, HDAC2, HDAC1, CENPA, HIST1H3A, HIST1H3B, H2AFZ, H3F3A, HIST1H3C, H2AFY, HIST1H3D, HIST1H3E, HIST1H3G, CHD4, HIST1H3H
GOTERM_MF_DIRECT	GO:0016301~kinase activity	68	2.26742	4.48807e-07	8.62081e-05	1.83975	BCKDK, SEPHS2, CKMT1B, AURKAIP1, PHKB, DTYMK, PKMYT1, PI4K2B, CKB, CCNE1, PRKAR2B, PRKAR2A, CDKN2B, CDKN2C, MAP3K9, CDKN2D, STK39, GKAP1, MASTL, CDC7, CCNH, PIK3C2A, PIK3CB, PIK3C2B, PI4KA, PKN2, SKP2, CDK9, CDK2, SH3KBP1, CDK2AP2, NRGN, AKAP1, PRPS2, MAP3K11, CHKA, CKS1B, MOB1B, YWHAZ, STK11, GNE, PRKDC, GCKR, DGKD, CKMT2, BUB1, OBSL1, ETNK2, PIK3R3, PDK1, SPHK2, PDK4, FN3KRP, ATR, CDKN3, CDKN1C…
GOTERM_MF_DIRECT	GO:0016491~oxidoreductase activity	59	1.96732	5.79567e-07	0.000102047	1.92348	SC5D, ALDH1L1, ADH1C, OSGIN2, FDFT1, AKR1C3, FAR2, GFOD2, RTN4IP1, NQO2, SUOX, AIFM1, MICAL2, MICAL3, ALDH3B2, CYP1A2, DHRS7B, TECR, POR, COQ6, DHRS2, SCCPDH, ALDH7A1, SQLE, ALDH1B1, RRM2, TXNRD2, ZADH2, HSD17B10, HSD17B12, RRM2B, MMACHC, ETFDH, FASN, DMGDH, HSD17B4, BDH1, ETFA, PAOX, MSMO1, FADS1, MAOA, SCD, FOXRED2, MAOB, DHRS11, BLVRA, SDHA, SDHB, NDOR1, CHML, HSDL2, L2HGDH, NDUFV2, AKR1B1, AL…
GOTERM_MF_DIRECT	GO:0046982~protein heterodimerization activity	112	3.73458	6.92656e-07	0.000112577	1.57048	HIST2H2AA3, VAPA, PGF, ADCY5, ARNT2, TLR2, SAE1, ADORA1, HIST1H2BO, HIST1H2BM, HIST1H2BN, H2AFV, HIST1H2BK, HIST1H2BL, HIST1H2BJ, H2AFZ, H2AFY, H2AFX, CREB3L3, SUPT5H, TWIST1, TYRO3, ZHX1, GABPA, FMR1, MLXIPL, H2AFJ, NTSR1, TAF6L, ST20, RALGAPA2, TIMELESS, CAV2, RBP4, ITGAL, HIST1H4K, GCLC, SYCP2, PDSS1, PDSS2, ATF2, POLE3, HIST1H4E, TAF9, BHLHE40, HIST1H4D, HIST1H4I, HIST1H4H, HIST1H3J, TPD52L1,…
GOTERM_MF_DIRECT	GO:0043142~single-stranded DNA-dependent ATPase activity	9	0.3001	1.01625e-05	0.00153264	5.86825	RFC5, DNA2, RFC3, RFC4, RFC2, CHTF18, RAD18, POLQ, DSCC1
GOTERM_MF_DIRECT	GO:0003689~DNA clamp loader activity	8	0.266756	1.36983e-05	0.00192778	6.52028	RFC5, RFC3, RFC4, RFC1, RFC2, CHTF18, RAD17, DSCC1
GOTERM_MF_DIRECT	GO:0003995~acyl-CoA dehydrogenase activity	11	0.366789	2.3145e-05	0.00287269	4.48269	ACADVL, GCDH, ACADSB, ACADM, IVD, ACADS, ACAD8, ACAD9, ACADL, ACAD10, ETFA
GOTERM_MF_DIRECT	GO:0008017~microtubule binding	56	1.86729	2.28061e-05	0.00300734	1.75546	GAS2L3, KIFC2, KIF23, RP1, KIF22, KIFC1, KIF24, VAPA, PRC1, ZNF207, HOOK3, FAM83D, NDE1, CCSAP, CAMSAP1, CDK5RAP2, KIF13B, KIF2A, KIF14, KIF11, CCDC88A, OPA1, KIF5B, KIF15, FMR1, NUSAP1, CHP1, BCL2L11, EML4, RCC2, MDM1, LRPPRC, PPP5C, KIF4A, EZR, NEFH, CLASP1, SKA2, SKA1, KIF21A, CHD4, PSRC1, KIF18A, KIF18B, BIRC5, REEP1, RACGAP1, REEP4, PLK1, KIF20B, GAS2L2, GAS2L1, KATNAL1, DNM2, HDAC6, KIF20A
GOTERM_MF_DIRECT	GO:0003682~chromatin binding	90	3.001	5.84e-05	0.00683226	1.50083	HMGN1, HMGN3, HP1BP3, EZH2, PPARG, ANKRD2, MLH1, TP63, FOXO1, BAP1, DEK, REST, CITED1, CBX5, NONO, FANCM, CDC45, DDX11, PSIP1, LRWD1, SUPT5H, TOP2A, CDCA5, ORC1, CDK1, RAN, POLG, MTA2, GABPA, POLE, FMR1, CDK9, MBD3, COQ7, MBD2, MBD1, MCM5, NCAPD3, KLHDC3, NCAPD2, FOXN4, TRIM37, BAZ1B, MCMBP, ZNF431, NSD1, UBE2T, RAD17, TICRR, POLA1, KIAA0101, HCFC1, ATF2, TFAM, CHD7, CENPA, HNRNPD, PBRM1, RNF168,…
GOTERM_MF_DIRECT	GO:0003677~DNA binding	313	10.4368	6.35809e-05	0.00704615	1.21914	HMGN1, HIST2H2AA3, HMGN3, XRCC3, HMGN2, STAT5A, RORC, H1FX, ZNF254, RFXAP, HIST1H2BO, HIST1H2BM, HIST1H2BN, ZNF776, H2AFV, DDX11, HIST1H2BK, HIST1H2BL, WDR76, HIST1H2BJ, PHTF2, PHTF1, TCEANC2, ZNF107, H2AFY, H2AFX, ZNF43, RCOR2, POLG, RCOR1, LIG1, POLE, ZHX1, H2AFJ, TAF6L, MECOM, TOX2, EEPD1, HES1, RFC5, ZNF233, ZNF236, RFC3, ZNF789, RFC4, RFC1, MTF2, RFC2, PIAS2, FUS, KIF4A, ZNF76, MYEF2, MYBL1,…
GOTERM_MF_DIRECT	GO:0051287~NAD binding	17	0.566856	6.74179e-05	0.00709763	2.91697	ME1, LDHB, GPD1, ME3, IDH3B, HADHA, HIBADH, IDH3A, NNT, DLD, PHGDH, IDH2, IDH1, AHCYL1, PARP1, NDUFS2, MDH1
GOTERM_MF_DIRECT	GO:0003697~single-stranded DNA binding	30	1.00033	8.96815e-05	0.00898347	2.10332	HMGB1, HMGB2, XRCC3, XRCC2, BLM, MLH1, MCM10, RPA3, RPA1, PRIM1, RPA2, CDC45, LONP1, MCM7, DDX11, PMS1, RAD51AP1, MSH2, SUB1, NEIL3, BRCA2, MCM4, PURB, MCM6, NABP2, TDP1, RNF138, HSPD1, DMC1, LRPPRC
GOTERM_MF_DIRECT	GO:0052890~oxidoreductase activity, acting on the CH-CH group of donors, with a flavin as acceptor	10	0.333444	9.55849e-05	0.00913892	4.34685	ACADVL, GCDH, ACADSB, ACADM, IVD, ACAD8, ACAD9, ACADL, ACAD10, ETFA
GOTERM_MF_DIRECT	GO:0031625~ubiquitin protein ligase binding	68	2.26742	0.000210848	0.0191861	1.54487	UQCRC1, PTPN22, FOXO1, ZNF675, AURKA, CCT2, RANGAP1, CKB, BAG5, FANCL, PRKAR2B, PRKAR2A, PRKACA, YOD1, NDUFS2, CUL1, USP13, SCAMP3, UBE2A, LYN, SLC25A5, RB1, HLTF, UBE2C, TMEM189, MFN2, TRIM37, PRDX6, ARRB1, UBE2K, RIPK1, UBE2W, RAD18, PIAS2, NGFR, UBE2S, UBE2T, LRPPRC, TRAF2, YWHAZ, NKD2, DERL1, CACUL1, UBE2V2, TRIB1, RPA2, TPI1, MOAP1, PER3, TRAF4, HSPA9, DTX1, SMAD2, AMBRA1, FZD5, FZD4, BRCA1,…
GOTERM_MF_DIRECT	GO:0003688~DNA replication origin binding	8	0.266756	0.00036802	0.0318875	4.74202	CDC45, DDX11, ORC4, ORC6, MCM2, HSPD1, MCM10, MCM5
GOTERM_MF_DIRECT	GO:0004861~cyclin-dependent protein serine/threonine kinase inhibitor activity	8	0.266756	0.00036802	0.0318875	4.74202	CDKN1C, CDKN1A, KAT2B, CDKN1B, CDKN2B, CDKN2C, HEXIM1, CDKN2D
GOTERM_MF_DIRECT	GO:0016853~isomerase activity	11	0.366789	0.000486993	0.0403347	3.41538	MUT, ECH1, TMX3, HMGCS1, GSTZ1, LRR1, TOPBP1, HSD17B4, ITPK1, PBLD, ENOSF1
GOTERM_MF_DIRECT	GO:0016627~oxidoreductase activity, acting on the CH-CH group of donors	10	0.333444	0.000598977	0.0475265	3.62238	TM7SF2, ACADVL, GCDH, ACADM, IVD, ACAD8, ACAD9, TECR, ACAD10, LBR
INTERPRO
INTERPRO	IPR007125:Histone core	43	1.43381	5.22939e-19	1.76178e-15	4.31623	HIST1H2AC, HIST2H2AA3, HIST1H2AG, HIST1H2AE, HIST1H2BO, HIST1H2BM, HIST1H2BN, HIST1H2BK, H2AFV, CENPA, HIST1H2BL, SOS1, HIST1H2BJ, SOS2, H2AFZ, H2AFY, H2AFX, HIST3H2A, HIST3H2BB, HIST1H3J, HIST1H2BC, HIST1H2BD, HIST1H2BE, HIST1H2BF, HIST1H2BG, HIST1H2BH, H2AFJ, HIST2H3D, HIST2H2BC, HIST2H2BE, HIST2H2BF, HIST1H3A, HIST1H3B, HIST1H2AI, HIST1H3C, H3F3A, HIST1H2AK, HIST1H3D, HIST1H3E, HIST1H2AM, HIST…
INTERPRO	IPR009072:Histone-fold	53	1.76726	8.0667e-16	1.30917e-12	3.23001	HIST2H2AA3, HIST4H4, HIST1H2BO, HIST1H2BM, HIST1H2BN, HIST1H2BK, H2AFV, HIST1H2BL, HIST1H2BJ, H2AFZ, H2AFY, HIST3H2A, H2AFX, HIST3H2BB, H2AFJ, TAF6L, HIST2H2BC, HIST2H2BE, HIST2H2BF, HIST1H2AC, HIST1H4K, HIST1H2AG, HIST1H2AE, POLE3, CENPA, SOS1, SOS2, HIST1H4E, TAF9, HIST1H4D, HIST1H4I, HIST1H4H, HIST1H3J, HIST1H2BC, HIST1H2BD, HIST1H2BE, HIST1H2BF, HIST1H2BG, HIST1H2BH, HIST2H3D, HIST1H3A, HIST1…
INTERPRO	IPR000558:Histone H2B	16	0.533511	1.03434e-07	0.00011615	4.55045	HIST1H2BC, HIST1H2BD, HIST1H2BE, HIST1H2BF, HIST1H2BG, HIST1H2BH, HIST1H2BO, HIST1H2BM, HIST1H2BN, HIST2H2BC, HIST1H2BK, HIST1H2BL, HIST2H2BE, HIST2H2BF, HIST1H2BJ, HIST3H2BB
INTERPRO	IPR000089:Biotin/lipoyl attachment	10	0.333444	2.66159e-07	0.000224147	6.82567	DLST, DBT, MCCC1, ACACA, GCSH, DLAT, ACACB, PDHX, PCCA, PC
INTERPRO	IPR016040:NAD(P)-binding domain	53	1.76726	5.08875e-07	0.000342821	2.02101	LDHB, PGD, ADH1C, SAE1, HIBADH, MTHFD1, KCNU1, PECR, FAR2, HADH, GFOD2, RTN4IP1, SUCLG1, QDPR, DECR2, DHRS9, DECR1, DHRS7B, DDO, RDH5, SCCPDH, DHRS2, DHRS3, NNT, G6PD, ZADH2, MDH1, HSD17B11, ME1, HSD17B10, PYCRL, ME3, HSD17B12, UBA6, HADHA, FMO1, FMO3, FASN, GALE, HSD17B4, BDH1, HSD17B7, NSDHL, GPD1, MTHFD2L, DHRS11, ACLY, BLVRA, RDH11, HSDL2, PHGDH, AHCYL1, DCXR
INTERPRO	IPR023753:Pyridine nucleotide-disulphide oxidoreductase, FAD/NAD(P)-binding domain	25	0.833611	6.88444e-07	0.000386487	2.9421	OSGIN2, FMO1, FMO3, ETFDH, DMGDH, GPD2, CHDH, PAOX, AIFM2, AIFM1, MICAL2, MAOA, MAOB, MICAL3, FOXRED2, DDO, COQ6, SDHA, CHML, L2HGDH, SQLE, DLD, FOXRED1, TXNRD2, RETSAT
INTERPRO	IPR011761:ATP-grasp fold	11	0.366789	8.35399e-07	0.000401985	5.77557	MCCC1, ACACA, ACACB, SUCLA2, CPS1, ITPK1, PCCA, GART, PC, CARNS1, RIMKLB
INTERPRO	IPR011053:Single hybrid motif	10	0.333444	1.27176e-06	0.000535425	6.20516	DLST, DBT, MCCC1, ACACA, GCSH, DLAT, ACACB, PDHX, PCCA, PC
INTERPRO	IPR006089:Acyl-CoA dehydrogenase, conserved site	9	0.3001	1.64275e-06	0.000614748	6.82567	ACADVL, GCDH, ACADSB, ACADM, IVD, ACADS, ACAD8, ACAD9, ACADL
INTERPRO	IPR027417:P-loop containing nucleoside triphosphate hydrolase	178	5.93531	3.6748e-06	0.00123728	1.38222	KIFC2, KIFC1, XRCC3, XRCC2, CLPB, HBS1L, DTYMK, CNP, DDX12P, NLRC5, DDX28, DDX11, MFHAS1, SULT1A1, ORC4, VPS4B, ABCB10, SULT1A2, RAB26, SAR1B, ORC1, RAB20, ASPM, RAB27A, KIF13B, DDX39A, GTPBP2, ACAA2, GTPBP3, OPA1, KIF5B, MAGI1, MYH1, GTPBP6, RAN, TANC1, HNRNPU, RFC5, PNKP, RFC3, RFC4, RFC1, RFC2, RAB15, RAD17, ABCA7, COASY, GPN3, KIF4A, BLM, PFKFB3, GNAI1, MRAS, PFKFB1, CTPS1, RAB40C, MTIF2, TK1…
INTERPRO	IPR013816:ATP-grasp fold, subdomain 2	13	0.433478	3.79093e-06	0.00116039	4.43669	MCCC1, SYN2, ACACA, ACLY, ACACB, SUCLA2, CPS1, PAICS, PCCA, GART, PC, CARNS1, RIMKLB
INTERPRO	IPR013786:Acyl-CoA dehydrogenase/oxidase, N-terminal	10	0.333444	1.24867e-05	0.00349953	5.25052	ACADVL, GCDH, ACADSB, ACADM, IVD, ACADS, ACAD8, ACAD9, ACADL, ACAD10
INTERPRO	IPR020845:AMP-binding, conserved site	14	0.466822	2.20343e-05	0.00569405	3.67536	ACSM2B, ACSM2A, ACSS2, ACSF3, ACSF2, ACSBG1, ACSL1, ACSL4, SLC27A3, AACS, SLC27A2, ACSL3, ACSM5, ACSL5
INTERPRO	IPR002119:Histone H2A	14	0.466822	2.20343e-05	0.00569405	3.67536	HIST2H2AA3, HIST1H2AC, HIST1H2AG, HIST1H2AE, H2AFJ, H2AFV, HIST1H2AI, H2AFZ, H2AFY, HIST1H2AK, HIST3H2A, H2AFX, HIST1H2AM, HIST1H2AL
INTERPRO	IPR016039:Thiolase-like	9	0.3001	2.28221e-05	0.00547698	5.58464	ACAA2, HMGCS2, FASN, HMGCS1, ACAT2, ACAT1, ACAA1, OXSM, HADHB
INTERPRO	IPR000873:AMP-dependent synthetase/ligase	15	0.500167	2.87943e-05	0.00644642	3.41284	ACSM2B, ACSM2A, ACSS2, ACSF3, ACSF2, ACSBG1, DIP2A, ACSL1, ACSL4, SLC27A3, AACS, SLC27A2, ACSL3, ACSM5, ACSL5
INTERPRO	IPR001208:Mini-chromosome maintenance, DNA-dependent ATPase	8	0.266756	3.932e-05	0.00824531	6.06726	MCM9, MCM8, MCM7, MCM2, MCM3, MCM4, MCM5, MCM6
INTERPRO	IPR003593:AAA+ ATPase domain	39	1.30043	4.3046e-05	0.00849461	1.95736	ABCA7, FIGNL1, CLPB, ATP5B, DNAH3, MCM9, ATAD3A, LONP1, MCM8, MCM7, PEX1, VWA8, VPS4B, ABCD2, ORC4, ABCB10, ABCD3, ORC1, TRIP13, ABCA12, CDC6, ABCB9, ABCB8, ATAD2, ATAD5, MCM3, AFG3L2, AK9, RFC5, TOR2A, RFC3, RFC4, RFC1, RFC2, CHTF18, KATNAL1, DMC1, ATAD2B, ABCC6
INTERPRO	IPR003959:ATPase, AAA-type, core	20	0.666889	5.70161e-05	0.0106151	2.67673	ABCA7, FIGNL1, CLPB, ATAD2, ATAD5, AFG3L2, RFC5, ATAD3A, LONP1, RFC4, RFC1, PEX1, RFC2, ORC4, VPS4B, CHTF18, KATNAL1, ORC1, ATAD2B, TRIP13
INTERPRO	IPR009075:Acyl-CoA dehydrogenase/oxidase C-terminal	10	0.333444	6.6079e-05	0.0116489	4.55045	ACADVL, GCDH, ACADSB, ACADM, IVD, ACADS, ACAD8, ACAD9, ACADL, ACAD10
INTERPRO	IPR006091:Acyl-CoA oxidase/dehydrogenase, central domain	10	0.333444	6.6079e-05	0.0116489	4.55045	ACADVL, GCDH, ACADSB, ACADM, IVD, ACADS, ACAD8, ACAD9, ACADL, ACAD10
INTERPRO	IPR013815:ATP-grasp fold, subdomain 1	10	0.333444	6.6079e-05	0.0116489	4.55045	MCCC1, SYN2, ACACA, ACACB, SUCLA2, CPS1, PCCA, GART, PC, RIMKLB
INTERPRO	IPR009100:Acyl-CoA dehydrogenase/oxidase	10	0.333444	6.6079e-05	0.0116489	4.55045	ACADVL, GCDH, ACADSB, ACADM, IVD, ACADS, ACAD8, ACAD9, ACADL, ACAD10
INTERPRO	IPR001752:Kinesin, motor domain	18	0.6002	0.000113378	0.0189184	2.73027	KIFC2, KIF14, KIF23, KIF22, KIFC1, KIF4A, KIF24, KIF11, KIF5B, KIF15, KIF18A, KIF18B, KIF2C, KIF20B, KIF21A, KIF20A, KIF2A, KIF13B
INTERPRO	IPR019821:Kinesin, motor region, conserved site	17	0.566856	0.000114359	0.0181802	2.83016	KIFC2, KIF14, KIF23, KIF22, KIFC1, KIF4A, KIF24, KIF11, KIF5B, KIF18A, KIF18B, KIF2C, KIF20B, KIF21A, KIF20A, KIF2A, KIF13B
INTERPRO	IPR000164:Histone H3	11	0.366789	0.000115583	0.0175453	3.9517	HIST1H3J, CENPA, HIST1H3A, HIST1H3B, HIST1H3C, H3F3A, HIST1H3D, HIST1H3E, HIST1H3G, HIST1H3H, HIST2H3D
INTERPRO	IPR016185:Pre-ATP-grasp domain	9	0.3001	0.000274583	0.0394276	4.38793	MCCC1, SYN2, ACACA, ACACB, CPS1, PCCA, GART, PC, RIMKLB
INTERPRO	IPR023395:Mitochondrial carrier domain	19	0.633545	0.000342883	0.0470001	2.44694	SLC25A4, SLC25A5, SLC25A11, SLC25A20, SLC25A13, MTCH2, UCP2, SLC25A33, SLC25A23, SLC25A10, SLC25A35, SLC25A19, SLC25A44, SLC25A1, SLC25A45, SLC25A39, SLC25A42, SLC25A18, SLC25A40
INTERPRO	IPR018108:Mitochondrial substrate/solute carrier	19	0.633545	0.000342883	0.0470001	2.44694	SLC25A4, SLC25A5, SLC25A11, SLC25A20, SLC25A13, MTCH2, UCP2, SLC25A33, SLC25A23, SLC25A10, SLC25A35, SLC25A19, SLC25A44, SLC25A1, SLC25A45, SLC25A39, SLC25A42, SLC25A18, SLC25A40
INTERPRO	IPR018525:Mini-chromosome maintenance, conserved site	6	0.200067	0.000353858	0.0465748	6.82567	MCM7, MCM2, MCM3, MCM4, MCM5, MCM6
INTERPRO	IPR011054:Rudiment single hybrid motif	6	0.200067	0.000353858	0.0465748	6.82567	MCCC1, ACACA, ACACB, PCCA, GART, PC
INTERPRO	IPR016024:Armadillo-type fold	76	2.53418	0.000394556	0.0498501	1.47792	TTI1, NCBP1, XPO1, AP4E1, AP1B1, PPP2R5A, XPO4, RNPEPL1, NUP188, PDCD4, ZYG11B, APOB, INTS7, AP3B2, DOCK11, KPNB1, ASPM, STAG2, PPP2R1B, FMNL3, MMS22L, PIK3CB, PIK3C2A, PIK3C2B, MROH8, PI4KA, RAP1GDS1, ARID1A, IPO9, NCAPD3, KIAA1468, RTTN, NCAPD2, JUP, RALGAPA2, RIF1, SCYL2, KIAA1524, TBCD, TELO2, CAND2, PSME4, KPNA2, KPNA1, PPP4R1, DIAPH3, PRKDC, PPP6R3, PPP6R2, DAAM1, ARFGEF2, ARID2, DAAM2, CSE…

## Sheet: TableS2F
Supplementary Table 2F: Day14 Gene Enrichment Analysis (3000 upregulated DAVID annotated genes padj<0.05. Thresholds - counts:5 - EASE: 0.05)
Category	Term	Count	%	PValue	Benjamini	Fold Enrichment	Genes
Biological Processes
GOTERM_BP_DIRECT	GO:0006614~SRP-dependent cotranslational protein targeting to membrane	78	2.59913	3.09926e-47	1.81028e-43	5.4944	RPL18, SRP14, RPL19, RPL14, RPL13, RPL15, RPLP2, RPS2, RPS3, RPS3A, RPLP0, RPLP1, FAU, RPL10, RPL11, RPL12, RPS27A, RPL35A, RPS4X, RPS18, RPS19, RPS16, RPL41, RPS14, RPS15, RPS12, RPS4Y1, RPS13, RPS10, RPS11, UBA52, RPL27A, RPL35, RPS15A, RPL36, RPL37, RPL38, RPL39, RPS25, RPS27, RPL30, RPS28, RPS29, RPL32, RPL7, RPL6, RPL31, RPL9, RPL34, RPL8, RPL3, RPL5, RPS20, RPL4, RPL10A, RPL7A, RPS21, RPS23…
GOTERM_BP_DIRECT	GO:0006413~translational initiation	90	2.999	2.662e-40	7.77438e-37	4.34986	RPL18, RPL19, RPL14, RPL13, RPL15, RPLP2, EIF2A, RPS2, RPS3, RPS3A, RPLP0, RPLP1, FAU, RPL10, EIF1, RPL11, RPL12, RPS27A, RPL35A, RPS4X, EIF4G2, RPS18, RPS19, RPS16, RPL41, RPS14, EIF4A2, RPS15, RPS12, RPS13, RPS4Y1, RPS10, RPS11, UBA52, RPL27A, RPL35, RPS15A, RPL36, RPL37, RPL38, RPL39, RPS25, EIF3D, RPS27, RPL30, RPS28, RPS29, EIF3G, RPL7, RPL32, EIF3H, RPL31, RPL6, EIF3E, RPL34, RPL9, EIF3F, R…
GOTERM_BP_DIRECT	GO:0000184~nuclear-transcribed mRNA catabolic process, nonsense-mediated decay	80	2.66578	6.25157e-37	1.21718e-33	4.4514	RPL18, RPL19, RPL14, RPL13, RPL15, RPLP2, RPS2, RPS3, RPS3A, RPLP0, RPLP1, FAU, RPL10, RPL11, RPL12, RPS27A, RPL35A, RPS4X, RPS18, RPS19, RPS16, RPL41, RPS14, RPS15, RPS12, RPS13, RPS4Y1, RPS10, RPS11, UBA52, RPL27A, RPL35, RPS15A, RPL36, RPL37, RPL38, RPL39, RPS25, RPS27, RPL30, RPS28, RPS29, RPL7, RPL32, RPL6, RPL31, EIF3E, RPL9, RPL34, RPL8, RPL3, RPL5, RPS20, RPL4, RPL10A, RPL7A, PABPC1, RPS2…
GOTERM_BP_DIRECT	GO:0019083~viral transcription	76	2.53249	1.61699e-35	2.36121e-32	4.49313	RPL18, RPL19, RPL14, RPL13, RPL15, RPLP2, RPS2, RPS3, RPS3A, RPLP0, RPLP1, FAU, RPL10, RPL11, RPL12, RPS27A, RPL35A, RPS4X, RPS18, RPS19, RPS16, RPL41, RPS14, RPS15, RPS12, RPS4Y1, RPS13, RPS10, RPS11, UBA52, RPL27A, RPL35, RPS15A, RPL36, RPL37, RPL38, RPL39, RPS25, RPS27, RPL30, RPS28, RPS29, RPL32, RPL7, RPL6, RPL31, RPL9, RPL34, RPL8, RPL3, RPL5, RPS20, RPL4, RPL10A, RPL7A, RPS21, RPS23, RPS24…
GOTERM_BP_DIRECT	GO:0006364~rRNA processing	97	3.23226	1.10188e-25	1.28721e-22	3.00131	RPL18, RPL19, RPL14, RPL13, RPL15, RPLP2, ISG20, DDX27, WDR75, RPLP0, RPLP1, RPL10, FAU, RPL11, RPL12, RPS27A, RPL35A, RPS18, RPS19, RPS16, RPS14, RPS15, RPS12, RPS13, RPS10, RPS11, UBA52, RIOK1, RPS25, RPS27, RPS28, RPL7, RPS29, RPL6, RPL9, RPL8, RPL3, NPM3, RPL5, RPL7A, RPL10A, RPL4, RPS20, RPS21, RPS23, RPS24, RPSA, RPS9, HEATR1, RPL23A, RPS6, RPS5, RPS8, RPS7, RPL18A, RPL37A, UTP20, UTP14A, R…
GOTERM_BP_DIRECT	GO:0006412~translation	89	2.96568	4.438e-15	4.32321e-12	2.32929	RPL18, RPL19, RPL14, RPL13, RPL15, RPLP2, CPEB1, RPS2, RPS3, RPS3A, RPLP0, RPLP1, SLC25A28, FAU, RPL10, SLC25A27, RPL11, RPL12, RPS27A, EGFR, RPL35A, SARS, RPS4X, RPS18, RPS19, RPS16, RPL41, RPS14, RPS15, RPS12, SLC25A37, RPS4Y1, RPS13, RPS10, RPS11, UBA52, NACA, PABPC4, RPL27A, RPL35, RPS15A, RPL36, RPL37, IGF2BP3, RPL38, RPL39, RPS25, RPS27, RPL30, RPS28, RPS29, RPL7, RPL32, RPL31, RPL6, RPL34,…
GOTERM_BP_DIRECT	GO:0030198~extracellular matrix organization	68	2.26591	1.98404e-11	1.44859e-08	2.29724	NPNT, PRDX4, POSTN, DDR2, CD47, APP, CD44, FOXF2, SERPINE1, TGFBI, LOX, FGF2, LOXL1, RECK, ICAM1, RXFP1, ICAM5, OLFML2B, OLFML2A, NDNF, COL1A2, VCAN, MFAP2, COL1A1, JAM3, MFAP5, TNC, ADAMTSL4, LUM, ELN, ITGA10, ITGB5, DCN, SOX9, VIT, ITGB1, ABI3BP, VCAM1, LAMB2, COL9A3, COL7A1, CRISPLD2, COL6A3, COL6A2, COL6A1, FBN2, LAMB1, FN1, COL4A4, B4GALT1, COL4A3, COL13A1, FBN1, CCDC80, ITGA2, NID1, ITGA4, …
GOTERM_BP_DIRECT	GO:0007155~cell adhesion	125	4.16528	1.82058e-11	1.51914e-08	1.80323	ATP1B1, POSTN, CXCL12, VCL, CD47, KIAA1462, APP, CD44, CTGF, ROBO1, TGFBI, COL12A1, ROBO2, SPON2, ADAM9, PTPRK, MFGE8, SSPN, CERCAM, SIRPA, THY1, NCAM1, NCAM2, RND3, CD34, LSAMP, RELN, COL1A1, TGFB1I1, MFAP4, DST, CCL2, ITGA10, COL28A1, ITGB5, IL32, CD72, EPHB4, PXN, ITGBL1, ALCAM, SEMA5A, LAMB2, LAMB1, LRFN3, FN1, B4GALT1, RPSA, ADAM23, LPP, PODXL, PCDH10, PPFIBP1, ITGA2, ITGA4, COL16A1, TPBG, G…
GOTERM_BP_DIRECT	GO:0007165~signal transduction	248	8.26391	3.40946e-09	2.21274e-06	1.4144	ADCY3, S100A6, FST, PRKG1, MAP3K6, STAC, GRIN2D, KIFAP3, RARA, RAPGEF3, NSMAF, RAPGEF1, MAP2K5, SH3GL3, PTPRK, IKBKAP, MAGI2, PDPN, PIK3CD, GEM, TANK, PLAUR, VEGFC, GRB10, PRDM4, CD34, PDGFRB, MAPK7, EXT1, EXT2, NEK6, ZNF516, GNAI2, ERBB2, CD70, CD72, CD74, PXN, ALCAM, NPHP4, RAC2, HLA-DOA, CDC42EP3, HLA-DOB, NPHP1, CAMLG, NTF3, IL1RL1, TP53BP2, IL1RL2, NDFIP1, S100A11, ECM1, GAS6, CBLB, PENK, AS…
GOTERM_BP_DIRECT	GO:0098609~cell-cell adhesion	73	2.43252	6.18e-07	0.000360909	1.78364	HSP90AB1, RPL14, CHMP4B, RPL15, ARHGAP18, PDLIM1, EIF2A, RPS2, PRDX1, EFHD2, CTTN, BAG3, FAM129B, LRRFIP1, AHNAK, GOLGA3, GOLGA2, VASN, DAB2IP, MYO6, PFKP, EEF2, FLNB, EIF4G2, STXBP6, UBFD1, TACSTD2, MB21D2, EEF1D, DBN1, ADD1, EPN2, SNX9, CALD1, SNX2, TAGLN2, CAPZB, CHMP2B, CDC42EP1, MACF1, RPL6, PPL, RPL34, EIF3E, PLIN3, EXOC3, CNN2, NDRG1, RPL7A, EHD4, PLEC, UNC45A, FLRT3, MYO1B, SWAP70, FSCN1,…
GOTERM_BP_DIRECT	GO:0007156~homophilic cell adhesion via plasma membrane adhesion molecules	49	1.63279	7.91031e-07	0.000384961	2.05349	PCDHA7, CLSTN2, PCDHA3, PCDHA4, CLSTN1, PCDHGA9, PCDHGA6, PCDHGA4, PCDHGA2, CDH20, ROBO1, SMAGP, ROBO2, PCDHGA12, PCDHB9, PCDHB7, PCDHGA10, PCDHGA11, PCDHB5, PCDHB6, PLXNB3, PCDHGB7, PCDHB2, PCDHGB6, PCDHGB3, PCDHGB2, PCDHGB4, NPTN, DCHS2, PCDHB15, PCDHB14, PCDHGC3, CDH4, ITGB1, PCDHB10, CDH8, FAT3, FAT4, PCDHB16, PKD1, PCDH10, PCDH12, CDH13, DSG2, CDH18, TENM3, CD200, CDH10, CDH11
GOTERM_BP_DIRECT	GO:0007399~nervous system development	76	2.53249	7.29756e-07	0.000387425	1.75342	MEF2C, FGF5, PCDHA7, PCDHA3, FGF14, PCDHA4, FGF12, PAX3, EDNRB, APP, BDNF, TRIM3, TPP1, SCRG1, ROBO1, RAPGEF5, LGI1, FGF2, DLG2, RBFOX2, STMN3, LIMK1, PCDHB6, FUT10, MBD5, PCDHB2, MARK4, DCTN1, INHBA, CHRDL1, NDEL1, DOK4, NAV2, LSAMP, NAB2, OPHN1, EFNA5, CNTN3, INTU, CLN8, CXCL1, CAMK2G, CTF1, PCDHB15, PPT1, SPOCK1, ITM2B, SEMA5A, CRMP1, GPSM1, APBA2, PTN, APBA1, OLFM1, DCLK1, CRIM1, FKTN, NTF3, …
[truncated: 115 more rows]
