# Supplementary material for: HOTAIR interacts with PRC2 complex regulating the regional preadipocyte transcriptome and human fat distribution
Source: Cell Rep. 2022 Jul 28;40(4):111136. doi: 10.1016/j.celrep.2022.111136 (PMC10073411; doi:10.1016/j.celrep.2022.111136)
Supplement: Table S3. Alternative splicing — (A) Event-level differential alternative splicing between shControl and shHOTAIR cells identified by SUPPA2 (lower-bound change in PSI > 0.1). (B) Differential transcript usage statistical testing. (C) Differential alternative splicing gene-level statistical testing. (D) Overrepresentation analysis using gProfiler online g:GOSt. [file mmc4.xlsx]

## Sheet: Table S3A
Event-level differential alternative splicing between shControl and shHOTAIR cells identified by SUPPA2 (lower-bound change in PSI >0.1)
Day 0					Day 4					Day 14					SUPPA2 Overlaps
Gene ID	Event ID (Event Type: Chromosome: Event Coordinate(s): Strand)	dPSI	p Value		Gene ID	Event ID (Event Type: Chromosome: Event Coordinate(s): Strand)	dPSI	p Value		Gene ID	Event ID (Event Type: Chromosome: Event Coordinate(s): Strand)	dPSI	p Value		41 common elements in "Day0 ", "Day4" and "Day14":	Event ID
ENSG00000109332.20	AF:chr4:102809855-102825478:102825542:102809855-102868715:102868896:-	0.494036	0.000499501		ENSG00000076555.15	AF:chr12:109139397:109140058-109166861:109154682:109154940-109166861:+	-0.144347	0		ENSG00000087245.13	AF:chr16:55478830:55478965-55482909:55479998:55480055-55482909:+	0.307374	0		ENSG00000109332.20	AF:chr4:102809855-102825478:102825542:102809855-102826485:102827122:-
ENSG00000112695.11	SE:chr6:75240385-75241123:75241265-75243717:-	-0.3581	0.000499501		ENSG00000086666.19	AF:chr15:80059714:80059809-80120328:80072578:80072647-80120328:+	-0.736999	0		ENSG00000110651.12	AF:chr11:2379156:2379206-2390412:2384650:2384682-2390412:+	-0.328088	0		ENSG00000086666.19	AF:chr15:80059714:80059809-80120328:80072578:80072647-80120328:+
ENSG00000167460.17	AF:chr19:16076091:16076172-16086423:16081449:16082046-16086423:+	-0.329564	0.000499501		ENSG00000109099.16	AF:chr17:15260761-15262425:15262543:15260761-15265154:15265326:-	0.253669	0		ENSG00000109180.15	AF:chr4:48830998:48831052-48832620:48831342:48831398-48832620:+	-0.296706	0.000499501		ENSG00000109332.20	A5:chr4:102809855-102825239:102809855-102825478:-
ENSG00000109332.20	AF:chr4:102809855-102825478:102825542:102809855-102826485:102827122:-	0.317324	0.000999001		ENSG00000113140.11	AF:chr5:151676201-151685066:151685230:151676201-151686865:151686915:-	-0.256639	0		ENSG00000105835.12	AL:chr7:106270215:106270292-106272530:106272039:106272106-106272530:-	0.391194	0.000999001		ENSG00000187630.17	AF:chr14:23987230:23987273-23990182:23988818:23989075-23990182:+
ENSG00000161016.18	AF:chr8:144791495-144791773:144791959:144791495-144792366:144792390:-	-0.246813	0.000999001		ENSG00000113140.11	AF:chr5:151676201-151685066:151685230:151676201-151686865:151686975:-	-0.376086	0		ENSG00000109180.15	AF:chr4:48830998:48831052-48832620:48831084:48831249-48832620:+	-0.203352	0.000999001		ENSG00000071082.11	AL:chr2:101006071-101006350:101006419:101006071-101018998:101019728:+
ENSG00000164733.22	SE:chr8:11864463-11866157:11866201-11868001:-	0.162834	0.0014985		ENSG00000130208.9	AL:chr19:44914949-44916190:44916292:44914949-44919173:44919343:+	-0.236668	0		ENSG00000109180.15	AF:chr4:48830998:48831052-48832620:48831084:48831496-48832620:+	-0.372392	0.000999001		ENSG00000165637.13	AF:chr10:75210154:75210212-75211134:75210645:75210716-75211134:+
ENSG00000082641.16	AF:chr17:48054328:48054419-48056386:48054481:48054503-48056386:+	-0.34971	0.001998		ENSG00000134333.14	AF:chr11:18394560:18394641-18396819:18396278:18396610-18396819:+	0.197698	0		ENSG00000111328.7	AF:chr12:123267282-123268169:123268254:123267282-123270887:123271141:-	-0.331389	0.000999001		ENSG00000187630.17	RI:chr14:24001384:24001482-24001485:24001517:+
ENSG00000164823.11	AF:chr8:89901849:89901911-89909567:89902570:89902837-89909567:+	-0.598613	0.001998		ENSG00000079308.19	SE:chr2:217829882-217830367:217830390-217831455:-	-0.409502	0.000499501		ENSG00000134308.14	AF:chr2:9591515-9620642:9620701:9591515-9630159:9630616:-	0.352332	0.000999001		ENSG00000141458.13	AF:chr18:23573574-23576481:23576947:23573574-23586287:23586506:-
ENSG00000067167.8	AF:chr8:70600082-70606877:70607778:70600082-70608263:70608352:-	-0.327338	0.0024975		ENSG00000115414.21	SE:chr2:215372015-215372109:215372300-215373322:-	-0.118468	0.000499501		ENSG00000109180.15	AF:chr4:48830998:48831052-48832620:48831088:48831249-48832620:+	-0.326445	0.0014985		ENSG00000106355.10	AF:chr7:32489344-32490025:32490100:32489344-32495230:32495283:-
ENSG00000082781.12	AF:chr3:124873531-124887600:124887684:124873531-124901266:124901418:-	0.338273	0.0024975		ENSG00000138279.16	SE:chr10:73388414-73396044:73396109-73396519:-	-0.148921	0.000499501		ENSG00000110651.12	AF:chr11:2384650:2384682-2390412:2390095:2390183-2390412:+	0.378281	0.0014985		ENSG00000160746.13	AF:chr3:43605863-43621773:43621897:43605863-43621909:43622011:-
ENSG00000016864.18	A5:chr3:52700496-52705447:52700496-52705699:-	0.198765	0.002997		ENSG00000139644.13	AF:chr12:49741557:49741611-49752464:49750620:49750705-49752464:+	0.134653	0.000499501		ENSG00000130204.13	A3:chr19:44891314-44891407:44891314-44891410:+	0.384657	0.0014985		ENSG00000127022.15	MX:chr5:179699102-179705679:179705852-179708239:179699102-179707132:179707190-179708239:+
ENSG00000086666.19	AF:chr15:80059714:80059809-80120328:80072578:80072647-80120328:+	-0.433352	0.002997		ENSG00000141552.18	AF:chr17:81891723:81891841-81893552:81891938:81892106-81893552:+	0.189631	0.000499501		ENSG00000105835.12	AF:chr7:106277179-106284348:106284632:106277179-106284828:106284950:-	0.306693	0.001998		ENSG00000196141.14	AF:chr2:200306159:200306292-200329431:200306693:200306922-200329431:+
ENSG00000109332.20	A5:chr4:102809855-102825239:102809855-102825478:-	-0.485372	0.002997		ENSG00000167460.17	SE:chr19:16076172-16081913:16082046-16086423:+	0.257572	0.000499501		ENSG00000105835.12	AL:chr7:106269155:106269312-106272530:106270215:106270292-106272530:-	-0.253562	0.001998		ENSG00000135316.19	AF:chr6:85641451-85641990:85642042:85641451-85642797:85642991:-
ENSG00000167460.17	SE:chr19:16076172-16081913:16082046-16086423:+	0.152224	0.0034965		ENSG00000198363.18	AF:chr8:61684188-61689673:61689849:61684188-61714269:61714592:-	-0.186566	0.000499501		ENSG00000109180.15	SE:chr4:48832682-48833401:48833481-48842636:+	0.141385	0.001998		ENSG00000135404.12	AF:chr12:55728352-55728516:55728647:55728352-55728796:55728977:-
ENSG00000187630.17	AF:chr14:23987230:23987273-23990182:23988818:23989075-23990182:+	-0.451128	0.0034965		ENSG00000087460.27	AF:chr20:58889100:58889353-58895612:58892078:58892209-58895612:+	-0.446266	0.000999001		ENSG00000164919.11	AF:chr8:99892052-99893443:99893622:99892052-99893639:99893706:-	-0.172713	0.001998		ENSG00000187630.17	SE:chr14:23990359-23995032:23995133-24000863:+
ENSG00000008517.18	AF:chr16:3065297:3065494-3065784:3065640:3065687-3065784:+	0.313637	0.0044955		ENSG00000100380.14	AF:chr22:40850880-40854538:40854598:40850880-40856431:40856565:-	0.651582	0.000999001		ENSG00000213639.10	AF:chr2:28751640:28751820-28776851:28751830:28752176-28776851:+	0.310052	0.001998		ENSG00000136279.21	SE:chr7:44044820-44050225:44050280-44052867:+
ENSG00000082641.16	AF:chr17:48054481:48054503-48056386:48054675:48054761-48056386:+	0.374113	0.0044955		ENSG00000115053.17	AF:chr2:231463316-231464160:231464199:231463316-231464336:231464551:-	0.161876	0.000999001		ENSG00000233024.7	A5:chr16:18368386-18372578:18368386-18372723:-	-0.356365	0.001998		ENSG00000120254.16	AF:chr6:150865702:150866049-150876090:150866333:150866387-150876090:+
ENSG00000086504.17	AF:chr16:370225-370310:370338:370225-370485:370509:-	0.226364	0.0044955		ENSG00000135218.19	AF:chr7:80624083:80624190-80646088:80638643:80638746-80646088:+	-0.192802	0.000999001		ENSG00000092841.19	SE:chr12:56160320-56160626:56160670-56161387:+	0.116689	0.0024975		ENSG00000109180.15	AF:chr4:48830998:48831052-48832620:48831084:48831496-48832620:+
ENSG00000140988.16	AF:chr16:1962909-1963149:1963256:1962909-1964276:1964356:-	-0.29166	0.0044955		ENSG00000141458.13	AF:chr18:23573574-23576481:23576947:23573574-23586287:23586506:-	-0.390691	0.000999001		ENSG00000105835.12	AL:chr7:106269155:106269312-106272530:106272039:106272106-106272530:-	0.30458	0.0024975		ENSG00000109534.17	AF:chr4:109815510:109815545-109816153:109815762:109815804-109816153:+
ENSG00000167460.17	AF:chr19:16076091:16076172-16086423:16076449:16076697-16086423:+	-0.154705	0.0044955		ENSG00000151726.15	AF:chr4:184803546-184805527:184805788:184803546-184825916:184826052:-	-0.266219	0.000999001		ENSG00000109180.15	AF:chr4:48830998:48831052-48832620:48831066:48831141-48832620:+	-0.338888	0.0024975		ENSG00000116584.20	AF:chr1:155969300-155978067:155978160:155969300-155978365:155978427:-
ENSG00000071082.11	AL:chr2:101006071-101006350:101006419:101006071-101018998:101019728:+	-0.130984	0.00499501		ENSG00000170846.17	A5:chr4:6674706-6674993:6674637-6674993:+	-0.59312	0.000999001		ENSG00000111328.7	AF:chr12:123267282-123268169:123268254:123267282-123272157:123272334:-	-0.327013	0.0024975		ENSG00000196141.14	AF:chr2:200306159:200306292-200329431:200306872:200306922-200329431:+
ENSG00000114850.7	AF:chr3:156553781-156553993:156554125:156553781-156554957:156555125:-	-0.226026	0.00499501		ENSG00000196549.12	AF:chr3:155079672:155079756-155084158:155080094:155080295-155084158:+	0.205959	0.000999001		ENSG00000112695.11	SE:chr6:75240385-75241123:75241265-75243717:-	0.313906	0.0024975		ENSG00000100575.14	AF:chr14:58411971-58427054:58427187:58411971-58427392:58427505:-
ENSG00000187109.15	SE:chr12:76056161-76059777:76059878-76060138:-	-0.159147	0.00499501		ENSG00000198363.18	AF:chr8:61684188-61689673:61689779:61684188-61714269:61714592:-	-0.149265	0.000999001		ENSG00000114850.7	AF:chr3:156553781-156553993:156554125:156553781-156554737:156554845:-	-0.27444	0.0024975		ENSG00000241553.12	AF:chr3:9792495:9792705-9797659:9793096:9793174-9797659:+
ENSG00000051108.15	AF:chr16:56932148:56932391-56935235:56933208:56933315-56935235:+	0.374045	0.00549451		ENSG00000266412.5	AF:chr10:46016694-46023330:46023455:46016694-46030526:46030714:-	-0.166106	0.000999001		ENSG00000213639.10	SE:chr2:28751820-28752038:28752176-28776851:+	-0.372065	0.0024975		ENSG00000134330.19	SE:chr2:9474647-9475987:9476039-9478254:+
ENSG00000097021.20	AF:chr1:6349866-6385494:6385813:6349866-6393257:6393766:-	-0.354406	0.00549451		ENSG00000109099.16	A5:chr17:15260761-15262425:15260761-15262429:-	0.341251	0.0014985		ENSG00000070669.17	SE:chr7:97864496-97868908:97869105-97872351:-	-0.255103	0.002997		ENSG00000130023.16	SE:chr6:169751663-169753864:169754032-169755283:+
ENSG00000113048.17	AF:chr5:72297702-72307899:72307962:72297702-72320181:72320222:-	-0.430495	0.00549451		ENSG00000109332.20	AF:chr4:102809855-102825478:102825542:102809855-102825738:102825860:-	-0.287191	0.0014985		ENSG00000109180.15	AF:chr4:48830998:48831052-48832620:48831108:48831249-48832620:+	-0.34513	0.002997		ENSG00000104763.20	AF:chr8:18075587-18083981:18084115:18075587-18084676:18084998:-
ENSG00000145907.16	A5:chr5:151772036-151804406:151772032-151804406:+	-0.166667	0.00549451		ENSG00000163359.16	SE:chr2:237388184-237394587:237395204-237396727:-	0.142305	0.0014985		ENSG00000164919.11	AL:chr8:99873200:99873293-99878140:99874996:99875092-99878140:-	0.158086	0.002997		ENSG00000105835.12	AL:chr7:106269155:106269312-106272530:106270215:106270292-106272530:-
ENSG00000165637.13	AF:chr10:75210154:75210212-75211134:75210645:75210716-75211134:+	-0.425473	0.00549451		ENSG00000164733.22	MX:chr8:11853479-11861406:11861479-11868001:11853479-11864376:11864463-11868001:-	0.165375	0.0014985		ENSG00000187231.14	AL:chr2:179151323:179151391-179172120:179162483:179162511-179172120:-	-0.311442	0.002997		ENSG00000172354.10	AF:chr7:100673567:100673610-100676177:100673740:100673923-100676177:+
ENSG00000165637.13	AF:chr10:75210154:75210212-75211134:75210856:75210938-75211134:+	-0.525071	0.00549451		ENSG00000198363.18	SE:chr8:61644632-61646750:61646878-61651050:-	0.127367	0.0014985		ENSG00000100380.14	AF:chr22:40850880-40854538:40854598:40850880-40856431:40856565:-	0.21259	0.0034965		ENSG00000116584.20	AF:chr1:155969300-155978067:155978160:155969300-155978365:155978547:-
ENSG00000227671.4	A3:chr1:247202095-247210691:247202080-247210691:-	-0.314952	0.00549451		ENSG00000109180.15	AF:chr4:48830998:48831052-48832620:48831342:48831398-48832620:+	-0.15775	0.001998		ENSG00000172354.10	AF:chr7:100673567:100673610-100676177:100673740:100673923-100676177:+	-0.563388	0.0034965		ENSG00000124570.21	AF:chr6:2959342-2971117:2971206:2959342-2971491:2971585:-
ENSG00000104723.21	AF:chr8:15540263:15540568-15623080:15561619:15561685-15623080:+	-0.304187	0.00599401		ENSG00000109332.20	AF:chr4:102809855-102825478:102825542:102809855-102825722:102825780:-	-0.367707	0.001998		ENSG00000105835.12	AF:chr7:106277179-106284348:106284632:106277179-106284828:106284951:-	-0.206502	0.003996		ENSG00000137700.18	RI:chr11:119027628:119027724-119027726:119027872:-
ENSG00000150093.20	RI:chr10:32920245:32920397-32922257:32922346:-	0.338968	0.00599401		ENSG00000112697.17	SE:chr6:75260911-75265231:75265338-75267641:-	0.108188	0.001998		ENSG00000106355.10	AF:chr7:32489344-32490025:32490100:32489344-32495230:32495283:-	0.203561	0.003996		ENSG00000117262.19	AF:chr1:145607988:145608175-145616234:145608613:145608675-145616234:+
ENSG00000172239.14	AF:chr5:43555999-43556582:43557077:43555999-43557701:43557734:-	0.358551	0.00599401		ENSG00000119927.14	AF:chr10:112182891-112183693:112183765:112182891-112215168:112215377:-	0.216032	0.001998		ENSG00000140988.16	A3:chr16:1963256-1964276:1962909-1964276:-	-0.279999	0.003996		ENSG00000184640.19	AF:chr17:77322610:77322670-77402059:77400558:77400590-77402059:+
ENSG00000185825.17	AF:chrX:153723288-153724016:153724113:153723288-153724487:153724565:-	-0.298457	0.00599401		ENSG00000127948.16	AF:chr7:75915164:75915179-75953989:75915182:75915209-75953989:+	0.576118	0.001998		ENSG00000164919.11	AF:chr8:99892052-99893319:99893623:99892052-99893639:99893706:-	-0.16522	0.003996		ENSG00000140391.15	SE:chr15:77055863-77056064:77056255-77070892:-
ENSG00000187630.17	RI:chr14:24001384:24001482-24001485:24001517:+	0.633801	0.00599401		ENSG00000134333.14	AF:chr11:18394563:18394636-18396819:18396278:18396610-18396819:+	0.137575	0.001998		ENSG00000198363.18	AF:chr8:61684188-61689673:61689779:61684188-61714269:61714525:-	-0.265009	0.003996		ENSG00000133895.17	A5:chr11:64810132-64810514:64810132-64810526:-
ENSG00000113048.17	AL:chr5:72221089:72221148-72223683:72222449:72222527-72223683:-	0.361271	0.00649351		ENSG00000134333.14	AF:chr11:18394586:18394636-18396819:18396278:18396610-18396819:+	0.195335	0.001998		ENSG00000111328.7	AF:chr12:123267282-123268169:123268254:123267282-123271564:123271856:-	-0.13288	0.0044955		ENSG00000132170.23	AF:chr3:12287860:12288020-12312380:12289070:12289134-12312380:+
ENSG00000126749.16	SE:chr12:6975378-6983002:6983206-6987782:+	0.305225	0.00649351		ENSG00000135218.19	AF:chr7:80602150:80602379-80646088:80624083:80624190-80646088:+	0.326131	0.001998		ENSG00000137700.18	RI:chr11:119027628:119027724-119027726:119027872:-	-0.542909	0.0044955		ENSG00000237854.3	AF:chr17:68101908:68101961-68114422:68102943:68103058-68114422:+
ENSG00000145907.16	AL:chr5:151804446-151811010:151811040:151804446-151812884:151812911:+	0.166667	0.00649351		ENSG00000135404.12	AF:chr12:55728352-55728516:55728647:55728352-55728796:55728977:-	0.292481	0.001998		ENSG00000071082.11	AL:chr2:101006071-101006350:101006419:101006071-101018998:101019728:+	-0.167723	0.00499501		ENSG00000263551.6	A5:chr18:1133952-1159179:1133894-1159179:+
ENSG00000133818.14	AF:chr11:14295855-14354413:14354500:14295855-14358257:14358485:-	0.45163	0.00699301		ENSG00000137692.12	AL:chr11:103062076:103062414-103066269:103064275:103064377-103066269:-	0.254721	0.001998		ENSG00000109180.15	AF:chr4:48830998:48831052-48832620:48831223:48831249-48832620:+	-0.320965	0.00499501		ENSG00000112992.18	AF:chr5:43602692:43602749-43609143:43603180:43603294-43609143:+
ENSG00000150093.20	AF:chr10:32935558-32957759:32957894:32935558-32958145:32958253:-	0.151711	0.00699301		ENSG00000137700.18	RI:chr11:119027628:119027724-119027726:119027872:-	-0.423925	0.001998		ENSG00000126561.17	SE:chr17:42288598-42289430:42289539-42289866:+	-0.349146	0.00499501		ENSG00000140391.15	A3:chr15:77056255-77070892:77055863-77070892:-
ENSG00000100196.11	AF:chr22:38468078:38468324-38474523:38474329:38474358-38474523:+	-0.216363	0.00749251		ENSG00000159403.18	AF:chr12:7091680-7091773:7091892:7091680-7092387:7092445:-	-0.14304	0.001998		ENSG00000127022.15	MX:chr5:179699102-179705679:179705852-179708239:179699102-179707132:179707190-179708239:+	-0.296993	0.00499501		ENSG00000133606.11	AF:chr7:140472011-140478837:140478926:140472011-140479160:140479499:-
ENSG00000102119.11	A5:chrX:154379566-154379690:154379537-154379690:+	0.165331	0.00749251		ENSG00000172115.9	SE:chr7:25124127-25124690:25124844-25125200:-	0.320748	0.001998		ENSG00000162735.19	AF:chr1:160283639-160284131:160284231:160283639-160285055:160285141:-	-0.258051	0.00499501
ENSG00000141458.13	AF:chr18:23573574-23576481:23576947:23573574-23586287:23586506:-	0.163457	0.00749251		ENSG00000185787.15	AF:chr15:78847667:78848081-78878213:78873005:78873218-78878213:+	-0.591269	0.001998		ENSG00000187630.17	AF:chr14:23987230:23987273-23990182:23988818:23989075-23990182:+	-0.261431	0.00499501		100 common elements in "Day0 " and "Day4":	Event ID
ENSG00000265681.7	AF:chr18:49491833-49492275:49492305:49491833-49492458:49492483:-	-0.117121	0.00749251		ENSG00000103275.21	SE:chr16:1309773-1312347:1312558-1314020:+	-0.207045	0.0024975		ENSG00000071082.11	RI:chr2:101002293:101002315-101002702:101002808:+	-0.112329	0.00549451		ENSG00000109332.20	AF:chr4:102809855-102825478:102825542:102809855-102868715:102868896:-
ENSG00000100664.11	AF:chr14:103334237:103334597-103335653:103334861:103335185-103335653:+	0.189956	0.00799201		ENSG00000108511.10	A3:chr17:48598260-48604480:48598228-48604480:-	0.632683	0.0024975		ENSG00000100575.14	AF:chr14:58411971-58427054:58427187:58411971-58427392:58427505:-	0.215969	0.00549451		ENSG00000167460.17	AF:chr19:16076091:16076172-16086423:16081449:16082046-16086423:+
ENSG00000140988.16	A3:chr16:1963256-1964276:1962909-1964276:-	-0.263884	0.00799201		ENSG00000138674.17	SE:chr4:82829058-82842140:82842481-82844386:-	-0.184612	0.0024975		ENSG00000138031.14	AF:chr2:24919184-24919474:24919512:24919184-24919683:24919839:-	0.395809	0.00549451		ENSG00000161016.18	AF:chr8:144791495-144791773:144791959:144791495-144792366:144792390:-
ENSG00000145907.16	A3:chr5:151772032-151786572:151772032-151786603:+	0.339611	0.00799201		ENSG00000139329.5	A3:chr12:91109000-91111398:91108283-91111398:-	0.176459	0.0024975		ENSG00000196924.19	SE:chrX:154355072-154357251:154357274-154357434:-	0.10296	0.00549451		ENSG00000164733.22	SE:chr8:11864463-11866157:11866201-11868001:-
ENSG00000104723.21	AF:chr8:15540233:15540568-15623080:15561619:15561685-15623080:+	-0.149645	0.00849151		ENSG00000167526.14	A3:chr16:89561063-89561227:89561063-89561596:+	-0.140425	0.0024975		ENSG00000077147.16	AF:chr10:96576829-96577479:96577542:96576829-96587376:96587452:-	0.182443	0.00599401		ENSG00000082641.16	AF:chr17:48054328:48054419-48056386:48054481:48054503-48056386:+
ENSG00000106355.10	AF:chr7:32489344-32490025:32490100:32489344-32495230:32495283:-	0.165412	0.00899101		ENSG00000185787.15	AF:chr15:78847667:78848081-78878213:78872814:78873057-78878213:+	-0.549307	0.0024975		ENSG00000109180.15	AF:chr4:48830998:48831052-48832620:48831065:48831249-48832620:+	-0.315873	0.00599401		ENSG00000164823.11	AF:chr8:89901849:89901911-89909567:89902570:89902837-89909567:+
ENSG00000140937.14	AF:chr16:65053928-65071989:65072260:65053928-65124234:65124292:-	0.320327	0.00899101		ENSG00000185787.15	AF:chr15:78847667:78848081-78878213:78872954:78873057-78878213:+	-0.421028	0.0024975		ENSG00000109180.15	AF:chr4:48831084:48831249-48832620:48831342:48831398-48832620:+	-0.119328	0.00599401		ENSG00000167460.17	SE:chr19:16076172-16081913:16082046-16086423:+
ENSG00000075420.13	AF:chr3:172040554:172040624-172112452:172046913:172046947-172112452:+	-0.193157	0.00949051		ENSG00000196549.12	AF:chr3:155079672:155079756-155084158:155080319:155080466-155084158:+	0.138706	0.0024975		ENSG00000130023.16	SE:chr6:169751663-169753864:169754032-169755283:+	0.294294	0.00599401		ENSG00000167460.17	AF:chr19:16076091:16076172-16086423:16076449:16076697-16086423:+
ENSG00000133818.14	AF:chr11:14295855-14354413:14354500:14295855-14358763:14359183:-	0.149739	0.00949051		ENSG00000106355.10	AF:chr7:32489344-32490025:32490100:32489344-32495230:32495283:-	0.258396	0.002997		ENSG00000135404.12	AF:chr12:55728352-55728516:55728647:55728352-55728796:55728977:-	0.272798	0.00599401		ENSG00000187109.15	SE:chr12:76056161-76059777:76059878-76060138:-
ENSG00000163950.13	SE:chr4:1703700-1711874:1711990-1712130:-	0.110427	0.00949051		ENSG00000112697.17	MX:chr6:75260911-75265231:75265338-75284402:75260911-75267641:75267748-75284402:-	0.356181	0.002997		ENSG00000137845.15	AF:chr15:58717727-58748795:58748966:58717727-58749480:58749770:-	-0.21028	0.00599401		ENSG00000150093.20	RI:chr10:32920245:32920397-32922257:32922346:-
ENSG00000164172.20	AF:chr5:53108643-53109712:53109762:53108643-53109985:53110063:-	0.262573	0.00949051		ENSG00000144320.14	A5:chr2:175993223-175995553:175993223-175995558:-	-0.303775	0.002997		ENSG00000141759.15	AL:chr18:79973407:79973856-79988240:79977331:79977701-79988240:-	0.424601	0.00599401		ENSG00000126749.16	SE:chr12:6975378-6983002:6983206-6987782:+
ENSG00000164172.20	AL:chr5:53098099:53098711-53101359:53100453:53100534-53101359:-	0.262573	0.00949051		ENSG00000161016.18	AF:chr8:144791495-144791773:144791959:144791495-144792366:144792390:-	0.122805	0.002997		ENSG00000149273.15	RI:chr11:75401640:75401705-75402380:75402446:+	-0.336123	0.00599401		ENSG00000265681.7	AF:chr18:49491833-49492275:49492305:49491833-49492458:49492483:-
ENSG00000109332.20	AF:chr4:102826636-102827427:102827520:102826636-102827592:102827948:-	-0.149058	0.00999001		ENSG00000185787.15	AF:chr15:78847667:78848081-78878213:78872987:78873057-78878213:+	-0.156519	0.002997		ENSG00000174953.14	AF:chr3:154316163-154319081:154319284:154316163-154324174:154324416:-	-0.465701	0.00599401		ENSG00000164172.20	AF:chr5:53108643-53109712:53109762:53108643-53109985:53110063:-
ENSG00000140988.16	RI:chr16:1962061:1962270-1962497:1962656:-	-0.162123	0.00999001		ENSG00000187288.12	AF:chr3:9878511-9878779:9878812:9878511-9880224:9880253:-	-0.122792	0.002997		ENSG00000104325.7	A3:chr8:90001561-90017124:90001561-90017203:+	-0.152854	0.00649351		ENSG00000164172.20	AL:chr5:53098099:53098711-53101359:53100453:53100534-53101359:-
ENSG00000160746.13	AF:chr3:43605863-43621773:43621897:43605863-43621909:43622011:-	-0.486623	0.00999001		ENSG00000196549.12	AF:chr3:155079672:155079756-155084158:155080021:155080466-155084158:+	0.154078	0.002997		ENSG00000139329.5	A3:chr12:91109000-91111398:91108283-91111398:-	0.105758	0.00649351		ENSG00000140988.16	RI:chr16:1962061:1962270-1962497:1962656:-
ENSG00000169045.17	A3:chr5:179617110-179617514:179616958-179617514:-	-0.212584	0.00999001		ENSG00000008394.13	AF:chr12:16347142:16347184-16354231:16347654:16347710-16354231:+	0.337192	0.0034965		ENSG00000182240.16	AF:chr21:41226266:41226354-41237513:41236628:41236664-41237513:+	-0.505242	0.00649351		ENSG00000007168.14	AF:chr17:2638099:2638320-2666016:2665381:2665456-2666016:+
ENSG00000007168.14	AF:chr17:2638099:2638320-2666016:2665381:2665456-2666016:+	-0.474844	0.0104895		ENSG00000008394.13	AF:chr12:16347142:16347184-16354231:16347778:16347898-16354231:+	0.213402	0.0034965		ENSG00000141759.15	AF:chr18:79977701-79988240:79988537:79977701-80033851:80033949:-	-0.57868	0.00699301		ENSG00000140905.11	A3:chr16:81084594-81087601:81084534-81087601:-
ENSG00000104723.21	AF:chr8:15540227:15540568-15623080:15561619:15561685-15623080:+	-0.137984	0.0104895		ENSG00000079459.13	AF:chr8:11802766:11802910-11808794:11803012:11803518-11808794:+	-0.693406	0.0034965		ENSG00000169045.17	A5:chr5:179616958-179617051:179616958-179617060:-	0.134649	0.00699301		ENSG00000161057.13	A3:chr7:103362088-103362686:103362088-103362695:+
ENSG00000109332.20	AF:chr4:102826636-102827427:102827520:102826636-102868715:102868875:-	-0.241157	0.0104895		ENSG00000086666.19	AF:chr15:80059676:80059809-80098416:80072583:80072647-80098416:+	-0.413231	0.0034965		ENSG00000170266.16	AF:chr3:33072713-33096719:33096835:33072713-33097011:33097043:-	-0.405383	0.00699301		ENSG00000161057.13	RI:chr7:103361957:103362088-103362695:103362758:+
ENSG00000153187.20	A5:chr1:244859374-244860353:244859374-244860358:-	-0.210219	0.0104895		ENSG00000112695.11	SE:chr6:75240385-75241176:75241265-75243717:-	0.100938	0.0034965		ENSG00000182240.16	AF:chr21:41230118:41230223-41237513:41236628:41236664-41237513:+	-0.381999	0.00699301		ENSG00000082641.16	AF:chr17:48054481:48054503-48056386:48054710:48055150-48056386:+
ENSG00000153187.20	AF:chr1:244862730-244863617:244863653:244862730-244863674:244864091:-	0.210219	0.0104895		ENSG00000115875.19	A5:chr2:38746747-38748047:38746747-38748056:-	0.141312	0.0034965		ENSG00000105221.18	AF:chr19:40265351-40280782:40280832:40265351-40285049:40285092:-	0.219143	0.00749251		ENSG00000123505.19	AF:chr6:110874785:110875215-110887505:110875575:110875622-110887505:+
ENSG00000073584.20	AF:chr17:40645847-40647240:40647347:40645847-40647773:40647846:-	0.282668	0.010989		ENSG00000122642.11	AL:chr7:32988652-32992722:32993074:32988652-32994991:32995080:+	-0.744893	0.0034965		ENSG00000109180.15	AF:chr4:48830998:48831052-48832620:48831118:48831253-48832620:+	-0.323838	0.00749251		ENSG00000170248.15	AF:chr3:33798571:33798937-33812072:33811063:33811191-33812072:+
ENSG00000080503.24	AF:chr9:2085728:2085744-2086829:2085975:2086107-2086829:+	0.620484	0.010989		ENSG00000131149.19	SE:chr16:85613398-85633914:85634132-85648552:+	-0.317922	0.0034965		ENSG00000196155.13	AF:chr16:67279238:67279276-67279876:67279532:67279626-67279876:+	0.406143	0.00749251		ENSG00000160746.13	AF:chr3:43605863-43621773:43621897:43605863-43621909:43621984:-
ENSG00000112514.18	RI:chr6:33417097:33417142-33417247:33417310:-	0.579163	0.010989		ENSG00000131966.14	A5:chr14:58211410-58213641:58211392-58213641:+	-0.221803	0.0034965		ENSG00000198431.16	AF:chr12:104287032:104287109-104288931:104287368:104287431-104288931:+	-0.323967	0.00749251		ENSG00000102030.16	AL:chrX:153930779:153930847-153932071:153931954:153931981-153932071:-
ENSG00000129351.17	AL:chr19:10683970-10684416:10684761:10683970-10684859:10685765:+	0.577245	0.010989		ENSG00000134042.14	AF:chr18:50819702-50819897:50820016:50819702-50825309:50825384:-	-0.540128	0.0034965		ENSG00000135316.19	AF:chr6:85641451-85641990:85642042:85641451-85642797:85642963:-	0.222	0.00799201		ENSG00000175061.18	AL:chr17:16440253-16441074:16441209:16440253-16441368:16442018:+
ENSG00000157349.17	AF:chr16:70289663:70289705-70312609:70299194:70299354-70312609:+	0.466885	0.010989		ENSG00000134333.14	AF:chr11:18394562:18394636-18396819:18396278:18396610-18396819:+	0.165409	0.0034965		ENSG00000136960.13	AF:chr8:119638527-119638748:119638830:119638527-119673252:119673453:-	0.308294	0.00799201		ENSG00000071994.11	AL:chr6:170577436:170577717-170578857:170578482:170578656-170578857:-
ENSG00000164054.15	AF:chr3:48501293-48504019:48504129:48501293-48504423:48504795:-	0.39775	0.010989		ENSG00000136104.21	AF:chr13:50909791:50910140-50927407:50913056:50913131-50927407:+	-0.37539	0.0034965		ENSG00000198363.18	AF:chr8:61684188-61689673:61689779:61684188-61714269:61714640:-	-0.256176	0.00799201		ENSG00000178878.13	AF:chr12:12725931:12726096-12786909:12785659:12785694-12786909:+
ENSG00000140905.11	A3:chr16:81084594-81087601:81084534-81087601:-	-0.265181	0.0114885		ENSG00000165629.20	SE:chr10:7802854-7806974:7807010-7807659:+	-0.130604	0.0034965		ENSG00000274333.4	SE:chr21:5553838-5585823:5585987-5590019:+	-0.374534	0.00799201		ENSG00000105323.17	A5:chr19:41263016-41268223:41262981-41268223:+
ENSG00000145907.16	AL:chr5:151772036-151786603:151787386:151772036-151804406:151805319:+	0.164646	0.0114885		ENSG00000168385.18	AF:chr2:241315100:241315610-241324216:241315901:241315982-241324216:+	-0.270317	0.0034965		ENSG00000117632.23	AF:chr1:25904738-25905049:25905128:25904738-25906788:25906991:-	0.139616	0.00849151		ENSG00000143742.14	SE:chr1:225783368-225786862:225786985-225789034:+
ENSG00000161057.13	A3:chr7:103362088-103362686:103362088-103362695:+	0.139778	0.0114885		ENSG00000196531.14	AF:chr12:56724523-56724826:56724919:56724523-56725263:56725298:-	-0.191641	0.0034965		ENSG00000135404.12	AF:chr12:55728352-55728516:55728647:55728352-55729282:55729707:-	0.232139	0.00849151		ENSG00000172115.9	SE:chr7:25124127-25124690:25124844-25125200:-
ENSG00000161057.13	RI:chr7:103361957:103362088-103362695:103362758:+	0.579301	0.0114885		ENSG00000196549.12	AF:chr3:155079856:155080001-155084158:155080094:155080295-155084158:+	0.25349	0.0034965		ENSG00000177426.22	A3:chr18:3450070-3450322:3450070-3450325:+	-0.345242	0.00849151		ENSG00000147789.15	SE:chr8:144829090-144829445:144829604-144837391:+
ENSG00000182196.13	AF:chr12:122980263:122980385-122981129:122980495:122980887-122981129:+	-0.26368	0.0114885		ENSG00000198431.16	AF:chr12:104287022:104287109-104288931:104287368:104287431-104288931:+	0.335041	0.0034965		ENSG00000093183.14	AF:chr3:42569073-42581846:42581967:42569073-42582193:42582327:-	-0.38512	0.00899101		ENSG00000087502.18	A3:chr12:29341816-29343120:29341761-29343120:-
ENSG00000067066.17	SE:chr2:230416328-230417591:230417665-230442937:+	0.145932	0.011988		ENSG00000265681.7	AF:chr18:49491833-49492275:49492305:49491833-49492458:49492483:-	0.11286	0.0034965		ENSG00000105197.11	MX:chr19:39482033-39482885:39482916-39485688:39482033-39485544:39485602-39485688:+	0.306858	0.00899101		ENSG00000073584.20	AF:chr17:40645847-40647240:40647347:40645847-40647773:40647824:-
ENSG00000071994.11	AL:chr6:170575295:170577717-170578857:170578482:170578656-170578857:-	-0.352792	0.011988		ENSG00000070831.17	AF:chr1:22052707:22052742-22078429:22053297:22053433-22078429:+	-0.243864	0.003996		ENSG00000106355.10	AF:chr7:32489344-32490025:32490100:32489344-32494991:32495249:-	0.263044	0.00899101		ENSG00000169592.15	AL:chr16:30001040-30001212:30001229:30001040-30001414:30001575:+
ENSG00000082641.16	AF:chr17:48054481:48054503-48056386:48054710:48055150-48056386:+	0.311094	0.011988		ENSG00000072110.15	MX:chr14:68877240-68878458:68878523-68879962:68877240-68878989:68879069-68879962:-	0.14365	0.003996		ENSG00000196655.12	AL:chr11:119021886-119023010:119023282:119021886-119023321:119024134:+	-0.456889	0.00899101		ENSG00000170846.17	A5:chr4:6674706-6674993:6674637-6674993:+
ENSG00000100644.17	AF:chr14:61695777:61695839-61720382:61698895:61698946-61720382:+	-0.323398	0.011988		ENSG00000087460.27	AF:chr20:58839748:58840886-58895612:58889100:58889353-58895612:+	0.574036	0.003996		ENSG00000198363.18	AF:chr8:61684188-61689673:61689779:61684188-61714269:61714587:-	-0.268519	0.00899101		ENSG00000079459.13	A5:chr8:11802931-11808794:11802910-11808794:+
ENSG00000127022.15	SE:chr5:179705852-179706258:179706331-179708239:+	0.159771	0.011988		ENSG00000105185.12	AF:chr19:32581190:32581327-32582195:32581526:32581700-32582195:+	-0.140759	0.003996		ENSG00000164237.9	AF:chr5:10290781-10307515:10307603:10290781-10307625:10307839:-	-0.475723	0.00949051		ENSG00000029993.15	AF:chrX:150980509:150980644-150985595:150983385:150983591-150985595:+
ENSG00000080824.19	SE:chr14:102085431-102085965:102086124-102086217:-	-0.483463	0.0124875		ENSG00000109332.20	AF:chr4:102809855-102825478:102825542:102809855-102826485:102827122:-	-0.176158	0.003996		ENSG00000187231.14	AF:chr2:179191866-179264118:179264273:179191866-179264499:179264832:-	-0.194692	0.00949051		ENSG00000149483.12	AL:chr11:61367998-61368252:61368283:61367998-61368597:61369509:+
ENSG00000086504.17	AF:chr16:370225-370310:370338:370225-370499:370538:-	0.191682	0.0124875		ENSG00000109332.20	AF:chr4:102809855-102825478:102825542:102809855-102868715:102868896:-	-0.269525	0.003996		ENSG00000198431.16	AF:chr12:104286990:104287109-104288931:104287368:104287431-104288931:+	-0.213122	0.00949051		ENSG00000170892.12	AF:chr19:54190268:54190371-54191361:54190731:54191037-54191361:+
ENSG00000102317.18	SE:chrX:48575283-48575561:48575630-48576314:+	0.113313	0.0124875		ENSG00000109390.13	AF:chr4:139295960-139301292:139301420:139295960-139302416:139302526:-	0.218363	0.003996		ENSG00000109332.20	AF:chr4:102809855-102825478:102825542:102809855-102825722:102825780:-	-0.189558	0.00999001		ENSG00000115365.12	A5:chr2:210476412-210476620:210476412-210476709:-
ENSG00000104763.20	SE:chr8:18063230-18064457:18064474-18067220:-	-0.326778	0.0124875		ENSG00000117143.13	SE:chr1:162590511-162592732:162592782-162597792:+	0.213354	0.003996		ENSG00000111676.15	AF:chr12:6924463:6924537-6933840:6927959:6928384-6933840:+	-0.151729	0.00999001		ENSG00000185787.15	AF:chr15:78847667:78848081-78878213:78872954:78873057-78878213:+
ENSG00000105556.11	AF:chr19:334542-336083:336194:334542-344774:344815:-	0.385205	0.0124875		ENSG00000157514.16	AF:chrX:107715950-107716690:107717135:107715950-107775100:107775787:-	0.10834	0.003996		ENSG00000116584.20	AF:chr1:155969300-155978067:155978160:155969300-155978365:155978427:-	-0.304042	0.00999001		ENSG00000262919.8	A5:chrX:153596187-153598962:153596187-153598966:-
ENSG00000109332.20	AF:chr4:102826636-102827427:102827522:102826636-102868715:102868875:-	0.269666	0.0124875		ENSG00000178209.16	AF:chr8:143938692-143950184:143950876:143938692-143973403:143973529:-	0.334706	0.003996		ENSG00000140988.16	AF:chr16:1962909-1963149:1963256:1962909-1964276:1964356:-	-0.234294	0.00999001		ENSG00000131966.14	A5:chr14:58211410-58213641:58211392-58213641:+
ENSG00000123505.19	AF:chr6:110874785:110875215-110887505:110875575:110875622-110887505:+	0.1773	0.0124875		ENSG00000187630.17	AF:chr14:23987230:23987273-23990182:23988818:23989075-23990182:+	-0.425385	0.003996		ENSG00000166441.13	SE:chr11:8684081-8684686:8684892-8685678:+	0.393725	0.00999001		ENSG00000164111.15	A5:chr4:121686372-121696581:121686372-121696863:-
ENSG00000127990.19	SE:chr7:94623397-94628202:94628359-94655990:-	-0.495555	0.0124875		ENSG00000198189.11	AF:chr4:87372815-87373215:87373278:87372815-87374361:87374414:-	-0.477039	0.003996		ENSG00000103855.18	AF:chr15:73684383:73684407-73699586:73684438:73684460-73699586:+	0.288257	0.0104895		ENSG00000115252.18	AL:chr2:182147036:182147152-182185892:182167887:182168290-182185892:-
ENSG00000170248.15	AF:chr3:33798571:33798937-33812072:33811063:33811191-33812072:+	-0.399525	0.0124875		ENSG00000198363.18	AF:chr8:61684188-61689673:61689849:61684188-61714269:61714640:-	-0.140666	0.003996		ENSG00000105197.11	AF:chr19:39480856:39480961-39481883:39481225:39481316-39481883:+	0.203312	0.0104895		ENSG00000170619.10	A5:chr8:144851395-144852839:144851395-144852993:-
ENSG00000006744.19	AF:chr17:13017121-13017567:13017664:13017121-13017703:13017966:-	-0.518981	0.012987		ENSG00000269893.8	SE:chr4:118278792-118278944:118279137-118279389:+	0.124167	0.003996		ENSG00000150593.18	MX:chr10:110890670-110894091:110894198-110895948:110890670-110894412:110894522-110895948:+	0.161092	0.0104895		ENSG00000104763.20	AF:chr8:18075587-18083981:18084120:18075587-18084676:18084998:-
ENSG00000073584.20	AF:chr17:40645847-40647240:40647347:40645847-40647773:40647844:-	0.318978	0.012987		ENSG00000082898.18	A3:chr2:61537668-61538138:61537587-61538138:-	0.476645	0.0044955		ENSG00000175061.18	RI:chr17:16439327:16439414-16439581:16440253:+	-0.363434	0.0104895		ENSG00000117262.19	A3:chr1:145623160-145623593:145623160-145623613:+
ENSG00000104723.21	AF:chr8:15540223:15540568-15623080:15561619:15561685-15623080:+	-0.360823	0.012987		ENSG00000084623.12	A3:chr1:32222444-32222538:32222444-32222541:+	0.122514	0.0044955		ENSG00000196655.12	AL:chr11:119021886-119023010:119023282:119021886-119023321:119023421:+	-0.472108	0.0104895		ENSG00000007168.14	AF:chr17:2593210:2593330-2638099:2594327:2594394-2638099:+
ENSG00000160746.13	AF:chr3:43605863-43621773:43621897:43605863-43621909:43622066:-	-0.273314	0.012987		ENSG00000115310.18	AF:chr2:54987698-55010087:55010449:54987698-55049558:55049640:-	-0.146258	0.0044955		ENSG00000257727.6	AF:chr12:56314966-56315130:56315206:56314966-56315821:56315930:-	-0.377434	0.0104895		ENSG00000066322.15	AF:chr1:43365623-43367051:43367104:43365623-43367915:43368074:-
ENSG00000164054.15	AF:chr3:48501293-48504019:48504431:48501293-48504630:48504826:-	-0.190097	0.012987		ENSG00000127948.16	AF:chr7:75915155:75915179-75953989:75915182:75915209-75953989:+	0.196561	0.0044955		ENSG00000113083.15	AF:chr5:122075541-122076018:122076083:122075541-122076893:122077223:-	-0.458868	0.010989		ENSG00000104853.16	AF:chr19:44954591:44954701-44961963:44955380:44955467-44961963:+
ENSG00000187109.15	AF:chr12:76074239-76083833:76084094:76074239-76084567:76084684:-	0.162403	0.012987		ENSG00000135218.19	AF:chr7:80624083:80624190-80646088:80638642:80638746-80646088:+	-0.173073	0.0044955		ENSG00000118495.20	SE:chr6:143968978-143985135:143985174-144008090:-	-0.245138	0.010989		ENSG00000110367.13	AF:chr11:118786518-118790855:118790948:118786518-118791098:118791164:-
ENSG00000016864.18	AF:chr3:52700496-52703504:52703619:52700496-52705699:52705781:-	0.213493	0.0134865		ENSG00000139329.5	A3:chr12:91108687-91111398:91108283-91111398:-	0.17766	0.0044955		ENSG00000137692.12	SE:chr11:103062414-103064275:103064377-103066269:-	-0.159053	0.010989		ENSG00000122729.19	SE:chr9:32384735-32386371:32386442-32405485:+
ENSG00000087088.20	A3:chr19:48954962-48955548:48954962-48955687:+	-0.165487	0.0134865		ENSG00000149483.12	AL:chr11:61367998-61368252:61368283:61367998-61368597:61368751:+	-0.332109	0.0044955		ENSG00000145907.16	A3:chr5:151772032-151786572:151772032-151786603:+	-0.364525	0.010989		ENSG00000071994.11	AL:chr6:170575328:170577717-170578857:170578482:170578656-170578857:-
ENSG00000100664.11	A3:chr14:103334597-103335792:103334597-103335796:+	-0.504261	0.0134865		ENSG00000149483.12	RI:chr11:61364250:61364315-61364433:61364518:+	-0.332109	0.0044955		ENSG00000196155.13	A5:chr16:67279789-67279876:67279626-67279876:+	0.544561	0.010989		ENSG00000140307.11	SE:chr15:59642262-59652206:59652326-59657406:-
ENSG00000132463.14	AF:chr4:70836314-70838869:70839001:70836314-70839177:70839343:-	0.26335	0.0134865		ENSG00000153113.24	AF:chr5:96662237:96662497-96675539:96663000:96663166-96675539:+	-0.401012	0.0044955		ENSG00000233024.7	SE:chr16:18368386-18372723:18372854-18374832:-	0.219001	0.010989		ENSG00000138758.12	AF:chr4:77030783:77030970-77039743:77034924:77035020-77039743:+
ENSG00000160746.13	AF:chr3:43605863-43621773:43621897:43605863-43621909:43621984:-	-0.206059	0.0134865		ENSG00000159403.18	AF:chr12:7091680-7091773:7091892:7091680-7092387:7092493:-	-0.104719	0.0044955		ENSG00000077147.16	AF:chr10:96576829-96577479:96577542:96576829-96586734:96587012:-	0.102071	0.0114885		ENSG00000178209.16	AF:chr8:143938692-143953726:143953920:143938692-143973403:143973529:-
ENSG00000172239.14	AF:chr5:43555999-43556819:43557093:43555999-43557701:43557734:-	0.126144	0.0134865		ENSG00000164924.18	AF:chr8:100948900-100950406:100950557:100948900-100951456:100951594:-	-0.319422	0.0044955		ENSG00000084072.17	A3:chr1:39738931-39740089:39738931-39740165:+	0.216308	0.0114885		ENSG00000036549.13	AF:chr1:77641655-77682585:77682658:77641655-77683262:77683403:-
ENSG00000253352.10	AF:chr22:30969278:30969386-30972924:30969959:30971779-30972924:+	-0.254119	0.0134865		ENSG00000167460.17	AF:chr19:16076091:16076172-16086423:16076449:16076697-16086423:+	-0.181037	0.0044955		ENSG00000109099.16	AF:chr17:15260761-15262429:15262587:15260761-15265154:15265326:-	0.144137	0.0114885		ENSG00000135316.19	AF:chr6:85641451-85641990:85642042:85641451-85642797:85642924:-
ENSG00000102030.16	AL:chrX:153930779:153930847-153932071:153931954:153931981-153932071:-	0.134455	0.013986		ENSG00000184640.19	AF:chr17:77322610:77322670-77402059:77400558:77400590-77402059:+	-0.240004	0.0044955		ENSG00000115694.15	A3:chr2:241500847-241501478:241500796-241501478:-	0.135998	0.0114885		ENSG00000174996.12	A3:chr11:66257871-66258547:66257871-66258584:+
ENSG00000116288.13	AF:chr1:7961701:7961735-7962763:7961748:7961793-7962763:+	-0.343304	0.013986		ENSG00000197971.16	AF:chr18:77105286-77131539:77131684:77105286-77132580:77132769:-	0.57141	0.0044955		ENSG00000119401.11	A3:chr9:116687381-116697662:116687381-116697665:+	-0.275429	0.0114885		ENSG00000205531.13	AF:chr11:2979237-2991794:2992102:2979237-2992254:2992288:-
ENSG00000135454.14	AF:chr12:57632133-57632541:57632668:57632133-57632772:57633202:-	0.55507	0.013986		ENSG00000241343.10	AF:chrX:101391016:101391046-101391459:101391202:101391235-101391459:+	0.122162	0.0044955		ENSG00000123992.20	AF:chr2:219387163-219387759:219387929:219387163-219399866:219400007:-	-0.21915	0.0114885		ENSG00000176014.13	AL:chr18:12308795-12310943:12311135:12308795-12325067:12325914:+
ENSG00000124762.14	AL:chr6:36678939-36680474:36680857:36678939-36684097:36684498:+	-0.261742	0.0144855		ENSG00000265681.7	A3:chr18:49491833-49492275:49491584-49492275:-	0.164397	0.0044955		ENSG00000139329.5	A3:chr12:91108687-91111398:91108283-91111398:-	0.138719	0.0114885		ENSG00000029993.15	AF:chrX:150983335:150983376-150985595:150983385:150983591-150985595:+
ENSG00000127955.17	AF:chr7:80184104:80184190-80188951:80187123:80187186-80188951:+	-0.333333	0.0144855		ENSG00000079459.13	AF:chr8:11802766:11802910-11808794:11803089:11803225-11808794:+	-0.569733	0.00499501		ENSG00000113083.15	AF:chr5:122075541-122076018:122076083:122075541-122077355:122078413:-	-0.189002	0.011988		ENSG00000185787.15	AF:chr15:78872954:78873057-78878213:78873723:78873839-78878213:+
ENSG00000156110.15	SE:chr10:74200838-74224538:74224591-74314667:+	0.128105	0.0144855		ENSG00000084623.12	SE:chr1:32222444-32222541:32222630-32224034:+	-0.22886	0.00499501		ENSG00000123992.20	AF:chr2:219387163-219387576:219387796:219387163-219399866:219400007:-	-0.279157	0.011988		ENSG00000079459.13	AF:chr8:11802766:11802910-11808794:11803012:11803518-11808794:+
ENSG00000160209.19	AF:chr21:43719223:43719381-43734069:43733671:43733706-43734069:+	-0.219585	0.0144855		ENSG00000106355.10	AF:chr7:32489344-32490025:32490100:32489344-32490320:32490380:-	0.221777	0.00499501		ENSG00000129353.15	AF:chr19:10602457:10602561-10626253:10625520:10625549-10626253:+	-0.344101	0.011988		ENSG00000086504.17	AF:chr16:370225-370310:370338:370225-370499:370509:-
ENSG00000164054.15	A5:chr3:48501293-48504423:48501293-48504630:-	-0.351877	0.0144855		ENSG00000121064.13	AF:chr17:56997014:56997055-57000855:56998291:56998498-57000855:+	0.46622	0.00499501		ENSG00000164941.14	AF:chr8:94813311:94813438-94824893:94823210:94823301-94824893:+	0.333333	0.011988		ENSG00000196365.12	RI:chr19:5719704:5719833-5720043:5720146:-
ENSG00000175061.18	AL:chr17:16440253-16441074:16441209:16440253-16441368:16442018:+	0.280168	0.0144855		ENSG00000152601.17	SE:chr3:152269092-152299405:152300367-152414941:+	-0.198765	0.00499501		ENSG00000080824.19	SE:chr14:102085431-102085965:102086124-102086217:-	-0.46386	0.0124875		ENSG00000143429.10	AL:chr2:91617160:91618154-91655368:91628761:91628953-91655368:-
ENSG00000071994.11	AL:chr6:170577436:170577717-170578857:170578482:170578656-170578857:-	-0.258224	0.014985		ENSG00000153113.24	AF:chr5:96662376:96662497-96675539:96663025:96663166-96675539:+	0.266077	0.00499501		ENSG00000109332.20	AF:chr4:102809855-102825478:102825542:102809855-102826485:102827122:-	-0.128134	0.0124875		ENSG00000178209.16	AF:chr8:143938692-143943779:143943958:143938692-143973403:143973529:-
ENSG00000113048.17	AL:chr5:72219403:72221148-72223683:72222449:72222527-72223683:-	0.160087	0.014985		ENSG00000196549.12	AF:chr3:155079856:155080001-155084158:155080021:155080466-155084158:+	0.214827	0.00499501		ENSG00000113083.15	AF:chr5:122075541-122076018:122076083:122075541-122077092:122077174:-	-0.13171	0.0124875		ENSG00000119185.13	AF:chr2:9418732-9422802:9423228:9418732-9423373:9423430:-
ENSG00000134744.14	A3:chr1:52436978-52438220:52436975-52438220:-	-0.362825	0.014985		ENSG00000198954.9	A5:chr10:68989258-69000424:68989212-69000424:+	0.243825	0.00499501		ENSG00000114416.18	AL:chr3:180970358-180971075:180971816:180970358-180976122:180976545:+	0.245129	0.0124875		ENSG00000145495.16	AF:chr5:10353695:10353917-10377798:10353968:10353996-10377798:+
ENSG00000137573.14	AF:chr8:69466624:69466950-69501874:69492832:69493125-69501874:+	0.149786	0.014985		ENSG00000112096.19	AF:chr6:159692863-159693145:159693234:159692863-159727266:159727357:-	0.140433	0.00549451		ENSG00000117632.23	AF:chr1:25904738-25905049:25905128:25904738-25906389:25906417:-	0.17564	0.0124875		ENSG00000153113.24	AF:chr5:96662203:96662497-96675539:96663000:96663166-96675539:+
ENSG00000170035.16	AF:chr2:180980385:180980546-180982018:180981124:180981477-180982018:+	-0.180834	0.014985		ENSG00000112759.19	AF:chr6:44219615:44219782-44227263:44223595:44223641-44227263:+	-0.17291	0.00549451		ENSG00000123992.20	AF:chr2:219387163-219387278:219387347:219387163-219399866:219400007:-	-0.214729	0.0124875		ENSG00000112695.11	AL:chr6:75237823:75237988-75241176:75240301:75240385-75241176:-
ENSG00000178878.13	AF:chr12:12725931:12726096-12786909:12785659:12785694-12786909:+	-0.350003	0.014985		ENSG00000113648.16	MX:chr5:135346057-135350823:135350913-135360497:135346057-135352946:135353045-135360497:-	0.151122	0.00549451		ENSG00000126934.14	SE:chr19:4095449-4097279:4097343-4101019:-	-0.291428	0.0124875		ENSG00000184640.19	AF:chr17:77323706:77323811-77402059:77400558:77400590-77402059:+
ENSG00000185825.17	AF:chrX:153723288-153724201:153724383:153723288-153724487:153724565:-	-0.364743	0.014985		ENSG00000122378.14	A3:chr10:80408643-80420466:80408643-80420483:+	0.174968	0.00549451		ENSG00000165280.17	AF:chr9:35068362-35071757:35072205:35068362-35072337:35072549:-	0.264186	0.0124875		ENSG00000010810.17	MX:chr6:111720062-111780566:111780635-111872968:111720062-111846589:111846629-111872968:-
ENSG00000185825.17	AF:chrX:153723288-153724334:153724396:153723288-153724487:153724565:-	-0.248826	0.014985		ENSG00000137876.11	A5:chr15:55191047-55192711:55191047-55192720:-	-0.129323	0.00549451		ENSG00000198431.16	AF:chr12:104286925:104287109-104288931:104287368:104287431-104288931:+	-0.219401	0.0124875		ENSG00000128951.14	AL:chr15:48336090-48340145:48340236:48336090-48341289:48342395:+
ENSG00000100823.12	RI:chr14:20455226:20455328-20455578:20455703:+	-0.246566	0.0154845		ENSG00000182718.18	AF:chr15:60364523-60382342:60384827:60364523-60397943:60397986:-	-0.168053	0.00549451		ENSG00000076685.19	AF:chr10:103174982-103176486:103176899:103174982-103193236:103193306:-	-0.368605	0.012987		ENSG00000132405.19	AF:chr4:6909444:6909505-6923373:6909826:6909951-6923373:+
ENSG00000123992.20	AF:chr2:219387163-219387759:219387929:219387163-219399866:219400007:-	-0.22986	0.0154845		ENSG00000235823.3	SE:chr10:100374012-100380983:100381109-100381216:+	0.26629	0.00549451		ENSG00000095787.23	AF:chr10:28532768:28533007-28533998:28533540:28533620-28533998:+	0.32632	0.012987		ENSG00000168385.18	AF:chr2:241315100:241315610-241324216:241315924:241315982-241324216:+
ENSG00000182196.13	A5:chr12:122980745-122981129:122980385-122981129:+	0.145732	0.0154845		ENSG00000241343.10	AF:chrX:101390989:101391046-101391459:101391202:101391235-101391459:+	-0.136594	0.00549451		ENSG00000110651.12	AF:chr11:2386086:2386639-2390412:2390095:2390183-2390412:+	0.475553	0.012987		ENSG00000123179.14	SE:chr13:49663195-49669777:49669846-49691254:-
ENSG00000066322.15	AF:chr1:43365623-43367051:43367104:43365623-43367486:43367738:-	0.236541	0.015984		ENSG00000245910.8	SE:chr8:66922392-66922614:66922725-66925437:-	0.119664	0.00549451		ENSG00000117632.23	AF:chr1:25904738-25905049:25905128:25904738-25906389:25906419:-	0.104167	0.012987		ENSG00000121957.15	SE:chr1:108877228-108882580:108882625-108885507:+
ENSG00000075089.9	A5:chr12:100205757-100207663:100205744-100207663:+	0.207578	0.015984		ENSG00000007168.14	AF:chr17:2638099:2638320-2666016:2665381:2665456-2666016:+	0.59605	0.00599401		ENSG00000157796.18	SE:chr4:39182563-39185726:39185817-39186539:+	0.167991	0.012987		ENSG00000126653.18	SE:chr17:30116863-30118080:30118173-30172542:+
ENSG00000105323.17	A5:chr19:41263016-41268223:41262981-41268223:+	0.394597	0.015984		ENSG00000070831.17	AF:chr1:22052709:22052742-22078429:22053297:22053433-22078429:+	-0.196323	0.00599401		ENSG00000167005.14	AF:chr16:56447989-56451087:56451351:56447989-56452150:56452199:-	-0.187847	0.012987		ENSG00000067369.14	AF:chr15:43492468-43493037:43493156:43492468-43510370:43510614:-
ENSG00000109775.11	A3:chr4:185415867-185418441:185415815-185418441:-	0.16454	0.015984		ENSG00000100380.14	AF:chr22:40850880-40854538:40854598:40850880-40856431:40856639:-	0.128078	0.00599401		ENSG00000167549.18	A5:chr17:29617340-29617478:29617340-29618048:-	-0.410867	0.012987		ENSG00000151470.13	SE:chr4:129106647-129109307:129109358-129109473:+
ENSG00000113048.17	AL:chr5:72219528:72221148-72223683:72222449:72222527-72223683:-	0.250233	0.015984		ENSG00000106355.10	AF:chr7:32489344-32490025:32490100:32489344-32494991:32495249:-	0.333521	0.00599401		ENSG00000179950.14	AF:chr8:143824399-143828984:143829026:143824399-143829280:143829315:-	0.238974	0.012987		ENSG00000041880.14	SE:chr3:51942708-51942930:51943046-51943349:+
ENSG00000119705.10	A3:chr14:77715879-77717480:77715879-77717502:+	-0.384408	0.015984		ENSG00000135446.17	SE:chr12:57751342-57751500:57751659-57752175:-	0.317306	0.00599401		ENSG00000184640.19	AF:chr17:77319515:77320348-77402059:77400558:77400590-77402059:+	0.208549	0.012987		ENSG00000101901.12	A3:chrX:111681424-111682132:111681424-111682236:+
ENSG00000164022.17	AF:chr4:106315544:106315636-106324985:106316580:106316644-106324985:+	-0.230292	0.015984		ENSG00000154723.12	AF:chr21:25729801-25734939:25735033:25729801-25735315:25735646:-	0.300427	0.00599401		ENSG00000087263.17	AL:chr16:56458594-56462534:56462628:56458594-56466152:56466268:+	0.30716	0.0134865		ENSG00000011198.10	AF:chr3:43690938:43691039-43699276:43691257:43691509-43699276:+
ENSG00000170043.12	A5:chr17:7931829-7931928:7931829-7931940:-	0.127167	0.015984		ENSG00000164924.18	AF:chr8:100948900-100951456:100951594:100948900-100951929:100952619:-	0.372274	0.00599401		ENSG00000105197.11	SE:chr19:39482916-39483135:39483156-39485688:+	-0.281764	0.0134865		ENSG00000078804.13	SE:chr20:34704512-34705358:34705474-34708691:+
ENSG00000174791.11	A3:chr11:66334041-66334514:66334038-66334514:-	0.199229	0.015984		ENSG00000167460.17	AF:chr19:16067538:16067738-16076047:16075680:16075709-16076047:+	0.20911	0.00599401		ENSG00000117143.13	SE:chr1:162590511-162592732:162592782-162597792:+	0.100168	0.0134865		ENSG00000122958.15	MX:chr10:69133047-69157007:69157163-69162406:69133047-69158047:69158211-69162406:+
ENSG00000198561.15	AF:chr11:57761801:57762046-57789037:57762117:57762318-57789037:+	-0.413552	0.015984		ENSG00000178449.9	SE:chr12:50112301-50112832:50112903-50120036:+	-0.110614	0.00599401		ENSG00000123179.14	SE:chr13:49661208-49669777:49669846-49691254:-	0.285682	0.0134865		ENSG00000137411.19	A3:chr6:30914344-30914805:30914344-30914810:+
ENSG00000071994.11	AL:chr6:170577559:170577717-170578857:170578482:170578656-170578857:-	-0.171318	0.0164835		ENSG00000112514.18	AF:chr6:33417695-33417869:33417931:33417695-33418087:33418317:-	0.156772	0.00649351		ENSG00000257727.6	A3:chr12:56315242-56315821:56314966-56315821:-	-0.508668	0.0134865		ENSG00000197586.13	A3:chr20:25195867-25207076:25195867-25207079:+
ENSG00000127022.15	MX:chr5:179699102-179705679:179705852-179708239:179699102-179707132:179707190-179708239:+	-0.152929	0.0164835		ENSG00000124570.21	AF:chr6:2959342-2971117:2971206:2959342-2971491:2971585:-	0.305557	0.00649351		ENSG00000099968.18	AL:chr22:17689142-17692356:17692395:17689142-17726677:17730622:+	-0.566503	0.013986		ENSG00000180573.9	A5:chr6:26124749-26138054:26124633-26138054:+
ENSG00000140105.18	AF:chr14:100369258-100375283:100375473:100369258-100376260:100376308:-	-0.117805	0.0164835		ENSG00000127948.16	A5:chr7:75915666-75953989:75915209-75953989:+	0.636286	0.00649351		ENSG00000103855.18	AF:chr15:73684383:73684407-73699586:73684772:73684799-73699586:+	0.339007	0.013986		ENSG00000105197.11	AF:chr19:39480853:39480961-39481883:39481225:39481316-39481883:+
ENSG00000143742.14	SE:chr1:225783368-225786862:225786985-225789034:+	-0.42529	0.0164835		ENSG00000130204.13	A3:chr19:44891314-44891407:44891314-44891410:+	-0.225538	0.00649351		ENSG00000104325.7	SE:chr8:90001561-90017203:90017326-90018909:+	0.10108	0.013986		ENSG00000150093.20	AF:chr10:32935558-32957011:32957466:32935558-32958145:32958247:-
ENSG00000187630.17	AF:chr14:23969874:23970332-23990182:23987230:23987273-23990182:+	0.719466	0.0164835		ENSG00000132170.23	AF:chr3:12287860:12288020-12312380:12289070:12289134-12312380:+	0.142222	0.00649351		ENSG00000115084.15	A3:chr2:113719308-113723104:113719280-113723104:-	-0.172367	0.013986		ENSG00000152082.15	A5:chr2:130181830-130182627:130181797-130182627:+
ENSG00000004897.12	A3:chr17:47122619-47123886:47122600-47123886:-	0.136352	0.016983		ENSG00000136104.21	AF:chr13:50910232:50910438-50927407:50913056:50913131-50927407:+	-0.58695	0.00649351		ENSG00000115084.15	AL:chr2:113705011:113705548-113719154:113717753:113717850-113719154:-	-0.470597	0.013986		ENSG00000170525.21	AF:chr10:6144934:6145013-6213623:6202932:6203336-6213623:+
ENSG00000082781.12	AF:chr3:124873531-124878603:124878719:124873531-124887600:124887684:-	-0.322151	0.016983		ENSG00000138814.17	AF:chr4:101196116-101346739:101347526:101196116-101348233:101348278:-	-0.28929	0.00649351		ENSG00000119950.21	AF:chr10:110225993:110226283-110228189:110227346:110227377-110228189:+	-0.216764	0.013986		ENSG00000268362.6	SE:chr19:24033621-24042443:24042722-24046184:+
ENSG00000140937.14	AF:chr16:65053928-65071989:65072260:65053928-65121875:65122092:-	0.111028	0.016983		ENSG00000140391.15	MX:chr15:77054279-77055789:77055863-77070892:77054279-77056064:77056255-77070892:-	0.170913	0.00649351		ENSG00000140105.18	AF:chr14:100369258-100375283:100375473:100369258-100376260:100376330:-	-0.116398	0.013986		ENSG00000114030.13	A5:chr3:122496570-122514757:122496570-122514840:-
ENSG00000170266.16	AF:chr3:33072713-33096719:33096835:33072713-33097011:33097043:-	0.437682	0.016983		ENSG00000141552.18	AF:chr17:81891732:81891833-81893552:81891938:81892106-81893552:+	0.194253	0.00649351		ENSG00000172239.14	AF:chr5:43555999-43556582:43557053:43555999-43557701:43557734:-	-0.16133	0.013986		ENSG00000071994.11	AL:chr6:170577559:170577717-170578857:170578507:170578656-170578857:-
ENSG00000172115.9	SE:chr7:25124127-25124690:25124844-25125200:-	0.172847	0.016983		ENSG00000152601.17	AF:chr3:152268920:152269092-152414941:152299683:152300367-152414941:+	0.272556	0.00649351		ENSG00000172239.14	AF:chr5:43555999-43556582:43557077:43555999-43557701:43557734:-	-0.166875	0.013986		ENSG00000163374.19	SE:chr1:155680456-155688071:155688201-155688659:-
ENSG00000198951.12	A3:chr22:42070373-42070763:42070366-42070763:-	0.193803	0.016983		ENSG00000185088.14	SE:chr15:63156521-63156787:63156973-63157400:-	-0.117579	0.00649351		ENSG00000198431.16	AF:chr12:104287049:104287109-104288931:104287368:104287431-104288931:+	-0.329003	0.013986		ENSG00000171681.12	A3:chr12:14425473-14434337:14425473-14434340:+
ENSG00000263753.8	AL:chr18:5239049-5240648:5245181:5239049-5290086:5290338:+	-0.491851	0.016983		ENSG00000198363.18	AL:chr8:61625645:61626280-61633683:61633125:61633376-61633683:-	-0.538065	0.00649351		ENSG00000241553.12	A5:chr3:9793181-9797659:9793174-9797659:+	-0.143685	0.013986
ENSG00000066322.15	AF:chr1:43365623-43367051:43367104:43365623-43367915:43367999:-	0.331952	0.0174825		ENSG00000041982.16	AF:chr9:115042341-115062917:115063168:115042341-115073603:115073641:-	-0.247051	0.00699301		ENSG00000095787.23	AF:chr10:28532784:28533007-28533998:28533540:28533620-28533998:+	0.3614	0.0144855		143 common elements in "Day4" and "Day14":	Event ID
ENSG00000104763.20	A3:chr8:18071411-18075541:18071390-18075541:-	0.109317	0.0174825		ENSG00000104763.20	AF:chr8:18075587-18083981:18084115:18075587-18084676:18084998:-	0.308353	0.00699301		ENSG00000102316.17	AF:chrX:54808371:54808433-54809303:54809110:54809223-54809303:+	0.253999	0.0144855		ENSG00000109099.16	AF:chr17:15260761-15262425:15262543:15260761-15265154:15265326:-
ENSG00000105323.17	AF:chr19:41262671:41262981-41268223:41265122:41265343-41268223:+	-0.292084	0.0174825		ENSG00000115677.17	AF:chr2:241268541-241272761:241272886:241268541-241315570:241315702:-	0.281338	0.00699301		ENSG00000109099.16	AF:chr17:15260761-15262425:15262543:15260761-15265154:15265326:-	0.102695	0.0144855		ENSG00000087460.27	AF:chr20:58889100:58889353-58895612:58892078:58892209-58895612:+
ENSG00000145907.16	AF:chr5:151771894:151771912-151786603:151771939:151772032-151786603:+	0.118689	0.0174825		ENSG00000130592.17	AF:chr11:1853084:1853197-1880087:1868673:1868986-1880087:+	-0.127924	0.00699301		ENSG00000109332.20	A5:chr4:102809855-102825239:102809855-102825478:-	0.164362	0.0144855		ENSG00000100380.14	AF:chr22:40850880-40854538:40854598:40850880-40856431:40856565:-
ENSG00000147789.15	SE:chr8:144829090-144829445:144829604-144837391:+	-0.409517	0.0174825		ENSG00000131149.19	AF:chr16:85555967:85556363-85648552:85613352:85613398-85648552:+	-0.307229	0.00699301		ENSG00000109534.17	AF:chr4:109815510:109815545-109816153:109815762:109815804-109816153:+	-0.327265	0.0144855		ENSG00000109332.20	AF:chr4:102809855-102825478:102825542:102809855-102825738:102825860:-
ENSG00000167522.16	AL:chr16:89286121:89286186-89305206:89298868:89300962-89305206:-	0.222699	0.0174825		ENSG00000140416.23	MX:chr15:63060939-63061198:63061273-63062215:63060939-63061713:63061788-63062215:+	-0.126329	0.00699301		ENSG00000120254.16	AF:chr6:150865716:150866049-150876090:150866333:150866387-150876090:+	0.244052	0.0144855		ENSG00000109180.15	AF:chr4:48830998:48831052-48832620:48831342:48831398-48832620:+
ENSG00000181938.14	AL:chr16:58392787-58393554:58393673:58392787-58404499:58406036:+	-0.429492	0.0174825		ENSG00000164733.22	SE:chr8:11864463-11866157:11866201-11868001:-	0.1518	0.00699301		ENSG00000122687.19	AF:chr7:2239707-2241296:2241303:2239707-2242162:2242205:-	-0.348064	0.0144855		ENSG00000109332.20	AF:chr4:102809855-102825478:102825542:102809855-102825722:102825780:-
ENSG00000182196.13	AF:chr12:122980263:122980385-122981129:122980703:122980812-122981129:+	-0.309602	0.0174825		ENSG00000174748.22	A5:chr3:23917295-23917850:23917239-23917850:+	-0.156289	0.00699301		ENSG00000182240.16	AL:chr21:41250901-41257158:41257326:41250901-41275371:41276597:+	0.334943	0.0144855		ENSG00000137692.12	AL:chr11:103062076:103062414-103066269:103064275:103064377-103066269:-
ENSG00000185825.17	AF:chrX:153723288-153723508:153724066:153723288-153724487:153724565:-	-0.35043	0.0174825		ENSG00000176124.15	SE:chr13:50415202-50425578:50425729-50433413:+	-0.460767	0.00699301		ENSG00000204356.14	A3:chr6:31954877-31955059:31954802-31955059:-	0.295545	0.0144855		ENSG00000108511.10	A3:chr17:48598260-48604480:48598228-48604480:-
ENSG00000087502.18	A3:chr12:29341816-29343120:29341761-29343120:-	0.10461	0.017982		ENSG00000181019.13	SE:chr16:69711281-69713028:69713129-69718123:-	-0.138761	0.00699301		ENSG00000109332.20	AF:chr4:102809855-102825478:102825542:102809855-102826485:102827010:-	-0.160767	0.014985		ENSG00000139329.5	A3:chr12:91109000-91111398:91108283-91111398:-
ENSG00000123179.14	SE:chr13:49661208-49663057:49663195-49691254:-	-0.402855	0.017982		ENSG00000182534.13	SE:chr17:76680879-76683847:76683927-76685072:-	-0.100116	0.00699301		ENSG00000113621.15	A3:chr5:134893655-134896294:134893655-134896306:+	0.13207	0.014985		ENSG00000198431.16	AF:chr12:104287022:104287109-104288931:104287368:104287431-104288931:+
ENSG00000133030.22	AL:chr17:17078076-17096768:17097337:17078076-17126702:17126853:+	-0.319339	0.017982		ENSG00000008394.13	AF:chr12:16347142:16347184-16354231:16347664:16347710-16354231:+	0.255737	0.00749251		ENSG00000114062.22	AF:chr15:25411971-25438291:25438329:25411971-25438489:25438968:-	-0.472087	0.014985		ENSG00000117143.13	SE:chr1:162590511-162592732:162592782-162597792:+
ENSG00000140416.23	AF:chr15:63043967:63044152-63056985:63048471:63048707-63056985:+	-0.199401	0.017982		ENSG00000103064.15	AF:chr16:68264560:68264576-68266593:68264582:68264741-68266593:+	-0.274859	0.00749251		ENSG00000131748.16	AF:chr17:39637139:39637231-39653481:39653125:39653158-39653481:+	-0.176279	0.014985		ENSG00000082898.18	A3:chr2:61537668-61538138:61537587-61538138:-
ENSG00000196141.14	AF:chr2:200306159:200306292-200329431:200306693:200306922-200329431:+	-0.253927	0.017982		ENSG00000109180.15	AF:chr4:48830998:48831052-48832620:48831084:48831249-48832620:+	-0.10587	0.00749251		ENSG00000132294.15	AF:chr8:131904093:131904322-131940499:131939901:131939944-131940499:+	-0.148782	0.014985		ENSG00000135218.19	AF:chr7:80624083:80624190-80646088:80638642:80638746-80646088:+
ENSG00000205981.8	AF:chr3:180988229-180989332:180989518:180988229-180989600:180989714:-	0.297646	0.017982		ENSG00000109332.20	A5:chr4:102809855-102825239:102809855-102825478:-	0.194075	0.00749251		ENSG00000164237.9	AF:chr5:10290781-10307515:10307563:10290781-10307625:10307902:-	0.113476	0.014985		ENSG00000139329.5	A3:chr12:91108687-91111398:91108283-91111398:-
ENSG00000017797.13	AF:chr18:9475009:9475176-9512991:9475513:9475691-9512991:+	0.114424	0.0184815		ENSG00000133835.17	AF:chr5:119452545:119452633-119456315:119452775:119452821-119456315:+	0.391116	0.00749251		ENSG00000164237.9	SE:chr5:10280632-10282197:10282288-10286354:-	-0.113476	0.014985		ENSG00000106355.10	AF:chr7:32489344-32490025:32490100:32489344-32490320:32490380:-
ENSG00000131408.15	A3:chr19:50378796-50379092:50378796-50379134:+	0.299603	0.0184815		ENSG00000135424.18	MX:chr12:55698917-55699870:55699989-55700899:55698917-55700262:55700393-55700899:-	-0.110895	0.00749251		ENSG00000169727.12	AF:chr17:82051897:82051964-82053274:82052242:82052459-82053274:+	-0.333333	0.014985		ENSG00000106355.10	AF:chr7:32489344-32490025:32490100:32489344-32494991:32495249:-
ENSG00000132463.14	AF:chr4:70836314-70838869:70839001:70836314-70839471:70839890:-	0.361429	0.0184815		ENSG00000136104.21	AF:chr13:50910004:50910140-50927407:50913056:50913131-50927407:+	-0.238529	0.00749251		ENSG00000174574.16	MX:chr1:38991600-38998171:38998311-39003347:38991600-39000972:39001106-39003347:+	0.467425	0.014985		ENSG00000130204.13	A3:chr19:44891314-44891407:44891314-44891410:+
ENSG00000135316.19	AF:chr6:85641451-85641990:85642042:85641451-85642797:85642991:-	0.159482	0.0184815		ENSG00000136960.13	AF:chr8:119638527-119638748:119638830:119638527-119673252:119673453:-	0.277419	0.00749251		ENSG00000145907.16	AL:chr5:151804446-151811010:151811040:151804446-151812884:151812911:+	0.166667	0.0154845		ENSG00000138814.17	AF:chr4:101196116-101346739:101347526:101196116-101348233:101348278:-
ENSG00000135486.19	AF:chr12:54280704:54280822-54281386:54280872:54281295-54281386:+	0.207784	0.0184815		ENSG00000159592.11	AF:chr1:45685620-45686412:45686533:45685620-45686993:45687133:-	0.26603	0.00749251		ENSG00000165637.13	AF:chr10:75210154:75210212-75211134:75210645:75210716-75211134:+	-0.152149	0.0154845		ENSG00000115677.17	AF:chr2:241268541-241272761:241272886:241268541-241315570:241315702:-
ENSG00000165304.8	SE:chr9:36573007-36581644:36581739-36589536:+	0.219911	0.0184815		ENSG00000165637.13	AF:chr10:75210154:75210212-75211134:75210645:75210716-75211134:+	-0.326373	0.00749251		ENSG00000245532.9	A5:chr11:65423678-65423963:65423657-65423963:+	-0.133741	0.0154845		ENSG00000109180.15	AF:chr4:48830998:48831052-48832620:48831084:48831249-48832620:+
ENSG00000075420.13	AF:chr3:172039578:172039771-172112452:172040554:172040624-172112452:+	0.120281	0.018981		ENSG00000181163.14	AF:chr5:171387852:171388006-171390051:171388612:171388797-171390051:+	0.166073	0.00749251		ENSG00000067560.13	AL:chr3:49359486:49360382-49375434:49373240:49373342-49375434:-	-0.118346	0.015984		ENSG00000133835.17	AF:chr5:119452545:119452633-119456315:119452775:119452821-119456315:+
ENSG00000077782.21	AF:chr8:38457534-38467672:38467804:38457534-38467981:38468165:-	0.425468	0.018981		ENSG00000245060.8	AF:chr5:180830937:180831229-180834312:180831416:180831806-180834312:+	-0.604097	0.00749251		ENSG00000087263.17	A3:chr16:56453408-56458513:56453408-56458548:+	0.1492	0.015984		ENSG00000136960.13	AF:chr8:119638527-119638748:119638830:119638527-119673252:119673453:-
ENSG00000087088.20	SE:chr19:48954962-48955548:48955833-48956198:+	-0.18072	0.018981		ENSG00000013297.12	AF:chr3:170418868:170419292-170423163:170421218:170421337-170423163:+	0.109687	0.00799201		ENSG00000102316.17	AF:chrX:54807745:54807802-54809303:54808371:54808433-54809303:+	-0.119622	0.015984		ENSG00000113712.19	SE:chr5:149520388-149531394:149531511-149550075:-
ENSG00000108666.10	AL:chr17:32331596:32331978-32334469:32333458:32333520-32334469:-	-0.356081	0.018981		ENSG00000064763.11	AF:chr12:29149278:29149407-29270412:29223665:29223894-29270412:+	0.188749	0.00799201		ENSG00000109654.16	SE:chr4:153276130-153315485:153315588-153315832:+	0.450117	0.015984		ENSG00000137692.12	SE:chr11:103062414-103064275:103064377-103066269:-
ENSG00000121073.15	SE:chr17:49707068-49707343:49707444-49708076:-	0.556803	0.018981		ENSG00000071054.16	A3:chr2:101865036-101866428:101865036-101866431:+	0.101151	0.00799201		ENSG00000122035.7	AF:chr13:27270830:27271068-27271484:27271177:27271204-27271484:+	-0.356837	0.015984		ENSG00000283196.2	AL:chr2:89542842:89543836-89581006:89562093:89562684-89581006:-
ENSG00000156958.15	AF:chr15:49155801:49156016-49201162:49170204:49170358-49201162:+	0.324998	0.018981		ENSG00000103064.15	AF:chr16:68264516:68264576-68266593:68264582:68264741-68266593:+	-0.204238	0.00799201		ENSG00000123992.20	AF:chr2:219387163-219387759:219387912:219387163-219399866:219400007:-	-0.187778	0.015984		ENSG00000125826.21	SE:chr20:419731-420871:421006-422127:+
ENSG00000213722.10	AF:chr6:31728745-31728865:31729299:31728745-31730051:31730227:-	0.169313	0.018981		ENSG00000103876.13	RI:chr15:80152794:80152841-80153026:80153135:+	-0.258302	0.00799201		ENSG00000131732.12	A5:chr5:81301698-81308561:81301670-81308561:+	0.501799	0.015984		ENSG00000278540.5	AF:chr17:37339850-37358999:37359116:37339850-37406262:37406836:-
ENSG00000261052.6	AF:chr16:30199255:30199327-30200725:30199860:30199903-30200725:+	0.5	0.018981		ENSG00000104529.17	AF:chr8:143586852-143596088:143596754:143586852-143597348:143597387:-	-0.320897	0.00799201		ENSG00000140682.19	AF:chr16:31471585:31471623-31473441:31472141:31472201-31473441:+	0.586123	0.015984		ENSG00000164924.18	AF:chr8:100948900-100951235:100951449:100948900-100951456:100951594:-
ENSG00000011638.11	AL:chr16:21170605-21173325:21173362:21170605-21179475:21179609:+	-0.37459	0.0194805		ENSG00000113712.19	SE:chr5:149520388-149531394:149531511-149550075:-	0.29063	0.00799201		ENSG00000164022.17	AF:chr4:106315544:106315636-106324985:106316578:106320713-106324985:+	0.320028	0.015984		ENSG00000135404.12	AF:chr12:55728352-55728516:55728647:55728352-55729282:55729707:-
ENSG00000016864.18	AF:chr3:52700496-52705447:52705682:52700496-52705699:52705781:-	0.206712	0.0194805		ENSG00000140391.15	A3:chr15:77056255-77070892:77055863-77070892:-	-0.390311	0.00799201		ENSG00000169490.17	A5:chr8:38995405-38996213:38995405-38996419:-	-0.238235	0.015984		ENSG00000153113.24	AF:chr5:96662423:96662497-96675539:96663000:96663166-96675539:+
ENSG00000073584.20	AF:chr17:40645847-40647240:40647347:40645847-40647773:40647824:-	0.350921	0.0194805		ENSG00000149273.15	AL:chr11:75404868-75405614:75406907:75404868-75421727:75422280:+	-0.270917	0.00799201		ENSG00000188343.13	AF:chr8:93700252:93700288-93701224:93700614:93700673-93701224:+	0.183033	0.015984		ENSG00000184640.19	AF:chr17:77319515:77320348-77402059:77400558:77400590-77402059:+
ENSG00000140416.23	AL:chr15:63062645-63069870:63070560:63062645-63071090:63071263:+	-0.228635	0.0194805		ENSG00000177508.12	SE:chr16:54284312-54284497:54285613-54285784:-	0.303744	0.00799201		ENSG00000274333.4	AL:chr21:5585987-5590019:5590200:5585987-5614752:5614880:+	-0.343286	0.015984		ENSG00000111676.15	AF:chr12:6924463:6924537-6933840:6927959:6928384-6933840:+
ENSG00000169592.15	AL:chr16:30001040-30001212:30001229:30001040-30001414:30001575:+	0.283105	0.0194805		ENSG00000182093.16	AF:chr21:39380326:39380486-39390698:39387765:39387855-39390698:+	0.185413	0.00799201		ENSG00000103855.18	A5:chr15:73684460-73699586:73684407-73699586:+	-0.142722	0.0164835		ENSG00000189403.15	AF:chr13:30463694-30465073:30465242:30463694-30465796:30465936:-
ENSG00000170846.17	A5:chr4:6674706-6674993:6674637-6674993:+	0.24932	0.0194805		ENSG00000237854.3	AF:chr17:68101908:68101961-68114422:68102943:68103058-68114422:+	0.291696	0.00799201		ENSG00000106028.11	A5:chr7:141738593-141739124:141738575-141739124:+	-0.391358	0.0164835		ENSG00000104763.20	AF:chr8:18075587-18083981:18084080:18075587-18084676:18084998:-
ENSG00000182196.13	AF:chr12:122980263:122980385-122981129:122980748:122980812-122981129:+	-0.124779	0.0194805		ENSG00000245060.8	SE:chr5:180831229-180831759:180831806-180834312:+	0.420415	0.00799201		ENSG00000109184.15	AF:chr4:51843000:51843267-51863437:51843579:51843742-51863437:+	-0.523821	0.0164835		ENSG00000106355.10	AF:chr7:32489344-32490025:32490100:32489344-32490320:32490371:-
ENSG00000196141.14	AF:chr2:200306159:200306292-200329431:200306554:200306601-200329431:+	-0.280418	0.0194805		ENSG00000011198.10	AF:chr3:43690938:43691039-43699276:43691257:43691509-43699276:+	-0.309353	0.00849151		ENSG00000141295.14	RI:chr17:47837692:47838002-47838270:47838450:-	-0.18009	0.0164835		ENSG00000185432.12	A3:chr12:50924080-50924667:50924080-50925037:+
ENSG00000079459.13	A5:chr8:11802931-11808794:11802910-11808794:+	0.122706	0.01998		ENSG00000071082.11	AL:chr2:101006071-101006350:101006419:101006071-101018998:101019728:+	-0.113502	0.00849151		ENSG00000148290.10	SE:chr9:133354957-133356269:133356320-133356400:-	-0.132912	0.0164835		ENSG00000253304.2	AF:chr1:29121848-29122364:29122501:29121848-29123856:29123903:-
ENSG00000101266.19	MX:chr20:497780-499255:499305-505118:497780-499833:499934-505118:-	-0.225359	0.01998		ENSG00000079308.19	SE:chr2:217821938-217829844:217829882-217831455:-	0.167891	0.00849151		ENSG00000169490.17	A3:chr8:38995794-38996419:38995405-38996419:-	-0.352611	0.0164835		ENSG00000177426.22	AF:chr18:3451670:3451771-3456354:3453774:3453856-3456354:+
ENSG00000145907.16	A5:chr5:151772036-151786603:151772032-151786603:+	0.17863	0.01998		ENSG00000113648.16	AF:chr5:135389126-135399062:135399211:135389126-135399749:135399887:-	0.136509	0.00849151		ENSG00000182718.18	AF:chr15:60386086-60391243:60391297:60386086-60397943:60398033:-	0.425973	0.0164835		ENSG00000135778.12	SE:chr1:232950744-232956347:232956443-232969909:+
ENSG00000175592.9	SE:chr11:65893296-65896809:65897006-65900241:-	-0.209776	0.01998		ENSG00000115053.17	A3:chr2:231463316-231464336:231463312-231464336:-	-0.100752	0.00849151		ENSG00000187049.10	A3:chr11:61397975-61398261:61397975-61398270:+	0.266423	0.0164835		ENSG00000197142.10	AF:chr10:112374018:112374269-112394918:112376198:112376448-112394918:+
ENSG00000189171.14	A3:chr1:153627598-153628121:153626533-153628121:-	-0.146185	0.01998		ENSG00000115677.17	AF:chr2:241268541-241272761:241272886:241268541-241315570:241315672:-	0.187871	0.00849151		ENSG00000204438.11	AF:chr6:31665003-31665090:31665185:31665003-31665574:31665850:-	0.474738	0.0164835		ENSG00000198431.16	AF:chr12:104286925:104287109-104288931:104287368:104287431-104288931:+
ENSG00000198604.11	SE:chr14:34754914-34758704:34758846-34761757:-	0.19791	0.01998		ENSG00000127022.15	MX:chr5:179699102-179705679:179705852-179708239:179699102-179707132:179707190-179708239:+	-0.289874	0.00849151		ENSG00000283196.2	AL:chr2:89542842:89543836-89581006:89562093:89562684-89581006:-	0.103124	0.0164835		ENSG00000109654.16	SE:chr4:153276130-153315485:153315588-153315832:+
ENSG00000029993.15	AF:chrX:150980509:150980644-150985595:150983385:150983591-150985595:+	-0.20028	0.0204795		ENSG00000132970.14	MX:chr13:26671989-26676549:26676724-26681054:26671989-26680035:26680201-26681054:+	-0.125076	0.00849151		ENSG00000010810.17	SE:chr6:111696456-111699515:111699670-111702885:-	-0.221459	0.016983		ENSG00000138814.17	AF:chr4:101196116-101346739:101347471:101196116-101348233:101348278:-
ENSG00000082482.14	AF:chr1:215005855:215005955-215086368:215083517:215083664-215086368:+	-0.290503	0.0204795		ENSG00000136521.13	SE:chr3:179604939-179614952:179615059-179615983:+	-0.10657	0.00849151		ENSG00000063046.18	AL:chr12:53022627-53027782:53027856:53022627-53028015:53028173:+	-0.241044	0.016983		ENSG00000088448.14	AL:chr13:110903475:110903539-110906033:110904031:110904342-110906033:-
ENSG00000102882.12	AF:chr16:30122006-30123040:30123209:30122006-30123476:30123506:-	-0.137449	0.0204795		ENSG00000141552.18	AF:chr17:81891746:81891863-81893552:81891938:81892106-81893552:+	0.229664	0.00849151		ENSG00000082641.16	AF:chr17:48048370:48048462-48050607:48048773:48048864-48050607:+	-0.119171	0.016983		ENSG00000134308.14	AF:chr2:9591515-9620642:9620701:9591515-9630159:9630616:-
ENSG00000131236.18	A5:chr1:40040801-40041429:40040783-40041429:+	-0.342878	0.0204795		ENSG00000168385.18	AF:chr2:241315100:241315610-241324216:241315875:241315982-241324216:+	-0.169717	0.00849151		ENSG00000104660.19	SE:chr8:30095528-30101898:30101973-30104300:+	-0.163866	0.016983		ENSG00000187231.14	AL:chr2:179151323:179151391-179172120:179162483:179162511-179172120:-
ENSG00000132463.14	AF:chr4:70836314-70838869:70839001:70836314-70839471:70839897:-	0.386401	0.0204795		ENSG00000181019.13	SE:chr16:69711281-69714964:69715077-69718123:-	-0.267495	0.00849151		ENSG00000116062.17	A5:chr2:47783493-47790927:47783231-47790927:+	-0.145232	0.016983		ENSG00000167005.14	AF:chr16:56447989-56451087:56451351:56447989-56452150:56452199:-
ENSG00000135404.12	AF:chr12:55728352-55728516:55728647:55728352-55728796:55728977:-	0.113432	0.0204795		ENSG00000185787.15	AF:chr15:78847667:78848081-78878213:78872890:78873057-78878213:+	-0.105822	0.00849151		ENSG00000122729.19	A5:chr9:32386442-32405485:32386438-32405485:+	0.124653	0.016983		ENSG00000204463.13	AF:chr6:31651776-31652247:31652393:31651776-31652424:31652700:-
ENSG00000140416.23	AF:chr15:63042684:63043831-63056985:63048471:63048707-63056985:+	-0.177182	0.0204795		ENSG00000185787.15	AF:chr15:78847667:78848081-78878213:78873723:78873839-78878213:+	-0.479165	0.00849151		ENSG00000133983.16	AF:chr14:70342729-70359519:70359683:70342729-70416900:70416984:-	0.195915	0.016983		ENSG00000115694.15	A3:chr2:241500847-241501478:241500796-241501478:-
ENSG00000140937.14	AF:chr16:65053928-65071989:65072260:65053928-65121880:65122063:-	0.116252	0.0204795		ENSG00000079459.13	AF:chr8:11802766:11802910-11808794:11807943:11808317-11808794:+	-0.768683	0.00899101		ENSG00000137700.18	AF:chr11:119029564-119029916:119029940:119029564-119030849:119030880:-	0.527574	0.016983		ENSG00000100938.18	AF:chr14:24232636:24232788-24233219:24232898:24232977-24233219:+
ENSG00000182196.13	AF:chr12:122980263:122980385-122981129:122980682:122980745-122981129:+	-0.381337	0.0204795		ENSG00000081154.12	A3:chr3:101574279-101579790:101574279-101579842:+	-0.105521	0.00899101		ENSG00000006282.21	A3:chr17:50547285-50547665:50547285-50547720:+	0.234868	0.0174825		ENSG00000169490.17	A5:chr8:38995405-38996213:38995405-38996419:-
ENSG00000073584.20	AF:chr17:40645847-40647240:40647347:40645847-40647773:40647837:-	0.160056	0.020979		ENSG00000104529.17	AF:chr8:143586852-143588991:143590460:143586852-143597348:143597387:-	-0.319432	0.00899101		ENSG00000104763.20	AF:chr8:18075587-18083981:18084080:18075587-18084676:18084998:-	-0.265327	0.0174825		ENSG00000174238.15	AF:chr17:1558559-1559756:1559801:1558559-1562541:1562792:-
ENSG00000103024.7	RI:chr16:1771070:1771171-1771269:1771410:-	0.386816	0.020979		ENSG00000104853.16	AF:chr19:44954591:44954701-44961963:44955380:44955467-44961963:+	-0.159256	0.00899101		ENSG00000109099.16	AF:chr17:15260761-15262429:15262541:15260761-15265154:15265326:-	0.170364	0.0174825		ENSG00000177426.22	A5:chr18:3451775-3456354:3451771-3456354:+
ENSG00000113811.11	RI:chr3:53885826:53885830-53885834:53885912:-	0.147851	0.020979		ENSG00000123992.20	AF:chr2:219387163-219387278:219387347:219387163-219387759:219387929:-	0.233411	0.00899101		ENSG00000113108.19	AF:chr5:140563915-140564197:140564245:140563915-140564656:140564701:-	0.666667	0.0174825		ENSG00000164924.18	AF:chr8:100948900-100951456:100951594:100948900-100951929:100951969:-
ENSG00000135316.19	AF:chr6:85641451-85641990:85642042:85641451-85643750:85643867:-	0.153173	0.020979		ENSG00000127922.9	AL:chr7:96622562:96622643-96694798:96687951:96688966-96694798:-	-0.127848	0.00899101		ENSG00000134330.19	AF:chr2:9473818:9473899-9475987:9474578:9474647-9475987:+	0.154797	0.0174825		ENSG00000119787.14	SE:chr2:38296590-38296686:38296700-38298144:-
ENSG00000160201.12	A5:chr21:43095743-43100453:43095743-43101366:-	0.325077	0.020979		ENSG00000132170.23	AF:chr3:12287884:12288020-12379704:12351472:12351674-12379704:+	0.207124	0.00899101		ENSG00000134504.14	AF:chr18:26501250-26549729:26549814:26501250-26657360:26657401:-	-0.290066	0.0174825		ENSG00000129353.15	AF:chr19:10602510:10602561-10626253:10625553:10625670-10626253:+
ENSG00000187109.15	MX:chr12:76056161-76056574:76056672-76060138:76056161-76059777:76059878-76060138:-	0.170474	0.020979		ENSG00000137692.12	SE:chr11:103062414-103064275:103064377-103066269:-	-0.160805	0.00899101		ENSG00000277258.5	A5:chr17:38738595-38738749:38738595-38738753:-	-0.213596	0.0174825		ENSG00000129353.15	AF:chr19:10602457:10602561-10626253:10625553:10625670-10626253:+
ENSG00000187630.17	SE:chr14:23990359-23995032:23995133-24000863:+	0.367068	0.020979		ENSG00000161638.11	A5:chr12:54398698-54399645:54398698-54399864:-	-0.754828	0.00899101		ENSG00000123159.16	SE:chr19:14480778-14482689:14483006-14496037:-	0.318704	0.017982		ENSG00000137500.9	AF:chr11:83280260-83285873:83285978:83280260-83286100:83286390:-
ENSG00000211460.12	A5:chr2:121755953-121757240:121755845-121757240:+	-0.113218	0.020979		ENSG00000283196.2	AL:chr2:89542842:89543836-89581006:89562093:89562684-89581006:-	0.124717	0.00899101		ENSG00000134504.14	AF:chr18:26501250-26548891:26549435:26501250-26549729:26549814:-	0.181977	0.017982		ENSG00000160216.21	AF:chr21:43903891:43904019-43959634:43925008:43925451-43959634:+
ENSG00000073584.20	AF:chr17:40645847-40647240:40647347:40645847-40647773:40648654:-	0.317439	0.0214785		ENSG00000005893.16	SE:chrX:120431462-120439076:120439293-120441730:-	-0.22342	0.00949051		ENSG00000137692.12	AL:chr11:103062076:103062414-103066269:103064275:103064377-103066269:-	0.127857	0.017982		ENSG00000168385.18	AL:chr2:241336098-241336785:241337098:241336098-241337382:241337495:+
ENSG00000136279.21	SE:chr7:44044820-44050225:44050280-44052867:+	-0.218208	0.0214785		ENSG00000007168.14	AF:chr17:2593210:2593330-2638099:2593654:2594006-2638099:+	-0.159673	0.00949051		ENSG00000150593.18	SE:chr10:110894198-110894412:110894522-110895948:+	-0.117815	0.017982		ENSG00000076242.16	AF:chr3:36993523:36993663-36996619:36993785:36993890-36996619:+
ENSG00000149483.12	AL:chr11:61367998-61368252:61368283:61367998-61368597:61369509:+	-0.161391	0.0214785		ENSG00000071082.11	AL:chr2:101006071-101017889:101018289:101006071-101018998:101019728:+	-0.178068	0.00949051		ENSG00000184110.15	AF:chr16:28688558:28688828-28711657:28711463:28711567-28711657:+	-0.226211	0.017982		ENSG00000165280.17	AF:chr9:35068362-35071757:35072205:35068362-35072337:35072549:-
ENSG00000153140.9	SE:chr5:90394107-90396493:90396564-90399358:-	-0.143294	0.0214785		ENSG00000083799.18	A5:chr16:50742216-50742762:50742124-50742762:+	-0.284599	0.00949051		ENSG00000089737.17	SE:chr14:94062621-94079025:94079621-94081119:-	0.284233	0.0184815		ENSG00000164237.9	AF:chr5:10290781-10307515:10307563:10290781-10307625:10307859:-
ENSG00000170892.12	AF:chr19:54190268:54190371-54191361:54190731:54191037-54191361:+	0.112659	0.0214785		ENSG00000086666.19	AF:chr15:80059613:80059809-80120328:80072578:80072647-80120328:+	-0.149696	0.00949051		ENSG00000101191.17	A5:chr20:62914406-62926432:62914406-62926439:-	-0.261965	0.0184815		ENSG00000187630.17	AF:chr14:23987230:23987273-23990182:23988929:23989075-23990182:+
ENSG00000221914.11	AF:chr8:26292285:26292441-26293666:26293112:26293154-26293666:+	0.27979	0.0214785		ENSG00000103876.13	AF:chr15:80152490:80152545-80153026:80152794:80152841-80153026:+	-0.24167	0.00949051		ENSG00000106355.10	AF:chr7:32489344-32490025:32490100:32489344-32490320:32490380:-	0.159777	0.0184815		ENSG00000141295.14	RI:chr17:47837692:47838002-47838270:47838450:-
ENSG00000067225.18	AF:chr15:72219110-72229547:72229722:72219110-72231116:72231386:-	0.19404	0.021978		ENSG00000106355.10	AF:chr7:32489344-32490025:32490100:32489344-32490131:32490361:-	0.321272	0.00949051		ENSG00000116584.20	AF:chr1:155969300-155978067:155978160:155969300-155978913:155979113:-	-0.336963	0.0184815		ENSG00000168385.18	AF:chr2:241315100:241315610-241324216:241315946:241315982-241324216:+
ENSG00000087088.20	MX:chr19:48954962-48955548:48955599-48956198:48954962-48955687:48955833-48956198:+	-0.190744	0.021978		ENSG00000115504.15	A5:chr2:62705736-62706897:62705704-62706897:+	0.476378	0.00949051		ENSG00000123992.20	AF:chr2:219387163-219387759:219387792:219387163-219399866:219400007:-	-0.307471	0.0184815		ENSG00000196141.14	AF:chr2:200306159:200306292-200329431:200306524:200306601-200329431:+
ENSG00000105323.17	AF:chr19:41262496:41262582-41268223:41262671:41262981-41268223:+	0.162888	0.021978		ENSG00000116584.20	AF:chr1:155969300-155978067:155978169:155969300-155978913:155979113:-	-0.664231	0.00949051		ENSG00000129353.15	AF:chr19:10602510:10602561-10626253:10625553:10625670-10626253:+	-0.11856	0.0184815		ENSG00000135316.19	SE:chr6:85624112-85636967:85637143-85640221:-
ENSG00000108654.16	AF:chr17:64504842-64505041:64505401:64504842-64506076:64506323:-	-0.17524	0.021978		ENSG00000125826.21	SE:chr20:419731-420871:421006-422127:+	0.242359	0.00949051		ENSG00000143947.14	AF:chr2:55231903:55232108-55232808:55232402:55232708-55232808:+	-0.103749	0.0184815		ENSG00000149483.12	AL:chr11:61367998-61368252:61368283:61367998-61368597:61369211:+
ENSG00000117419.16	SE:chr1:44319744-44339045:44339322-44354892:-	0.407602	0.021978		ENSG00000127948.16	AF:chr7:75915149:75915179-75953989:75915182:75915209-75953989:+	0.654691	0.00949051		ENSG00000175061.18	AL:chr17:16440253-16441074:16441209:16440253-16441368:16442023:+	0.227159	0.0184815		ENSG00000070831.17	AF:chr1:22052627:22052868-22078429:22053297:22053433-22078429:+
ENSG00000155755.19	A3:chr2:201639050-201640893:201639045-201640893:-	-0.141282	0.021978		ENSG00000135424.18	A5:chr12:55698917-55699870:55698917-55700262:-	-0.101378	0.00949051		ENSG00000181038.14	A5:chr17:76727213-76729690:76726879-76729690:+	-0.226767	0.0184815		ENSG00000120885.22	AF:chr8:27610600-27611601:27611751:27610600-27614655:27614700:-
ENSG00000155755.19	AF:chr2:201640924-201642609:201642692:201640924-201643359:201643484:-	-0.141282	0.021978		ENSG00000135446.17	A3:chr12:57751696-57752175:57751659-57752175:-	-0.191067	0.00949051		ENSG00000184640.19	AF:chr17:77322610:77322670-77402059:77400558:77400590-77402059:+	0.156368	0.0184815		ENSG00000132294.15	AF:chr8:131904093:131904322-131940499:131939901:131939944-131940499:+
ENSG00000221914.11	AF:chr8:26291508:26291826-26293666:26293112:26293154-26293666:+	0.172201	0.021978		ENSG00000138814.17	AF:chr4:101196116-101346739:101347327:101196116-101348233:101348278:-	-0.30539	0.00949051		ENSG00000147439.13	SE:chr8:22630578-22636922:22636962-22644755:-	-0.446199	0.018981		ENSG00000179950.14	SE:chr8:143821913-143824313:143824396-143829280:-
ENSG00000013375.16	AL:chr6:83167794:83169323-83170305:83169521:83169841-83170305:-	-0.362965	0.0224775		ENSG00000154723.12	AF:chr21:25729801-25734939:25735033:25729801-25735487:25735639:-	0.204516	0.00949051		ENSG00000169045.17	AF:chr5:179623164-179623636:179623721:179623164-179624317:179624411:-	0.138105	0.018981		ENSG00000119185.13	AF:chr2:9418732-9419990:9420294:9418732-9422802:9423176:-
ENSG00000013375.16	AL:chr6:83167794:83169323-83170305:83169569:83169841-83170305:-	-0.55982	0.0224775		ENSG00000164919.11	AF:chr8:99892052-99893443:99893622:99892052-99893639:99893707:-	-0.202205	0.00949051		ENSG00000106399.11	SE:chr7:7639144-7640320:7640581-7640723:-	0.139012	0.0194805		ENSG00000152601.17	AF:chr3:152268920:152269092-152414941:152299405:152300367-152414941:+
ENSG00000075420.13	AF:chr3:172039628:172039771-172112452:172046913:172046947-172112452:+	-0.254848	0.0224775		ENSG00000196549.12	A5:chr3:155080295-155084158:155080234-155084158:+	-0.14228	0.00949051		ENSG00000116288.13	AF:chr1:7961701:7961735-7962763:7961894:7962081-7962763:+	0.20833	0.0194805		ENSG00000170144.21	A5:chr2:177216940-177217705:177216762-177217705:+
ENSG00000106799.13	SE:chr9:99129100-99132497:99132739-99137859:+	-0.186273	0.0224775		ENSG00000278540.5	AF:chr17:37339850-37358999:37359116:37339850-37406262:37406836:-	-0.155595	0.00949051		ENSG00000117616.18	RI:chr1:25243550:25243633-25245150:25245301:-	-0.273621	0.0194805		ENSG00000196655.12	AL:chr11:119021886-119023010:119023282:119021886-119023321:119024134:+
ENSG00000114850.7	AF:chr3:156553781-156554737:156554845:156553781-156554957:156555125:-	0.123238	0.0224775		ENSG00000008394.13	AF:chr12:16347142:16347184-16354231:16353417:16353467-16354231:+	0.285295	0.00999001		ENSG00000123179.14	SE:chr13:49661208-49663057:49663195-49691254:-	0.238177	0.0194805		ENSG00000101191.17	A5:chr20:62914406-62926432:62914406-62926439:-
ENSG00000115365.12	A5:chr2:210476412-210476620:210476412-210476709:-	-0.129768	0.0224775		ENSG00000087460.27	AF:chr20:58889100:58889353-58895612:58889881:58890789-58895612:+	-0.506263	0.00999001		ENSG00000131732.12	SE:chr5:81301698-81304741:81305141-81308561:+	-0.277737	0.0194805		ENSG00000164405.11	A5:chr5:132867035-132867488:132866687-132867488:+
ENSG00000120254.16	AF:chr6:150865702:150866049-150876090:150866333:150866387-150876090:+	0.126234	0.0224775		ENSG00000105835.12	AL:chr7:106269155:106269312-106272530:106270215:106270292-106272530:-	-0.202176	0.00999001		ENSG00000133606.11	AF:chr7:140472011-140478837:140478926:140472011-140479160:140479499:-	0.38077	0.0194805		ENSG00000108654.16	AF:chr17:64504842-64505746:64505956:64504842-64506076:64506521:-
ENSG00000120708.17	AL:chr5:136060936-136061500:136061536:136060936-136063186:136063818:+	-0.153992	0.0224775		ENSG00000112514.18	A5:chr6:33417695-33417959:33417695-33418087:-	0.167565	0.00999001		ENSG00000160746.13	AF:chr3:43605863-43621773:43621897:43605863-43621909:43622066:-	-0.133096	0.0194805		ENSG00000245910.8	A3:chr8:66922725-66925437:66922392-66925437:-
ENSG00000122729.19	A5:chr9:32386442-32405485:32386438-32405485:+	-0.103721	0.0224775		ENSG00000136758.19	SE:chr10:27149040-27153227:27153281-27154178:-	-0.107696	0.00999001		ENSG00000164237.9	AF:chr5:10290781-10307515:10307563:10290781-10307625:10307859:-	0.141527	0.0194805		ENSG00000117616.18	RI:chr1:25243550:25243633-25245150:25245301:-
ENSG00000145495.16	AF:chr5:10353968:10353996-10377798:10354639:10354671-10377798:+	-0.333333	0.0224775		ENSG00000138279.16	SE:chr10:73398385-73400803:73400857-73414012:-	0.10061	0.00999001		ENSG00000204463.13	AF:chr6:31651776-31652080:31652158:31651776-31652247:31652358:-	0.59511	0.0194805		ENSG00000196531.14	AF:chr12:56724523-56724826:56724919:56724523-56725263:56725286:-
ENSG00000153037.15	SE:chr5:112861417-112862508:112862583-112864457:+	-0.104986	0.0224775		ENSG00000142230.13	AF:chr19:47130782:47130858-47143494:47130895:47131028-47143494:+	0.132327	0.00999001		ENSG00000070669.17	AF:chr7:97864496-97868908:97869184:97864496-97872351:97872394:-	-0.307087	0.01998		ENSG00000196655.12	AL:chr11:119021886-119023010:119023282:119021886-119023321:119023421:+
ENSG00000176871.9	AF:chr12:118052478-118061036:118061112:118052478-118062099:118062174:-	-0.333889	0.0224775		ENSG00000148337.21	AF:chr9:128190862-128191432:128191572:128190862-128191732:128191777:-	0.172672	0.00999001		ENSG00000105968.19	SE:chr7:44835658-44840899:44841012-44843277:-	-0.109588	0.01998		ENSG00000082482.14	AF:chr1:215005775:215005955-215086368:215083124:215083307-215086368:+
ENSG00000185787.15	AF:chr15:78847667:78848081-78878213:78872954:78873057-78878213:+	0.437133	0.0224775		ENSG00000154845.16	A3:chr18:9595153-9614226:9595102-9614226:-	-0.139291	0.00999001		ENSG00000130414.13	MX:chr2:239961186-239964183:239964261-239990074:239961186-239987516:239987578-239990074:-	-0.211188	0.01998		ENSG00000070669.17	SE:chr7:97864496-97868908:97869105-97872351:-
ENSG00000214413.9	AF:chr10:110918213-110918845:110918936:110918213-110919121:110919180:-	-0.20392	0.0224775		ENSG00000164924.18	AF:chr8:100948900-100951235:100951449:100948900-100951456:100951594:-	-0.236152	0.00999001		ENSG00000134504.14	AF:chr18:26501250-26546728:26546999:26501250-26549729:26549814:-	0.32687	0.01998		ENSG00000100209.11	AF:chr22:28742151:28742331-28743882:28742679:28742728-28743882:+
ENSG00000262919.8	A5:chrX:153596187-153598962:153596187-153598966:-	-0.202322	0.0224775		ENSG00000167460.17	AF:chr19:16076091:16076172-16086423:16081449:16082046-16086423:+	-0.16633	0.00999001		ENSG00000154240.17	AF:chr17:66183307-66191659:66191869:66183307-66191997:66192133:-	0.663179	0.01998		ENSG00000137693.14	SE:chr11:102206086-102209517:102209564-102223622:+
ENSG00000007168.14	AF:chr17:2593654:2594006-2638099:2594327:2594394-2638099:+	0.121333	0.022977		ENSG00000168944.17	SE:chr5:123418515-123422950:123423030-123423509:-	0.510565	0.00999001		ENSG00000156253.7	A5:chr21:29008123-29008240:29008123-29008395:-	-0.227856	0.01998		ENSG00000006125.18	AF:chr17:35587314:35587428-35594008:35587515:35587663-35594008:+
ENSG00000089351.14	AF:chr19:34999387:34999436-35009119:35000287:35000486-35009119:+	0.358511	0.022977		ENSG00000187630.17	RI:chr14:24001384:24001482-24001485:24001517:+	0.274361	0.00999001		ENSG00000174238.15	AF:chr17:1558559-1559756:1559801:1558559-1562541:1562792:-	-0.147687	0.01998		ENSG00000141759.15	AF:chr18:79977701-79988240:79988537:79977701-80033851:80033949:-
ENSG00000131966.14	A5:chr14:58211410-58213641:58211392-58213641:+	-0.104495	0.022977		ENSG00000263551.6	A5:chr18:1133952-1159179:1133894-1159179:+	0.48536	0.00999001		ENSG00000237765.8	AF:chr4:15681835:15681968-15686236:15684682:15684765-15686236:+	0.432001	0.01998		ENSG00000021355.13	A5:chr6:2840594-2841597:2840594-2841812:-
ENSG00000135316.19	AF:chr6:85641451-85641990:85642042:85641451-85642797:85642978:-	0.166243	0.022977		ENSG00000087460.27	AF:chr20:58889100:58889353-58895612:58891981:58892209-58895612:+	-0.440193	0.0104895		ENSG00000245910.8	A3:chr8:66922725-66925437:66922392-66925437:-	-0.10287	0.01998		ENSG00000041357.16	MX:chr15:78541930-78542177:78542219-78544190:78541930-78542483:78542645-78544190:+
ENSG00000147439.13	SE:chr8:22636962-22644755:22644803-22669044:-	-0.23756	0.022977		ENSG00000090621.15	AF:chr1:39572586-39575632:39575686:39572586-39575759:39575786:-	0.165932	0.0104895		ENSG00000105221.18	AF:chr19:40265351-40279738:40280416:40265351-40285049:40285092:-	0.16613	0.0204795		ENSG00000116584.20	AF:chr1:155969300-155978365:155978427:155969300-155978913:155979099:-
ENSG00000152377.14	AF:chr5:137267055-137364950:137365461:137267055-137498373:137498594:-	-0.307566	0.022977		ENSG00000115677.17	AF:chr2:241268541-241271917:241271971:241268541-241272761:241272886:-	-0.1578	0.0104895		ENSG00000118495.20	AF:chr6:143968978-144008090:144008259:143968978-144064451:144064575:-	0.529857	0.0204795		ENSG00000087263.17	A3:chr16:56453408-56458513:56453408-56458548:+
ENSG00000160752.15	AF:chr1:155308755:155308965-155310064:155308970:155309076-155310064:+	0.238491	0.022977		ENSG00000135404.12	AF:chr12:55728352-55728516:55728647:55728352-55729282:55729707:-	0.198052	0.0104895		ENSG00000123992.20	AF:chr2:219387163-219387759:219387834:219387163-219399866:219400007:-	-0.18368	0.0204795		ENSG00000088448.14	AL:chr13:110903475:110903539-110906033:110905023:110905233-110906033:-
ENSG00000171490.13	AF:chr16:11850418-11851008:11851045:11850418-11851408:11851544:-	-0.153218	0.022977		ENSG00000151665.13	SE:chr2:46581591-46588075:46588179-46592475:-	-0.189334	0.0104895		ENSG00000126934.14	AF:chr19:4097343-4099201:4100679:4097343-4101019:4101047:-	0.301317	0.0204795		ENSG00000101191.17	AF:chr20:62914406-62926432:62926469:62914406-62937796:62937952:-
ENSG00000087111.21	SE:chr17:28570963-28571049:28571188-28571463:-	0.157098	0.0234765		ENSG00000153113.24	AF:chr5:96662055:96662165-96675539:96662376:96662497-96675539:+	-0.344448	0.0104895		ENSG00000129353.15	AF:chr19:10602457:10602561-10626253:10625553:10625670-10626253:+	-0.126503	0.0204795		ENSG00000275895.7	SE:chr21:6487412-6492131:6492197-6493044:-
ENSG00000109180.15	AF:chr4:48830998:48831052-48832620:48831084:48831496-48832620:+	-0.146448	0.0234765		ENSG00000153113.24	AF:chr5:96662203:96662497-96675539:96663000:96663166-96675539:+	-0.244546	0.0104895		ENSG00000131732.12	A5:chr5:81305141-81308561:81301698-81308561:+	-0.547045	0.0204795		ENSG00000070081.17	AF:chr11:17276734:17276848-17282789:17277023:17277095-17282789:+
ENSG00000121073.15	A5:chr17:49707068-49707730:49707068-49708076:-	0.182024	0.0234765		ENSG00000153113.24	AF:chr5:96662423:96662497-96675539:96663000:96663166-96675539:+	-0.224329	0.0104895		ENSG00000134504.14	AF:chr18:26501250-26546728:26548553:26501250-26549729:26549814:-	0.218334	0.0204795		ENSG00000133835.17	AF:chr5:119452545:119452633-119456315:119452716:119452821-119456315:+
ENSG00000164111.15	A5:chr4:121686372-121696581:121686372-121696863:-	0.181712	0.0234765		ENSG00000178209.16	AF:chr8:143938692-143953726:143953920:143938692-143973403:143973529:-	0.32038	0.0104895		ENSG00000179950.14	AF:chr8:143824399-143828984:143829026:143824399-143829280:143829352:-	0.193266	0.0204795		ENSG00000221983.8	AF:chr19:18571858:18571909-18573293:18572740:18572960-18573293:+
ENSG00000166233.15	SE:chr15:72572165-72572263:72572380-72580731:+	-0.261423	0.0234765		ENSG00000182093.16	AF:chr21:39380458:39380556-39390698:39387765:39387855-39390698:+	0.198475	0.0104895		ENSG00000187630.17	RI:chr14:24001384:24001482-24001485:24001517:+	0.216503	0.0204795		ENSG00000105221.18	AF:chr19:40265351-40280782:40280832:40265351-40285049:40285092:-
ENSG00000184182.19	SE:chr2:237967132-237973092:237973225-237987963:+	0.124368	0.0234765		ENSG00000184640.19	AF:chr17:77319515:77320348-77402059:77400558:77400590-77402059:+	-0.224622	0.0104895		ENSG00000196141.14	AF:chr2:200306159:200306292-200329431:200306872:200306922-200329431:+	-0.224706	0.0204795		ENSG00000105835.12	AF:chr7:106277179-106284348:106284632:106277179-106284828:106284951:-
ENSG00000198668.13	AF:chr14:90397040:90397233-90400065:90398262:90398488-90400065:+	-0.182742	0.0234765		ENSG00000087460.27	AF:chr20:58889100:58889353-58895612:58891716:58891865-58895612:+	-0.364462	0.010989		ENSG00000075856.12	AF:chr12:108549214-108549300:108549328:108549214-108560843:108561173:-	0.226386	0.020979		ENSG00000109390.13	AF:chr4:139295960-139300602:139301210:139295960-139301292:139301420:-
ENSG00000133818.14	AF:chr11:14295855-14337001:14337166:14295855-14354413:14354500:-	-0.467902	0.023976		ENSG00000104824.17	AF:chr19:38847434-38849700:38850333:38847434-38852296:38852325:-	0.268634	0.010989		ENSG00000089818.18	SE:chr12:8091850-8092676:8092784-8092872:+	-0.173728	0.020979		ENSG00000124570.21	AF:chr6:2959342-2971117:2971206:2959342-2971248:2971605:-
ENSG00000150093.20	AF:chr10:32935558-32957226:32957865:32935558-32958145:32958253:-	0.117758	0.023976		ENSG00000111676.15	AF:chr12:6924463:6924537-6933840:6927959:6928384-6933840:+	0.11926	0.010989		ENSG00000099968.18	SE:chr22:17638886-17655662:17655832-17683214:+	0.150229	0.020979		ENSG00000138031.14	AF:chr2:24919184-24919474:24919512:24919184-24919683:24919839:-
ENSG00000269893.8	RI:chr4:118278755:118278792-118278934:118279137:+	0.153352	0.023976		ENSG00000112096.19	AF:chr6:159692863-159693145:159693278:159692863-159727266:159727357:-	0.177425	0.010989		ENSG00000104976.12	AF:chr19:7920338:7920549-7921423:7921015:7921119-7921423:+	-0.149796	0.020979		ENSG00000087460.27	AF:chr20:58889160:58889353-58895612:58892078:58892209-58895612:+
ENSG00000086504.17	AF:chr16:370225-370310:370338:370225-370444:370502:-	0.240154	0.0244755		ENSG00000115365.12	A5:chr2:210476412-210476620:210476412-210476709:-	-0.157867	0.010989		ENSG00000109332.20	AF:chr4:102826636-102827427:102827520:102826636-102868715:102868875:-	0.152935	0.020979		ENSG00000105793.16	AF:chr7:90340371:90340524-90352816:90346716:90346774-90352816:+
ENSG00000114942.14	A3:chr2:206159684-206159913:206159684-206159959:+	-0.131851	0.0244755		ENSG00000134152.11	AL:chr15:34142091:34142371-34145398:34144964:34145252-34145398:-	-0.416431	0.010989		ENSG00000113845.10	A5:chr3:119498933-119517205:119498927-119517205:+	-0.217775	0.020979		ENSG00000140374.16	SE:chr15:76287945-76292431:76292513-76311350:-
ENSG00000115252.18	AL:chr2:182147036:182147152-182185892:182167887:182168290-182185892:-	-0.341922	0.0244755		ENSG00000140391.15	SE:chr15:77055863-77056064:77056255-77070892:-	-0.388889	0.010989		ENSG00000117632.23	AF:chr1:25904738-25905049:25905128:25904738-25905144:25905489:-	0.170515	0.020979		ENSG00000070081.17	AF:chr11:17276741:17276848-17282789:17277023:17277095-17282789:+
ENSG00000123096.12	AF:chr12:26195340:26195531-26224293:26195573:26195951-26224293:+	-0.205434	0.0244755		ENSG00000167460.17	AF:chr19:16076091:16076172-16086423:16081544:16082046-16086423:+	-0.156285	0.010989		ENSG00000134330.19	SE:chr2:9474647-9475987:9476039-9478254:+	-0.155709	0.020979		ENSG00000154175.18	SE:chr3:100834773-100835601:100835660-100846372:-
ENSG00000127481.15	AF:chr1:19076902-19077785:19077827:19076902-19077976:19081306:-	-0.564378	0.0244755		ENSG00000189403.15	AF:chr13:30463694-30465073:30465242:30463694-30465796:30465936:-	-0.20154	0.010989		ENSG00000164125.16	AF:chr4:158155825-158167177:158167212:158155825-158170247:158170378:-	0.172249	0.020979		ENSG00000138092.11	A5:chr2:24793520-24793852:24793501-24793852:+
ENSG00000145247.12	SE:chr4:48885565-48892772:48892889-48894006:-	0.24534	0.0244755		ENSG00000104763.20	AF:chr8:18075587-18083981:18084080:18075587-18084676:18084998:-	-0.359489	0.0114885		ENSG00000169241.19	SE:chr1:155136376-155136828:155136951-155137561:+	0.136861	0.020979		ENSG00000179950.14	AF:chr8:143824399-143828984:143829026:143824399-143829280:143829315:-
ENSG00000151287.17	AF:chr13:102770086-102770678:102770834:102770086-102773682:102773811:-	0.266452	0.0244755		ENSG00000106355.10	AF:chr7:32489344-32490025:32490100:32489344-32490320:32490371:-	0.328246	0.0114885		ENSG00000189403.15	AF:chr13:30463694-30465073:30465242:30463694-30465796:30465936:-	0.273755	0.020979		ENSG00000072110.15	AF:chr14:68925672-68978177:68978289:68925672-68978952:68979262:-
ENSG00000170619.10	A5:chr8:144851395-144852839:144851395-144852993:-	-0.228092	0.0244755		ENSG00000122958.15	MX:chr10:69133047-69157007:69157163-69162406:69133047-69158047:69158211-69162406:+	0.213061	0.0114885		ENSG00000241553.12	AF:chr3:9792495:9792705-9797659:9793096:9793174-9797659:+	-0.287988	0.020979		ENSG00000175061.18	RI:chr17:16439327:16439414-16440111:16440253:+
ENSG00000178904.19	AF:chr19:32405770:32405909-32408217:32406125:32406302-32408217:+	0.225105	0.0244755		ENSG00000127314.18	MX:chr12:68652051-68654112:68654252-68657101:68652051-68656306:68656449-68657101:+	0.224549	0.0114885		ENSG00000068305.17	SE:chr15:99566104-99598430:99598511-99632978:+	-0.151671	0.0214785		ENSG00000233024.7	SE:chr16:18368386-18372578:18372854-18374832:-
ENSG00000104763.20	AF:chr8:18075587-18083981:18084120:18075587-18084676:18084998:-	0.380034	0.024975		ENSG00000170606.15	RI:chr5:133101759:133101809-133101811:133101878:+	0.143469	0.0114885		ENSG00000070081.17	AF:chr11:17276741:17276848-17282789:17277023:17277095-17282789:+	-0.22997	0.0214785		ENSG00000102221.14	AF:chrX:46912276:46912340-46984884:46912421:46912719-46984884:+
ENSG00000105619.13	AF:chr19:54114700-54115040:54115074:54114700-54115247:54115675:-	-0.25653	0.024975		ENSG00000185088.14	AF:chr15:63156521-63156787:63157281:63156521-63157400:63157477:-	-0.261852	0.0114885		ENSG00000084623.12	SE:chr1:32224475-32226171:32226283-32228499:+	0.134695	0.0214785		ENSG00000174953.14	AF:chr3:154316163-154319081:154319284:154316163-154324174:154324251:-
ENSG00000109534.17	AF:chr4:109815510:109815545-109816153:109815762:109815804-109816153:+	0.259815	0.024975		ENSG00000185432.12	A3:chr12:50924080-50924667:50924080-50925037:+	-0.196835	0.0114885		ENSG00000089006.17	SE:chr20:17955475-17956933:17957037-17968375:-	0.10355	0.0214785		ENSG00000042753.12	MX:chr19:46838799-46839465:46839578-46850764:46838799-46845993:46846142-46850764:-
ENSG00000116584.20	AF:chr1:155969300-155978067:155978160:155969300-155978365:155978427:-	-0.197224	0.024975		ENSG00000253304.2	AF:chr1:29121848-29122364:29122501:29121848-29123856:29123903:-	0.194172	0.0114885		ENSG00000102316.17	AF:chrX:54807599:54807802-54809303:54808371:54808433-54809303:+	-0.218173	0.0214785		ENSG00000140105.18	AF:chr14:100374265-100375283:100375347:100374265-100375511:100375607:-
ENSG00000117262.19	A3:chr1:145623160-145623593:145623160-145623613:+	-0.19028	0.024975		ENSG00000113328.19	AF:chr5:163437766:163437804-163441078:163439191:163439520-163441078:+	0.172533	0.011988		ENSG00000103591.13	AF:chr15:67236820-67254559:67254654:67236820-67255137:67255195:-	-0.38031	0.0214785		ENSG00000109332.20	AF:chr4:102809855-102825722:102825780:102809855-102826485:102827122:-
ENSG00000129116.19	AF:chr4:168631617:168631900-168668190:168654732:168654812-168668190:+	0.179203	0.024975		ENSG00000115504.15	AF:chr2:62705652:62705704-62706897:62705713:62706052-62706897:+	-0.160376	0.011988		ENSG00000120708.17	SE:chr5:136060936-136061500:136061579-136063186:+	-0.171945	0.0214785		ENSG00000118961.15	SE:chr2:20774979-20801310:20801465-20823037:-
ENSG00000134744.14	A3:chr1:52436975-52438220:52436963-52438220:-	0.419779	0.024975		ENSG00000135441.7	AF:chr12:55716037:55716196-55716933:55716292:55716717-55716933:+	0.130434	0.011988		ENSG00000125944.21	SE:chr1:23321663-23323556:23323732-23333518:-	-0.108587	0.0214785		ENSG00000121579.13	AF:chr3:113724095-113745742:113745794:113724095-113745942:113746249:-
ENSG00000170291.15	RI:chr17:7258588:7258683-7259571:7259940:+	-0.563326	0.024975		ENSG00000136717.15	SE:chr2:127051243-127057473:127057601-127059011:-	0.155366	0.011988		ENSG00000126767.18	SE:chrX:47641475-47649921:47650026-47650423:-	0.157175	0.0214785		ENSG00000177426.22	AF:chr18:3449651:3450070-3456354:3451670:3451771-3456354:+
ENSG00000175582.20	AF:chr11:73730823-73760048:73760095:73730823-73760566:73761074:-	0.149536	0.024975		ENSG00000140525.19	A5:chr15:89244067-89247629:89244033-89247629:+	-0.167809	0.011988		ENSG00000132475.10	A5:chr17:75778723-75778821:75778723-75778883:-	-0.110474	0.0214785		ENSG00000109332.20	AF:chr4:102826636-102827427:102827566:102826636-102868715:102868875:-
ENSG00000196141.14	AF:chr2:200306159:200306292-200329431:200306872:200306922-200329431:+	-0.147187	0.024975		ENSG00000140905.11	A3:chr16:81084594-81087601:81084534-81087601:-	0.137464	0.011988		ENSG00000148335.15	AF:chr9:129626205:129626295-129632650:129626444:129626541-129632650:+	-0.216455	0.0214785		ENSG00000197056.11	SE:chr1:35079442-35093914:35094083-35095819:+
ENSG00000198901.14	A3:chr15:90981669-90981748:90981033-90981748:-	-0.469151	0.024975		ENSG00000177426.22	AF:chr18:3451670:3451771-3456354:3453774:3453856-3456354:+	0.28342	0.011988		ENSG00000152904.11	AF:chr1:235327350:235327498-235335242:235328570:235328778-235335242:+	0.193237	0.0214785		ENSG00000141526.17	AF:chr17:82229060:82229106-82235983:82232232:82232359-82235983:+
ENSG00000213722.10	AF:chr6:31728745-31728865:31729299:31728745-31730051:31730262:-	0.209408	0.024975		ENSG00000182004.13	AF:chr1:203861609:203861743-203863663:203861850:203861955-203863663:+	0.176685	0.011988		ENSG00000181991.16	A3:chr15:88468024-88475030:88468024-88475110:+	-0.292723	0.0214785		ENSG00000070669.17	AF:chr7:97864496-97868908:97869184:97864496-97872351:97872394:-
ENSG00000241553.12	AF:chr3:9792495:9792705-9797659:9793095:9793124-9797659:+	-0.20223	0.024975		ENSG00000056972.20	SE:chr6:111559551-111562965:111563039-111566444:-	-0.22246	0.0124875		ENSG00000237765.8	AF:chr4:15681662:15681784-15686236:15681827:15681901-15686236:+	0.432313	0.0214785		ENSG00000116871.15	AF:chr1:36155965:36156463-36170971:36157215:36157290-36170971:+
ENSG00000007168.14	AF:chr17:2593210:2593330-2638099:2594327:2594394-2638099:+	0.135396	0.0254745		ENSG00000064115.11	A5:chr12:27003390-27014078:27003390-27014309:-	0.132187	0.0124875		ENSG00000242628.6	AL:chr2:24214425-24216100:24216294:24214425-24221320:24221506:+	0.200291	0.0214785		ENSG00000141279.17	A3:chr17:47569494-47577045:47569494-47577081:+
ENSG00000066322.15	AF:chr1:43365623-43367051:43367104:43365623-43367915:43368074:-	0.231902	0.0254745		ENSG00000070081.17	AF:chr11:17276741:17276828-17282789:17277023:17277095-17282789:+	0.1774	0.0124875		ENSG00000007168.14	AF:chr17:2593654:2594006-2638099:2594327:2594394-2638099:+	0.116642	0.021978		ENSG00000177426.22	A5:chr18:3452382-3456354:3451771-3456354:+
ENSG00000100575.14	AF:chr14:58411971-58427054:58427187:58411971-58427392:58427505:-	-0.193864	0.0254745		ENSG00000082641.16	AF:chr17:48054481:48054503-48056386:48055952:48056040-48056386:+	0.324374	0.0124875		ENSG00000088448.14	AL:chr13:110903475:110903539-110906033:110905023:110905233-110906033:-	0.175332	0.021978		ENSG00000005889.16	SE:chrX:24152830-24161715:24161842-24172715:+
ENSG00000115053.17	AF:chr2:231463316-231464143:231464207:231463316-231464336:231464489:-	-0.113392	0.0254745		ENSG00000092199.18	AF:chr14:21234229-21262601:21262677:21234229-21269298:21269425:-	-0.114168	0.0124875		ENSG00000101181.17	SE:chr20:62183057-62188790:62188805-62193416:+	0.237331	0.021978		ENSG00000123130.17	SE:chrX:23733217-23734341:23734367-23735919:-
ENSG00000137500.9	AF:chr11:83274740-83278726:83278830:83274740-83285873:83285988:-	0.4733	0.0254745		ENSG00000104763.20	AF:chr8:18075587-18083981:18084120:18075587-18084676:18084998:-	-0.315954	0.0124875		ENSG00000120885.22	AF:chr8:27610600-27611601:27611751:27610600-27614655:27614700:-	-0.128998	0.021978		ENSG00000089737.17	SE:chr14:94062621-94079025:94079621-94081119:-
ENSG00000145901.16	AF:chr5:151063747-151080880:151081016:151063747-151087085:151087166:-	0.339938	0.0254745		ENSG00000109180.15	AF:chr4:48830998:48831052-48832620:48831084:48831496-48832620:+	-0.140882	0.0124875		ENSG00000137509.11	AF:chr11:82860117-82900235:82900430:82860117-82901571:82901658:-	0.176926	0.021978		ENSG00000100897.18	A3:chr14:24115749-24116917:24115749-24116972:+
ENSG00000150433.9	SE:chr11:125102809-125110491:125110549-125110644:-	0.318424	0.0254745		ENSG00000135778.12	SE:chr1:232950744-232956347:232956443-232969909:+	0.180354	0.0124875		ENSG00000145979.18	A5:chr6:13326906-13328296:13326906-13328316:-	0.25996	0.021978		ENSG00000157796.18	SE:chr4:39182563-39185726:39185817-39186539:+
ENSG00000150433.9	SE:chr11:125102809-125110644:125110746-125111587:-	-0.628977	0.0254745		ENSG00000166946.14	AF:chr15:43185405:43185607-43189199:43185940:43186233-43189199:+	0.460459	0.0124875		ENSG00000145979.18	A5:chr6:13326906-13328296:13326906-13328456:-	0.176642	0.021978		ENSG00000109458.8	AF:chr4:143336887:143337260-143415477:143381945:143382030-143415477:+
ENSG00000162236.13	A3:chr11:62831262-62831954:62831110-62831954:-	0.125748	0.0254745		ENSG00000196365.12	RI:chr19:5719704:5719833-5720043:5720146:-	-0.158254	0.0124875		ENSG00000151923.17	AF:chr10:119588248-119593452:119593513:119588248-119596434:119596510:-	-0.12228	0.021978		ENSG00000197142.10	AF:chr10:112374018:112374269-112394918:112376199:112376448-112394918:+
ENSG00000205981.8	SE:chr3:180985996-180986948:180987022-180988023:-	-0.375828	0.0254745		ENSG00000197142.10	AF:chr10:112374018:112374269-112394918:112376198:112376448-112394918:+	0.136101	0.0124875		ENSG00000182903.16	SE:chr4:444432-472575:472701-499056:-	0.369428	0.021978		ENSG00000109572.14	AF:chr4:169612633:169612677-169635913:169620578:169621063-169635913:+
ENSG00000213689.14	A3:chr3:48466309-48466740:48466309-48467065:+	0.397819	0.0254745		ENSG00000198431.16	AF:chr12:104286925:104287109-104288931:104287368:104287431-104288931:+	0.310039	0.0124875		ENSG00000198363.18	AF:chr8:61684188-61689673:61689779:61684188-61714269:61714546:-	-0.300847	0.021978		ENSG00000106028.11	A5:chr7:141738575-141739124:141738503-141739124:+
ENSG00000026103.22	AF:chr10:88990531:88990906-89003029:89002580:89002730-89003029:+	-0.138775	0.025974		ENSG00000082641.16	AF:chr17:48054328:48054419-48056386:48054481:48054503-48056386:+	-0.293389	0.012987		ENSG00000074800.16	AF:chr1:8874917-8878215:8878267:8874917-8878580:8878692:-	0.28379	0.0224775		ENSG00000106608.17	A3:chr7:43887816-43906562:43887811-43906562:-
ENSG00000071889.17	RI:chrX:154515760:154515812-154515910:154516242:-	0.29244	0.025974		ENSG00000087884.14	SE:chr11:77821241-77841019:77841060-77842479:+	-0.115584	0.012987		ENSG00000082212.13	SE:chr18:50932360-50939570:50939640-50940288:+	0.104349	0.0224775		ENSG00000203705.11	SE:chr1:212796590-212797112:212797196-212802701:+
ENSG00000075420.13	AF:chr3:172039659:172039771-172112452:172046913:172046947-172112452:+	-0.455853	0.025974		ENSG00000109654.16	SE:chr4:153276130-153315485:153315588-153315832:+	0.504724	0.012987		ENSG00000095787.23	AF:chr10:28533540:28533620-28533998:28533749:28533893-28533998:+	-0.32642	0.0224775		ENSG00000104660.19	AL:chr8:30104486-30105746:30106028:30104486-30137272:30138348:+
ENSG00000087460.27	AF:chr20:58889171:58889353-58895612:58891727:58891865-58895612:+	-0.169624	0.025974		ENSG00000113810.16	A5:chr3:160412084-160412326:160411977-160412326:+	0.139635	0.012987		ENSG00000128951.14	A5:chr15:48331795-48332268:48331726-48332268:+	-0.129332	0.0224775		ENSG00000113845.10	A5:chr3:119498933-119517205:119498927-119517205:+
ENSG00000090615.15	AF:chr12:132822311-132828803:132828864:132822311-132829019:132829078:-	-0.17844	0.025974		ENSG00000115365.12	AF:chr2:210476412-210476709:210476757:210476412-210477450:210477652:-	0.222938	0.012987		ENSG00000133895.17	A5:chr11:64810132-64810514:64810132-64810526:-	-0.178682	0.0224775
ENSG00000104853.16	AF:chr19:44954591:44954701-44961963:44955380:44955467-44961963:+	0.10014	0.025974		ENSG00000138592.14	AF:chr15:50424399:50424654-50439009:50426894:50426920-50439009:+	-0.34567	0.012987		ENSG00000141458.13	AF:chr18:23573574-23576481:23576947:23573574-23586287:23586506:-	0.144034	0.0224775		86 common elements in "Day0 " and "Day14":	Event ID
ENSG00000105323.17	AF:chr19:41262671:41262981-41268223:41264847:41265121-41268223:+	-0.258838	0.025974		ENSG00000138814.17	AF:chr4:101196116-101346739:101347471:101196116-101348233:101348278:-	-0.39926	0.012987		ENSG00000168268.11	AF:chr3:52529334-52529889:52529944:52529334-52534533:52535054:-	-0.366617	0.0224775		ENSG00000112695.11	SE:chr6:75240385-75241123:75241265-75243717:-
ENSG00000106355.10	AF:chr7:32489344-32490320:32490380:32489344-32495230:32495283:-	0.107107	0.025974		ENSG00000141526.17	AF:chr17:82232232:82232359-82235983:82235774:82235842-82235983:+	-0.250648	0.012987		ENSG00000174238.15	MX:chr17:1541640-1541642:1541649-1548296:1541640-1543020:1543027-1548296:-	-0.102206	0.0224775		ENSG00000082781.12	AF:chr3:124873531-124887600:124887684:124873531-124901266:124901418:-
ENSG00000110367.13	AF:chr11:118786518-118790855:118790948:118786518-118791098:118791164:-	0.124813	0.025974		ENSG00000180628.15	AF:chr10:91163012:91163081-91222689:91220783:91220836-91222689:+	0.240898	0.012987		ENSG00000186815.13	AF:chr12:113221464:113221626-113226728:113225246:113225336-113226728:+	-0.1743	0.0224775		ENSG00000086504.17	AF:chr16:370225-370310:370338:370225-370485:370509:-
ENSG00000122482.21	AF:chr1:91021201-91021689:91021725:91021201-91021990:91022055:-	0.670226	0.025974		ENSG00000196549.12	AF:chr3:155079856:155080001-155084158:155081344:155081945-155084158:+	0.186626	0.012987		ENSG00000198563.14	AF:chr6:31540534-31541634:31541729:31540534-31541950:31542448:-	0.350492	0.0224775		ENSG00000140988.16	AF:chr16:1962909-1963149:1963256:1962909-1964276:1964356:-
ENSG00000122729.19	SE:chr9:32384735-32386371:32386442-32405485:+	-0.310548	0.025974		ENSG00000007168.14	AF:chr17:2593210:2593330-2638099:2594327:2594394-2638099:+	-0.189072	0.0134865		ENSG00000204463.13	AF:chr6:31651776-31652247:31652358:31651776-31652400:31652648:-	-0.27444	0.0224775		ENSG00000051108.15	AF:chr16:56932148:56932391-56935235:56933208:56933315-56935235:+
ENSG00000123496.8	AF:chrX:115017695-115018900:115018973:115017695-115019850:115019977:-	-0.134194	0.025974		ENSG00000011304.22	AF:chr19:797392:797505-799413:798428:798545-799413:+	-0.232999	0.0134865		ENSG00000074800.16	AF:chr1:8874917-8878215:8878267:8874917-8878580:8879092:-	0.267192	0.022977		ENSG00000172239.14	AF:chr5:43555999-43556582:43557077:43555999-43557701:43557734:-
ENSG00000132463.14	AF:chr4:70836314-70838869:70839001:70836314-70839228:70839503:-	0.297662	0.025974		ENSG00000071626.17	AF:chr19:1407613:1407802-1417500:1409824:1410079-1417500:+	0.271407	0.0134865		ENSG00000086504.17	AF:chr16:370225-370310:370338:370225-370485:370509:-	0.148848	0.022977		ENSG00000145907.16	AL:chr5:151804446-151811010:151811040:151804446-151812884:151812911:+
ENSG00000136436.15	SE:chr17:48848455-48848801:48848827-48849252:+	0.106822	0.025974		ENSG00000079134.12	AF:chr18:265530-265534:265536:265530-267966:268027:-	-0.714441	0.0134865		ENSG00000104763.20	AF:chr8:18075587-18083981:18084115:18075587-18084676:18084998:-	0.176306	0.022977		ENSG00000140988.16	A3:chr16:1963256-1964276:1962909-1964276:-
ENSG00000164054.15	A5:chr3:48479257-48501137:48479257-48501158:-	-0.108243	0.025974		ENSG00000079134.12	AF:chr18:265530-265534:265536:265530-267966:268047:-	-0.315931	0.0134865		ENSG00000109113.20	A3:chr17:28717593-28718122:28717291-28718122:-	0.113147	0.022977		ENSG00000145907.16	A3:chr5:151772032-151786572:151772032-151786603:+
ENSG00000164733.22	AL:chr8:11843134:11844241-11845661:11844352:11845222-11845661:-	0.158153	0.025974		ENSG00000088448.14	AL:chr13:110903475:110903539-110906033:110904031:110904342-110906033:-	-0.133297	0.0134865		ENSG00000114125.14	AL:chr3:141738516-141742644:141743027:141738516-141745159:141745700:+	-0.187351	0.022977		ENSG00000109332.20	AF:chr4:102826636-102827427:102827520:102826636-102868715:102868875:-
ENSG00000234456.8	SE:chr7:79453655-79454886:79455007-79458847:+	0.435486	0.025974		ENSG00000115365.12	A5:chr2:210476412-210476709:210476412-210476722:-	0.235133	0.0134865		ENSG00000143437.21	A3:chr1:150816406-150816788:150816400-150816788:-	0.177613	0.022977		ENSG00000157349.17	AF:chr16:70289663:70289705-70312609:70299194:70299354-70312609:+
ENSG00000241553.12	AF:chr3:9792495:9792705-9797659:9793096:9793174-9797659:+	-0.197489	0.025974		ENSG00000134308.14	AF:chr2:9591515-9620642:9620701:9591515-9630159:9630616:-	-0.123099	0.0134865		ENSG00000150753.12	SE:chr5:10254205-10254766:10254838-10255955:+	-0.174064	0.022977		ENSG00000080824.19	SE:chr14:102085431-102085965:102086124-102086217:-
ENSG00000286219.1	A3:chr1:149390922-149430934:149390922-149430942:+	-0.176975	0.025974		ENSG00000149483.12	AL:chr11:61367998-61368252:61368283:61367998-61368597:61369509:+	-0.221014	0.0134865		ENSG00000174775.17	AF:chr11:534375-534518:534587:534375-535416:535550:-	0.456691	0.022977		ENSG00000086504.17	AF:chr16:370225-370310:370338:370225-370499:370538:-
ENSG00000077782.21	AF:chr8:38457534-38467672:38467804:38457534-38467981:38468622:-	0.221383	0.0264735		ENSG00000185728.17	A3:chr8:63169105-63169387:63169105-63169389:+	0.397821	0.0134865		ENSG00000101132.10	AF:chr20:54208087:54208124-54214351:54208300:54208442-54214351:+	-0.109835	0.0234765		ENSG00000160746.13	AF:chr3:43605863-43621773:43621897:43605863-43621909:43622066:-
ENSG00000099899.15	A5:chr22:20112794-20112911:20112794-20112956:-	0.214899	0.0264735		ENSG00000187231.14	AL:chr2:179151323:179151391-179172120:179162483:179162511-179172120:-	0.237312	0.0134865		ENSG00000102316.17	AF:chrX:54807747:54807802-54809303:54808371:54808433-54809303:+	-0.172345	0.0234765		ENSG00000164054.15	AF:chr3:48501293-48504019:48504431:48501293-48504630:48504826:-
ENSG00000116584.20	AF:chr1:155969300-155978067:155978160:155969300-155978913:155979099:-	-0.20509	0.0264735		ENSG00000197971.16	AF:chr18:77105286-77131539:77131684:77105286-77133516:77133683:-	0.56759	0.0134865		ENSG00000102316.17	RI:chrX:54815248:54815690-54815881:54816007:+	-0.172345	0.0234765		ENSG00000123992.20	AF:chr2:219387163-219387759:219387929:219387163-219399866:219400007:-
ENSG00000119408.17	A5:chr9:124261583-124301936:124261579-124301936:+	-0.497709	0.0264735		ENSG00000112992.18	AF:chr5:43602705:43602753-43609143:43603169:43603294-43609143:+	-0.315327	0.013986		ENSG00000105221.18	AF:chr19:40265351-40285049:40285092:40265351-40285181:40285265:-	-0.166274	0.0234765		ENSG00000119705.10	A3:chr14:77715879-77717480:77715879-77717502:+
ENSG00000135454.14	AF:chr12:57632133-57632541:57632668:57632133-57632772:57633201:-	0.384909	0.0264735		ENSG00000120885.22	AF:chr8:27610600-27611110:27611205:27610600-27614655:27614700:-	-0.243597	0.013986		ENSG00000115053.17	AF:chr2:231463316-231464143:231464207:231463316-231464336:231464551:-	0.203849	0.0234765		ENSG00000164022.17	AF:chr4:106315544:106315636-106324985:106316580:106316644-106324985:+
ENSG00000204580.13	SE:chr6:30884710-30885625:30885680-30888688:+	0.232913	0.0264735		ENSG00000143198.13	AL:chr1:165654351-165655368:165656136:165654351-165661429:165661796:+	-0.126456	0.013986		ENSG00000116584.20	AF:chr1:155969300-155978365:155978427:155969300-155978913:155979099:-	0.184545	0.0234765		ENSG00000198561.15	AF:chr11:57761801:57762046-57789037:57762117:57762318-57789037:+
ENSG00000205981.8	A5:chr3:180985996-180986948:180985996-180986998:-	-0.267763	0.0264735		ENSG00000144381.18	A5:chr2:197494250-197494657:197494250-197495294:-	0.449531	0.013986		ENSG00000119950.21	AF:chr10:110227074:110227100-110228189:110227340:110227406-110228189:+	-0.453967	0.0234765		ENSG00000170266.16	AF:chr3:33072713-33096719:33096835:33072713-33097011:33097043:-
ENSG00000245937.8	MX:chr5:128061244-128062374:128062500-128082735:128061244-128081973:128082191-128082735:-	0.29363	0.0264735		ENSG00000160271.16	AF:chr9:133112152-133120972:133121240:133112152-133148963:133149334:-	-0.56825	0.013986		ENSG00000130208.9	AF:chr19:44914325:44914489-44914872:44914555:44914733-44914872:+	0.100162	0.0234765		ENSG00000123179.14	SE:chr13:49661208-49663057:49663195-49691254:-
ENSG00000067225.18	AF:chr15:72219110-72229547:72229722:72219110-72230896:72231171:-	0.150217	0.026973		ENSG00000268362.6	SE:chr19:24033621-24042443:24042722-24046184:+	-0.320776	0.013986		ENSG00000135469.14	AF:chr12:56266942:56267252-56267794:56267283:56267433-56267794:+	0.230446	0.0234765		ENSG00000087088.20	SE:chr19:48954962-48955548:48955833-48956198:+
ENSG00000149483.12	AL:chr11:61367998-61368252:61368283:61367998-61368772:61369211:+	-0.169263	0.026973		ENSG00000082641.16	AF:chr17:48054481:48054503-48056386:48054710:48055150-48056386:+	0.311909	0.0144855		ENSG00000137500.9	AF:chr11:83280260-83285873:83285978:83280260-83286100:83286390:-	0.115343	0.0234765		ENSG00000122729.19	A5:chr9:32386442-32405485:32386438-32405485:+
ENSG00000174306.21	AF:chr20:41269083-41299966:41300078:41269083-41317509:41317597:-	-0.237014	0.026973		ENSG00000090621.15	AF:chr1:39572586-39575632:39575686:39572586-39575759:39576744:-	0.180209	0.0144855		ENSG00000174953.14	A3:chr3:154295339-154299838:154295297-154299838:-	-0.145036	0.0234765		ENSG00000007168.14	AF:chr17:2593654:2594006-2638099:2594327:2594394-2638099:+
ENSG00000198668.13	AF:chr14:90397040:90397233-90400065:90397692:90397858-90400065:+	-0.149007	0.026973		ENSG00000115548.17	AF:chr2:86441371:86441444-86442018:86441461:86441488-86442018:+	0.464588	0.0144855		ENSG00000204356.14	A3:chr6:31954892-31955059:31954802-31955059:-	0.122586	0.0234765		ENSG00000089351.14	AF:chr19:34999387:34999436-35009119:35000287:35000486-35009119:+
ENSG00000071994.11	AL:chr6:170575328:170577717-170578857:170578482:170578656-170578857:-	-0.399941	0.0274725		ENSG00000117143.13	SE:chr1:162590511-162592735:162592782-162597792:+	0.181585	0.0144855		ENSG00000204628.12	RI:chr5:181236929:181237042-181237609:181237719:-	-0.212942	0.0234765		ENSG00000135316.19	AF:chr6:85641451-85641990:85642042:85641451-85642797:85642978:-
ENSG00000090615.15	AF:chr12:132822311-132828327:132828869:132822311-132829019:132829078:-	-0.390153	0.0274725		ENSG00000132716.19	A5:chr1:160261358-160262117:160261358-160262449:-	0.192939	0.0144855		ENSG00000231770.6	A3:chr3:194584448-194589021:194584448-194589025:+	-0.599345	0.0234765		ENSG00000147439.13	SE:chr8:22636962-22644755:22644803-22669044:-
ENSG00000095059.16	AF:chr19:12680325-12681305:12681332:12680325-12681560:12681860:-	0.321951	0.0274725		ENSG00000136888.8	SE:chr9:114587920-114592552:114592657-114597570:+	-0.151198	0.0144855		ENSG00000009307.16	AF:chr1:114750207-114757925:114757987:114750207-114758576:114758676:-	-0.166667	0.023976		ENSG00000160752.15	AF:chr1:155308755:155308965-155310064:155308970:155309076-155310064:+
ENSG00000095303.17	A3:chr9:122371272-122377899:122371272-122377928:+	0.252999	0.0274725		ENSG00000144381.18	RI:chr2:197494157:197494250-197495294:197495376:-	0.417153	0.0144855		ENSG00000051108.15	AF:chr16:56932148:56932391-56935235:56933208:56933315-56935235:+	0.244198	0.023976		ENSG00000118495.20	SE:chr6:143968978-143985135:143985174-144008090:-
ENSG00000105810.10	AF:chr7:92833690-92833873:92833917:92833690-92836478:92836573:-	0.226206	0.0274725		ENSG00000153113.24	AF:chr5:96662055:96662165-96675539:96663000:96663166-96675539:+	-0.481907	0.0144855		ENSG00000074800.16	AF:chr1:8874917-8878215:8878267:8874917-8878580:8878720:-	0.103877	0.023976		ENSG00000248161.5	SE:chr4:102418988-102419264:102419359-102419697:-
ENSG00000140307.11	SE:chr15:59642262-59652206:59652326-59657406:-	0.156198	0.0274725		ENSG00000164111.15	A5:chr4:121686372-121696581:121686372-121696863:-	-0.232592	0.0144855		ENSG00000105221.18	AF:chr19:40265351-40279107:40279639:40265351-40285049:40285092:-	0.172509	0.023976		ENSG00000149273.15	RI:chr11:75401640:75401705-75402380:75402446:+
ENSG00000142541.18	RI:chr19:49489850:49489922-49490127:49490297:+	-0.146985	0.0274725		ENSG00000173744.18	A3:chr2:227533758-227534845:227533758-227534908:+	0.156564	0.0144855		ENSG00000137075.18	AF:chr9:36376127-36400097:36400299:36376127-36400554:36400923:-	-0.279984	0.023976		ENSG00000111906.18	MX:chr6:125277240-125292841:125292909-125300538:125277240-125298650:125298816-125300538:-
ENSG00000157349.17	AF:chr16:70289663:70289705-70312609:70299186:70299354-70312609:+	0.376835	0.0274725		ENSG00000185088.14	AF:chr15:63156521-63156787:63157281:63156521-63157400:63157499:-	-0.101452	0.0144855		ENSG00000143207.21	SE:chr1:176135086-176136488:176136547-176149006:-	0.15329	0.023976		ENSG00000109180.15	AF:chr4:48830998:48831052-48832620:48831066:48831141-48832620:+
ENSG00000174080.12	AF:chr11:66568082-66568171:66568228:66568082-66568274:66568606:-	-0.129184	0.0274725		ENSG00000112096.19	AL:chr6:159682139:159682638-159688126:159684875:159685033-159688126:-	0.226806	0.014985		ENSG00000164919.11	AF:chr8:99892052-99893319:99893623:99892052-99893639:99893707:-	0.265316	0.023976		ENSG00000113712.19	AF:chr5:149550181-149550651:149550742:149550181-149550842:149551471:-
ENSG00000197223.12	A3:chr2:68047319-68053061:68047315-68053061:-	-0.176791	0.0274725		ENSG00000115053.17	AF:chr2:231463316-231464160:231464199:231463316-231464336:231464489:-	-0.102502	0.014985		ENSG00000176058.13	AF:chr9:137192691-137198987:137200741:137192691-137204104:137204193:-	-0.26852	0.023976		ENSG00000166441.13	SE:chr11:8684081-8684686:8684892-8685678:+
ENSG00000041880.14	A3:chr3:51942708-51943349:51942708-51943354:+	-0.220448	0.027972		ENSG00000134042.14	AF:chr18:50819702-50819897:50820064:50819702-50825309:50825384:-	-0.496564	0.014985		ENSG00000080503.24	A5:chr9:2158594-2159814:2158553-2159814:+	-0.469774	0.0244755		ENSG00000147439.13	AF:chr8:22636962-22644755:22644804:22636962-22669044:22669079:-
ENSG00000073584.20	AF:chr17:40645847-40647240:40647347:40645847-40647773:40647855:-	0.32484	0.027972		ENSG00000134152.11	AL:chr15:34142091:34142371-34145398:34142669:34143024-34145398:-	-0.397105	0.014985		ENSG00000086666.19	AF:chr15:80059714:80059809-80120328:80072578:80072647-80120328:+	-0.257626	0.0244755		ENSG00000109180.15	AF:chr4:48830998:48831052-48832620:48831118:48831253-48832620:+
ENSG00000101266.19	SE:chr20:495802-497721:497780-499833:-	0.256442	0.027972		ENSG00000134824.14	A5:chr11:61816696-61837778:61816426-61837778:+	-0.229439	0.014985		ENSG00000100296.14	SE:chr22:29549158-29550728:29550843-29553448:-	0.543702	0.0244755		ENSG00000136877.15	AF:chr9:127802882:127803062-127804285:127803208:127803404-127804285:+
ENSG00000118495.20	SE:chr6:143968978-143985135:143985174-144008090:-	-0.158528	0.027972		ENSG00000136104.21	AF:chr13:50909780:50910140-50927407:50913056:50913131-50927407:+	-0.506348	0.014985		ENSG00000133872.14	SE:chr8:30070059-30073877:30074051-30082847:-	-0.149796	0.0244755		ENSG00000123992.20	AF:chr2:219387163-219387759:219387834:219387163-219399866:219400007:-
ENSG00000123349.15	A5:chr12:53296275-53297850:53295941-53297850:+	0.356013	0.027972		ENSG00000136104.21	AF:chr13:50910051:50910140-50927407:50913056:50913131-50927407:+	-0.512028	0.014985		ENSG00000140374.16	SE:chr15:76287945-76292431:76292513-76311350:-	-0.223604	0.0244755		ENSG00000152904.11	AF:chr1:235327350:235327498-235335242:235328399:235328498-235335242:+
ENSG00000136877.15	AF:chr9:127802932:127803062-127804285:127803252:127803404-127804285:+	-0.468448	0.027972		ENSG00000136104.21	AL:chr13:50949505-50950071:50956314:50949505-50969932:50970429:+	-0.506348	0.014985		ENSG00000140416.23	AL:chr15:63062645-63064064:63065278:63062645-63071090:63071882:+	-0.168134	0.0244755		ENSG00000022840.16	SE:chr12:120560886-120562945:120563070-120563347:+
ENSG00000143742.14	AL:chr1:225783368-225786862:225786969:225783368-225789259:225790468:+	-0.289858	0.027972		ENSG00000136436.15	SE:chr17:48831078-48841774:48841887-48848064:+	-0.229497	0.014985		ENSG00000145216.16	AF:chr4:53377643:53377835-53379073:53377843:53377923-53379073:+	0.395818	0.0244755		ENSG00000126934.14	AF:chr19:4097343-4099201:4100679:4097343-4101019:4101047:-
ENSG00000174791.11	AF:chr11:66335876-66336317:66336436:66335876-66336674:66336840:-	-0.173422	0.027972		ENSG00000157823.17	AL:chr15:89835480:89835513-89837615:89835594:89835643-89837615:-	-0.369286	0.014985		ENSG00000160216.21	AF:chr21:43903891:43904019-43959634:43925008:43925451-43959634:+	-0.271405	0.0244755		ENSG00000165689.17	SE:chr9:136407938-136408999:136409067-136410090:-
ENSG00000196628.20	AF:chr18:55587136-55588038:55588192:55587136-55589297:55589807:-	-0.354863	0.027972		ENSG00000167005.14	AF:chr16:56447989-56451087:56451351:56447989-56452150:56452199:-	0.272158	0.014985		ENSG00000160752.15	AF:chr1:155308889:155308965-155310064:155308970:155309076-155310064:+	-0.134261	0.0244755		ENSG00000109180.15	AF:chr4:48830998:48831052-48832620:48831065:48831249-48832620:+
ENSG00000248161.5	SE:chr4:102418988-102419264:102419359-102419697:-	0.483532	0.027972		ENSG00000196141.14	AF:chr2:200306159:200306292-200329431:200306693:200306922-200329431:+	-0.45898	0.014985		ENSG00000234741.8	A5:chr1:173864704-173865229:173864704-173865510:-	-0.363458	0.0244755		ENSG00000111237.19	A3:chr12:110499546-110502049:110498859-110502049:-
ENSG00000113048.17	AL:chr5:72219529:72221148-72223683:72222449:72222527-72223683:-	0.594075	0.0284715		ENSG00000204463.13	AF:chr6:31651776-31652247:31652393:31651776-31652424:31652700:-	0.169968	0.014985		ENSG00000070669.17	SE:chr7:97869813-97871719:97871996-97872351:-	0.129639	0.024975		ENSG00000141574.8	AF:chr17:82327292-82333700:82333763:82327292-82333822:82334074:-
ENSG00000116977.19	AF:chr1:236518239:236518284-236525968:236523985:236524061-236525968:+	0.455574	0.0284715		ENSG00000011198.10	AF:chr3:43690880:43691039-43699276:43691257:43691509-43699276:+	-0.344628	0.0154845		ENSG00000070831.17	AF:chr1:22052627:22052868-22078429:22053297:22053433-22078429:+	0.100268	0.024975		ENSG00000141574.8	AL:chr17:82322879:82323011-82324582:82323280:82323316-82324582:-
ENSG00000134330.19	SE:chr2:9474647-9475987:9476039-9478254:+	-0.157235	0.0284715		ENSG00000090621.15	AF:chr1:39572586-39575632:39575686:39572586-39575759:39575781:-	0.195603	0.0154845		ENSG00000122203.15	SE:chr5:176355749-176359462:176359567-176359811:-	-0.307965	0.024975		ENSG00000183011.13	AF:chr17:7857198-7857383:7857562:7857198-7857894:7858079:-
ENSG00000136960.13	AF:chr8:119638527-119638748:119638780:119638527-119673252:119673453:-	0.438928	0.0284715		ENSG00000111642.16	AF:chr12:6578917-6579459:6579497:6578917-6580582:6580726:-	-0.35686	0.0154845		ENSG00000136997.21	AF:chr8:127736231:127736623-127738248:127737621:127737686-127738248:+	0.762959	0.024975		ENSG00000198561.15	AF:chr11:57753290:57753407-57789037:57762117:57762318-57789037:+
ENSG00000138496.16	AF:chr3:122559709-122564111:122564242:122559709-122564439:122564577:-	0.131248	0.0284715		ENSG00000112695.11	AL:chr6:75237823:75237988-75241176:75240301:75240385-75241176:-	-0.575552	0.0154845		ENSG00000160746.13	AF:chr3:43605863-43621773:43621897:43605863-43621909:43622011:-	-0.220467	0.024975		ENSG00000150753.12	MX:chr5:10250445-10254145:10254205-10255955:10250445-10254796:10254838-10255955:+
ENSG00000149273.15	RI:chr11:75401640:75401705-75402380:75402446:+	0.315628	0.0284715		ENSG00000116584.20	AF:chr1:155969300-155978067:155978169:155969300-155978365:155978547:-	-0.273863	0.0154845		ENSG00000174233.11	SE:chr12:48773647-48773940:48774098-48774402:-	-0.188117	0.024975		ENSG00000109180.15	AF:chr4:48830998:48831052-48832620:48831108:48831249-48832620:+
ENSG00000160703.16	A5:chr11:119168921-119171356:119168894-119171356:+	0.330288	0.0284715		ENSG00000129009.13	AF:chr15:74173710:74174019-74174851:74174501:74174653-74174851:+	-0.135352	0.0154845		ENSG00000177426.22	A5:chr18:3452382-3456354:3451771-3456354:+	-0.323285	0.024975		ENSG00000109180.15	AF:chr4:48830998:48831052-48832620:48831223:48831249-48832620:+
ENSG00000167522.16	AL:chr16:89286121:89286186-89305206:89301324:89301636-89305206:-	0.530615	0.0284715		ENSG00000157823.17	A3:chr15:89835643-89837615:89835513-89837615:-	0.185258	0.0154845		ENSG00000177426.22	AF:chr18:3450212:3450505-3456354:3451677:3452382-3456354:+	0.268401	0.024975		ENSG00000071994.11	AL:chr6:170575328:170577717-170578857:170578507:170578656-170578857:-
ENSG00000168575.10	AF:chr8:42472654-42501031:42501231:42472654-42541821:42541926:-	-0.142191	0.0284715		ENSG00000196141.14	AF:chr2:200306159:200306292-200329431:200306872:200306922-200329431:+	-0.249333	0.0154845		ENSG00000177426.22	SE:chr18:3450070-3450322:3450505-3456354:+	-0.359967	0.024975		ENSG00000138303.18	AF:chr10:72213331-72215782:72215992:72213331-72216207:72216277:-
ENSG00000204463.13	AF:chr6:31651776-31652080:31652158:31651776-31652400:31652667:-	0.46972	0.0284715		ENSG00000257923.12	AF:chr7:101816011:101816093-101916115:101818921:101818979-101916115:+	-0.32376	0.0154845		ENSG00000104660.19	AL:chr8:30104486-30105746:30106028:30104486-30137272:30138348:+	0.350906	0.0254745		ENSG00000196655.12	A5:chr11:119019424-119020150:119019188-119020150:+
ENSG00000263551.6	AF:chr18:976590:976895-1133843:1099008:1099347-1133843:+	-0.37193	0.0284715		ENSG00000070081.17	AF:chr11:17269198:17269331-17282789:17277023:17277095-17282789:+	0.235957	0.015984		ENSG00000138303.18	AF:chr10:72213331-72215782:72215992:72213331-72216207:72216277:-	-0.291517	0.0254745		ENSG00000102316.17	AF:chrX:54807747:54807802-54809303:54809110:54809223-54809303:+
ENSG00000064932.16	AF:chr19:1154402-1155086:1155136:1154402-1168694:1169146:-	0.315768	0.028971		ENSG00000087502.18	A3:chr12:29341816-29343120:29341761-29343120:-	0.131445	0.015984		ENSG00000166949.16	AF:chr15:67077986:67078041-67164895:67138001:67138100-67164895:+	-0.260094	0.0254745		ENSG00000123992.20	AF:chr2:219387163-219387759:219387792:219387163-219399866:219400007:-
ENSG00000087586.18	SE:chr20:56388784-56390556:56390665-56392168:-	0.229248	0.028971		ENSG00000095906.17	SE:chr16:1786655-1786757:1786955-1787677:+	-0.130411	0.015984		ENSG00000174574.16	SE:chr1:38991600-38998171:38998311-39000972:+	0.117195	0.0254745		ENSG00000087263.17	AL:chr16:56458594-56462534:56462628:56458594-56466152:56466268:+
ENSG00000095059.16	AF:chr19:12680325-12681305:12681332:12680325-12681560:12681880:-	0.155282	0.028971		ENSG00000115694.15	A3:chr2:241500847-241501478:241500796-241501478:-	0.125647	0.015984		ENSG00000182903.16	AF:chr4:472701-473981:474098:472701-499056:499156:-	-0.448179	0.0254745		ENSG00000135316.19	AF:chr6:85641451-85641990:85642042:85641451-85642797:85642963:-
ENSG00000111906.18	MX:chr6:125277240-125292841:125292909-125300538:125277240-125298650:125298816-125300538:-	-0.159111	0.028971		ENSG00000143569.19	AF:chr1:154220179:154220244-154225084:154220955:154220975-154225084:+	-0.138883	0.015984		ENSG00000182903.16	AL:chr4:435770:435879-472575:439988:444432-472575:-	-0.448179	0.0254745		ENSG00000143537.14	A3:chr1:155051465-155052620:155051465-155052641:+
ENSG00000130023.16	SE:chr6:169751663-169753864:169754032-169755283:+	0.276032	0.028971		ENSG00000158169.13	AF:chr9:95249369-95316832:95316894:95249369-95317526:95317709:-	-0.257653	0.015984		ENSG00000184640.19	AF:chr17:77319515:77320348-77402059:77373190:77373552-77402059:+	0.122142	0.0254745		ENSG00000233024.7	A5:chr16:18368386-18372578:18368386-18372723:-
ENSG00000138758.12	AF:chr4:77030783:77030970-77039743:77034924:77035020-77039743:+	0.161793	0.028971		ENSG00000160211.19	AF:chrX:154546163-154546789:154546838:154546163-154547468:154547572:-	0.143527	0.015984		ENSG00000188343.13	AF:chr8:93700252:93700288-93701224:93700582:93700673-93701224:+	0.178498	0.0254745		ENSG00000132199.20	SE:chr18:691106-691204:691276-693882:-
ENSG00000176014.13	AL:chr18:12311053-12325067:12325181:12311053-12344049:12344320:+	-0.487957	0.028971		ENSG00000168385.18	AF:chr2:241315100:241315610-241324216:241315924:241315982-241324216:+	-0.196613	0.015984		ENSG00000224597.10	AL:chr10:29415412-29458274:29458787:29415412-29467240:29467278:+	0.297559	0.0254745		ENSG00000160014.17	RI:chr19:46605827:46605857-46608199:46608340:+
ENSG00000196821.10	AF:chr6:34654779-34671836:34671956:34654779-34696446:34696859:-	0.342955	0.028971		ENSG00000170522.10	AF:chr4:110198367-110198522:110198653:110198367-110198842:110199009:-	0.198327	0.015984		ENSG00000082153.18	AF:chr2:200811923:200811990-200813208:200812356:200812493-200813208:+	-0.22877	0.025974		ENSG00000163156.12	AF:chr1:151156664:151156722-151166471:151166022:151166203-151166471:+
ENSG00000067369.14	AF:chr15:43492468-43493037:43493127:43492468-43510370:43510614:-	-0.315069	0.0294705		ENSG00000174437.17	A5:chr12:110347791-110350292:110346321-110350292:+	-0.195904	0.015984		ENSG00000100938.18	AF:chr14:24232636:24232788-24233219:24232898:24232977-24233219:+	-0.258853	0.025974		ENSG00000153015.16	AF:chr5:64768930:64769188-64774691:64773852:64773895-64774691:+
ENSG00000100823.12	A5:chr14:20455338-20455578:20455328-20455578:+	-0.158232	0.0294705		ENSG00000184640.19	AF:chr17:77373190:77373552-77402059:77400558:77400590-77402059:+	-0.156208	0.015984		ENSG00000115756.13	AF:chr2:10302904:10303177-10396835:10330163:10330210-10396835:+	0.206538	0.025974		ENSG00000197343.11	AF:chr7:99558642:99558787-99560533:99558825:99559017-99560533:+
ENSG00000115685.15	SE:chr2:241149708-241153476:241153604-241157807:+	0.225852	0.0294705		ENSG00000187109.15	SE:chr12:76056161-76059777:76059878-76060138:-	0.108643	0.015984		ENSG00000119185.13	SE:chr2:9418732-9419990:9420100-9422966:-	0.129013	0.025974		ENSG00000074800.16	AF:chr1:8874917-8878215:8878267:8874917-8878580:8879092:-
ENSG00000141526.17	AF:chr17:82229042:82229106-82235983:82234899:82235000-82235983:+	-0.260156	0.0294705		ENSG00000028528.15	AF:chr15:64094123:64094335-64112573:64095982:64096172-64112573:+	-0.151888	0.0164835		ENSG00000134330.19	A3:chr2:9476039-9478222:9476039-9478254:+	0.120966	0.025974		ENSG00000123992.20	AF:chr2:219387163-219387759:219387912:219387163-219399866:219400007:-
ENSG00000149554.13	AF:chr11:125625665:125626012-125626749:125626229:125626642-125626749:+	0.328455	0.0294705		ENSG00000090621.15	AF:chr1:39572586-39575632:39575686:39572586-39575759:39575924:-	0.182593	0.0164835		ENSG00000154654.15	AF:chr21:20998409:20998618-21280578:21239342:21239411-21280578:+	-0.28326	0.025974		ENSG00000169045.17	AF:chr5:179623164-179623636:179623712:179623164-179624317:179624600:-
ENSG00000153187.20	AF:chr1:244862730-244863617:244863653:244862730-244863674:244864560:-	0.158752	0.0294705		ENSG00000100938.18	AF:chr14:24232636:24232788-24233219:24232898:24232977-24233219:+	-0.348254	0.0164835		ENSG00000172239.14	AF:chr5:43555999-43556203:43556378:43555999-43557701:43557734:-	-0.170115	0.025974		ENSG00000186815.13	AF:chr12:113221464:113221626-113226728:113225246:113225336-113226728:+
ENSG00000178209.16	AF:chr8:143938692-143953726:143953920:143938692-143973403:143973529:-	0.201295	0.0294705		ENSG00000109861.17	A3:chr11:88335082-88337501:88328196-88337501:-	-0.347527	0.0164835		ENSG00000179950.14	SE:chr8:143821913-143824313:143824399-143829280:-	0.104916	0.025974		ENSG00000171490.13	AF:chr16:11850418-11851008:11851045:11850418-11851408:11851542:-
ENSG00000234741.8	AF:chr1:173867043-173867155:173867729:173867043-173867960:173867988:-	0.478392	0.0294705		ENSG00000117020.18	AF:chr1:243695716-243843125:243843282:243695716-243850040:243850103:-	0.341288	0.0164835		ENSG00000196655.12	A5:chr11:119019424-119020150:119019188-119020150:+	-0.399242	0.025974		ENSG00000131748.16	AF:chr17:39637139:39637231-39653481:39653125:39653158-39653481:+
ENSG00000087586.18	SE:chr20:56388202-56388687:56388784-56392168:-	-0.180929	0.02997		ENSG00000120885.22	AF:chr8:27610600-27611110:27611205:27610600-27614655:27614690:-	-0.125654	0.0164835		ENSG00000197530.12	AF:chr1:1615443:1615633-1616508:1615887:1616100-1616508:+	-0.398923	0.025974		ENSG00000123159.16	MX:chr19:14480778-14482689:14483006-14496037:14480778-14491656:14491743-14496037:-
ENSG00000104763.20	AF:chr8:18075587-18075923:18076037:18075587-18083981:18084148:-	-0.199695	0.02997		ENSG00000140416.23	AL:chr15:63062645-63064064:63065278:63062645-63071090:63071222:+	-0.335488	0.0164835		ENSG00000251022.6	AL:chr4:82894250:82894847-82900077:82897763:82898062-82900077:-	0.183873	0.025974		ENSG00000108312.15	AF:chr17:44218296-44219009:44219121:44218296-44220740:44220963:-
ENSG00000109180.15	AF:chr4:48830998:48831052-48832620:48831066:48831141-48832620:+	-0.173239	0.02997		ENSG00000149483.12	AL:chr11:61367998-61368252:61368283:61367998-61368597:61368769:+	-0.41757	0.0164835		ENSG00000116288.13	AF:chr1:7961663:7961735-7962763:7961894:7962081-7962763:+	0.318611	0.0264735		ENSG00000114062.22	AF:chr15:25411971-25438291:25438329:25411971-25438489:25438999:-
ENSG00000113712.19	AF:chr5:149550181-149550651:149550742:149550181-149550842:149551471:-	-0.231423	0.02997		ENSG00000169490.17	A5:chr8:38995405-38996213:38995405-38996419:-	-0.227112	0.0164835		ENSG00000126457.22	AF:chr19:49676226:49676260-49680487:49677073:49677182-49680487:+	-0.333333	0.0264735		ENSG00000257727.6	AF:chr12:56314966-56315130:56315206:56314966-56315821:56315930:-
ENSG00000131408.15	A3:chr19:50378796-50379002:50378796-50379092:+	-0.1081	0.02997		ENSG00000169592.15	AL:chr16:30001040-30001212:30001229:30001040-30005221:30005717:+	0.500533	0.0164835		ENSG00000132199.20	SE:chr18:691106-691204:691276-693882:-	-0.208146	0.0264735		ENSG00000118495.20	AF:chr6:143985174-144008090:144008259:143985174-144064451:144064598:-
ENSG00000132305.21	AF:chr2:86181372-86194922:86195002:86181372-86195338:86195462:-	0.238759	0.02997		ENSG00000174238.15	AF:chr17:1558559-1559756:1559801:1558559-1562541:1562792:-	-0.169219	0.0164835		ENSG00000140391.15	A3:chr15:77056255-77070892:77055863-77070892:-	-0.232383	0.0264735		ENSG00000132640.15	AF:chr20:11890723:11890954-11918334:11892493:11892543-11918334:+
ENSG00000137337.15	AF:chr6:30715178-30717084:30717175:30715178-30717245:30717281:-	0.222521	0.02997		ENSG00000177426.22	A5:chr18:3451775-3456354:3451771-3456354:+	-0.482961	0.0164835		ENSG00000157216.15	AF:chr1:54281527-54325369:54325439:54281527-54335797:54335881:-	0.416142	0.0264735		ENSG00000156958.15	AF:chr15:49170204:49170358-49201162:49170478:49170577-49201162:+
ENSG00000140937.14	AF:chr16:65053928-65071989:65072260:65053928-65121880:65122036:-	0.24522	0.02997		ENSG00000185825.17	AF:chrX:153723288-153723508:153724066:153723288-153724334:153724396:-	-0.185134	0.0164835		ENSG00000183474.16	SE:chr5:69566208-69566589:69566625-69566967:+	-0.131275	0.0264735		ENSG00000124279.12	AF:chr5:7865983-7866646:7868170:7865983-7868979:7869026:-
ENSG00000148180.21	AF:chr9:121268163:121268219-121301963:121286123:121286185-121301963:+	-0.168664	0.02997		ENSG00000203875.13	SE:chr6:85677492-85677795:85677899-85677954:-	-0.21859	0.0164835		ENSG00000187630.17	SE:chr14:23990359-23995032:23995133-24000863:+	0.216265	0.0264735		ENSG00000196998.19	AF:chrX:49078112-49079751:49079911:49078112-49079939:49080097:-
ENSG00000168264.10	A5:chr1:234607852-234608447:234607852-234608495:-	0.109408	0.02997		ENSG00000234741.8	A5:chr1:173864304-173864484:173864304-173864675:-	-0.251498	0.0164835		ENSG00000188343.13	AF:chr8:93700252:93700288-93701224:93700507:93700673-93701224:+	0.172152	0.0264735		ENSG00000074800.16	AF:chr1:8874917-8878215:8878267:8874917-8878580:8878692:-
ENSG00000173715.18	AF:chr11:66744769:66744919-66759043:66756355:66756505-66759043:+	-0.559987	0.02997		ENSG00000010244.19	SE:chr17:32365487-32366665:32366757-32367772:+	0.10485	0.016983		ENSG00000197142.10	AF:chr10:112374018:112374269-112394918:112376198:112376448-112394918:+	0.447534	0.0264735		ENSG00000116977.19	AF:chr1:236518239:236518284-236525968:236523989:236524061-236525968:+
ENSG00000036549.13	AF:chr1:77641655-77682585:77682658:77641655-77683262:77683403:-	0.181965	0.0304695		ENSG00000057663.16	SE:chr6:106202089-106217464:106217601-106248150:-	-0.198531	0.016983		ENSG00000233024.7	SE:chr16:18368386-18372578:18372854-18374832:-	-0.133276	0.0264735		ENSG00000130414.13	MX:chr2:239961186-239964183:239964261-239990074:239961186-239987516:239987578-239990074:-
ENSG00000119335.17	AF:chr9:128683655:128684007-128691170:128685083:128685213-128691170:+	-0.215568	0.0304695		ENSG00000070831.17	AF:chr1:22052717:22052742-22078429:22053297:22053433-22078429:+	-0.184958	0.016983		ENSG00000089597.18	A3:chr11:62640069-62646562:62640066-62646562:-	-0.343969	0.026973		ENSG00000164118.13	SE:chr4:174283943-174297966:174298062-174299072:+
ENSG00000120254.16	AF:chr6:150865679:150866049-150876090:150866333:150866387-150876090:+	0.140528	0.0304695		ENSG00000103064.15	AF:chr16:68264526:68264576-68266593:68264582:68264741-68266593:+	-0.114487	0.016983		ENSG00000109390.13	AF:chr4:139295960-139300602:139301210:139295960-139301292:139301420:-	-0.137558	0.026973		ENSG00000163932.15	AF:chr3:53161120:53161428-53178404:53168797:53168820-53178404:+
ENSG00000127955.17	AF:chr7:80134831:80135278-80188951:80184104:80184190-80188951:+	0.324867	0.0304695		ENSG00000103121.9	AL:chr16:80975804:80976179-80981806:80980789:80980879-80981806:-	0.154192	0.016983		ENSG00000119950.21	AF:chr10:110225993:110226283-110228189:110227340:110227406-110228189:+	-0.182074	0.026973
ENSG00000132300.19	SE:chr2:86119044-86119544:86119614-86121479:+	0.230344	0.0304695		ENSG00000123505.19	AF:chr6:110874785:110875215-110887505:110875575:110875622-110887505:+	-0.169462	0.016983		ENSG00000120254.16	AF:chr6:150866333:150866387-150876090:150866506:150866635-150876090:+	-0.284102	0.026973
ENSG00000135316.19	AF:chr6:85641451-85641990:85642042:85641451-85642797:85642924:-	0.223184	0.0304695		ENSG00000129691.16	AF:chr8:38105529:38105738-38106378:38105793:38106139-38106378:+	0.162199	0.016983		ENSG00000120963.12	AF:chr8:101201743-101202333:101205287:101201743-101205435:101205568:-	-0.428607	0.026973
ENSG00000137955.16	AF:chr1:75786231:75786274-75787497:75786700:75786865-75787497:+	0.431237	0.0304695		ENSG00000135218.19	AF:chr7:80624083:80624190-80646088:80638516:80638746-80646088:+	-0.195477	0.016983		ENSG00000136279.21	SE:chr7:44044820-44050225:44050280-44052867:+	-0.236159	0.026973
ENSG00000138814.17	SE:chr4:101061161-101063232:101063357-101080532:-	0.113339	0.0304695		ENSG00000136877.15	AF:chr9:127794597:127794812-127804285:127802932:127803062-127804285:+	0.396095	0.016983		ENSG00000169045.17	AF:chr5:179623164-179623595:179623710:179623164-179624317:179624411:-	0.124776	0.026973
ENSG00000141569.12	AF:chr17:75892850-75896002:75896050:75892850-75896524:75896558:-	-0.611453	0.0304695		ENSG00000141627.14	AF:chr18:49430447-49460398:49460802:49430447-49461176:49461347:-	0.234084	0.016983		ENSG00000241553.12	A5:chr3:9793174-9797659:9793124-9797659:+	0.107909	0.026973
ENSG00000164919.11	AL:chr8:99878148:99878265-99887490:99885992:99886382-99887490:-	0.476366	0.0304695		ENSG00000141867.18	AF:chr19:15273133-15331836:15331906:15273133-15332290:15332540:-	-0.267651	0.016983		ENSG00000064012.22	AF:chr2:201258091:201258154-201266461:201260500:201260613-201266461:+	-0.412764	0.0274725
ENSG00000174996.12	A3:chr11:66257871-66258547:66257871-66258584:+	0.238658	0.0304695		ENSG00000149792.9	A5:chr11:65122424-65124502:65122340-65124502:+	-0.142059	0.016983		ENSG00000105221.18	AF:chr19:40265351-40279107:40279330:40265351-40285049:40285092:-	0.143111	0.0274725
ENSG00000198901.14	A5:chr15:90981033-90981499:90981033-90981748:-	-0.391653	0.0304695		ENSG00000151726.15	AF:chr4:184803546-184805527:184805788:184803546-184825916:184826034:-	-0.137332	0.016983		ENSG00000105221.18	AF:chr19:40265351-40285049:40285092:40265351-40285181:40285342:-	-0.133086	0.0274725
ENSG00000051108.15	AF:chr16:56932142:56932391-56935235:56933208:56933315-56935235:+	0.460875	0.030969		ENSG00000164924.18	AF:chr8:100948900-100951456:100951594:100948900-100951929:100951969:-	0.281293	0.016983		ENSG00000105221.18	AF:chr19:40265351-40285049:40285092:40265351-40285181:40285345:-	-0.152122	0.0274725
ENSG00000082153.18	AF:chr2:200811546:200811727-200813208:200812356:200812493-200813208:+	-0.15915	0.030969		ENSG00000182718.18	SE:chr15:60364523-60386028:60386086-60397943:-	-0.135416	0.016983		ENSG00000124831.19	AL:chr2:237774462-237779422:237779561:237774462-237813592:237813682:+	-0.522877	0.0274725
ENSG00000104763.20	AF:chr8:18075587-18083981:18084115:18075587-18084676:18084998:-	0.366173	0.030969		ENSG00000196549.12	AF:chr3:155079856:155080001-155084158:155083525:155083792-155084158:+	0.186699	0.016983		ENSG00000135316.19	AF:chr6:85641451-85641990:85642042:85641451-85642797:85642991:-	0.120722	0.0274725
ENSG00000119185.13	AF:chr2:9418732-9419990:9420294:9418732-9422802:9423228:-	-0.154439	0.030969		ENSG00000243147.8	SE:chr2:27772692-27774424:27774530-27779433:+	-0.104442	0.016983		ENSG00000171490.13	AF:chr16:11850418-11851008:11851045:11850418-11851408:11851542:-	-0.124672	0.0274725
ENSG00000132170.23	SE:chr3:12288020-12312380:12312453-12379704:+	-0.250475	0.030969		ENSG00000003402.20	AF:chr2:201116167:201116481-201129729:201118491:201118901-201129729:+	0.234348	0.0174825		ENSG00000213625.9	AL:chr1:65425378-65429862:65430303:65425378-65431803:65432064:+	-0.157345	0.0274725
ENSG00000137500.9	AL:chr11:83261730:83261966-83273647:83265890:83265979-83273647:-	0.250225	0.030969		ENSG00000055130.17	AF:chr7:148698903:148699029-148729962:148700007:148700130-148729962:+	0.134039	0.0174825		ENSG00000087088.20	SE:chr19:48954962-48955548:48955833-48956198:+	0.15813	0.027972
ENSG00000160209.19	AF:chr21:43728730:43729010-43734069:43733671:43733706-43734069:+	-0.192881	0.030969		ENSG00000070081.17	AF:chr11:17276739:17276828-17282789:17277023:17277095-17282789:+	0.20834	0.0174825		ENSG00000093144.19	A5:chr6:127314896-127326998:127314896-127327002:-	-0.223063	0.027972
ENSG00000161048.11	A5:chr7:103128792-103148811:103128792-103149044:-	-0.359098	0.030969		ENSG00000105722.10	AF:chr19:42250565-42253842:42253899:42250565-42254537:42254635:-	0.316937	0.0174825		ENSG00000104529.17	SE:chr8:143590081-143590608:143590738-143597348:-	0.227491	0.027972
ENSG00000166441.13	SE:chr11:8684081-8684686:8684892-8685678:+	0.11878	0.030969		ENSG00000108654.16	AF:chr17:64504842-64505746:64505956:64504842-64506076:64506306:-	-0.295572	0.0174825		ENSG00000109099.16	AF:chr17:15260761-15262429:15263190:15260761-15265154:15265326:-	0.140501	0.027972
ENSG00000168453.15	SE:chr8:22116428-22116875:22117039-22118950:-	0.833333	0.030969		ENSG00000119787.14	SE:chr2:38296590-38296686:38296700-38298144:-	-0.257006	0.0174825		ENSG00000137274.13	A3:chr6:3140509-3152488:3140509-3152538:+	0.142357	0.027972
ENSG00000244462.8	A5:chr20:35659014-35664760:35659014-35664879:-	-0.217684	0.030969		ENSG00000120885.22	AF:chr8:27610600-27611601:27611751:27610600-27614655:27614690:-	-0.133948	0.0174825		ENSG00000141279.17	A3:chr17:47569494-47577045:47569494-47577081:+	0.23242	0.027972
ENSG00000102908.22	SE:chr16:69566374-69568495:69568548-69626403:+	-0.221997	0.0314685		ENSG00000126261.13	SE:chr19:34428570-34430576:34430659-34431861:+	0.146622	0.0174825		ENSG00000141646.14	AF:chr18:51030213:51030623-51046920:51044959:51045051-51046920:+	0.134296	0.027972
ENSG00000141736.14	AF:chr17:39699560:39699587-39706990:39700064:39700311-39706990:+	0.183594	0.0314685		ENSG00000129353.15	AF:chr19:10602510:10602561-10626253:10625553:10625670-10626253:+	0.129421	0.0174825		ENSG00000158186.13	AF:chr3:138348850:138349032-138372866:138349262:138349379-138372866:+	0.299158	0.027972
ENSG00000147439.13	AF:chr8:22636962-22644755:22644804:22636962-22669044:22669079:-	-0.38942	0.0314685		ENSG00000136104.21	AF:chr13:50910007:50910140-50927407:50913056:50913131-50927407:+	-0.520906	0.0174825		ENSG00000163374.19	AF:chr1:155688201-155688579:155688654:155688201-155688659:155688706:-	0.229524	0.027972
ENSG00000147789.15	SE:chr8:144829090-144829478:144829604-144837391:+	-0.305353	0.0314685		ENSG00000136104.21	AL:chr13:50949505-50953905:50956503:50949505-50969932:50970429:+	-0.520906	0.0174825		ENSG00000164405.11	A5:chr5:132867035-132867488:132866687-132867488:+	-0.332549	0.027972
ENSG00000153113.24	AF:chr5:96662376:96662497-96675539:96663000:96663166-96675539:+	0.123247	0.0314685		ENSG00000137692.12	AF:chr11:103083326-103089227:103089318:103083326-103091787:103092194:-	0.176317	0.0174825		ENSG00000168385.18	AL:chr2:241336098-241336785:241337098:241336098-241337382:241337557:+	-0.226137	0.027972
ENSG00000177576.12	AF:chr18:49483771-49486433:49486613:49483771-49487043:49487234:-	-0.390732	0.0314685		ENSG00000164405.11	A3:chr5:132866687-132866869:132866687-132867488:+	0.169867	0.0174825		ENSG00000172775.17	AF:chr16:57173869-57175539:57175690:57173869-57186031:57186116:-	-0.278341	0.027972
ENSG00000204842.18	SE:chr12:111461305-111464662:111464715-111470108:-	0.777717	0.0314685		ENSG00000011198.10	AF:chr3:43690892:43691039-43699276:43691257:43691509-43699276:+	-0.434359	0.017982		ENSG00000183889.12	SE:chr16:16333884-16335861:16335992-16340306:+	-0.101077	0.027972
ENSG00000205670.12	AF:chr21:34375507:34375567-34379428:34376057:34376179-34379428:+	-0.33253	0.0314685		ENSG00000067225.18	AF:chr15:72219110-72231116:72231386:72219110-72231692:72231822:-	-0.405544	0.017982		ENSG00000253304.2	AF:chr1:29121848-29122364:29122501:29121848-29123856:29123903:-	-0.174645	0.027972
ENSG00000237765.8	AF:chr4:15681718:15681784-15686236:15681861:15682021-15686236:+	0.258169	0.0314685		ENSG00000100028.12	A3:chr22:24568176-24571916:24568176-24572018:+	0.109382	0.017982		ENSG00000082153.18	AF:chr2:200811923:200811990-200813208:200812676:200812885-200813208:+	-0.396461	0.0284715
ENSG00000101266.19	SE:chr20:505229-508451:508605-543672:-	0.133884	0.031968		ENSG00000100461.18	SE:chr14:22905453-22905606:22905659-22906195:-	0.143864	0.017982		ENSG00000117859.19	MX:chr1:51617221-51651991:51652041-51714003:51617221-51669434:51669512-51714003:+	0.144822	0.0284715
ENSG00000105835.12	AL:chr7:106269155:106269312-106272530:106270215:106270292-106272530:-	-0.121106	0.031968		ENSG00000102030.16	AL:chrX:153930779:153930847-153932071:153931954:153931981-153932071:-	-0.164691	0.017982		ENSG00000126561.17	SE:chr17:42288598-42289402:42289539-42289866:+	-0.287211	0.0284715
ENSG00000109180.15	AF:chr4:48830998:48831052-48832620:48831118:48831253-48832620:+	-0.170672	0.031968		ENSG00000103121.9	SE:chr16:80981877-80997314:80997429-81006734:-	-0.150055	0.017982		ENSG00000152601.17	AF:chr3:152268920:152269092-152414941:152299405:152300367-152414941:+	0.111453	0.0284715
ENSG00000114948.13	SE:chr2:206596162-206609910:206610000-206617579:+	-0.271108	0.031968		ENSG00000103876.13	AF:chr15:80152490:80152545-80153026:80152855:80152905-80153026:+	-0.236183	0.017982		ENSG00000155957.18	AL:chr12:66137834:66138166-66145841:66138745:66138769-66145841:-	-0.212259	0.0284715
ENSG00000127418.15	AF:chr4:1011626:1011954-1012470:1012146:1012277-1012470:+	0.166801	0.031968		ENSG00000104368.19	SE:chr8:42193211-42206647:42206698-42207494:-	0.308699	0.017982		ENSG00000196155.13	A5:chr16:67279661-67279876:67279626-67279876:+	0.352526	0.0284715
ENSG00000130731.16	MX:chr16:634797-635281:635340-636094:634797-635612:635774-636094:-	0.255355	0.031968		ENSG00000129353.15	AF:chr19:10602457:10602561-10626253:10625553:10625670-10626253:+	0.186795	0.017982		ENSG00000221983.8	AF:chr19:18571858:18571909-18573293:18572740:18572960-18573293:+	0.277814	0.0284715
ENSG00000135439.11	AF:chr12:57735427-57737079:57737836:57735427-57741912:57742157:-	0.88297	0.031968		ENSG00000136104.21	AF:chr13:50910000:50910140-50927407:50913056:50913131-50927407:+	-0.492662	0.017982		ENSG00000249790.3	A5:chr12:8788786-8794305:8788760-8794305:+	0.277156	0.0284715
ENSG00000136877.15	AF:chr9:127802882:127803062-127804285:127803208:127803404-127804285:+	0.122875	0.031968		ENSG00000136104.21	AL:chr13:50949505-50950026:50950237:50949505-50969932:50970429:+	-0.492662	0.017982		ENSG00000082898.18	AF:chr2:61533903-61534423:61535870:61533903-61537562:61537694:-	-0.42297	0.028971
ENSG00000163156.12	AF:chr1:151156664:151156722-151166471:151166079:151166252-151166471:+	0.163466	0.031968		ENSG00000137500.9	AF:chr11:83280260-83285873:83285978:83280260-83286100:83286390:-	0.199154	0.017982		ENSG00000100897.18	A3:chr14:24115749-24116917:24115749-24116972:+	-0.196395	0.028971
ENSG00000172354.10	AF:chr7:100673567:100673610-100676177:100673740:100673923-100676177:+	0.14159	0.031968		ENSG00000137692.12	SE:chr11:103066567-103082748:103082839-103083256:-	0.129718	0.017982		ENSG00000105221.18	AF:chr19:40265351-40284765:40284949:40265351-40285049:40285092:-	0.151221	0.028971
ENSG00000176014.13	MX:chr18:12308349-12308687:12308795-12325067:12308349-12310943:12311053-12325067:+	0.228069	0.031968		ENSG00000140416.23	MX:chr15:63042943-63043706:63043831-63056985:63042943-63044027:63044152-63056985:+	0.129081	0.017982		ENSG00000109458.8	AF:chr4:143336887:143337260-143415477:143381945:143382030-143415477:+	0.666667	0.028971
ENSG00000205531.13	AF:chr11:2979237-2991794:2992102:2979237-2992254:2992288:-	0.120827	0.031968		ENSG00000143771.12	A3:chr1:224371423-224375795:224371423-224379069:+	0.148511	0.017982		ENSG00000123094.15	AL:chr12:26067713-26068697:26072871:26067713-26079033:26079892:+	0.220354	0.028971
ENSG00000245937.8	SE:chr5:128061244-128062374:128062500-128082735:-	0.264861	0.031968		ENSG00000160216.21	AF:chr21:43903891:43904019-43959634:43925008:43925451-43959634:+	-0.271445	0.017982		ENSG00000125652.8	AF:chr19:6373471:6373557-6374203:6373704:6373739-6374203:+	0.14274	0.028971
ENSG00000105397.14	AF:chr19:10350968-10352434:10352492:10350968-10352926:10353256:-	-0.232471	0.0324675		ENSG00000161057.13	A3:chr7:103362088-103362686:103362088-103362695:+	0.129699	0.017982		ENSG00000132170.23	AF:chr3:12287860:12288020-12312380:12289070:12289134-12312380:+	0.100612	0.028971
ENSG00000111641.12	A3:chr12:6566336-6566529:6566324-6566529:-	-0.220307	0.0324675		ENSG00000161057.13	RI:chr7:103361957:103362088-103362695:103362758:+	0.324663	0.017982		ENSG00000133835.17	AF:chr5:119452545:119452633-119456315:119452716:119452821-119456315:+	-0.371053	0.028971
ENSG00000123992.20	AF:chr2:219387163-219387759:219387834:219387163-219399866:219400007:-	-0.20612	0.0324675		ENSG00000205221.12	SE:chr2:36775067-36781727:36781771-36783340:+	-0.124459	0.017982		ENSG00000142687.18	AL:chr1:35434965:35435081-35441047:35435304:35435597-35441047:-	0.54911	0.028971
ENSG00000131748.16	AF:chr17:39637141:39637231-39653481:39653125:39653158-39653481:+	0.316226	0.0324675		ENSG00000284770.2	SE:chr1:235414618-235427140:235427239-235430705:+	-0.529375	0.017982		ENSG00000147439.13	AF:chr8:22636962-22644755:22644804:22636962-22669044:22669079:-	-0.382747	0.028971
ENSG00000137507.11	AL:chr11:76657570:76658034-76665871:76661035:76661508-76665871:-	0.317819	0.0324675		ENSG00000067225.18	AF:chr15:72219110-72231116:72231225:72219110-72231692:72231822:-	-0.157487	0.0184815		ENSG00000152620.13	AF:chr5:36227565-36241359:36241391:36227565-36241499:36241925:-	0.221777	0.028971
ENSG00000137727.12	AF:chr11:110690629-110711658:110712050:110690629-110712636:110712728:-	-0.434844	0.0324675		ENSG00000109332.20	AF:chr4:102826636-102827427:102827551:102826636-102868715:102868875:-	0.134383	0.0184815		ENSG00000163932.15	AF:chr3:53161120:53161428-53178404:53168797:53168820-53178404:+	-0.293721	0.028971
ENSG00000140905.11	SE:chr16:81084594-81087601:81087664-81090601:-	0.107333	0.0324675		ENSG00000124831.19	AF:chr2:237683404:237683495-237708544:237692145:237692521-237708544:+	0.260771	0.0184815		ENSG00000166548.17	AF:chr16:66549009-66549667:66549860:66549009-66549938:66550190:-	0.327011	0.028971
ENSG00000143398.20	A3:chr1:151199081-151224245:151199081-151224248:+	0.116213	0.0324675		ENSG00000132463.14	A5:chr4:70836314-70839177:70836314-70839228:-	0.148481	0.0184815		ENSG00000183091.19	MX:chr2:151531896-151533442:151533546-151535691:151531896-151534215:151534319-151535691:-	-0.333333	0.028971
ENSG00000178295.15	AF:chr2:17753858:17753967-17759929:17754138:17754345-17759929:+	-0.461792	0.0324675		ENSG00000140105.18	AF:chr14:100369258-100375283:100375347:100369258-100376260:100376330:-	0.268872	0.0184815		ENSG00000263551.6	A5:chr18:1133952-1159179:1133894-1159179:+	-0.590477	0.028971
ENSG00000184640.19	AF:chr17:77281451:77281554-77402059:77322610:77322670-77402059:+	-0.199679	0.0324675		ENSG00000163319.11	SE:chr4:83456958-83458346:83458429-83460973:+	0.428893	0.0184815		ENSG00000023287.13	A5:chr8:52624787-52628032:52624787-52628041:-	-0.152876	0.0294705
ENSG00000105971.15	AF:chr7:116499740:116499931-116505971:116500044:116500447-116505971:+	-0.10193	0.032967		ENSG00000168385.18	AL:chr2:241336098-241336785:241337098:241336098-241337382:241337495:+	-0.174638	0.0184815		ENSG00000108511.10	A3:chr17:48598260-48604480:48598228-48604480:-	0.247002	0.0294705
ENSG00000115415.20	AF:chr2:191013678-191014018:191014169:191013678-191020758:191020960:-	-0.339715	0.032967		ENSG00000180628.15	AF:chr10:91163012:91163081-91222689:91220663:91220836-91222689:+	0.197558	0.0184815		ENSG00000122033.14	A5:chr13:27445156-27450064:27445156-27450142:-	-0.190564	0.0294705
ENSG00000116584.20	AF:chr1:155969300-155978067:155978160:155969300-155978365:155978547:-	-0.20339	0.032967		ENSG00000181458.10	AF:chr3:100492660:100492928-100519533:100519239:100519316-100519533:+	-0.166516	0.0184815		ENSG00000140416.23	AL:chr15:63062645-63069870:63070560:63062645-63071090:63071882:+	-0.18965	0.0294705
ENSG00000121073.15	AF:chr17:49707068-49707343:49707771:49707068-49708076:49708157:-	0.634958	0.032967		ENSG00000183077.15	SE:chr17:78202751-78204828:78204900-78205946:+	-0.266794	0.0184815		ENSG00000148948.8	SE:chr11:40116334-40140801:40140853-40292193:-	-0.887437	0.0294705
ENSG00000141526.17	AF:chr17:82229060:82229106-82235983:82234899:82235000-82235983:+	-0.123023	0.032967		ENSG00000183621.15	SE:chr10:30941651-30984369:30984426-31031833:-	-0.307051	0.0184815		ENSG00000151500.15	AF:chr11:134252916-134253227:134253248:134252916-134253299:134253370:-	-0.140738	0.0294705
ENSG00000150093.20	AF:chr10:32935558-32957011:32957466:32935558-32958145:32958253:-	0.105475	0.032967		ENSG00000185787.15	AF:chr15:78872954:78873057-78878213:78873723:78873839-78878213:+	-0.306363	0.0184815		ENSG00000153113.24	AF:chr5:96662423:96662497-96675539:96663025:96663166-96675539:+	0.107689	0.0294705
ENSG00000154813.10	A5:chr3:16264229-16264595:16264229-16264769:-	-0.256628	0.032967		ENSG00000023191.17	SE:chr11:502181-504824:504996-507113:-	0.101713	0.018981		ENSG00000163156.12	AF:chr1:151156664:151156722-151166471:151166144:151166203-151166471:+	0.39259	0.0294705
ENSG00000174306.21	AF:chr20:41269083-41272204:41272258:41269083-41317509:41317597:-	-0.412539	0.032967		ENSG00000025434.19	AF:chr11:47248916:47248999-47259791:47258001:47258129-47259791:+	0.239866	0.018981		ENSG00000164125.16	AF:chr4:158155825-158159516:158159681:158155825-158167177:158167212:-	-0.171757	0.0294705
ENSG00000176014.13	AL:chr18:12308795-12310943:12311135:12308795-12325067:12325914:+	-0.139347	0.032967		ENSG00000076242.16	AF:chr3:36993523:36993663-36996619:36993785:36993890-36996619:+	-0.301724	0.018981		ENSG00000183091.19	SE:chr2:151506258-151506909:151507013-151508005:-	0.154961	0.0294705
ENSG00000177576.12	AF:chr18:49483771-49486433:49486613:49483771-49487207:49487252:-	-0.417059	0.032967		ENSG00000115419.13	AF:chr2:190927004:190927482-190930437:190927693:190927730-190930437:+	-0.54582	0.018981		ENSG00000183091.19	SE:chr2:151514428-151514818:151514928-151516459:-	0.154961	0.0294705
ENSG00000214413.9	AF:chr10:110918213-110918845:110918936:110918213-110919121:110919167:-	-0.431506	0.032967		ENSG00000133812.16	SE:chr11:9993998-9998266:9998379-10000914:-	0.197398	0.018981		ENSG00000185250.16	SE:chr6:109431345-109436104:109436199-109440456:-	-0.308971	0.0294705
ENSG00000221838.10	A5:chr7:100101989-100102675:100101968-100102675:+	-0.205469	0.032967		ENSG00000138028.16	SE:chr2:27104377-27110673:27110968-27118846:-	-0.285154	0.018981		ENSG00000100445.17	SE:chr14:24440926-24441674:24441795-24442178:-	-0.132902	0.02997
ENSG00000006744.19	SE:chr17:13013275-13014439:13014496-13015768:-	-0.112397	0.0334665		ENSG00000143727.16	MX:chr2:271939-272037:272150-275140:271939-272192:272305-275140:+	-0.105872	0.018981		ENSG00000126858.18	AL:chr17:32208309-32211116:32211435:32208309-32253085:32253374:+	-0.666518	0.02997
ENSG00000029993.15	AF:chrX:150983335:150983376-150985595:150983385:150983591-150985595:+	-0.133101	0.0334665		ENSG00000147140.17	AF:chrX:71283672:71283721-71284397:71283761:71283988-71284397:+	-0.170796	0.018981		ENSG00000141577.14	SE:chr17:81192593-81192736:81192843-81193926:-	-0.317276	0.02997
ENSG00000048140.18	A5:chr5:176656956-176657518:176656924-176657518:+	-0.13138	0.0334665		ENSG00000157654.19	SE:chr9:110156497-110162094:110162132-110168399:+	-0.161242	0.018981		ENSG00000166949.16	AF:chr15:67077986:67078041-67164895:67098679:67098768-67164895:+	-0.374272	0.02997
ENSG00000100890.16	SE:chr14:35122910-35126735:35126782-35127479:+	0.311424	0.0334665		ENSG00000165280.17	AF:chr9:35068362-35071757:35072205:35068362-35072337:35072549:-	0.150833	0.018981		ENSG00000168216.13	AF:chr6:69790472-69796294:69796341:69790472-69796813:69796896:-	0.179475	0.02997
ENSG00000105397.14	SE:chr19:10350968-10351052:10351162-10352434:-	0.129806	0.0334665		ENSG00000179950.14	AF:chr8:143821913-143824313:143824399:143821913-143829280:143829303:-	0.335034	0.018981		ENSG00000169045.17	AF:chr5:179623164-179623636:179623670:179623164-179624317:179624411:-	0.158628	0.02997
ENSG00000145495.16	AF:chr5:10353715:10353917-10377798:10353968:10353996-10377798:+	0.194667	0.0334665		ENSG00000196549.12	AF:chr3:155079856:155080001-155084158:155080964:155081262-155084158:+	0.156397	0.018981		ENSG00000174720.16	AF:chr4:112637143:112637239-112644668:112637456:112637603-112644668:+	-0.157638	0.02997
ENSG00000152904.11	AF:chr1:235327350:235327498-235335242:235328399:235328498-235335242:+	-0.231819	0.0334665		ENSG00000072778.20	RI:chr17:7223813:7223858-7223968:7224069:+	0.424863	0.0194805		ENSG00000198546.15	SE:chr10:133309463-133309776:133309977-133310164:+	-0.155569	0.02997
ENSG00000159674.12	A3:chr4:1172684-1179448:1172679-1179448:-	-0.247615	0.0334665		ENSG00000079459.13	A5:chr8:11802931-11808794:11802910-11808794:+	0.105913	0.0194805		ENSG00000204356.14	RI:chr6:31954555:31954802-31955059:31955096:-	0.608707	0.02997
ENSG00000166881.10	SE:chr12:57064739-57069234:57069306-57070820:-	0.410473	0.0334665		ENSG00000105197.11	AF:chr19:39480853:39480961-39481883:39481225:39481316-39481883:+	-0.138775	0.0194805		ENSG00000274333.4	AF:chr21:5553669:5553838-5590019:5585778:5585987-5590019:+	0.341484	0.02997
ENSG00000180530.11	SE:chr21:14968526-15014344:15014466-15043495:-	-0.149561	0.0334665		ENSG00000107937.19	AF:chr10:988434:988527-992489:988706:988948-992489:+	0.157495	0.0194805		ENSG00000055208.19	AF:chr6:149317712:149318015-149369909:149342657:149342833-149369909:+	-0.127936	0.0304695
ENSG00000185347.18	SE:chr14:105492734-105493835:105493933-105497357:+	0.255002	0.0334665		ENSG00000116584.20	AF:chr1:155969300-155969969:155971063:155969300-155978067:155978169:-	0.741293	0.0194805		ENSG00000064012.22	AF:chr2:201258036:201258382-201266461:201260500:201260613-201266461:+	-0.263291	0.0304695
ENSG00000185787.15	AF:chr15:78872954:78873057-78878213:78873723:78873839-78878213:+	-0.215039	0.0334665		ENSG00000132463.14	A5:chr4:70836314-70839228:70836314-70839471:-	-0.120133	0.0194805		ENSG00000074800.16	AF:chr1:8874917-8878215:8878267:8874917-8878580:8878688:-	0.308825	0.0304695
ENSG00000203875.13	RI:chr6:85677424:85677875-85677954:85678032:-	0.515213	0.0334665		ENSG00000136104.21	AF:chr13:50909747:50910140-50927407:50913056:50913131-50927407:+	-0.439783	0.0194805		ENSG00000104047.15	A3:chr15:49625431-49630956:49625431-49631001:+	-0.216723	0.0304695
ENSG00000007168.14	AF:chr17:2593210:2593330-2638099:2593947:2594006-2638099:+	-0.202865	0.033966		ENSG00000164237.9	AF:chr5:10290781-10307515:10307563:10290781-10307625:10307859:-	0.133099	0.0194805		ENSG00000109332.20	AF:chr4:102826636-102827427:102827566:102826636-102868715:102868875:-	-0.298939	0.0304695
ENSG00000022840.16	SE:chr12:120560886-120562945:120563070-120563347:+	0.130646	0.033966		ENSG00000178209.16	AF:chr8:143938692-143939350:143939597:143938692-143973403:143973529:-	0.310706	0.0194805		ENSG00000117859.19	SE:chr1:51750195-51752503:51752725-51760690:+	-0.392824	0.0304695
ENSG00000079459.13	AF:chr8:11802766:11802910-11808794:11803012:11803518-11808794:+	-0.429354	0.033966		ENSG00000189171.14	AF:chr1:153626533-153627139:153627268:153626533-153628121:153628180:-	0.213837	0.0194805		ENSG00000133678.14	AF:chr10:80078682:80078786-80081841:80079295:80079307-80081841:+	0.448002	0.0304695
ENSG00000086232.13	AL:chr7:6046723:6047091-6048807:6047204:6047246-6048807:-	-0.285096	0.033966		ENSG00000198176.13	AF:chr13:113584733:113584888-113585774:113585333:113585427-113585774:+	-0.199638	0.0194805		ENSG00000135316.19	SE:chr6:85624112-85636967:85637143-85640221:-	-0.245527	0.0304695
ENSG00000105327.18	AF:chr19:47228446-47230929:47231199:47228446-47232515:47232766:-	0.181054	0.033966		ENSG00000057935.14	A3:chr2:42704318-42707903:42704318-42707911:+	-0.197575	0.01998		ENSG00000155366.17	A3:chr1:112705201-112707078:112705123-112707078:-	0.482426	0.0304695
ENSG00000124570.21	AF:chr6:2959342-2971117:2971206:2959342-2971491:2971585:-	0.131526	0.033966		ENSG00000079134.12	AF:chr18:265530-265534:265536:265530-267966:268019:-	-0.242825	0.01998		ENSG00000156958.15	AF:chr15:49170204:49170358-49201162:49170478:49170577-49201162:+	-0.271201	0.0304695
ENSG00000126790.12	A5:chr14:59473090-59474439:59473090-59474728:-	0.183478	0.033966		ENSG00000088367.23	AF:chr20:36092698:36092813-36175551:36154742:36154896-36175551:+	-0.485538	0.01998		ENSG00000166548.17	AF:chr16:66549009-66549667:66549860:66549009-66549938:66550106:-	0.40478	0.0304695
ENSG00000126934.14	AF:chr19:4097343-4099201:4100679:4097343-4101019:4101047:-	-0.160214	0.033966		ENSG00000103549.22	SE:chr16:30765499-30766379:30766558-30766741:+	-0.210052	0.01998		ENSG00000185432.12	A3:chr12:50924080-50924667:50924080-50925037:+	-0.212987	0.0304695
ENSG00000135218.19	A3:chr7:80646860-80656540:80646860-80656592:+	-0.204485	0.033966		ENSG00000115504.15	AF:chr2:62705652:62705704-62706897:62705712:62705736-62706897:+	-0.632341	0.01998		ENSG00000197265.9	AF:chr8:30653602-30657575:30657618:30653602-30657973:30658236:-	0.107175	0.0304695
ENSG00000137700.18	RI:chr11:119027628:119027724-119027726:119027872:-	-0.213268	0.033966		ENSG00000123992.20	AF:chr2:219387163-219387278:219387347:219387163-219387576:219387796:-	0.442696	0.01998		ENSG00000197302.10	AL:chr16:31753900-31754455:31754484:31753900-31759357:31761565:+	0.426345	0.0304695
ENSG00000140416.23	AF:chr15:63048471:63048707-63056985:63054449:63054578-63056985:+	0.17599	0.033966		ENSG00000123992.20	AF:chr2:219387163-219387278:219387347:219387163-219387759:219387792:-	0.462176	0.01998		ENSG00000205571.14	SE:chr5:70070751-70076521:70076574-70077019:+	0.148379	0.0304695
ENSG00000164402.14	AF:chr5:132765529-132777108:132777421:132765529-132777676:132777869:-	0.105776	0.033966		ENSG00000135316.19	AF:chr6:85641451-85641990:85642042:85641451-85642797:85642991:-	-0.114942	0.01998		ENSG00000114062.22	AF:chr15:25411971-25438291:25438329:25411971-25438489:25438999:-	-0.393448	0.030969
ENSG00000185340.15	A5:chr22:29307186-29308087:29307153-29308087:+	-0.335198	0.033966		ENSG00000187630.17	AF:chr14:23987230:23987273-23990182:23988929:23989075-23990182:+	-0.266785	0.01998		ENSG00000138092.11	A5:chr2:24793520-24793852:24793501-24793852:+	-0.562974	0.030969
ENSG00000221983.8	A5:chr19:18571909-18572351:18571887-18572351:+	-0.291898	0.033966		ENSG00000189403.15	AF:chr13:30463694-30465073:30465242:30463694-30616671:30617597:-	-0.198224	0.01998		ENSG00000145687.16	A5:chr5:81615557-81616085:81615557-81616349:-	0.329914	0.030969
ENSG00000225484.7	AL:chr10:79765789:79766324-79804485:79797708:79798027-79804485:-	0.339957	0.033966		ENSG00000071082.11	A3:chr2:101006071-101017859:101006071-101017889:+	0.394236	0.0204795		ENSG00000183889.12	MX:chr16:16333884-16335861:16335992-16340306:16333884-16336052:16336137-16340306:+	-0.171952	0.030969
ENSG00000087460.27	AF:chr20:58889171:58889353-58895612:58892333:58892506-58895612:+	-0.164239	0.0344655		ENSG00000076242.16	AF:chr3:36993518:36993663-36996619:36993804:36993890-36996619:+	0.200873	0.0204795		ENSG00000196141.14	AF:chr2:200306159:200306292-200329431:200306693:200306922-200329431:+	-0.294106	0.030969
ENSG00000117262.19	AF:chr1:145607988:145608175-145616234:145608613:145608675-145616234:+	0.210703	0.0344655		ENSG00000110367.13	AF:chr11:118786518-118790855:118790948:118786518-118791098:118791164:-	-0.10766	0.0204795		ENSG00000197989.14	RI:chr1:28579533:28579587-28579912:28579981:-	-0.134376	0.030969
ENSG00000126214.21	SE:chr14:103679545-103687081:103687211-103692359:+	0.13477	0.0344655		ENSG00000119185.13	AF:chr2:9418732-9422802:9423176:9418732-9423373:9423456:-	-0.468517	0.0204795		ENSG00000251022.6	AL:chr4:82894250:82894847-82900077:82899545:82899737-82900077:-	0.208887	0.030969
ENSG00000136877.15	AF:chr9:127802858:127803062-127804285:127803252:127803404-127804285:+	-0.78339	0.0344655		ENSG00000128609.16	A5:chr7:123542220-123544730:123542220-123544735:-	0.166667	0.0204795		ENSG00000007168.14	AF:chr17:2593654:2593702-2638099:2594327:2594394-2638099:+	0.182382	0.0314685
ENSG00000150433.9	A5:chr11:125110746-125111539:125110746-125111587:-	0.33743	0.0344655		ENSG00000141295.14	RI:chr17:47837692:47838002-47838270:47838450:-	-0.149541	0.0204795		ENSG00000042753.12	SE:chr19:46838799-46839465:46839620-46845993:-	0.26042	0.0314685
ENSG00000151881.15	MX:chr5:43446557-43453658:43454043-43483822:43446557-43479890:43479987-43483822:-	0.266145	0.0344655		ENSG00000168385.18	AF:chr2:241315100:241315610-241324216:241315946:241315982-241324216:+	-0.168345	0.0204795		ENSG00000077097.15	A3:chr3:25645470-25664229:25645455-25664229:-	0.102014	0.0314685
ENSG00000157045.9	SE:chr16:15047550-15047855:15047920-15055891:-	-0.14135	0.0344655		ENSG00000174282.12	AF:chr17:7467327-7479456:7479631:7467327-7484004:7484263:-	0.140393	0.0204795		ENSG00000105221.18	AF:chr19:40265351-40266206:40266359:40265351-40285049:40285092:-	0.163389	0.0314685
ENSG00000160703.16	A5:chr11:119169302-119171356:119168894-119171356:+	0.297184	0.0344655		ENSG00000196141.14	AF:chr2:200306159:200306292-200329431:200306524:200306601-200329431:+	-0.150442	0.0204795		ENSG00000115318.12	AF:chr2:74552646-74553876:74553958:74552646-74555612:74555690:-	-0.214649	0.0314685
ENSG00000184640.19	AF:chr17:77322610:77322670-77402059:77400558:77400590-77402059:+	0.13376	0.0344655		ENSG00000025434.19	AF:chr11:47248916:47248999-47259791:47257979:47259259-47259791:+	0.199842	0.020979		ENSG00000152942.19	A3:chr5:69370284-69371035:69370284-69371084:+	0.25791	0.0314685
ENSG00000204220.12	A3:chr6:33289628-33289770:33289628-33289775:+	0.127786	0.0344655		ENSG00000057608.17	A3:chr10:5766638-5768213:5766295-5768213:-	-0.772594	0.020979		ENSG00000160216.21	AF:chr21:43865223:43865345-43903957:43882544:43882615-43903957:+	-0.200094	0.0314685
ENSG00000077782.21	AF:chr8:38457534-38467672:38467804:38457534-38467981:38468308:-	0.398652	0.034965		ENSG00000067225.18	AF:chr15:72219110-72228577:72228676:72219110-72231692:72231822:-	-0.206184	0.020979		ENSG00000164924.18	AF:chr8:100948900-100951235:100951449:100948900-100951456:100951594:-	-0.236158	0.0314685
ENSG00000086504.17	AF:chr16:370225-370310:370338:370225-370499:370509:-	0.197923	0.034965		ENSG00000079308.19	MX:chr2:217821938-217829844:217829882-217831455:217821938-217830367:217830390-217831455:-	0.206773	0.020979		ENSG00000168216.13	AF:chr6:69790472-69796294:69796341:69790472-69796813:69796920:-	0.166667	0.0314685
ENSG00000104763.20	AF:chr8:18075587-18075923:18076037:18075587-18084676:18084998:-	-0.369073	0.034965		ENSG00000104472.10	AF:chr8:140511322:140511646-140514369:140511982:140512025-140514369:+	0.149569	0.020979		ENSG00000198363.18	AF:chr8:61684188-61689673:61689774:61684188-61714269:61714525:-	-0.196818	0.0314685
ENSG00000114030.13	A5:chr3:122496570-122514840:122496570-122514875:-	-0.160622	0.034965		ENSG00000109738.11	AF:chr4:157076150:157076297-157077996:157076403:157076558-157077996:+	-0.289194	0.020979		ENSG00000000003.15	AF:chrX:100635746-100636191:100636689:100635746-100636793:100637104:-	0.666505	0.031968
ENSG00000120093.11	AF:chr17:48574014-48590125:48590272:48574014-48604480:48604912:-	-0.534096	0.034965		ENSG00000119185.13	AF:chr2:9418732-9422802:9423176:9418732-9423373:9423528:-	-0.456271	0.020979		ENSG00000082898.18	A3:chr2:61537668-61538138:61537587-61538138:-	0.253001	0.031968
ENSG00000140391.15	SE:chr15:77055863-77056064:77056255-77070892:-	-0.273794	0.034965		ENSG00000119723.17	AF:chr14:73949926:73950180-73953435:73950302:73950495-73953435:+	-0.373115	0.020979		ENSG00000104763.20	AF:chr8:18075587-18083941:18083950:18075587-18083981:18084115:-	-0.166667	0.031968
ENSG00000140937.14	AF:chr16:65053928-65121880:65122036:65053928-65122294:65122365:-	-0.355388	0.034965		ENSG00000123728.10	AF:chrX:132217806-132217916:132218124:132217806-132219370:132219443:-	-0.175076	0.020979		ENSG00000105983.22	AL:chr7:156680877:156684163-156724112:156688103:156688191-156724112:-	-0.249432	0.031968
ENSG00000162585.17	AF:chr1:2193910-2193998:2194213:2193910-2194688:2194750:-	0.245415	0.034965		ENSG00000135316.19	SE:chr6:85624112-85636967:85637143-85640221:-	0.181279	0.020979		ENSG00000110651.12	AF:chr11:2384650:2384682-2390412:2390103:2390183-2390412:+	0.334521	0.031968
ENSG00000165689.17	SE:chr9:136407938-136408999:136409067-136410090:-	-0.25059	0.034965		ENSG00000136960.13	AF:chr8:119638527-119638748:119638839:119638527-119673252:119673453:-	0.118135	0.020979		ENSG00000117632.23	AF:chr1:25904738-25905049:25905128:25904738-25906389:25906466:-	0.163546	0.031968
ENSG00000166503.9	AF:chr15:83164075-83169222:83169231:83164075-83207331:83207823:-	0.201691	0.034965		ENSG00000140264.21	AL:chr15:43793083-43793345:43793348:43793083-43793710:43796079:+	-0.224952	0.020979		ENSG00000117632.23	AL:chr1:25885440:25885869-25901491:25900741:25901087-25901491:-	-0.163546	0.031968
ENSG00000167912.6	AF:chr8:59119218:59119285-59120336:59119876:59120071-59120336:+	0.307127	0.034965		ENSG00000149483.12	AL:chr11:61367998-61368252:61368283:61367998-61368597:61369211:+	-0.280765	0.020979		ENSG00000130592.17	AF:chr11:1853084:1853197-1880087:1870244:1871412-1880087:+	-0.261614	0.031968
ENSG00000196365.12	RI:chr19:5719704:5719833-5720043:5720146:-	-0.118599	0.034965		ENSG00000159461.15	AF:chr16:56414344-56424911:56424995:56414344-56425073:56425545:-	-0.129589	0.020979		ENSG00000136877.15	AF:chr9:127802882:127803062-127804285:127803208:127803404-127804285:+	-0.12445	0.031968
ENSG00000205707.11	A5:chr12:25195341-25203920:25195337-25203920:+	-0.117032	0.034965		ENSG00000164405.11	SE:chr5:132866687-132866869:132867035-132867488:+	0.184799	0.020979		ENSG00000139291.14	A5:chr12:71701025-71703977:71700878-71703977:+	0.365744	0.031968
ENSG00000238142.2	AF:chr1:16888785-16889216:16889373:16888785-16889548:16889649:-	0.272316	0.034965		ENSG00000169554.22	AF:chr2:144517419-144517612:144517825:144517419-144519939:144520398:-	0.185888	0.020979		ENSG00000147576.17	SE:chr8:66440199-66442798:66442844-66444367:+	-0.148252	0.031968
ENSG00000100364.19	A3:chr22:45205707-45205793:45205641-45205793:-	0.106906	0.0354645		ENSG00000172354.10	AF:chr7:100673567:100673610-100676177:100673740:100673923-100676177:+	-0.190553	0.020979		ENSG00000162910.19	SE:chr1:228108318-228108955:228109021-228109261:-	0.237067	0.031968
ENSG00000105323.17	AF:chr19:41262671:41262981-41268223:41264411:41264692-41268223:+	-0.117017	0.0354645		ENSG00000184347.15	A3:chr5:168708121-168710895:168708100-168710895:-	-0.117706	0.020979		ENSG00000163138.19	A5:chr4:20700787-20704466:20700611-20704466:+	-0.185828	0.031968
ENSG00000109180.15	AF:chr4:48830998:48831052-48832620:48831065:48831249-48832620:+	-0.163095	0.0354645		ENSG00000070831.17	AF:chr1:22052627:22052868-22078429:22053297:22053433-22078429:+	-0.115192	0.0214785		ENSG00000163608.15	AF:chr3:113017602-113019066:113019160:113017602-113019542:113019706:-	0.516397	0.031968
ENSG00000111237.19	A3:chr12:110499546-110502049:110498859-110502049:-	0.181033	0.0354645		ENSG00000089486.17	AF:chr16:4514664-4538325:4538470:4514664-4538702:4538773:-	0.324803	0.0214785		ENSG00000167978.17	AF:chr16:2768081:2768261-2768997:2768528:2768599-2768997:+	-0.337873	0.031968
ENSG00000114062.22	AF:chr15:25411971-25438291:25438329:25411971-25438489:25439024:-	0.407967	0.0354645		ENSG00000120885.22	AF:chr8:27610600-27611601:27611751:27610600-27614655:27614700:-	-0.195709	0.0214785		ENSG00000168385.18	AF:chr2:241315100:241315610-241324216:241315946:241315982-241324216:+	-0.21286	0.031968
ENSG00000121940.16	A3:chr1:108950448-108963401:108950355-108963401:-	0.263561	0.0354645		ENSG00000132294.15	AF:chr8:131904093:131904322-131940499:131939901:131939944-131940499:+	-0.132408	0.0214785		ENSG00000198363.18	AL:chr8:61624537:61626280-61633683:61633125:61633376-61633683:-	0.213198	0.031968
ENSG00000137210.14	AL:chr6:10755232-10756467:10756971:10755232-10758939:10759774:+	0.194245	0.0354645		ENSG00000132485.14	SE:chr1:71065137-71065678:71065752-71066776:-	0.106351	0.0214785		ENSG00000203485.14	SE:chr14:104715340-104717563:104717646-104718795:+	0.156386	0.031968
ENSG00000141574.8	AF:chr17:82327292-82333700:82333763:82327292-82333822:82334074:-	0.113346	0.0354645		ENSG00000135241.17	A3:chr7:108515574-108521476:108515447-108521476:-	0.398902	0.0214785		ENSG00000204852.16	A5:chr12:110614463-110619836:110614402-110619836:+	0.129338	0.031968
ENSG00000141574.8	AL:chr17:82322879:82323011-82324582:82323280:82323316-82324582:-	-0.113346	0.0354645		ENSG00000135241.17	AF:chr7:108521521-108526029:108526135:108521521-108528057:108528161:-	0.398902	0.0214785		ENSG00000237765.8	AF:chr4:15681827:15681901-15686236:15684682:15684765-15686236:+	0.337045	0.031968
ENSG00000183011.13	AF:chr17:7857198-7857383:7857562:7857198-7857894:7858079:-	0.134526	0.0354645		ENSG00000179950.14	SE:chr8:143821913-143824313:143824396-143829280:-	0.195442	0.0214785		ENSG00000274333.4	AF:chr21:5553637:5553838-5585823:5565963:5566183-5585823:+	-0.267234	0.031968
ENSG00000185869.15	A5:chr19:36915251-36915796:36915251-36916011:-	-0.392033	0.0354645		ENSG00000204264.12	AF:chr6:32843089-32843850:32844047:32843089-32844279:32844679:-	0.12435	0.0214785		ENSG00000069424.15	AF:chr1:5992703:5992788-6040517:6026345:6026445-6040517:+	0.525257	0.0324675
ENSG00000101751.10	SE:chr18:54283015-54283743:54283815-54283922:+	0.174334	0.035964		ENSG00000267272.5	RI:chr1:87133614:87133718-87133965:87136669:+	-0.71911	0.0214785		ENSG00000071462.12	A5:chr7:73683923-73686636:73683901-73686636:+	-0.517844	0.0324675
ENSG00000143429.10	AL:chr2:91617160:91618154-91655368:91628761:91628953-91655368:-	-0.197456	0.035964		ENSG00000082212.13	SE:chr18:50912950-50916168:50916243-50918110:+	0.349662	0.021978		ENSG00000076685.19	AF:chr10:103174982-103181185:103181320:103174982-103193236:103193306:-	-0.319556	0.0324675
ENSG00000167920.10	A5:chr17:40819208-40833115:40819170-40833115:+	-0.282469	0.035964		ENSG00000103145.11	A3:chr16:3023412-3023847:3023361-3023847:-	-0.169286	0.021978		ENSG00000104979.9	AF:chr19:13774479:13774574-13778052:13774824:13774903-13778052:+	-0.111517	0.0324675
ENSG00000174021.11	AF:chr1:84501970-84503646:84503833:84501970-84506011:84506565:-	0.158831	0.035964		ENSG00000103740.10	AF:chr15:78208102-78234371:78234565:78208102-78245269:78245688:-	0.646116	0.021978		ENSG00000119185.13	AF:chr2:9418732-9419990:9420294:9418732-9422802:9423176:-	0.191283	0.0324675
ENSG00000174238.15	AF:chr17:1558559-1559508:1559801:1558559-1562541:1562791:-	-0.168947	0.035964		ENSG00000111832.13	MX:chr6:116571655-116572422:116572478-116580295:116571655-116574058:116574171-116580295:+	-0.113152	0.021978		ENSG00000138814.17	AF:chr4:101196116-101346739:101347471:101196116-101348233:101348278:-	-0.333196	0.0324675
ENSG00000178209.16	AF:chr8:143938692-143943779:143943958:143938692-143973403:143973529:-	0.182917	0.035964		ENSG00000119185.13	AF:chr2:9418732-9419990:9420294:9418732-9422802:9423176:-	0.179864	0.021978		ENSG00000140416.23	AF:chr15:63048500:63048707-63059563:63055729:63057118-63059563:+	0.177071	0.0324675
ENSG00000237765.8	AF:chr4:15681662:15681784-15686236:15681861:15682021-15686236:+	0.258897	0.035964		ENSG00000126215.14	SE:chr14:103711567-103712875:103712931-103715424:-	-0.163379	0.021978		ENSG00000140416.23	AL:chr15:63062645-63069870:63070632:63062645-63071090:63071882:+	-0.174001	0.0324675
ENSG00000067369.14	AF:chr15:43492468-43493037:43493105:43492468-43510370:43510614:-	-0.239711	0.0364635		ENSG00000131943.18	AF:chr19:29702977-29708254:29708640:29702977-29715125:29715221:-	-0.115101	0.021978		ENSG00000162613.17	A3:chr1:77967101-77967627:77967098-77967627:-	-0.119265	0.0324675
ENSG00000119185.13	AF:chr2:9418732-9422802:9423228:9418732-9423373:9423430:-	0.182659	0.0364635		ENSG00000144677.15	SE:chr3:37947211-37957111:37957143-37964571:+	0.13074	0.021978		ENSG00000166548.17	AF:chr16:66549009-66549577:66549825:66549009-66549938:66550106:-	0.376223	0.0324675
ENSG00000119408.17	AF:chr9:124261473:124261583-124301936:124292941:124293013-124301936:+	-0.367286	0.0364635		ENSG00000152601.17	SE:chr3:152455577-152456267:152456361-152459271:+	-0.120835	0.021978		ENSG00000172432.19	AF:chr6:43626948-43627279:43627353:43626948-43628977:43629264:-	-0.107516	0.0324675
ENSG00000126456.16	A5:chr19:49664673-49665631:49664673-49665635:-	-0.390482	0.0364635		ENSG00000170892.12	A5:chr19:54190450-54191361:54190371-54191361:+	0.318809	0.021978		ENSG00000172775.17	AF:chr16:57173869-57174620:57174886:57173869-57186031:57186116:-	-0.217564	0.0324675
ENSG00000135441.7	SE:chr12:55716717-55716933:55717005-55719091:+	0.19639	0.0364635		ENSG00000170892.12	AF:chr19:54190268:54190371-54191361:54190731:54191037-54191361:+	-0.156544	0.021978		ENSG00000184047.20	AL:chr12:122207788:122208577-122216488:122208711:122208765-122216488:-	0.179848	0.0324675
ENSG00000143742.14	AL:chr1:225783368-225786862:225786969:225783368-225787971:225788266:+	-0.111316	0.0364635		ENSG00000178878.13	AF:chr12:12725931:12726096-12786909:12785659:12785694-12786909:+	-0.282632	0.021978		ENSG00000204438.11	AF:chr6:31665003-31665400:31665442:31665003-31665574:31665850:-	0.332677	0.0324675
ENSG00000145901.16	AF:chr5:151065131-151080880:151081084:151065131-151087085:151087158:-	0.213766	0.0364635		ENSG00000068885.15	AF:chr3:160384646-160399146:160399225:160384646-160399369:160399880:-	0.197134	0.0224775		ENSG00000221926.13	SE:chr17:15677280-15677575:15677721-15680865:-	0.158655	0.0324675
ENSG00000153922.11	SE:chr5:98860068-98863408:98863586-98868495:-	-0.186622	0.0364635		ENSG00000069424.15	AF:chr1:5992639:5992788-6040517:6026345:6026445-6040517:+	0.510038	0.0224775		ENSG00000226328.7	AF:chr22:45134797-45138824:45139757:45134797-45163572:45163659:-	-0.39136	0.0324675
ENSG00000160014.17	A3:chr19:46605857-46608199:46605857-46608205:+	-0.176693	0.0364635		ENSG00000071626.17	AF:chr19:1407613:1407802-1417500:1415740:1415940-1417500:+	0.2089	0.0224775		ENSG00000003402.20	AF:chr2:201129977:201130146-201133029:201132779:201132850-201133029:+	0.559571	0.032967
ENSG00000196141.14	AF:chr2:200306159:200306292-200329431:200306718:200306922-200329431:+	-0.326525	0.0364635		ENSG00000109332.20	AF:chr4:102809855-102825239:102825559:102809855-102825738:102825860:-	-0.194229	0.0224775		ENSG00000137074.20	AF:chr9:32989895-33001567:33001628:32989895-33025000:33025102:-	-0.209136	0.032967
ENSG00000198561.15	AF:chr11:57753290:57753407-57789037:57762117:57762318-57789037:+	-0.388669	0.0364635		ENSG00000113721.14	AF:chr5:150137053-150137400:150137437:150137053-150155397:150155859:-	-0.346537	0.0224775		ENSG00000138757.15	AF:chr4:75662049-75673019:75673114:75662049-75724276:75724475:-	-0.389477	0.032967
ENSG00000211460.12	AF:chr2:121755659:121755953-121757240:121756171:121756691-121757240:+	-0.17872	0.0364635		ENSG00000116044.16	AF:chr2:177234271-177263403:177263572:177234271-177264532:177264823:-	-0.377874	0.0224775		ENSG00000163156.12	AF:chr1:151156664:151156722-151166471:151166022:151166203-151166471:+	0.269022	0.032967
ENSG00000067369.14	A3:chr15:43413334-43415594:43413328-43415594:-	0.145843	0.036963		ENSG00000117262.19	A3:chr1:145623160-145623593:145623160-145623613:+	0.126989	0.0224775		ENSG00000186468.13	AF:chr5:82277852-82277931:82278143:82277852-82278320:82278368:-	-0.211138	0.032967
ENSG00000075420.13	AF:chr3:172039578:172039771-172112452:172046913:172046947-172112452:+	-0.136028	0.036963		ENSG00000127483.19	AF:chr1:20779911-20780345:20780541:20779911-20786186:20786666:-	0.160432	0.0224775		ENSG00000196141.14	AF:chr2:200306159:200306292-200329431:200306524:200306601-200329431:+	-0.113277	0.032967
ENSG00000076242.16	AF:chr3:36993595:36993663-36996619:36993833:36993890-36996619:+	-0.686009	0.036963		ENSG00000134824.14	AF:chr11:61816256:61816426-61837778:61828280:61828597-61837778:+	0.252622	0.0224775		ENSG00000196531.14	AF:chr12:56724523-56724826:56724919:56724523-56725263:56725286:-	0.110313	0.032967
ENSG00000083750.13	AF:chrX:55717749:55717788-55719314:55717885:55718419-55719314:+	0.685827	0.036963		ENSG00000141873.11	A3:chr19:2737776-2739945:2737300-2739945:-	-0.50972	0.0224775		ENSG00000197343.11	AF:chr7:99558567:99558787-99560533:99558825:99559017-99560533:+	0.583639	0.032967
ENSG00000102710.20	AF:chr13:37051583-37059362:37059451:37051583-37059559:37059686:-	0.376346	0.036963		ENSG00000161714.12	A5:chr17:45114366-45115094:45114366-45115143:-	-0.154137	0.0224775		ENSG00000198561.15	AF:chr11:57753290:57753407-57789037:57762117:57762318-57789037:+	0.472404	0.032967
ENSG00000115053.17	A5:chr2:231463316-231464143:231463316-231464160:-	-0.126748	0.036963		ENSG00000172500.13	SE:chr11:65885663-65886322:65886422-65887600:-	0.105379	0.0224775		ENSG00000224597.10	AL:chr10:29415412-29420491:29420748:29415412-29467240:29467278:+	0.158484	0.032967
ENSG00000118495.20	AL:chr6:143940338:143942663-143960469:143948344:143948460-143960469:-	-0.316051	0.036963		ENSG00000203875.13	A5:chr6:85677492-85677795:85677492-85677954:-	-0.257662	0.0224775		ENSG00000042753.12	AF:chr19:46846142-46850134:46850316:46846142-46850764:46850766:-	0.22397	0.0334665
ENSG00000132475.10	AF:chr17:75779184-75779657:75779778:75779184-75785376:75785486:-	-0.147987	0.036963		ENSG00000204438.11	AF:chr6:31665003-31665400:31665442:31665003-31665574:31665861:-	0.601668	0.0224775		ENSG00000070081.17	AF:chr11:17276734:17276848-17282789:17277023:17277095-17282789:+	-0.194598	0.0334665
ENSG00000145495.16	AF:chr5:10353695:10353917-10377798:10353968:10353996-10377798:+	0.163142	0.036963		ENSG00000029993.15	AF:chrX:150980509:150980644-150985595:150983385:150983591-150985595:+	0.166667	0.022977		ENSG00000086475.15	AF:chr10:13338808-13340691:13340790:13338808-13348000:13348298:-	0.372062	0.0334665
ENSG00000150753.12	MX:chr5:10250445-10254145:10254205-10255955:10250445-10254796:10254838-10255955:+	-0.129502	0.036963		ENSG00000065883.16	AL:chr7:40063100-40066693:40066882:40063100-40067260:40067973:+	-0.65598	0.022977		ENSG00000087460.27	AF:chr20:58889100:58889353-58895612:58892078:58892209-58895612:+	0.28252	0.0334665
ENSG00000181038.14	A5:chr17:76727213-76729690:76727178-76729690:+	-0.172553	0.036963		ENSG00000103876.13	AF:chr15:80152490:80152545-80153026:80152780:80152905-80153026:+	-0.401454	0.022977		ENSG00000109572.14	AF:chr4:169612633:169612677-169635913:169620578:169621063-169635913:+	0.228413	0.0334665
ENSG00000213397.10	A3:chrX:153455766-153456265:153455648-153456265:-	-0.173654	0.036963		ENSG00000109332.20	AF:chr4:102809855-102825239:102825559:102809855-102825722:102825780:-	-0.263776	0.022977		ENSG00000109686.19	AF:chr4:151226086-151227760:151228030:151226086-151325241:151325605:-	-0.103493	0.0334665
ENSG00000250479.9	SE:chr22:23766275-23767374:23767593-23767834:-	-0.101387	0.036963		ENSG00000131446.17	AF:chr5:180793097-180802680:180802806:180793097-180803602:180803904:-	-0.399866	0.022977		ENSG00000113712.19	SE:chr5:149520388-149531394:149531511-149550075:-	0.189024	0.0334665
ENSG00000008283.16	AF:chr17:63437560-63445898:63446184:63437560-63446245:63446340:-	0.372924	0.0374625		ENSG00000152601.17	AF:chr3:152268920:152269092-152414941:152299405:152300367-152414941:+	0.138513	0.022977		ENSG00000119950.21	AF:chr10:110207605:110208082-110228189:110227346:110227377-110228189:+	-0.564862	0.0334665
ENSG00000077238.14	SE:chr16:27314020-27318635:27318767-27340186:+	-0.321198	0.0374625		ENSG00000156976.17	RI:chr3:186784564:186784696-186785883:186786051:+	-0.103704	0.022977		ENSG00000120254.16	AF:chr6:150865702:150866049-150876090:150866333:150866387-150876090:+	0.211535	0.0334665
ENSG00000081307.14	AF:chr3:132654446:132654670-132665823:132659946:132660698-132665823:+	-0.293628	0.0374625		ENSG00000163512.14	A3:chr3:28331954-28332369:28331950-28332369:-	-0.139565	0.022977		ENSG00000133315.12	A3:chr11:63999036-63999331:63999000-63999331:-	0.133851	0.0334665
ENSG00000089818.18	A3:chr12:8093055-8095601:8093055-8095613:+	-0.144551	0.0374625		ENSG00000164051.14	A3:chr3:48435136-48439988:48435015-48439988:-	-0.292064	0.022977		ENSG00000135722.9	RI:chr16:67162848:67163852-67164019:67164174:+	0.31139	0.0334665
ENSG00000110492.15	AF:chr11:46381068:46381288-46382057:46381655:46381758-46382057:+	0.216779	0.0374625		ENSG00000164346.10	SE:chr5:74770810-74773868:74774060-74776604:+	0.144364	0.022977		ENSG00000140105.18	AF:chr14:100374265-100375283:100375347:100374265-100375511:100375607:-	-0.168449	0.0334665
ENSG00000148341.18	SE:chr9:129010693-129012236:129012298-129014411:-	0.147982	0.0374625		ENSG00000170144.21	A5:chr2:177216940-177217705:177216762-177217705:+	-0.180363	0.022977		ENSG00000167291.16	A3:chr17:79950594-79950756:79950575-79950756:-	0.125369	0.0334665
ENSG00000167380.16	RI:chr19:44165588:44165613-44165757:44165807:+	0.374976	0.0374625		ENSG00000184319.16	A5:chr22:50784021-50785173:50783864-50785173:+	-0.138798	0.022977		ENSG00000204628.12	RI:chr5:181241492:181241639-181242170:181242345:-	-0.232747	0.0334665
ENSG00000172113.9	A5:chr3:48298523-48301279:48298523-48301296:-	-0.461856	0.0374625		ENSG00000185787.15	AF:chr15:78847667:78848081-78878213:78873821:78873920-78878213:+	-0.351437	0.022977		ENSG00000237765.8	AF:chr4:15681718:15681784-15686236:15684682:15684765-15686236:+	0.520578	0.0334665
ENSG00000175575.13	SE:chr11:73878819-73887031:73887099-73887354:+	-0.248329	0.0374625		ENSG00000185825.17	AF:chrX:153723288-153723955:153724044:153723288-153724334:153724396:-	-0.195776	0.022977		ENSG00000005889.16	SE:chrX:24152830-24161715:24161842-24172715:+	-0.425633	0.033966
ENSG00000241990.5	AF:chr22:46053705:46053920-46056847:46054915:46054953-46056847:+	0.284872	0.0374625		ENSG00000187630.17	SE:chr14:23990359-23995032:23995133-24000863:+	0.224895	0.022977		ENSG00000088448.14	AL:chr13:110903475:110903539-110906033:110904031:110904342-110906033:-	0.118184	0.033966
ENSG00000245937.8	AL:chr5:127966549:127966928-128061144:128021588:128024298-128061144:-	0.271083	0.0374625		ENSG00000196655.12	AL:chr11:119021886-119023010:119023282:119021886-119023321:119024134:+	0.313305	0.022977		ENSG00000105221.18	AF:chr19:40265351-40266011:40266348:40265351-40285049:40285092:-	0.175594	0.033966
ENSG00000060642.11	AF:chr1:26788177:26788394-26790759:26789309:26789556-26790759:+	0.407445	0.037962		ENSG00000204438.11	A5:chr6:31665003-31665559:31665003-31665574:-	0.306173	0.022977		ENSG00000105223.20	SE:chr19:40348768-40365718:40365930-40366384:+	0.123713	0.033966
ENSG00000100029.18	A5:chr22:30589270-30591794:30589270-30591810:-	0.10394	0.037962		ENSG00000246695.8	AF:chr12:25956761-25958019:25958259:25956761-25958932:25959065:-	0.36422	0.022977		ENSG00000109332.20	AF:chr4:102809855-102825478:102825542:102809855-102825738:102825860:-	-0.104616	0.033966
ENSG00000100219.16	AF:chr22:28799153-28799960:28800133:28799153-28800298:28800572:-	0.19748	0.037962		ENSG00000257923.12	AF:chr7:101815954:101816093-101916115:101818921:101818979-101916115:+	-0.511638	0.022977		ENSG00000130023.16	SE:chr6:169751663-169753038:169753181-169753864:+	-0.174408	0.033966
ENSG00000101266.19	A5:chr20:508660-543632:508660-543672:-	-0.117556	0.037962		ENSG00000026103.22	AF:chr10:88990778:88990906-89003029:88990960:88991356-89003029:+	0.280923	0.0234765		ENSG00000134470.21	AF:chr10:5966339-5977405:5977522:5966339-5977777:5978038:-	0.427617	0.033966
ENSG00000106571.15	AF:chr7:42223295-42236971:42237209:42223295-42237499:42237555:-	0.259984	0.037962		ENSG00000050393.11	A3:chr6:13790864-13791878:13788704-13791878:-	0.184179	0.0234765		ENSG00000145014.18	AF:chr3:194628509-194633079:194633419:194628509-194633563:194633689:-	0.372279	0.033966
ENSG00000106571.15	AF:chr7:42223295-42236971:42237209:42223295-42237784:42237870:-	0.401163	0.037962		ENSG00000073060.16	A5:chr12:124778586-124786107:124778586-124786357:-	0.21494	0.0234765		ENSG00000145216.16	A5:chr4:53377923-53379073:53377835-53379073:+	-0.272544	0.033966
ENSG00000118495.20	SE:chr6:143942663-143960469:143960556-143964787:-	-0.216702	0.037962		ENSG00000101191.17	A5:chr20:62914406-62926432:62914406-62926439:-	0.19759	0.0234765		ENSG00000168385.18	MX:chr2:241315982-241324216:241324241-241335126:241315982-241325993:241326113-241335126:+	0.248723	0.033966
ENSG00000133895.17	A5:chr11:64810132-64810514:64810132-64810526:-	0.178418	0.037962		ENSG00000102710.20	AF:chr13:37051583-37059362:37059451:37051583-37059559:37059688:-	-0.431549	0.0234765		ENSG00000188343.13	AF:chr8:93700252:93700288-93701224:93700593:93700673-93701224:+	0.211111	0.033966
ENSG00000145907.16	AF:chr5:151771939:151772032-151786603:151772504:151772668-151786603:+	-0.327156	0.037962		ENSG00000113282.14	A3:chr5:157789567-157791703:157789513-157791703:-	0.131609	0.0234765		ENSG00000196588.20	AL:chr22:40463228:40463286-40552106:40519585:40519612-40552106:-	-0.235654	0.033966
ENSG00000163565.19	SE:chr1:159045464-159049432:159049599-159051679:+	0.113688	0.037962		ENSG00000119185.13	AF:chr2:9420100-9422966:9423176:9420100-9423373:9423480:-	0.185269	0.0234765		ENSG00000198431.16	AF:chr12:104287022:104287109-104288931:104287368:104287431-104288931:+	-0.101472	0.033966
ENSG00000177565.18	AF:chr3:177098541-177196340:177196435:177098541-177197121:177197227:-	0.451134	0.037962		ENSG00000161547.17	A5:chr17:76735158-76735618:76735158-76735772:-	-0.139501	0.0234765		ENSG00000022840.16	SE:chr12:120560886-120562945:120563070-120563347:+	-0.113166	0.0344655
ENSG00000182326.15	AF:chr12:7060685:7060877-7061752:7061212:7061408-7061752:+	-0.178903	0.037962		ENSG00000162144.10	A5:chr11:61356728-61357203:61356728-61357312:-	0.364496	0.0234765		ENSG00000109332.20	AF:chr4:102809855-102825722:102825780:102809855-102826485:102827122:-	0.122255	0.0344655
ENSG00000198561.15	A5:chr11:57762318-57789037:57762119-57789037:+	0.391694	0.037962		ENSG00000165156.15	AL:chr8:123249660:123250320-123267273:123255535:123256171-123267273:-	0.317507	0.0234765		ENSG00000110492.15	AF:chr11:46381061:46381183-46382057:46381711:46381885-46382057:+	-0.200226	0.0344655
ENSG00000215039.7	AF:chr12:6450980-6451363:6451449:6450980-6451469:6451567:-	-0.393318	0.037962		ENSG00000184640.19	AF:chr17:77323706:77323811-77402059:77400558:77400590-77402059:+	-0.330842	0.0234765		ENSG00000119689.15	AF:chr14:74881925:74882016-74889095:74885586:74885634-74889095:+	-0.679073	0.0344655
ENSG00000006432.15	SE:chr14:70733342-70733757:70733798-70734386:-	-0.616907	0.0384615		ENSG00000094631.21	AF:chrX:48802067:48802142-48802663:48802159:48802235-48802663:+	0.343674	0.023976		ENSG00000130592.17	AF:chr11:1853084:1853197-1880087:1870886:1870973-1880087:+	-0.250078	0.0344655
ENSG00000109180.15	AF:chr4:48830998:48831052-48832620:48831108:48831249-48832620:+	-0.152418	0.0384615		ENSG00000107551.21	RI:chr10:44970165:44970264-44971773:44971848:+	-0.107141	0.023976		ENSG00000142657.21	AF:chr1:10412834:10413251-10416987:10415292:10415392-10416987:+	0.211739	0.0344655
ENSG00000109180.15	AF:chr4:48830998:48831052-48832620:48831223:48831249-48832620:+	-0.169526	0.0384615		ENSG00000111652.10	A5:chr12:6724250-6724614:6724152-6724614:+	0.213857	0.023976		ENSG00000150753.12	MX:chr5:10250445-10254145:10254205-10255955:10250445-10254796:10254838-10255955:+	0.184667	0.0344655
ENSG00000132170.23	AF:chr3:12287860:12288020-12312380:12289070:12289134-12312380:+	0.230857	0.0384615		ENSG00000119185.13	AF:chr2:9418732-9422802:9423176:9418732-9423373:9423430:-	-0.302056	0.023976		ENSG00000152904.11	AF:chr1:235327350:235327498-235335242:235328399:235328498-235335242:+	0.257146	0.0344655
ENSG00000147789.15	AF:chr8:144827518:144827609-144829043:144827618:144827812-144829043:+	0.385524	0.0384615		ENSG00000124570.21	A5:chr6:2959342-2971491:2959342-2971533:-	-0.111584	0.023976		ENSG00000153187.20	AF:chr1:244862730-244863617:244863653:244862730-244863674:244864488:-	0.118366	0.0344655
ENSG00000166770.11	A5:chr19:56478381-56494163:56478377-56494163:+	-0.833333	0.0384615		ENSG00000135218.19	SE:chr7:80602379-80636832:80637003-80646088:+	-0.172471	0.023976		ENSG00000196655.12	AL:chr11:119021886-119023010:119023282:119021886-119023321:119023659:+	-0.201041	0.0344655
ENSG00000167380.16	AL:chr19:44172952-44174984:44175033:44172952-44175498:44177683:+	-0.381576	0.0384615		ENSG00000137692.12	A5:chr11:103089318-103091684:103089318-103091787:-	-0.14484	0.023976		ENSG00000082641.16	AF:chr17:48054675:48054761-48056386:48055952:48056040-48056386:+	0.283547	0.034965
ENSG00000285437.1	AL:chr7:102562133:102562212-102566997:102566627:102566736-102566997:-	-0.230399	0.0384615		ENSG00000138758.12	AF:chr4:77030783:77030970-77039743:77034924:77035020-77039743:+	0.209554	0.023976		ENSG00000086666.19	SE:chr15:80072647-80098416:80098578-80120328:+	-0.176939	0.034965
ENSG00000068366.20	SE:chrX:109683666-109696144:109696196-109733139:-	-0.383936	0.038961		ENSG00000141338.14	A3:chr17:68882719-68883791:68882704-68883791:-	-0.157834	0.023976		ENSG00000119705.10	A3:chr14:77715879-77717480:77715879-77717502:+	-0.301559	0.034965
ENSG00000071994.11	AL:chr6:170575328:170577717-170578857:170578507:170578656-170578857:-	0.323135	0.038961		ENSG00000143761.16	AF:chr1:228082660:228082850-228097078:228083150:228083309-228097078:+	-0.372172	0.023976		ENSG00000127603.30	SE:chr1:39463686-39465095:39465112-39468615:+	-0.107315	0.034965
ENSG00000138303.18	AF:chr10:72213331-72215782:72215992:72213331-72216207:72216277:-	-0.514685	0.038961		ENSG00000163565.19	MX:chr1:159032691-159045297:159045464-159051679:159032691-159049432:159049599-159051679:+	0.140491	0.023976		ENSG00000169045.17	RI:chr5:179616126:179616218-179617021:179617110:-	-0.208191	0.034965
ENSG00000196655.12	A5:chr11:119019424-119020150:119019188-119020150:+	0.332674	0.038961		ENSG00000171703.17	AF:chr20:64063198:64063384-64066476:64063481:64063949-64066476:+	0.15643	0.023976		ENSG00000182718.18	AF:chr15:60386086-60391243:60391297:60386086-60397943:60398077:-	0.448686	0.034965
ENSG00000205981.8	A5:chr3:180985996-180986943:180985996-180986948:-	0.113462	0.038961		ENSG00000173786.17	SE:chr17:41966887-41967693:41967753-41968068:+	-0.289694	0.023976		ENSG00000196531.14	AF:chr12:56724523-56724826:56724919:56724523-56725263:56725301:-	0.167763	0.034965
ENSG00000256053.9	SE:chr14:103563124-103571623:103571820-103587274:+	-0.292485	0.038961		ENSG00000180573.9	A5:chr6:26124749-26138054:26124633-26138054:+	0.11308	0.023976		ENSG00000204463.13	AF:chr6:31651776-31652247:31652393:31651776-31652424:31652700:-	0.101533	0.034965
ENSG00000006432.15	SE:chr14:70734498-70735961:70736029-70738245:-	0.571308	0.0394605		ENSG00000198060.10	AF:chr10:92291167:92291529-92311135:92308478:92308603-92311135:+	0.151595	0.023976		ENSG00000232442.1	A3:chr20:63627392-63628190:63627392-63628269:+	-0.272365	0.034965
ENSG00000070010.19	SE:chr22:19468003-19471687:19471808-19479083:-	0.175452	0.0394605		ENSG00000109180.15	A5:chr4:48831496-48832620:48831141-48832620:+	0.21593	0.0244755		ENSG00000075089.9	A3:chr12:100218586-100220008:100218586-100220068:+	-0.13679	0.0354645
ENSG00000087088.20	A5:chr19:48955599-48955687:48954962-48955687:+	-0.137882	0.0394605		ENSG00000116584.20	AF:chr1:155969300-155978067:155978160:155969300-155978365:155978547:-	0.198358	0.0244755		ENSG00000075711.21	SE:chr3:197149796-197161640:197161738-197194425:-	-0.118686	0.0354645
ENSG00000102316.17	AF:chrX:54807747:54807802-54809303:54809110:54809223-54809303:+	0.136252	0.0394605		ENSG00000118363.12	AF:chr11:74949261:74949399-74965034:74949524:74949649-74965034:+	0.302035	0.0244755		ENSG00000100897.18	A5:chr14:24115749-24116917:24115726-24116917:+	-0.171738	0.0354645
ENSG00000119335.17	AF:chr9:128685083:128685213-128691170:128690250:128690727-128691170:+	0.292471	0.0394605		ENSG00000121940.16	SE:chr1:108950448-108962309:108962469-108963361:-	0.214609	0.0244755		ENSG00000103657.14	A3:chr15:63675117-63677845:63675093-63677845:-	-0.189288	0.0354645
ENSG00000123992.20	AF:chr2:219387163-219387759:219387792:219387163-219399866:219400007:-	-0.305142	0.0394605		ENSG00000124226.11	SE:chr20:49936552-49941561:49941711-49945382:+	-0.107999	0.0244755		ENSG00000105323.17	AF:chr19:41262519:41262582-41268223:41264411:41264692-41268223:+	0.128274	0.0354645
ENSG00000126561.17	A3:chr17:42288598-42289402:42288598-42289430:+	-0.32859	0.0394605		ENSG00000138459.9	AF:chr3:112561709:112561822-112563385:112562045:112562273-112563385:+	-0.361662	0.0244755		ENSG00000105793.16	AF:chr7:90340371:90340524-90352816:90346716:90346774-90352816:+	0.249207	0.0354645
ENSG00000135316.19	AF:chr6:85641451-85642797:85642886:85641451-85643750:85643867:-	0.161359	0.0394605		ENSG00000152942.19	AF:chr5:69369825:69369933-69371035:69370060:69370284-69371035:+	-0.348554	0.0244755		ENSG00000115053.17	AF:chr2:231463316-231464143:231464207:231463316-231482684:231483641:-	0.456738	0.0354645
ENSG00000136247.15	A3:chr7:6577498-6578501:6577498-6578566:+	-0.209814	0.0394605		ENSG00000157514.16	AF:chrX:107715950-107716690:107717062:107715950-107775100:107775787:-	0.148545	0.0244755		ENSG00000143515.19	AF:chr1:154325553:154325702-154328105:154327800:154327861-154328105:+	-0.430866	0.0354645
ENSG00000153113.24	AF:chr5:96662203:96662497-96675539:96663000:96663166-96675539:+	0.140976	0.0394605		ENSG00000162144.10	AF:chr11:61356728-61357312:61357347:61356728-61361733:61362271:-	-0.254168	0.0244755		ENSG00000150093.20	MX:chr10:32935558-32936350:32936423-32958145:32935558-32953593:32953809-32958145:-	0.24464	0.0354645
ENSG00000154358.22	SE:chr1:228350057-228350841:228350943-228351321:+	-0.582722	0.0394605		ENSG00000164405.11	A5:chr5:132867035-132867488:132866687-132867488:+	0.348904	0.0244755		ENSG00000177426.22	AF:chr18:3449413:3449656-3456354:3451670:3451771-3456354:+	-0.421184	0.0354645
ENSG00000166260.13	AL:chr17:54951902:54952112-54961119:54959201:54959466-54961119:-	-0.122533	0.0394605		ENSG00000164924.18	AF:chr8:100948900-100951186:100951276:100948900-100951456:100951594:-	-0.247684	0.0244755		ENSG00000177426.22	AF:chr18:3450177:3450505-3456354:3451670:3451771-3456354:+	-0.412554	0.0354645
ENSG00000188321.13	A3:chr19:9341184-9341617:9341184-9341695:+	-0.261389	0.0394605		ENSG00000169592.15	AL:chr16:30001040-30001212:30001229:30001040-30001414:30001575:+	0.375455	0.0244755		ENSG00000196655.12	AL:chr11:119021886-119023010:119023282:119021886-119023321:119023665:+	-0.343523	0.0354645
ENSG00000238142.2	AF:chr1:16888785-16889216:16889518:16888785-16889548:16889649:-	0.435003	0.0394605		ENSG00000010932.17	SE:chr1:171258219-171267543:171267731-171275346:+	0.734679	0.024975		ENSG00000092445.12	A3:chr15:41571118-41571549:41571118-41571595:+	-0.124751	0.035964
ENSG00000248508.8	AL:chr15:40046069-40056689:40057003:40046069-40065221:40067496:+	-0.500458	0.0394605		ENSG00000082641.16	AF:chr17:48048363:48048462-48050607:48048782:48048877-48050607:+	-0.407097	0.024975		ENSG00000104763.20	AF:chr8:18075587-18083981:18084115:18075587-18084287:18084971:-	0.1737	0.035964
ENSG00000260136.6	SE:chr16:23453265-23455470:23455530-23457428:+	0.629482	0.0394605		ENSG00000108654.16	AF:chr17:64504842-64505746:64505956:64504842-64506076:64506521:-	-0.114374	0.024975		ENSG00000117523.16	AL:chr1:171588505-171591152:171591313:171588505-171591587:171593511:+	-0.115949	0.035964
ENSG00000087263.17	AL:chr16:56458594-56462534:56462628:56458594-56466152:56466268:+	0.179941	0.03996		ENSG00000115756.13	AF:chr2:10330163:10330210-10396835:10368678:10368737-10396835:+	-0.333333	0.024975		ENSG00000125826.21	SE:chr20:419731-420871:421006-422127:+	0.105515	0.035964
ENSG00000095059.16	AF:chr19:12680325-12681033:12681206:12680325-12681305:12681332:-	-0.285236	0.03996		ENSG00000132405.19	AF:chr4:6909444:6909505-6923373:6909826:6909951-6923373:+	0.390264	0.024975		ENSG00000135316.19	AF:chr6:85641451-85641990:85642042:85641451-85642797:85642978:-	0.134063	0.035964
ENSG00000112695.11	AL:chr6:75237823:75237988-75241176:75240301:75240385-75241176:-	0.323497	0.03996		ENSG00000132600.17	MX:chr16:68311111-68312042:68312176-68321426:68311111-68315897:68316074-68321426:+	0.344007	0.024975		ENSG00000137806.10	A3:chr15:41397140-41402447:41396959-41402447:-	-0.205426	0.035964
ENSG00000114062.22	AF:chr15:25411971-25438291:25438329:25411971-25438489:25438694:-	0.280165	0.03996		ENSG00000160209.19	AF:chr21:43719176:43719381-43734069:43733671:43733706-43734069:+	0.178905	0.024975		ENSG00000147586.10	AF:chr8:80003180-80029761:80029839:80003180-80029905:80029964:-	0.147965	0.035964
ENSG00000117020.18	SE:chr1:243695716-243843125:243843282-243850040:-	-0.139912	0.03996		ENSG00000171617.14	SE:chr5:74636498-74637565:74637701-74640307:-	-0.119266	0.024975		ENSG00000197343.11	AF:chr7:99558544:99558787-99560533:99558825:99559017-99560533:+	0.384802	0.035964
ENSG00000121067.19	AF:chr17:49636809-49646116:49646630:49636809-49677933:49678085:-	-0.62638	0.03996		ENSG00000197971.16	AF:chr18:77105286-77132580:77132769:77105286-77133516:77133683:-	-0.30646	0.024975		ENSG00000281649.2	A5:chr9:37080038-37086668:37080030-37086668:+	-0.484198	0.035964
ENSG00000133961.20	AF:chr14:73410068-73458168:73458286:73410068-73458493:73458523:-	-0.330099	0.03996		ENSG00000214253.9	AF:chr7:101240906-101241590:101241785:101240906-101251895:101252316:-	-0.380063	0.024975		ENSG00000042753.12	MX:chr19:46838799-46839465:46839578-46850764:46838799-46845993:46846142-46850764:-	0.166644	0.0364635
ENSG00000135316.19	AF:chr6:85641451-85641990:85642042:85641451-85642797:85642963:-	0.104736	0.03996		ENSG00000245910.8	A3:chr8:66922725-66925437:66922392-66925437:-	-0.120373	0.024975		ENSG00000075856.12	AF:chr12:108549214-108549300:108549328:108549214-108560843:108561159:-	0.294968	0.0364635
ENSG00000143537.14	A3:chr1:155051465-155052620:155051465-155052641:+	-0.616863	0.03996		ENSG00000007541.17	AL:chr16:582309-582484:582647:582309-582883:583095:+	0.629093	0.0254745		ENSG00000076242.16	AF:chr3:36993523:36993663-36996619:36993785:36993890-36996619:+	-0.435336	0.0364635
ENSG00000155657.28	SE:chr2:178738360-178739141:178741921-178753124:-	-0.5	0.03996		ENSG00000026508.20	AL:chr11:35221732-35222375:35223320:35221732-35229129:35229322:+	-0.50009	0.0254745		ENSG00000078142.13	AL:chr18:42067513-42070507:42070518:42067513-42081123:42081396:+	-0.162581	0.0364635
ENSG00000160991.16	AF:chr7:102433576:102433661-102438944:102436299:102436333-102438944:+	0.261472	0.03996		ENSG00000099817.12	A3:chr19:1088720-1089472:1086988-1089472:-	-0.268179	0.0254745		ENSG00000082153.18	AF:chr2:200810594:200810697-200813208:200812676:200812885-200813208:+	-0.285052	0.0364635
ENSG00000162244.12	AF:chr3:51995469-51995779:51995815:51995469-51995857:51995881:-	-0.302267	0.03996		ENSG00000113648.16	AF:chr5:135389126-135399062:135399204:135389126-135399749:135399887:-	0.11415	0.0254745		ENSG00000084072.17	A5:chr1:39738931-39740165:39738923-39740165:+	-0.103835	0.0364635
ENSG00000167555.14	A5:chr19:52397904-52398367:52397900-52398367:+	-0.255873	0.03996		ENSG00000114346.14	SE:chr3:172751116-172752150:172752472-172754509:+	0.293551	0.0254745		ENSG00000102054.18	AF:chrX:16869220-16869494:16869886:16869220-16870038:16870361:-	0.119105	0.0364635
ENSG00000167615.17	A3:chr19:54458521-54460766:54458521-54461226:+	0.145872	0.03996		ENSG00000116750.14	AF:chr1:193051817-193059185:193059360:193051817-193059413:193059521:-	-0.271389	0.0254745		ENSG00000125629.15	A5:chr2:118096800-118103197:118096426-118103197:+	-0.229045	0.0364635
ENSG00000185842.15	A3:chr1:225153826-225159314:225153826-225159329:+	-0.446962	0.03996		ENSG00000118564.15	AF:chr4:15644708-15655204:15655357:15644708-15681280:15681619:-	0.123435	0.0254745		ENSG00000145687.16	AF:chr5:81615557-81616085:81616585:81615557-81750981:81751120:-	-0.365548	0.0364635
ENSG00000185842.15	A5:chr1:225051795-225079207:225051684-225079207:+	0.446962	0.03996		ENSG00000136104.21	AF:chr13:50909813:50910140-50927407:50913056:50913131-50927407:+	-0.514836	0.0254745		ENSG00000160752.15	AF:chr1:155308755:155308965-155310064:155308970:155309076-155310064:+	-0.203952	0.0364635
ENSG00000214367.9	RI:chr4:2241520:2241790-2242051:2242121:-	0.267063	0.03996		ENSG00000145687.16	SE:chr5:81489309-81513628:81513717-81615473:-	0.10238	0.0254745		ENSG00000165915.14	A3:chr11:47414909-47415039:47414909-47415060:+	0.113519	0.0364635
ENSG00000214367.9	SE:chr4:2241093-2241520:2241790-2242051:-	-0.35257	0.03996		ENSG00000167315.18	AF:chr18:49802853-49813469:49813533:49802853-49813682:49813953:-	-0.116453	0.0254745		ENSG00000166548.17	SE:chr16:66512066-66513731:66513862-66517136:-	-0.178362	0.0364635
ENSG00000233024.7	A5:chr16:18368386-18372578:18368386-18372723:-	0.168604	0.03996		ENSG00000175287.19	SE:chr9:128936503-128936583:128936645-128937757:+	-0.147171	0.0254745		ENSG00000175061.18	RI:chr17:16439327:16439414-16440111:16440253:+	-0.266314	0.0364635
ENSG00000255100.1	A5:chr11:76782856-76782991:76782856-76783003:-	-0.468029	0.03996		ENSG00000183426.17	A5:chr16:14937650-14941812:14937505-14941812:+	0.153371	0.0254745		ENSG00000176842.15	A3:chr16:54932903-54933077:54932903-54933080:+	-0.247302	0.0364635
ENSG00000026103.22	AF:chr10:88990778:88990906-89003029:89002580:89002730-89003029:+	-0.134211	0.0404595		ENSG00000183426.17	SE:chr16:14950255-14950752:14950821-14951615:+	0.137542	0.0254745		ENSG00000185187.13	SE:chr11:406538-406843:406993-407062:-	-0.11158	0.0364635
ENSG00000071994.11	AL:chr6:170577436:170577717-170578857:170578507:170578656-170578857:-	0.197873	0.0404595		ENSG00000206560.11	AF:chr3:15795306-15796405:15797979:15795306-15859377:15859771:-	0.180889	0.0254745		ENSG00000197062.11	AF:chr6:28267058:28267213-28271854:28267359:28267453-28271854:+	0.291799	0.0364635
ENSG00000077782.21	SE:chr8:38457534-38458847:38458984-38467672:-	-0.305724	0.0404595		ENSG00000102317.18	A3:chrX:48575283-48575561:48575283-48576314:+	-0.157477	0.025974		ENSG00000198270.13	AF:chr12:112005303-112005602:112005985:112005303-112013002:112013165:-	-0.202306	0.0364635
ENSG00000106799.13	AF:chr9:99105150:99105302-99128855:99127916:99128002-99128855:+	-0.169736	0.0404595		ENSG00000109534.17	AF:chr4:109815510:109815545-109816153:109815762:109815804-109816153:+	0.285199	0.025974		ENSG00000284770.2	SE:chr1:235380149-235401503:235401587-235414433:+	-0.156176	0.0364635
ENSG00000118418.14	A5:chr6:79201726-79202276:79201726-79202317:-	0.110812	0.0404595		ENSG00000113621.15	SE:chr5:134874530-134887695:134888182-134893492:+	-0.159834	0.025974		ENSG00000008838.20	A3:chr17:40053768-40054361:40053657-40054361:-	-0.215402	0.036963
ENSG00000132199.20	SE:chr18:691106-691204:691276-693882:-	-0.175107	0.0404595		ENSG00000115935.18	AF:chr2:174585611-174597601:174597804:174585611-174682774:174682899:-	-0.296833	0.025974		ENSG00000068305.17	AF:chr15:99565417:99565669-99598430:99565980:99566104-99598430:+	0.361189	0.036963
ENSG00000135316.19	AF:chr6:85641451-85641990:85642042:85641451-85643937:85644063:-	0.205568	0.0404595		ENSG00000123992.20	AF:chr2:219387163-219387278:219387347:219387163-219387759:219387912:-	0.292743	0.025974		ENSG00000101126.18	SE:chr20:50902109-50903889:50904001-50930826:-	-0.121487	0.036963
ENSG00000135486.19	AF:chr12:54280726:54280822-54281386:54280872:54281295-54281386:+	0.144105	0.0404595		ENSG00000154723.12	A5:chr21:25729801-25734939:25729801-25734989:-	0.167515	0.025974		ENSG00000101191.17	AF:chr20:62914406-62926439:62926505:62914406-62937796:62937952:-	0.20931	0.036963
ENSG00000140105.18	A5:chr14:100361921-100375283:100361921-100375511:-	-0.203842	0.0404595		ENSG00000160752.15	AF:chr1:155308803:155308965-155310064:155308970:155309076-155310064:+	0.327504	0.025974		ENSG00000109180.15	AL:chr4:48851975-48857213:48857365:48851975-48860725:48861786:+	0.288125	0.036963
ENSG00000140416.23	AL:chr15:63062645-63064064:63065278:63062645-63071090:63071263:+	-0.13207	0.0404595		ENSG00000184640.19	AF:chr17:77320224:77320348-77402059:77400558:77400590-77402059:+	-0.316975	0.025974		ENSG00000147044.22	SE:chrX:41553915-41555600:41555635-41557032:-	0.37241	0.036963
ENSG00000146963.18	AF:chr7:139359894:139360322-139376062:139371412:139371463-139376062:+	-0.100935	0.0404595		ENSG00000265681.7	AF:chr18:49491584-49492275:49492432:49491584-49492458:49492479:-	-0.103911	0.025974		ENSG00000155957.18	AF:chr12:66153448-66168915:66169511:66153448-66169855:66169998:-	0.118812	0.036963
ENSG00000147789.15	AL:chr8:144837507-144841355:144843222:144837507-144845979:144847509:+	0.490038	0.0404595		ENSG00000026025.16	AF:chr10:17228515:17228676-17229276:17228869:17229027-17229276:+	0.224902	0.0264735		ENSG00000167196.14	AF:chr15:75903878:75904103-75904491:75904125:75904252-75904491:+	-0.127754	0.036963
ENSG00000148180.21	AF:chr9:121268163:121268219-121301963:121286592:121286761-121301963:+	-0.372579	0.0404595		ENSG00000070961.16	AF:chr12:89656107-89708596:89708838:89656107-89709219:89709300:-	0.155452	0.0264735		ENSG00000169957.10	AF:chr16:30526051-30526326:30526566:30526051-30526742:30526821:-	0.121063	0.036963
ENSG00000160014.17	RI:chr19:46605827:46605857-46608199:46608340:+	0.150386	0.0404595		ENSG00000100813.14	AL:chr14:23068391:23068464-23069476:23068481:23068671-23069476:-	-0.468892	0.0264735		ENSG00000170144.21	A5:chr2:177216940-177217705:177216762-177217705:+	0.231192	0.036963
ENSG00000163156.12	AF:chr1:151156664:151156722-151166471:151166022:151166203-151166471:+	0.251798	0.0404595		ENSG00000117616.18	RI:chr1:25243550:25243633-25245150:25245301:-	-0.207464	0.0264735		ENSG00000186575.19	SE:chr22:29681601-29683020:29683064-29694752:+	-0.234021	0.036963
ENSG00000163932.15	SE:chr3:53161428-53165104:53165215-53178404:+	0.19916	0.0404595		ENSG00000120885.22	AF:chr8:27610600-27611110:27611205:27610600-27614655:27614693:-	-0.714464	0.0264735		ENSG00000197302.10	A5:chr16:31713448-31722626:31713435-31722626:+	-0.232083	0.036963
ENSG00000164172.20	AF:chr5:53108643-53109251:53109757:53108643-53109985:53110063:-	0.234812	0.0404595		ENSG00000135446.17	AF:chr12:57751736-57751913:57752115:57751736-57752175:57752447:-	-0.51848	0.0264735		ENSG00000198561.15	AF:chr11:57761832:57762046-57789037:57762117:57762318-57789037:+	0.362137	0.036963
ENSG00000184640.19	AF:chr17:77323706:77323811-77402059:77400558:77400590-77402059:+	0.170942	0.0404595		ENSG00000135486.19	AF:chr12:54280691:54280822-54281386:54280872:54281295-54281386:+	0.111556	0.0264735		ENSG00000278540.5	AF:chr17:37339850-37358999:37359116:37339850-37406262:37406836:-	-0.16112	0.036963
ENSG00000196141.14	A5:chr2:200306601-200329431:200306292-200329431:+	0.236104	0.0404595		ENSG00000158201.10	A5:chr18:21659343-21663678:21659343-21664118:-	0.122094	0.0264735		ENSG00000008710.20	A3:chr16:2097780-2097868:2097777-2097868:-	-0.143073	0.0374625
ENSG00000228649.9	AF:chr7:22854256:22854280-22856522:22854399:22854964-22856522:+	-0.56235	0.0404595		ENSG00000196141.14	SE:chr2:200329480-200389223:200389283-200412311:+	0.10619	0.0264735		ENSG00000077782.21	AF:chr8:38457534-38467672:38467845:38457534-38467981:38468641:-	-0.232414	0.0374625
ENSG00000010810.17	MX:chr6:111720062-111780566:111780635-111872968:111720062-111846589:111846629-111872968:-	0.174119	0.040959		ENSG00000196531.14	AF:chr12:56724523-56724826:56724919:56724523-56725263:56725286:-	-0.121162	0.0264735		ENSG00000088832.18	MX:chr20:1372240-1375491:1375603-1392962:1372240-1392834:1392881-1392962:-	0.104166	0.0374625
ENSG00000104881.16	AF:chr19:45398339-45404999:45405069:45398339-45406292:45406349:-	0.26375	0.040959		ENSG00000206560.11	AF:chr3:15795306-15797971:15798184:15795306-15859377:15859771:-	0.190619	0.0264735		ENSG00000106028.11	A5:chr7:141738575-141739124:141738503-141739124:+	0.217218	0.0374625
ENSG00000110756.18	A5:chr11:18312024-18321946:18312024-18322133:-	-0.301828	0.040959		ENSG00000239900.13	A5:chr22:40363092-40364276:40363071-40364276:+	-0.103556	0.0264735		ENSG00000112992.18	AF:chr5:43602692:43602749-43609143:43603180:43603294-43609143:+	0.233403	0.0374625
ENSG00000120333.4	A5:chr1:175018576-175023272:175018576-175023364:-	-0.127805	0.040959		ENSG00000010803.16	SE:chr1:41037541-41041311:41041565-41046418:-	-0.597524	0.026973		ENSG00000117262.19	AF:chr1:145607988:145608175-145616234:145608613:145608675-145616234:+	0.142409	0.0374625
ENSG00000128951.14	AL:chr15:48336090-48340145:48340236:48336090-48341289:48342395:+	0.375134	0.040959		ENSG00000068903.20	SE:chr19:38893867-38898379:38898425-38899506:-	-0.115331	0.026973		ENSG00000132286.12	SE:chr11:6481555-6481757:6481852-6482045:+	-0.12301	0.0374625
ENSG00000132436.11	SE:chr7:50448289-50449563:50449723-50450301:-	0.21102	0.040959		ENSG00000078124.12	SE:chr11:76861079-76926557:76926667-76958979:+	0.103032	0.026973		ENSG00000137404.14	SE:chr6:30688942-30689276:30689452-30690842:-	-0.263224	0.0374625
ENSG00000147789.15	AL:chr8:144837507-144838008:144838848:144837507-144841355:144843222:+	-0.487677	0.040959		ENSG00000104368.19	RI:chr8:42181937:42182022-42182719:42182890:-	-0.322397	0.026973		ENSG00000163702.20	MX:chr3:9929897-9930028:9930149-9930895:9929897-9930400:9930459-9930895:+	-0.245955	0.0374625
ENSG00000153015.16	AF:chr5:64768930:64769188-64774691:64773852:64773895-64774691:+	0.155238	0.040959		ENSG00000110031.13	AF:chr11:58570713-58575760:58575856:58570713-58578019:58578166:-	0.423581	0.026973		ENSG00000164002.11	A5:chr1:40508908-40509451:40508877-40509451:+	-0.472985	0.0374625
ENSG00000161960.16	SE:chr17:7575258-7576530:7576692-7577056:+	0.166667	0.040959		ENSG00000133104.14	AF:chr13:36335832-36346225:36346394:36335832-36346582:36346777:-	0.137742	0.026973		ENSG00000166167.18	AF:chr10:101354165:101354228-101430345:101354534:101354609-101430345:+	-0.359347	0.0374625
ENSG00000174791.11	AF:chr11:66335876-66335978:66336008:66335876-66336674:66336840:-	-0.3166	0.040959		ENSG00000142166.13	AF:chr21:33324429:33324638-33335524:33324970:33325131-33335524:+	-0.104102	0.026973		ENSG00000179950.14	SE:chr8:143821913-143824313:143824396-143829280:-	0.180662	0.0374625
ENSG00000182585.10	AL:chr4:74312305-74313018:74313590:74312305-74314580:74314637:+	-0.501367	0.040959		ENSG00000170144.21	AF:chr2:177212772:177212871-177215539:177213266:177213418-177215539:+	-0.210806	0.026973		ENSG00000182050.13	A3:chr12:85989552-86049674:85989549-86049674:-	-0.296902	0.0374625
ENSG00000182919.15	A3:chr11:93741728-93747297:93741728-93747302:+	0.207671	0.040959		ENSG00000174996.12	A3:chr11:66257871-66258547:66257871-66258584:+	-0.285447	0.026973		ENSG00000198561.15	AF:chr11:57761797:57762046-57789037:57762117:57762318-57789037:+	0.256583	0.0374625
ENSG00000185808.14	A5:chr21:37072537-37072991:37072537-37073000:-	0.106056	0.040959		ENSG00000175216.15	AF:chr11:46821268-46826762:46826853:46821268-46846220:46846308:-	0.12193	0.026973		ENSG00000245937.8	AL:chr5:127966673:127966928-128061144:128021528:128024298-128061144:-	0.250898	0.0374625
ENSG00000197343.11	AF:chr7:99558642:99558787-99560533:99558825:99559017-99560533:+	-0.320975	0.040959		ENSG00000223482.8	A3:chr10:87238872-87246115:87238849-87246115:-	0.322328	0.026973		ENSG00000011566.15	AF:chr2:39378123-39379752:39379809:39378123-39436892:39437301:-	0.405935	0.037962
ENSG00000021355.13	A3:chr6:2840594-2841812:2840485-2841812:-	0.114126	0.0414585		ENSG00000257923.12	AF:chr7:101815904:101816093-101916115:101818921:101818979-101916115:+	-0.260983	0.026973		ENSG00000070831.17	AL:chr1:22086866-22089943:22090010:22086866-22091428:22092923:+	-0.105223	0.037962
ENSG00000102081.15	A3:chrX:147943326-147944905:147943326-147944944:+	0.326575	0.0414585		ENSG00000103353.16	A5:chr16:23557767-23557950:23557745-23557950:+	-0.119344	0.0274725		ENSG00000071994.11	AL:chr6:170575328:170577717-170578857:170578507:170578656-170578857:-	0.240602	0.037962
ENSG00000110492.15	AF:chr11:46381061:46381183-46382057:46381655:46381758-46382057:+	0.224683	0.0414585		ENSG00000106290.15	MX:chr7:100114268-100116514:100116633-100119204:100114268-100118518:100118649-100119204:-	-0.554362	0.0274725		ENSG00000082641.16	A5:chr17:48055150-48056386:48054761-48056386:+	-0.296858	0.037962
ENSG00000119185.13	AF:chr2:9418732-9422802:9423228:9418732-9423373:9423506:-	0.1916	0.0414585		ENSG00000109332.20	AF:chr4:102826636-102827592:102827948:102826636-102868715:102868875:-	0.113106	0.0274725		ENSG00000089351.14	AF:chr19:34999387:34999436-35009119:35000287:35000486-35009119:+	-0.162165	0.037962
ENSG00000122565.19	AF:chr7:26201162:26201561-26202971:26201765:26201826-26202971:+	0.144394	0.0414585		ENSG00000136888.8	A5:chr9:114592657-114597570:114592652-114597570:+	-0.107698	0.0274725		ENSG00000104763.20	RI:chr8:18056835:18057331-18057431:18057623:-	-0.172535	0.037962
ENSG00000131626.19	SE:chr11:70378195-70382088:70382158-70383003:+	0.153021	0.0414585		ENSG00000140848.17	SE:chr16:57092790-57093950:57094091-57110708:+	-0.273117	0.0274725		ENSG00000106355.10	AF:chr7:32489344-32490025:32490100:32489344-32490320:32490371:-	0.175345	0.037962
ENSG00000132405.19	AF:chr4:6909444:6909505-6923373:6909826:6909951-6923373:+	-0.33108	0.0414585		ENSG00000158169.13	AF:chr9:95249369-95316832:95316894:95249369-95317526:95317671:-	-0.600815	0.0274725		ENSG00000135316.19	AF:chr6:85641451-85642797:85642963:85641451-85643750:85643867:-	-0.171466	0.037962
ENSG00000160746.13	AF:chr3:43605863-43621909:43622011:43605863-43691517:43691594:-	-0.269082	0.0414585		ENSG00000161960.16	RI:chr17:7577569:7577706-7577827:7578244:+	-0.288631	0.0274725		ENSG00000163138.19	A5:chr4:20700611-20704466:20700578-20704466:+	0.303421	0.037962
ENSG00000168385.18	AF:chr2:241315100:241315610-241324216:241315924:241315982-241324216:+	-0.131828	0.0414585		ENSG00000178209.16	AF:chr8:143938692-143973403:143973529:143938692-143975177:143975369:-	-0.246333	0.0274725		ENSG00000176261.15	A5:chr1:32634792-32650429:32634792-32650433:-	0.100293	0.037962
ENSG00000168802.14	AL:chr16:69118134:69118525-69121053:69119811:69120649-69121053:-	0.261889	0.0414585		ENSG00000178999.13	A3:chr17:8207901-8210530:8207840-8210530:-	0.359595	0.0274725		ENSG00000185825.17	AF:chrX:153723288-153723508:153724066:153723288-153724201:153724383:-	0.200215	0.037962
ENSG00000169045.17	AF:chr5:179623164-179623636:179623712:179623164-179624317:179624411:-	-0.107545	0.0414585		ENSG00000181029.9	A5:chr19:7681049-7682242:7680878-7682242:+	0.621362	0.0274725		ENSG00000237854.3	AF:chr17:68101908:68101961-68114422:68102943:68103058-68114422:+	0.177873	0.037962
ENSG00000187630.17	RI:chr14:24000863:24000933-24001033:24001084:+	0.254637	0.0414585		ENSG00000196422.11	AF:chr9:135479079:135479111-135482683:135479782:135480022-135482683:+	0.537039	0.0274725		ENSG00000072110.15	AF:chr14:68925672-68978177:68978289:68925672-68978952:68979262:-	0.142536	0.0384615
ENSG00000196547.15	AF:chr15:90902695:90902975-90904190:90903302:90903432-90904190:+	0.191956	0.0414585		ENSG00000196549.12	AF:chr3:155079856:155080001-155084158:155080111:155080234-155084158:+	0.102821	0.0274725		ENSG00000086504.17	AF:chr16:370225-370310:370338:370225-370499:370538:-	0.156818	0.0384615
ENSG00000013375.16	AL:chr6:83168903:83169323-83170305:83169521:83169841-83170305:-	-0.157781	0.041958		ENSG00000196655.12	AL:chr11:119021886-119023010:119023282:119021886-119023321:119023421:+	-0.308131	0.0274725		ENSG00000087460.27	AF:chr20:58889160:58889353-58895612:58892078:58892209-58895612:+	0.243786	0.0384615
ENSG00000074800.16	AF:chr1:8874917-8878215:8878267:8874917-8878580:8879092:-	-0.145866	0.041958		ENSG00000213024.12	SE:chr19:49909884-49927694:49927815-49929326:-	0.140212	0.0274725		ENSG00000109332.20	A5:chr4:102809855-102825722:102809855-102825738:-	0.201993	0.0384615
ENSG00000102316.17	AF:chrX:54808338:54808433-54809303:54809110:54809223-54809303:+	0.265391	0.041958		ENSG00000257252.6	SE:chr12:93328055-93339639:93339736-93377437:-	-0.592695	0.0274725		ENSG00000115594.12	AF:chr2:102104569:102104872-102153941:102141771:102141918-102153941:+	0.138967	0.0384615
ENSG00000105968.19	MX:chr7:44834562-44835529:44835658-44843277:44834562-44840899:44841012-44843277:-	0.10894	0.041958		ENSG00000068305.17	AF:chr15:99565980:99566104-99598430:99566483:99566599-99598430:+	0.383009	0.027972		ENSG00000123159.16	MX:chr19:14480778-14482689:14483006-14496037:14480778-14491656:14491743-14496037:-	0.190842	0.0384615
ENSG00000106263.18	AF:chr7:2354086:2354195-2355234:2354867:2355116-2355234:+	-0.26994	0.041958		ENSG00000082482.14	AF:chr1:215005775:215005955-215086368:215083124:215083307-215086368:+	0.21861	0.027972		ENSG00000124570.21	AF:chr6:2959342-2971117:2971206:2959342-2971248:2971605:-	-0.135323	0.0384615
ENSG00000123179.14	SE:chr13:49663195-49669777:49669846-49691254:-	0.111606	0.041958		ENSG00000101310.17	AF:chr20:18507544:18507669-18510822:18507890:18507990-18510822:+	-0.325702	0.027972		ENSG00000129353.15	AF:chr19:10602510:10602561-10626253:10625520:10625549-10626253:+	-0.101287	0.0384615
ENSG00000123992.20	AF:chr2:219387163-219387759:219387912:219387163-219399866:219400007:-	-0.23169	0.041958		ENSG00000105722.10	AF:chr19:42250565-42253842:42253899:42250565-42254978:42255128:-	0.289921	0.027972		ENSG00000138032.21	AL:chr2:44218537-44229993:44231471:44218537-44232316:44232721:+	0.407612	0.0384615
ENSG00000129691.16	AF:chr8:38105550:38105738-38106378:38105939:38106139-38106378:+	-0.413567	0.041958		ENSG00000108100.18	SE:chr10:35337207-35394816:35394878-35483404:+	-0.166115	0.027972		ENSG00000147576.17	SE:chr8:66432575-66440162:66440199-66444367:+	0.152892	0.0384615
ENSG00000138674.17	A5:chr4:82829058-82842140:82829058-82842185:-	-0.102421	0.041958		ENSG00000110958.16	MX:chr12:56664800-56666204:56666266-56671749:56664800-56670275:56670364-56671749:-	-0.139151	0.027972		ENSG00000152942.19	AF:chr5:69369818:69369933-69371035:69370060:69370284-69371035:+	-0.407946	0.0384615
ENSG00000140416.23	AL:chr15:63062645-63064064:63065278:63062645-63071090:63071323:+	0.1144	0.041958		ENSG00000117308.15	AF:chr1:23799436-23800387:23800402:23799436-23800712:23800754:-	0.249511	0.027972		ENSG00000160014.17	RI:chr19:46605827:46605857-46608199:46608340:+	-0.340722	0.0384615
ENSG00000169045.17	AF:chr5:179623164-179623636:179623712:179623164-179624317:179624600:-	-0.24092	0.041958		ENSG00000119383.20	AF:chr9:129139382:129139649-129142445:129140008:129140151-129142445:+	0.347382	0.027972		ENSG00000177426.22	AF:chr18:3449651:3450070-3456354:3450212:3450505-3456354:+	-0.208576	0.0384615
ENSG00000169398.19	SE:chr8:140890769-140925661:140925749-141000880:-	-0.28732	0.041958		ENSG00000127483.19	AF:chr1:20779911-20786186:20786666:20779911-20787195:20787312:-	-0.105299	0.027972		ENSG00000197142.10	AF:chr10:112374018:112374269-112394918:112376199:112376448-112394918:+	0.339453	0.0384615
ENSG00000174791.11	A3:chr11:66334224-66334514:66334041-66334514:-	-0.136951	0.041958		ENSG00000131748.16	SE:chr17:39658522-39658709:39658820-39659051:+	0.347563	0.027972		ENSG00000198563.14	AF:chr6:31532911-31534486:31534511:31532911-31535367:31535475:-	0.163037	0.0384615
ENSG00000186815.13	AF:chr12:113221464:113221626-113226728:113225246:113225336-113226728:+	0.146304	0.041958		ENSG00000150093.20	AF:chr10:32935558-32957759:32957894:32935558-32958145:32958272:-	-0.487049	0.027972		ENSG00000224597.10	AL:chr10:29415412-29420491:29422372:29415412-29467240:29467278:+	0.127072	0.0384615
ENSG00000211460.12	SE:chr2:121755953-121757240:121757333-121758710:+	-0.166667	0.041958		ENSG00000153827.14	AF:chr2:229880128-229921271:229921358:229880128-229923148:229923239:-	0.460152	0.027972		ENSG00000225783.8	AF:chr22:26646471:26646959-26663316:26657520:26657654-26663316:+	-0.274615	0.0384615
ENSG00000258643.6	SE:chr14:23308199-23319735:23319830-23322181:+	-0.277946	0.041958		ENSG00000159592.11	AF:chr1:45685620-45686412:45686653:45685620-45686993:45687133:-	0.470472	0.027972		ENSG00000237765.8	A5:chr4:15681968-15686236:15681784-15686236:+	-0.195537	0.0384615
ENSG00000049540.18	SE:chr7:74035414-74036555:74036584-74037707:+	-0.102855	0.0424575		ENSG00000160209.19	AF:chr21:43728913:43729010-43734069:43733671:43733706-43734069:+	0.178849	0.027972		ENSG00000033050.9	A5:chr7:151226500-151226738:151226500-151226857:-	0.381826	0.038961
ENSG00000081307.14	AF:chr3:132654446:132654670-132665823:132660362:132661048-132665823:+	-0.241511	0.0424575		ENSG00000168488.18	RI:chr16:28835933:28836122-28836751:28837237:+	-0.165341	0.027972		ENSG00000101247.18	SE:chr20:13798500-13801486:13801683-13808842:+	0.216939	0.038961
ENSG00000082482.14	AF:chr1:215083124:215083307-215086368:215083517:215083664-215086368:+	-0.199183	0.0424575		ENSG00000176014.13	AL:chr18:12308795-12310943:12311135:12308795-12325067:12325914:+	-0.199864	0.027972		ENSG00000115423.19	SE:chr2:84525738-84528904:84529166-84544233:+	-0.158242	0.038961
ENSG00000083750.13	A5:chrX:55718419-55719314:55717788-55719314:+	-0.202697	0.0424575		ENSG00000178104.19	AF:chr1:148808181:148808737-148863250:148844598:148844794-148863250:+	0.344109	0.027972		ENSG00000120915.14	SE:chr8:27491309-27500964:27501010-27503604:+	0.5	0.038961
ENSG00000108666.10	SE:chr17:32331978-32333417:32333520-32334469:-	0.256398	0.0424575		ENSG00000185825.17	AF:chrX:153723288-153723955:153724044:153723288-153724201:153724383:-	-0.18368	0.027972		ENSG00000124279.12	AF:chr5:7865983-7866646:7868170:7865983-7868979:7869026:-	-0.477595	0.038961
ENSG00000113593.12	AF:chr5:65563290:65563506-65567513:65563867:65563945-65567513:+	-0.710331	0.0424575		ENSG00000196531.14	AF:chr12:56724523-56724826:56724919:56724523-56725263:56725335:-	-0.139379	0.027972		ENSG00000128789.21	AF:chr18:12658738:12658773-12706550:12703026:12703164-12706550:+	-0.450828	0.038961
ENSG00000114805.18	SE:chr3:155485710-155486147:155486206-155488028:-	-0.166667	0.0424575		ENSG00000197111.16	AL:chr12:53471807-53474869:53476070:53471807-53479406:53479620:+	0.167109	0.027972		ENSG00000131188.12	AF:chr5:177446827:177446960-177454829:177448334:177448407-177454829:+	0.333333	0.038961
ENSG00000135437.10	A3:chr12:55720517-55721148:55720517-55721300:+	0.155428	0.0424575		ENSG00000197614.11	AL:chr12:8647956:8648203-8654437:8651729:8651773-8654437:-	0.112892	0.027972		ENSG00000144560.15	AF:chr3:11703047-11719417:11719594:11703047-11720394:11720746:-	-0.282784	0.038961
ENSG00000137210.14	MX:chr6:10749268-10749622:10749698-10755142:10749268-10751133:10751234-10755142:+	-0.163403	0.0424575		ENSG00000204516.10	AF:chr6:31494881:31494995-31505617:31498145:31498263-31505617:+	0.218632	0.027972		ENSG00000168385.18	AL:chr2:241336098-241336785:241337098:241336098-241337382:241337495:+	-0.133664	0.038961
ENSG00000157087.20	SE:chr3:10338358-10338726:10338915-10340242:-	-0.666667	0.0424575		ENSG00000214063.11	SE:chr11:842915-847201:847300-850288:+	-0.112233	0.027972		ENSG00000169359.16	A5:chr3:155834041-155853223:155834041-155853371:-	-0.186842	0.038961
ENSG00000171490.13	AF:chr16:11850418-11851008:11851045:11850418-11851408:11851542:-	-0.168674	0.0424575		ENSG00000234608.8	A3:chr12:111840042-111840333:111840003-111840333:-	0.212214	0.027972		ENSG00000174899.12	SE:chr3:157571306-157571955:157572043-157578279:+	0.150614	0.038961
ENSG00000198431.16	AF:chr12:104286990:104287109-104288931:104287322:104287431-104288931:+	0.312392	0.0424575		ENSG00000047346.12	AF:chr15:52613857-52651870:52652050:52613857-52678006:52678116:-	0.22949	0.0284715		ENSG00000174953.14	AF:chr3:154316163-154319081:154319284:154316163-154324174:154324251:-	-0.286547	0.038961
ENSG00000237854.3	AF:chr17:68101908:68101961-68114422:68102943:68103058-68114422:+	0.143139	0.0424575		ENSG00000070669.17	SE:chr7:97864496-97868908:97869105-97872351:-	-0.216137	0.0284715		ENSG00000196655.12	AF:chr11:119018766:119018970-119021760:119019392:119020253-119021760:+	0.331211	0.038961
ENSG00000247134.7	A5:chr8:32996355-33041635:32996316-33041635:+	0.194833	0.0424575		ENSG00000073060.16	RI:chr12:124782683:124782811-124786441:124786503:-	0.30674	0.0284715		ENSG00000256053.9	AF:chr14:103562963:103563124-103571623:103563173:103563379-103571623:+	-0.172048	0.038961
ENSG00000108523.16	A3:chr17:4940726-4940873:4940726-4940923:+	0.342498	0.042957		ENSG00000073921.18	SE:chr11:86031611-86068651:86068733-86069720:-	-0.173896	0.0284715		ENSG00000006530.18	SE:chr7:141551499-141555453:141555567-141593146:+	-0.229183	0.0394605
ENSG00000115947.14	A5:chr2:147975975-148020608:147975975-148020633:-	0.183275	0.042957		ENSG00000082153.18	AF:chr2:200811546:200811727-200813208:200812989:200813050-200813208:+	-0.153478	0.0284715		ENSG00000063322.15	A5:chr19:39393660-39397457:39393637-39397457:+	-0.114388	0.0394605
ENSG00000116977.19	AF:chr1:236518239:236518284-236525968:236523982:236524061-236525968:+	0.148112	0.042957		ENSG00000082641.16	AF:chr17:48048359:48048462-48050607:48048782:48048877-48050607:+	-0.121053	0.0284715		ENSG00000100209.11	AF:chr22:28742151:28742331-28743882:28742679:28742728-28743882:+	-0.362166	0.0394605
ENSG00000119950.21	AF:chr10:110225993:110226283-110228189:110227087:110227118-110228189:+	-0.275434	0.042957		ENSG00000100209.11	AF:chr22:28742151:28742331-28743882:28742679:28742728-28743882:+	-0.347889	0.0284715		ENSG00000111011.18	SE:chr12:122521428-122522143:122522329-122526848:-	0.409715	0.0394605
ENSG00000125691.14	AL:chr17:38847865:38848057-38852604:38850114:38850475-38852604:-	-0.166667	0.042957		ENSG00000102710.20	A3:chr13:37045376-37047535:37045373-37047535:-	-0.163646	0.0284715		ENSG00000111906.18	MX:chr6:125277240-125292841:125292909-125300538:125277240-125298650:125298816-125300538:-	0.109947	0.0394605
ENSG00000129084.18	A5:chr11:14519041-14519873:14519041-14520193:-	0.213392	0.042957		ENSG00000104823.9	AF:chr19:38831516-38831607:38831674:38831516-38831721:38831789:-	-0.138484	0.0284715		ENSG00000128581.17	MX:chr7:101316542-101318124:101318213-101321671:101316542-101318956:101319032-101321671:-	-0.167636	0.0394605
ENSG00000131748.16	AF:chr17:39637139:39637231-39653481:39653125:39653158-39653481:+	0.126758	0.042957		ENSG00000105221.18	AF:chr19:40265351-40279107:40279330:40265351-40285181:40285342:-	0.234563	0.0284715		ENSG00000133835.17	AF:chr5:119452545:119452633-119456315:119452775:119452821-119456315:+	0.254359	0.0394605
ENSG00000139263.12	AF:chr12:58914336-58919427:58919546:58914336-58920000:58920504:-	-0.161772	0.042957		ENSG00000125826.21	SE:chr20:419731-420871:421031-422127:+	0.178692	0.0284715		ENSG00000225733.6	AF:chr3:14946154-14947110:14947505:14946154-14947739:14947766:-	-0.201664	0.0394605
ENSG00000162591.16	MX:chr1:3492767-3493771:3493797-3494371:3492767-3493996:3494124-3494371:-	0.222378	0.042957		ENSG00000137038.8	AF:chr9:7798637-7799461:7799778:7798637-7800041:7800148:-	-0.130226	0.0284715		ENSG00000068028.17	AF:chr3:50332154-50337173:50337464:50332154-50340556:50340841:-	0.188229	0.03996
ENSG00000183873.18	MX:chr3:38609964-38613743:38613834-38620843:38609964-38613975:38614066-38620843:-	-0.380884	0.042957		ENSG00000137693.14	SE:chr11:102206086-102209517:102209564-102223622:+	0.127506	0.0284715		ENSG00000102221.14	AF:chrX:46912276:46912340-46984884:46912421:46912719-46984884:+	-0.255515	0.03996
ENSG00000054611.14	AF:chr22:46762672:46762848-46792520:46773927:46774235-46792520:+	0.297811	0.0434565		ENSG00000148337.21	AF:chr9:128190862-128191432:128191568:128190862-128191732:128191777:-	0.191496	0.0284715		ENSG00000109099.16	AF:chr17:15259193-15259355:15259412:15259193-15262429:15262552:-	0.145887	0.03996
ENSG00000090006.18	AL:chr19:40619493-40622401:40622462:40619493-40623604:40623645:+	0.293917	0.0434565		ENSG00000149273.15	AF:chr11:75399518:75399577-75400694:75400404:75400585-75400694:+	0.183709	0.0284715		ENSG00000114423.23	A5:chr3:105670352-105671021:105670352-105671024:-	0.195544	0.03996
ENSG00000119705.10	AL:chr14:77715879-77717502:77717598:77715879-77720516:77721107:+	0.385761	0.0434565		ENSG00000171681.12	A3:chr12:14425473-14434337:14425473-14434340:+	-0.142704	0.0284715		ENSG00000119705.10	AL:chr14:77715879-77717480:77717594:77715879-77720516:77721107:+	-0.495623	0.03996
ENSG00000121957.15	SE:chr1:108877228-108882580:108882625-108885507:+	-0.175591	0.0434565		ENSG00000181038.14	SE:chr17:76727178-76729690:76729794-76732978:+	0.195355	0.0284715		ENSG00000135446.17	A3:chr12:57751736-57752175:57751342-57752175:-	-0.284406	0.03996
ENSG00000123159.16	MX:chr19:14480778-14482689:14483006-14496037:14480778-14491656:14491743-14496037:-	0.131229	0.0434565		ENSG00000182004.13	A5:chr1:203862222-203863663:203861743-203863663:+	-0.131884	0.0284715		ENSG00000138814.17	AF:chr4:101196116-101346739:101347526:101196116-101348233:101348278:-	-0.18038	0.03996
ENSG00000126653.18	SE:chr17:30116863-30118080:30118173-30172542:+	-0.186989	0.0434565		ENSG00000204628.12	AF:chr5:181242345-181243680:181243916:181242345-181247124:181247576:-	0.461975	0.0284715		ENSG00000141837.21	A5:chr19:13300656-13303537:13300656-13303546:-	-0.333333	0.03996
ENSG00000129116.19	AF:chr4:168511568:168512412-168668190:168654732:168654812-168668190:+	0.295229	0.0434565		ENSG00000213639.10	A5:chr2:28751820-28752038:28751783-28752038:+	-0.132459	0.0284715		ENSG00000163629.13	SE:chr4:86751124-86753009:86753065-86758260:+	-0.126631	0.03996
ENSG00000153406.14	A5:chr16:4474166-4474423:4474166-4474554:-	0.126175	0.0434565		ENSG00000265681.7	AF:chr18:49491584-49492258:49492444:49491584-49492458:49492479:-	-0.107326	0.0284715		ENSG00000166803.14	MX:chr15:64366075-64376743:64376905-64381326:64366075-64380958:64381038-64381326:-	-0.115122	0.03996
ENSG00000154358.22	A3:chr1:228339026-228339942:228339026-228339945:+	-0.166667	0.0434565		ENSG00000003402.20	AF:chr2:201116164:201116481-201129729:201118491:201118901-201129729:+	0.131	0.028971		ENSG00000169045.17	AF:chr5:179623164-179623595:179623646:179623164-179624317:179624600:-	-0.447048	0.03996
ENSG00000154358.22	SE:chr1:228335851-228336200:228336270-228337004:+	0.166667	0.0434565		ENSG00000006125.18	AF:chr17:35587314:35587428-35594008:35587515:35587663-35594008:+	0.414496	0.028971		ENSG00000171490.13	AF:chr16:11850418-11851008:11851045:11850418-11851408:11851519:-	-0.103	0.03996
ENSG00000161509.14	AF:chr17:74855107-74859744:74859872:74855107-74860449:74860535:-	-0.417211	0.0434565		ENSG00000100575.14	AF:chr14:58411971-58427054:58427187:58411971-58427392:58427505:-	0.182658	0.028971		ENSG00000184047.20	AL:chr12:122207695:122208577-122216488:122208711:122208765-122216488:-	0.170343	0.03996
ENSG00000178209.16	AF:chr8:143938692-143939350:143939597:143938692-143953726:143953920:-	-0.11885	0.0434565		ENSG00000100811.14	SE:chr14:100274758-100276490:100276648-100277418:+	0.11124	0.028971		ENSG00000187630.17	AF:chr14:23987230:23987273-23990182:23988929:23989075-23990182:+	-0.193787	0.03996
ENSG00000183010.17	AF:chr17:81936861-81937180:81937239:81936861-81937258:81937300:-	-0.382414	0.0434565		ENSG00000104529.17	AF:chr8:143586852-143588991:143589222:143586852-143597348:143597387:-	-0.225416	0.028971		ENSG00000188938.17	AF:chr9:93450599-93450945:93451208:93450599-93452147:93453581:-	0.278979	0.03996
ENSG00000213398.8	AL:chr16:67939750:67940478-67942363:67941817:67942042-67942363:-	0.213156	0.0434565		ENSG00000141759.15	AF:chr18:79977701-79988240:79988537:79977701-80033851:80033949:-	-0.292224	0.028971		ENSG00000196655.12	AL:chr11:119021886-119023010:119023282:119021886-119023321:119023642:+	-0.345841	0.03996
ENSG00000215374.6	SE:chr8:7302171-7323769:7323833-7324297:-	0.35753	0.0434565		ENSG00000161642.18	AF:chr12:54384564-54385673:54385767:54384564-54391235:54391298:-	-0.157805	0.028971		ENSG00000203705.11	SE:chr1:212796590-212797112:212797196-212802701:+	0.135194	0.03996
ENSG00000006432.15	A5:chr14:70738398-70739898:70738398-70740042:-	-0.5	0.043956		ENSG00000185787.15	AF:chr15:78847667:78848081-78878213:78872887:78873118-78878213:+	-0.388933	0.028971		ENSG00000205937.12	A5:chr16:2264760-2267575:2264760-2267663:-	0.276394	0.03996
ENSG00000028528.15	SE:chr15:64112684-64123503:64123546-64126079:+	-0.143949	0.043956		ENSG00000203875.13	A3:chr6:85677899-85677954:85677868-85677954:-	-0.262097	0.028971		ENSG00000102316.17	AF:chrX:54808338:54808433-54809303:54809060:54809223-54809303:+	-0.213526	0.0404595
ENSG00000067369.14	AF:chr15:43492468-43493037:43493156:43492468-43510370:43510614:-	-0.190133	0.043956		ENSG00000204463.13	AF:chr6:31651776-31652247:31652393:31651776-31652400:31652648:-	0.135979	0.028971		ENSG00000104763.20	AF:chr8:18075587-18083981:18084115:18075587-18084587:18084961:-	0.178417	0.0404595
ENSG00000102316.17	AF:chrX:54807599:54807802-54809303:54809110:54809223-54809303:+	0.465854	0.043956		ENSG00000021355.13	A5:chr6:2840594-2841597:2840594-2841812:-	0.119255	0.0294705		ENSG00000133193.12	SE:chr17:73209768-73212678:73212740-73227165:-	0.109182	0.0404595
ENSG00000104219.13	AF:chr8:17156482:17156853-17184789:17162799:17162889-17184789:+	-0.130311	0.043956		ENSG00000104408.11	SE:chr8:108236203-108239958:108240075-108248613:-	0.163491	0.0294705		ENSG00000135778.12	SE:chr1:232950744-232956347:232956443-232969909:+	-0.120481	0.0404595
ENSG00000132300.19	SE:chr2:86117159-86118921:86119044-86121479:+	0.196478	0.043956		ENSG00000119685.20	AF:chr14:75660992:75661026-75663055:75661268:75661387-75663055:+	-0.522062	0.0294705		ENSG00000164022.17	AF:chr4:106315544:106315636-106324985:106316580:106316644-106324985:+	0.113908	0.0404595
ENSG00000132466.19	AF:chr4:73177533-73222974:73223114:73177533-73258276:73258322:-	0.232495	0.043956		ENSG00000124831.19	AF:chr2:237683404:237683495-237708544:237692216:237692521-237708544:+	0.291368	0.0294705		ENSG00000164114.19	A3:chr4:155375914-155376771:155375870-155376771:-	-0.215144	0.0404595
ENSG00000134287.10	AF:chr12:48941188-48956098:48956440:48941188-48957310:48957477:-	0.282351	0.043956		ENSG00000126749.16	SE:chr12:6975378-6983002:6983206-6987782:+	0.225651	0.0294705		ENSG00000173218.15	AF:chr1:115641970:115642086-115651277:115642629:115642706-115651277:+	0.197063	0.0404595
ENSG00000143469.20	MX:chr1:209952756-209953055:209953259-210013633:209952756-209965893:209966013-210013633:+	0.166667	0.043956		ENSG00000135404.12	AF:chr12:55728352-55728796:55728977:55728352-55729282:55729707:-	-0.253947	0.0294705		ENSG00000174775.17	AF:chr11:534375-534518:534587:534375-535416:535538:-	0.421099	0.0404595
ENSG00000180818.5	AF:chr12:53986338:53986380-53989169:53986430:53986686-53989169:+	0.150028	0.043956		ENSG00000136436.15	AF:chr17:48831035:48831078-48848064:48831228:48831876-48848064:+	0.335482	0.0294705		ENSG00000237765.8	AF:chr4:15681752:15681901-15686236:15684682:15684765-15686236:+	0.148428	0.0404595
ENSG00000183873.18	SE:chr3:38556578-38557231:38557284-38560147:-	-0.317259	0.043956		ENSG00000143801.18	SE:chr1:226870649-226871262:226871404-226875365:+	-0.384506	0.0294705		ENSG00000241878.11	AL:chr22:31618614:31619836-31620996:31620578:31620713-31620996:-	0.348203	0.0404595
ENSG00000245694.10	AF:chr16:54925213-54928494:54928716:54925213-54928770:54928886:-	0.356825	0.043956		ENSG00000163319.11	MX:chr4:83456958-83458346:83458429-83460973:83456958-83459740:83459797-83460973:+	0.223301	0.0294705		ENSG00000104763.20	AF:chr8:18075587-18083981:18084142:18075587-18084676:18084998:-	-0.25851	0.040959
ENSG00000263551.6	A5:chr18:1133952-1159179:1133894-1159179:+	-0.24122	0.043956		ENSG00000164924.18	AF:chr8:100948900-100951235:100951449:100948900-100951929:100952619:-	0.173385	0.0294705		ENSG00000108651.10	SE:chr17:31865438-31866655:31866715-31868046:-	0.114138	0.040959
ENSG00000067066.17	A3:chr2:230470098-230473324:230470098-230473384:+	0.118925	0.0444555		ENSG00000178209.16	AF:chr8:143938692-143942392:143942524:143938692-143973403:143973529:-	0.264855	0.0294705		ENSG00000114423.23	AL:chr3:105751527:105751618-105776396:105762122:105762400-105776396:-	0.424776	0.040959
ENSG00000072195.15	AF:chr2:219460766:219460996-219461882:219461385:219461411-219461882:+	0.451684	0.0444555		ENSG00000184640.19	AF:chr17:77281451:77281554-77402059:77400558:77400590-77402059:+	-0.32173	0.0294705		ENSG00000131269.19	SE:chrX:75112972-75114621:75114632-75114754:-	-0.138644	0.040959
ENSG00000081307.14	AF:chr3:132654446:132654670-132665823:132660343:132660698-132665823:+	-0.165961	0.0444555		ENSG00000185787.15	AF:chr15:78847667:78848081-78878213:78872973:78873057-78878213:+	-0.420277	0.0294705		ENSG00000139624.14	SE:chr12:50144057-50144769:50144969-50167101:-	-0.127573	0.040959
ENSG00000108312.15	AF:chr17:44218296-44219009:44219121:44218296-44220740:44220963:-	-0.14266	0.0444555		ENSG00000198015.14	AL:chr12:93487660-93488289:93488472:93487660-93501176:93502661:+	0.250421	0.0294705		ENSG00000147586.10	AL:chr8:79918855:79919148-80002999:79957803:79958435-80002999:-	0.278332	0.040959
ENSG00000114062.22	AF:chr15:25411971-25438291:25438329:25411971-25438489:25438999:-	0.376214	0.0444555		ENSG00000198563.14	AF:chr6:31540664-31541833:31541937:31540664-31541950:31541981:-	-0.434354	0.0294705		ENSG00000149483.12	AL:chr11:61367998-61368252:61368283:61367998-61368597:61369211:+	0.20359	0.040959
ENSG00000121067.19	MX:chr17:49622876-49636759:49636809-49677933:49622876-49675895:49676016-49677933:-	0.455192	0.0444555		ENSG00000205531.13	AF:chr11:2979237-2991794:2992102:2979237-2992254:2992288:-	-0.115381	0.0294705		ENSG00000164022.17	AF:chr4:106315544:106315636-106324985:106316555:106316809-106324985:+	0.299695	0.040959
ENSG00000125779.22	AF:chr20:3889415:3889728-3907926:3889816:3889932-3907926:+	-0.130917	0.0444555		ENSG00000041357.16	MX:chr15:78541930-78542177:78542219-78544190:78541930-78542483:78542645-78544190:+	0.138973	0.02997		ENSG00000168385.18	SE:chr2:241315982-241324216:241324241-241335126:+	0.208911	0.040959
ENSG00000137337.15	A5:chr6:30715178-30716882:30715178-30717084:-	-0.38754	0.0444555		ENSG00000103495.14	A3:chr16:29807066-29810110:29807066-29810116:+	-0.32565	0.02997		ENSG00000172775.17	AF:chr16:57173869-57178502:57178557:57173869-57186031:57186116:-	-0.184483	0.040959
ENSG00000151470.13	SE:chr4:129106647-129109307:129109358-129109473:+	0.219711	0.0444555		ENSG00000108590.11	AF:chr17:6650433-6651349:6651427:6650433-6651501:6651634:-	0.167727	0.02997		ENSG00000175061.18	AL:chr17:16440253-16441074:16441209:16440253-16470302:16473088:+	0.448543	0.040959
ENSG00000155545.20	A3:chr5:56928861-56930664:56928858-56930664:-	0.236555	0.0444555		ENSG00000112992.18	AF:chr5:43602723:43602890-43609143:43603180:43603294-43609143:+	0.112976	0.02997		ENSG00000263753.8	AL:chr18:5239049-5240648:5242078:5239049-5290086:5290338:+	-0.193293	0.040959
ENSG00000155957.18	SE:chr12:66138166-66138724:66138734-66145841:-	-0.208954	0.0444555		ENSG00000114757.19	SE:chr3:179971665-179973159:179973318-179974016:-	0.904254	0.02997		ENSG00000008838.20	A3:chr17:40053768-40054361:40053635-40054361:-	-0.127748	0.0414585
ENSG00000164209.17	AF:chr5:110738161:110738247-110742047:110739007:110739402-110742047:+	0.123294	0.0444555		ENSG00000133226.17	AF:chr1:24643308:24643347-24645984:24643559:24643732-24645984:+	0.347775	0.02997		ENSG00000105221.18	AF:chr19:40265351-40280782:40280832:40265351-40285181:40285342:-	0.20146	0.0414585
ENSG00000165959.12	RI:chr14:95193849:95193919-95194536:95194596:-	0.121517	0.0444555		ENSG00000149131.17	AF:chr11:57597685:57597722-57599879:57598184:57598321-57599879:+	-0.306342	0.02997		ENSG00000115677.17	AF:chr2:241268541-241272761:241272886:241268541-241315570:241315702:-	0.107896	0.0414585
ENSG00000166788.10	A3:chr11:18083731-18086866:18083728-18086866:-	0.142798	0.0444555		ENSG00000154723.12	A5:chr21:25729801-25734989:25729801-25735315:-	0.161512	0.02997		ENSG00000129353.15	AF:chr19:10602457:10602561-10626253:10625520:10625670-10626253:+	-0.224252	0.0414585
ENSG00000179304.17	A3:chrX:52899541-52900568:52899541-52900571:+	-0.219055	0.0444555		ENSG00000160285.15	A5:chr21:46228599-46228685:46228599-46228732:-	-0.134322	0.02997		ENSG00000132405.19	AF:chr4:6987162:6987349-6994184:6987508:6987564-6994184:+	0.180909	0.0414585
ENSG00000182919.15	SE:chr11:93741728-93747302:93747448-93750346:+	-0.267654	0.0444555		ENSG00000167468.18	AF:chr19:1103994:1104127-1105186:1104415:1104929-1105186:+	0.14954	0.02997		ENSG00000132640.15	AF:chr20:11890723:11890954-11918334:11892493:11892543-11918334:+	0.265945	0.0414585
ENSG00000245937.8	AL:chr5:127966549:127966928-128061144:128024027:128024298-128061144:-	0.489286	0.0444555		ENSG00000169045.17	SE:chr5:179616958-179617060:179617110-179617514:-	0.118324	0.02997		ENSG00000140391.15	SE:chr15:77055863-77056064:77056255-77070892:-	-0.179006	0.0414585
ENSG00000011332.19	AF:chr19:38222708-38224114:38224250:38222708-38229559:38229714:-	-0.529888	0.044955		ENSG00000169045.17	SE:chr5:179618323-179619269:179619360-179620892:-	0.167881	0.02997		ENSG00000142252.11	SE:chr19:45079279-45079907:45080029-45090107:+	0.108068	0.0414585
ENSG00000070669.17	AF:chr7:97869813-97871681:97871879:97869813-97872351:97872408:-	0.220338	0.044955		ENSG00000170525.21	AF:chr10:6144934:6145013-6213623:6202932:6203336-6213623:+	0.175348	0.02997		ENSG00000143321.19	A5:chr1:156745373-156752038:156745373-156752229:-	-0.654853	0.0414585
ENSG00000082805.20	AF:chr12:991223:991322-1027748:998322:998482-1027748:+	-0.259961	0.044955		ENSG00000182796.14	A5:chr12:55831349-55832959:55831083-55832959:+	-0.285299	0.02997		ENSG00000177426.22	SE:chr18:3450070-3450325:3450505-3456354:+	0.163072	0.0414585
ENSG00000087460.27	AF:chr20:58839748:58840886-58895612:58889171:58889353-58895612:+	0.164895	0.044955		ENSG00000188811.14	SE:chr13:39039711-39042105:39042305-39044090:+	-0.16668	0.02997		ENSG00000182199.11	A5:chr12:57230660-57230803:57230420-57230803:+	-0.324686	0.0414585
ENSG00000087460.27	AF:chr20:58889171:58889353-58895612:58889881:58890789-58895612:+	-0.16666	0.044955		ENSG00000003402.20	AF:chr2:201116167:201116481-201129729:201129329:201129520-201129729:+	0.342857	0.0304695		ENSG00000197056.11	SE:chr1:35079442-35093914:35094083-35095819:+	0.301391	0.0414585
ENSG00000087460.27	AF:chr20:58889171:58889353-58895612:58892037:58892209-58895612:+	-0.142097	0.044955		ENSG00000003402.20	AF:chr2:201116837:201116967-201129729:201118491:201118901-201129729:+	0.202656	0.0304695		ENSG00000203666.12	AF:chr1:244970390:244970443-245059386:245017242:245017326-245059386:+	0.282199	0.0414585
ENSG00000114062.22	AF:chr15:25411971-25438291:25438329:25411971-25438489:25438994:-	0.494702	0.044955		ENSG00000007168.14	AF:chr17:2593210:2593330-2638099:2593942:2594006-2638099:+	-0.239936	0.0304695		ENSG00000228716.7	AF:chr5:80649494-80654008:80654101:80649494-80654404:80654558:-	-0.247259	0.0414585
ENSG00000141759.15	AF:chr18:79973856-79977598:79977917:79973856-79988240:79988541:-	-0.121441	0.044955		ENSG00000074219.14	A5:chr19:49360081-49362333:49360081-49362373:-	0.244389	0.0304695		ENSG00000065000.19	AF:chr19:2138714-2151239:2151557:2138714-2164356:2164468:-	-0.140741	0.041958
ENSG00000166233.15	SE:chr15:72475014-72496791:72496858-72518067:+	0.193303	0.044955		ENSG00000099899.15	A5:chr22:20115780-20116038:20115780-20116058:-	-0.139098	0.0304695		ENSG00000099331.13	RI:chr19:17211651:17211774-17211895:17213284:+	0.260254	0.041958
ENSG00000184640.19	AF:chr17:77320224:77320348-77402059:77322610:77322670-77402059:+	-0.18881	0.044955		ENSG00000106992.19	AF:chr9:127871939-127872690:127872713:127871939-127873026:127873054:-	-0.113486	0.0304695		ENSG00000114861.23	A3:chr3:71052626-71053636:71052623-71053636:-	0.134738	0.041958
ENSG00000187118.14	AF:chr3:28241618:28241812-28316333:28263112:28263380-28316333:+	-0.108896	0.044955		ENSG00000112759.19	A3:chr6:44226167-44227260:44226167-44227263:+	-0.222634	0.0304695		ENSG00000117543.21	AF:chr1:101025466-101025683:101025753:101025466-101025805:101026088:-	-0.297336	0.041958
ENSG00000197587.11	A3:chr1:46507164-46510461:46507164-46510476:+	-0.5	0.044955		ENSG00000116584.20	AF:chr1:155969300-155978365:155978427:155969300-155978913:155979099:-	-0.36518	0.0304695		ENSG00000117616.18	A3:chr1:25244224-25245150:25243633-25245150:-	-0.26459	0.041958
ENSG00000257727.6	AF:chr12:56314966-56315130:56315206:56314966-56315821:56315930:-	-0.147499	0.044955		ENSG00000122729.19	SE:chr9:32384735-32386371:32386442-32405485:+	-0.241931	0.0304695		ENSG00000124275.15	A5:chr5:7869215-7870770:7869189-7870770:+	0.129264	0.041958
ENSG00000041880.14	SE:chr3:51942708-51942930:51943046-51943349:+	0.202809	0.0454545		ENSG00000138356.14	AL:chr2:200669742-200670629:200671136:200669742-200676878:200677064:+	-0.308986	0.0304695		ENSG00000132376.20	SE:chr17:1509799-1513453:1513561-1513872:-	0.195164	0.041958
ENSG00000101901.12	A3:chrX:111681424-111682132:111681424-111682236:+	0.174139	0.0454545		ENSG00000138459.9	AF:chr3:112561709:112561822-112563385:112562072:112562273-112563385:+	-0.154204	0.0304695		ENSG00000137074.20	AF:chr9:32989895-33001567:33001628:32989895-33024804:33024870:-	-0.213643	0.041958
ENSG00000107404.20	AL:chr1:1335276:1336515-1337977:1337023:1337055-1337977:-	0.11183	0.0454545		ENSG00000138592.14	A5:chr15:50424654-50439009:50424514-50439009:+	-0.147604	0.0304695		ENSG00000148335.15	AF:chr9:129626163:129626295-129632650:129626444:129626541-129632650:+	-0.149567	0.041958
ENSG00000108312.15	AF:chr17:44218296-44219009:44219121:44218296-44219445:44219750:-	-0.150496	0.0454545		ENSG00000140905.11	AF:chr16:81087664-81090601:81090668:81087664-81096131:81096288:-	-0.165671	0.0304695		ENSG00000152767.17	AF:chr13:98142562:98142777-98213220:98143480:98143492-98213220:+	-0.83	0.041958
ENSG00000112769.20	AF:chr6:112254291-112254442:112254578:112254291-112254596:112254722:-	0.169673	0.0454545		ENSG00000151470.13	AF:chr4:129093700:129094028-129102602:129096129:129096209-129102602:+	-0.332827	0.0304695		ENSG00000153048.11	AF:chr16:8859335-8861666:8861713:8859335-8868327:8868361:-	0.142514	0.041958
ENSG00000118495.20	AF:chr6:143985174-144008090:144008259:143985174-144064451:144064598:-	-0.28589	0.0454545		ENSG00000152601.17	MX:chr3:152447773-152455542:152455577-152459271:152447773-152456267:152456361-152459271:+	0.119717	0.0304695		ENSG00000160310.18	AL:chr21:46649739-46651806:46652318:46649739-46652845:46652952:+	-0.349365	0.041958
ENSG00000121067.19	MX:chr17:49622876-49636759:49636809-49677933:49622876-49668027:49668078-49677933:-	0.394933	0.0454545		ENSG00000166710.21	AF:chr15:44711509:44711613-44715423:44711927:44712020-44715423:+	0.445621	0.0304695		ENSG00000184182.19	SE:chr2:238032254-238035878:238035940-238041288:+	0.100411	0.041958
ENSG00000127955.17	AF:chr7:80135079:80135278-80188951:80184104:80184190-80188951:+	0.177398	0.0454545		ENSG00000166946.14	SE:chr15:43185607-43185820:43185879-43189199:+	-0.386883	0.0304695		ENSG00000042429.12	MX:chr11:93801972-93807518:93807635-93811853:93801972-93809717:93809876-93811853:+	0.460889	0.0424575
ENSG00000132640.15	AF:chr20:11890723:11890954-11918334:11892493:11892543-11918334:+	-0.187101	0.0454545		ENSG00000184319.16	AL:chr22:50785293-50788750:50789186:50785293-50798655:50799434:+	-0.14621	0.0304695		ENSG00000068079.8	A5:chr17:43013379-43013476:43013373-43013476:+	-0.123678	0.0424575
ENSG00000137727.12	SE:chr11:110690629-110712127:110712423-110712636:-	-0.284647	0.0454545		ENSG00000265681.7	AF:chr18:49491584-49492258:49492450:49491584-49492458:49492479:-	-0.230378	0.0304695		ENSG00000082898.18	AF:chr2:61533903-61536710:61537110:61533903-61537562:61537694:-	-0.276087	0.0424575
ENSG00000156958.15	AF:chr15:49170204:49170358-49201162:49170478:49170577-49201162:+	-0.238249	0.0454545		ENSG00000067225.18	A5:chr15:72200655-72202454:72200655-72203022:-	-0.11469	0.030969		ENSG00000106266.11	AF:chr7:2278305-2299345:2299437:2278305-2354222:2354309:-	0.333333	0.0424575
ENSG00000158467.16	A3:chr7:129225439-129379638:129225439-129379641:+	-0.41521	0.0454545		ENSG00000087087.20	AF:chr7:100875126:100875328-100875573:100875390:100875453-100875573:+	0.267264	0.030969		ENSG00000111237.19	A3:chr12:110499546-110502049:110498859-110502049:-	-0.269587	0.0424575
ENSG00000162591.16	SE:chr1:3492767-3493771:3493899-3493996:-	0.193992	0.0454545		ENSG00000110651.12	AF:chr11:2382460:2382550-2390412:2386086:2386639-2390412:+	0.47295	0.030969		ENSG00000115170.15	MX:chr2:157818559-157819403:157819489-157875796:157818559-157860033:157860179-157875796:-	0.161959	0.0424575
ENSG00000164022.17	AF:chr4:106316580:106316644-106324985:106318379:106321451-106324985:+	0.167893	0.0454545		ENSG00000112759.19	AF:chr6:44219553:44219782-44226061:44223559:44223641-44226061:+	-0.264654	0.030969		ENSG00000119185.13	SE:chr2:9414256-9418626:9418732-9423373:-	0.230993	0.0424575
ENSG00000172113.9	A5:chr3:48298523-48301279:48298523-48301353:-	-0.215551	0.0454545		ENSG00000116584.20	AF:chr1:155969300-155978067:155978160:155969300-155978365:155978427:-	0.243031	0.030969		ENSG00000136279.21	AF:chr7:44044676:44044820-44052867:44049884:44051942-44052867:+	0.348095	0.0424575
ENSG00000175931.13	A5:chr17:76399921-76400147:76399921-76400222:-	-0.25143	0.0454545		ENSG00000116731.22	SE:chr1:13749487-13769118:13769173-13773078:+	-0.162555	0.030969		ENSG00000170144.21	AF:chr2:177212741:177212805-177215539:177213266:177213418-177215539:+	-0.253938	0.0424575
ENSG00000236287.8	AL:chr11:10852704:10855118-10856144:10855658:10855883-10856144:-	-0.168935	0.0454545		ENSG00000119685.20	AF:chr14:75660992:75661026-75663055:75661224:75661387-75663055:+	-0.78912	0.030969		ENSG00000176853.16	A5:chr8:123780082-123780480:123780075-123780480:+	0.103368	0.0424575
ENSG00000011198.10	AF:chr3:43690938:43691039-43699276:43691257:43691509-43699276:+	-0.260386	0.045954		ENSG00000121310.17	AF:chr1:52911790-52921483:52921532:52911790-52921553:52921726:-	0.18281	0.030969		ENSG00000177981.11	A3:chr12:48153529-48157459:48153525-48157459:-	-0.162061	0.0424575
ENSG00000017797.13	AF:chr18:9475009:9475176-9512991:9476127:9476286-9512991:+	0.204993	0.045954		ENSG00000136104.21	AF:chr13:50909747:50910140-50927407:50910232:50910438-50927407:+	0.50844	0.030969		ENSG00000184047.20	AL:chr12:122207669:122208577-122216488:122208711:122208765-122216488:-	0.172333	0.0424575
ENSG00000064932.16	AF:chr19:1154402-1155086:1155136:1154402-1174172:1174268:-	0.12665	0.045954		ENSG00000141526.17	AF:chr17:82229055:82229106-82235983:82232232:82232359-82235983:+	0.193581	0.030969		ENSG00000184047.20	AL:chr12:122207774:122208577-122216488:122208711:122208765-122216488:-	0.113524	0.0424575
ENSG00000078804.13	SE:chr20:34704512-34705358:34705474-34708691:+	0.142126	0.045954		ENSG00000155508.14	AF:chr5:154858517:154858816-154863207:154859667:154859837-154863207:+	-0.252373	0.030969		ENSG00000189171.14	AF:chr1:153626533-153626951:153627048:153626533-153627139:153627268:-	0.101934	0.0424575
ENSG00000085514.16	A3:chr7:100399612-100399785:100399612-100399823:+	0.63544	0.045954		ENSG00000159884.12	A3:chr9:35660647-35660766:35660647-35660774:+	-0.236863	0.030969		ENSG00000204463.13	AF:chr6:31651776-31652080:31652158:31651776-31652424:31652700:-	0.144637	0.0424575
ENSG00000103855.18	AF:chr15:73684438:73684460-73699586:73684772:73684799-73699586:+	0.141378	0.045954		ENSG00000160746.13	AF:chr3:43605863-43621773:43621897:43605863-43621909:43622011:-	0.3273	0.030969		ENSG00000213722.10	AF:chr6:31729225-31729683:31729796:31729225-31730051:31730617:-	0.171258	0.0424575
ENSG00000115685.15	AF:chr2:241149576:241149708-241153476:241150467:241150547-241153476:+	0.20405	0.045954		ENSG00000183054.11	AF:chr2:110569724-110576432:110576823:110569724-110576953:110577101:-	0.339296	0.030969		ENSG00000003402.20	AF:chr2:201116154:201116481-201133029:201129503:201130146-201133029:+	0.476358	0.042957
ENSG00000124279.12	AF:chr5:7865983-7866646:7868170:7865983-7868979:7869026:-	0.514737	0.045954		ENSG00000204438.11	AF:chr6:31665003-31665090:31665185:31665003-31665559:31665630:-	-0.333319	0.030969		ENSG00000058600.16	A3:chr16:22308225-22308925:22308225-22308975:+	0.106652	0.042957
ENSG00000133606.11	A5:chr7:140472011-140478600:140472011-140478837:-	0.454632	0.045954		ENSG00000204673.11	A5:chr19:49873302-49877025:49873302-49877237:-	-0.101459	0.030969		ENSG00000083067.23	SE:chr9:70784279-70811170:70811244-70827847:-	-0.31409	0.042957
ENSG00000134330.19	A3:chr2:9474647-9478222:9474647-9478254:+	-0.137058	0.045954		ENSG00000074582.15	AF:chr2:218659717:218659743-218660307:218659760:218659800-218660307:+	-0.599415	0.0314685		ENSG00000104763.20	AF:chr8:18075587-18083122:18083408:18075587-18083981:18084115:-	-0.170119	0.042957
ENSG00000137337.15	A3:chr6:30711504-30711667:30711501-30711667:-	-0.173837	0.045954		ENSG00000109332.20	AF:chr4:102809855-102825722:102825780:102809855-102868715:102868896:-	0.422498	0.0314685		ENSG00000104852.15	AF:chr19:49085423:49085636-49090291:49086524:49086561-49090291:+	0.219949	0.042957
ENSG00000141568.21	AF:chr17:82519713:82520307-82563354:82559364:82559447-82563354:+	-0.322931	0.045954		ENSG00000115252.18	AL:chr2:182147036:182147152-182185892:182167887:182168290-182185892:-	-0.207377	0.0314685		ENSG00000105559.12	SE:chr19:48861692-48865503:48865610-48867537:-	0.225232	0.042957
ENSG00000144199.12	SE:chr2:97091712-97091863:97091988-97094701:-	-0.507216	0.045954		ENSG00000137274.13	AF:chr6:3118711:3118847-3123657:3119326:3119512-3123657:+	0.139886	0.0314685		ENSG00000110075.15	A3:chr11:68610023-68613036:68610023-68613066:+	-0.10545	0.042957
ENSG00000155755.19	AF:chr2:201640924-201642609:201642692:201640924-201643359:201643503:-	-0.138291	0.045954		ENSG00000138698.15	SE:chr4:98352601-98379017:98379163-98391952:+	-0.117037	0.0314685		ENSG00000114993.17	AF:chr2:74432666-74440353:74440631:74432666-74441706:74441937:-	0.312274	0.042957
ENSG00000164253.14	A5:chr5:77449860-77453802:77449860-77453817:-	0.164219	0.045954		ENSG00000143742.14	SE:chr1:225783368-225786862:225786985-225789034:+	-0.21571	0.0314685		ENSG00000116584.20	AF:chr1:155969300-155969969:155971063:155969300-155978067:155978160:-	0.300122	0.042957
ENSG00000183011.13	AF:chr17:7857198-7857383:7857891:7857198-7857894:7858079:-	0.250779	0.045954		ENSG00000163374.19	AF:chr1:155680456-155688071:155688475:155680456-155688659:155688698:-	0.346589	0.0314685		ENSG00000128789.21	A5:chr18:12658343-12658574:12658205-12658574:+	0.181104	0.042957
ENSG00000185324.22	A5:chr16:89686797-89687589:89686759-89687589:+	-0.355623	0.045954		ENSG00000262919.8	A5:chrX:153596187-153598962:153596187-153598966:-	0.207501	0.0314685		ENSG00000162910.19	A5:chr1:228108318-228109149:228108318-228109261:-	0.163899	0.042957
ENSG00000197223.12	SE:chr2:68047319-68053061:68053286-68062945:-	-0.174606	0.045954		ENSG00000005486.17	SE:chr7:75879260-75881365:75881486-75881829:+	0.118478	0.031968		ENSG00000164941.14	AF:chr8:94823210:94823301-94824893:94823307:94823561-94824893:+	-0.227501	0.042957
ENSG00000224251.6	AF:chr10:4995488:4995667-4996037:4995882:4995932-4996037:+	0.653708	0.045954		ENSG00000067369.14	AF:chr15:43492468-43493037:43493156:43492468-43510370:43510614:-	0.235769	0.031968		ENSG00000168958.20	MX:chr2:227340380-227342745:227342819-227355677:227340380-227352514:227352573-227355677:+	-0.154186	0.042957
ENSG00000001631.16	AF:chr7:92245171-92245427:92245795:92245171-92245906:92246166:-	0.529355	0.0464535		ENSG00000080503.24	AF:chr9:2015347:2015404-2028987:2017412:2017497-2028987:+	0.171091	0.031968		ENSG00000256053.9	AF:chr14:103562979:103563124-103571623:103563173:103563379-103571623:+	-0.125157	0.042957
ENSG00000010327.10	RI:chr3:52521596:52521700-52521844:52521951:+	-0.5	0.0464535		ENSG00000087263.17	A3:chr16:56453408-56458513:56453408-56458548:+	-0.103633	0.031968		ENSG00000021355.13	A5:chr6:2840594-2841597:2840594-2841812:-	-0.114535	0.0434565
ENSG00000083099.11	AF:chr6:89637882-89638404:89638486:89637882-89638672:89638749:-	0.127522	0.0464535		ENSG00000109065.12	A3:chr17:74773688-74775622:74773685-74775622:-	0.17309	0.031968		ENSG00000088543.15	AF:chr3:50565861-50567463:50567665:50565861-50570903:50570991:-	0.36529	0.0434565
ENSG00000083544.16	AF:chr13:60397220:60397405-60439688:60434047:60434085-60439688:+	-0.329353	0.0464535		ENSG00000109339.24	AL:chr4:86016644:86017370-86029197:86020222:86020865-86029197:-	0.212439	0.031968		ENSG00000089022.14	SE:chr12:111867669-111868753:111868861-111870271:+	0.120367	0.0434565
ENSG00000103121.9	MX:chr16:80981877-80988540:80988596-80997314:80981877-80996923:80997020-80997314:-	0.278853	0.0464535		ENSG00000114405.11	AF:chr3:62319022:62319055-62320460:62319721:62319832-62320460:+	0.15536	0.031968		ENSG00000100445.17	A5:chr14:24440926-24441674:24440926-24442178:-	-0.259495	0.0434565
ENSG00000105556.11	SE:chr19:334542-336083:336173-344774:-	0.169673	0.0464535		ENSG00000121542.12	SE:chr3:123201986-123204716:123204813-123209199:+	-0.126299	0.031968		ENSG00000101294.18	A3:chr20:31547606-31548380:31547606-31548677:+	-0.288722	0.0434565
ENSG00000117620.15	AF:chr1:99970013:99970162-99993537:99970436:99970644-99993537:+	0.21287	0.0464535		ENSG00000128915.12	AF:chr15:60478069-60478568:60478929:60478069-60479003:60479160:-	-0.236648	0.031968		ENSG00000112038.18	AL:chr6:154091472-154108016:154109018:154091472-154118683:154132356:+	0.12387	0.0434565
ENSG00000118564.15	AF:chr4:15644708-15655204:15655341:15644708-15659741:15659867:-	-0.249261	0.0464535		ENSG00000153048.11	A5:chr16:8859335-8868049:8859335-8868327:-	0.118331	0.031968		ENSG00000120254.16	AF:chr6:150866333:150866387-150876090:150866557:150866635-150876090:+	-0.227869	0.0434565
ENSG00000122958.15	MX:chr10:69133047-69157007:69157163-69162406:69133047-69158047:69158211-69162406:+	0.102309	0.0464535		ENSG00000153827.14	AF:chr2:229880128-229921564:229921662:229880128-229923148:229923239:-	0.282831	0.031968		ENSG00000123739.11	AF:chr4:109717713-109718683:109718761:109717713-109729602:109729956:-	0.171865	0.0434565
ENSG00000133961.20	AF:chr14:73410068-73457629:73457938:73410068-73458493:73458523:-	-0.402585	0.0464535		ENSG00000159592.11	SE:chr1:45661225-45685576:45685620-45686993:-	-0.334554	0.031968		ENSG00000133835.17	AF:chr5:119452473:119452633-119456315:119452716:119452821-119456315:+	-0.376058	0.0434565
ENSG00000137776.17	A5:chr15:58893364-58893821:58893364-58893902:-	-0.136712	0.0464535		ENSG00000164172.20	AF:chr5:53108643-53109712:53109762:53108643-53109985:53110063:-	0.135153	0.031968		ENSG00000138760.10	RI:chr4:76163225:76163383-76166169:76166301:-	-0.337361	0.0434565
ENSG00000168488.18	RI:chr16:28835933:28836485-28836728:28837237:+	0.283895	0.0464535		ENSG00000164172.20	AL:chr5:53098099:53098711-53101359:53100453:53100534-53101359:-	0.135153	0.031968		ENSG00000154175.18	SE:chr3:100834773-100835601:100835660-100846372:-	-0.123954	0.0434565
ENSG00000170500.13	AF:chr2:100309225-100309485:100309505:100309225-100321415:100322501:-	-0.261308	0.0464535		ENSG00000168216.13	AF:chr6:69790472-69796294:69796341:69790472-69796813:69796906:-	-0.144281	0.031968		ENSG00000163743.13	A5:chr4:75509296-75514197:75509296-75514241:-	-0.192515	0.0434565
ENSG00000198715.13	AL:chr1:156290089:156290360-156292886:156290580:156291106-156292886:-	-0.309453	0.0464535		ENSG00000175376.9	A3:chr11:66000505-66001910:66000476-66001910:-	0.445571	0.031968		ENSG00000189227.6	A5:chr15:67522242-67526418:67522204-67526418:+	0.215655	0.0434565
ENSG00000287901.1	A3:chr10:44297897-44299602:44297890-44299602:-	0.666667	0.0464535		ENSG00000176894.10	AF:chr12:132690263:132690376-132701250:132695945:132696046-132701250:+	0.430236	0.031968		ENSG00000197111.16	AL:chr12:53471807-53474869:53476070:53471807-53479406:53481161:+	-0.314521	0.0434565
ENSG00000096654.15	AF:chr6:27472433-27472661:27472681:27472433-27472973:27473118:-	-0.319785	0.046953		ENSG00000183808.11	SE:chr8:93736438-93737307:93737355-93740881:-	-0.211666	0.031968		ENSG00000242086.8	AF:chr3:195677755:195677848-195681190:195680892:195680961-195681190:+	-0.461514	0.0434565
ENSG00000111843.14	SE:chr6:10723241-10724556:10724633-10724961:+	0.224219	0.046953		ENSG00000189067.13	SE:chr16:11549745-11551707:11551804-11553533:-	-0.127247	0.031968		ENSG00000242086.8	AL:chr3:195699207-195701380:195701514:195699207-195708747:195708807:+	0.499824	0.0434565
ENSG00000112992.18	AF:chr5:43602692:43602749-43609143:43603180:43603294-43609143:+	-0.236679	0.046953		ENSG00000235823.3	AL:chr10:100374012-100375212:100375442:100374012-100381216:100383413:+	0.340034	0.031968		ENSG00000101191.17	AF:chr20:62914406-62926432:62926469:62914406-62937796:62937952:-	-0.153183	0.043956
ENSG00000118564.15	AF:chr4:15644708-15655204:15655341:15644708-15681280:15681619:-	-0.13196	0.046953		ENSG00000082641.16	AF:chr17:48048370:48048462-48050607:48048782:48048877-48050607:+	-0.105958	0.0324675		ENSG00000104763.20	AF:chr8:18075587-18083122:18083408:18075587-18083981:18084123:-	-0.166668	0.043956
ENSG00000119725.20	A5:chr14:73886927-73892027:73886915-73892027:+	0.122851	0.046953		ENSG00000082641.16	AF:chr17:48048782:48048877-48050607:48049132:48049160-48050607:+	0.43262	0.0324675		ENSG00000105793.16	AF:chr7:90340371:90340524-90352816:90346695:90346774-90352816:+	0.344608	0.043956
ENSG00000137411.19	A3:chr6:30914344-30914805:30914344-30914810:+	-0.466576	0.046953		ENSG00000088448.14	AL:chr13:110903475:110903539-110906033:110905023:110905233-110906033:-	-0.109004	0.0324675		ENSG00000106608.17	A3:chr7:43887816-43906562:43887811-43906562:-	-0.168445	0.043956
ENSG00000144120.13	A5:chr2:119679276-119680832:119679225-119680832:+	0.290749	0.046953		ENSG00000101191.17	AF:chr20:62914406-62926432:62926469:62914406-62937796:62937952:-	0.180508	0.0324675		ENSG00000108312.15	AF:chr17:44218296-44219009:44219121:44218296-44220740:44220963:-	-0.130807	0.043956
ENSG00000148950.11	SE:chr11:31469797-31473724:31473786-31509519:-	0.554524	0.046953		ENSG00000116584.20	AF:chr1:155969300-155978365:155978547:155969300-155978913:155979099:-	-0.181471	0.0324675		ENSG00000124357.13	AF:chr2:71068592:71068712-71072641:71071549:71071827-71072641:+	0.183172	0.043956
ENSG00000153187.20	AF:chr1:244862730-244863617:244863653:244862730-244863674:244864531:-	0.118125	0.046953		ENSG00000121940.16	SE:chr1:108949921-108950309:108950448-108963361:-	-0.194752	0.0324675		ENSG00000137693.14	SE:chr11:102206086-102209517:102209564-102223622:+	0.108056	0.043956
ENSG00000196998.19	AF:chrX:49078112-49079751:49079911:49078112-49079939:49080097:-	-0.197557	0.046953		ENSG00000123179.14	SE:chr13:49663195-49669777:49669846-49691254:-	-0.141783	0.0324675		ENSG00000167978.17	AF:chr16:2767507:2768261-2768997:2768528:2768599-2768997:+	-0.336014	0.043956
ENSG00000197586.13	A3:chr20:25195867-25207076:25195867-25207079:+	-0.133977	0.046953		ENSG00000127603.30	AF:chr1:39158864:39159020-39231182:39215357:39215429-39231182:+	0.396048	0.0324675		ENSG00000176715.17	A5:chr16:89093996-89100662:89093992-89100662:+	0.182159	0.043956
ENSG00000198843.13	AF:chr3:150602875:150603004-150622385:150603336:150603686-150622385:+	-0.153595	0.046953		ENSG00000130724.9	A5:chr19:58554236-58554673:58554236-58554777:-	0.345193	0.0324675		ENSG00000197558.13	SE:chr7:149822197-149822512:149822679-149823352:+	-0.166667	0.043956
ENSG00000023902.14	A3:chr1:150157015-150157372:150157015-150157385:+	-0.124015	0.0474525		ENSG00000139613.12	SE:chr12:56163765-56164303:56164368-56164648:-	-0.223389	0.0324675		ENSG00000041982.16	AF:chr9:115091154-115112611:115112757:115091154-115117982:115118157:-	0.135879	0.0444555
ENSG00000049167.15	SE:chr5:60887520-60890273:60890401-60890889:-	0.180676	0.0474525		ENSG00000150787.8	AF:chr11:112226367:112226526-112228594:112228273:112228358-112228594:+	-0.199959	0.0324675		ENSG00000083099.11	AF:chr6:89637882-89638272:89638432:89637882-89638672:89638749:-	0.280452	0.0444555
ENSG00000071994.11	AL:chr6:170575295:170577717-170578857:170578507:170578656-170578857:-	0.203564	0.0474525		ENSG00000151470.13	SE:chr4:129106647-129109307:129109358-129109473:+	-0.234235	0.0324675		ENSG00000090006.18	SE:chr19:40622667-40622950:40623021-40623604:+	0.106917	0.0444555
ENSG00000074800.16	AF:chr1:8874917-8878215:8878267:8874917-8878580:8878692:-	-0.15457	0.0474525		ENSG00000156958.15	SE:chr15:49156016-49161740:49161861-49201162:+	-0.272512	0.0324675		ENSG00000116977.19	AF:chr1:236518239:236518284-236525968:236523989:236524061-236525968:+	0.412048	0.0444555
ENSG00000077238.14	SE:chr16:27314020-27330066:27330198-27340186:+	-0.134289	0.0474525		ENSG00000169567.13	MX:chr5:131159611-131160656:131160844-131162572:131159611-131162064:131162477-131162572:-	-0.291726	0.0324675		ENSG00000118640.11	AF:chr2:85561562:85561644-85579009:85577586:85577649-85579009:+	0.59673	0.0444555
ENSG00000082212.13	SE:chr18:50912950-50917347:50917508-50918110:+	-0.311687	0.0474525		ENSG00000175061.18	AL:chr17:16440253-16441074:16441209:16440253-16441368:16442018:+	-0.25478	0.0324675		ENSG00000122545.20	AF:chr7:35801039:35801270-35863552:35832798:35832900-35863552:+	0.28404	0.0444555
ENSG00000116977.19	AF:chr1:236518239:236518284-236525968:236523989:236524061-236525968:+	0.382725	0.0474525		ENSG00000175376.9	A3:chr11:66000505-66001910:66000406-66001910:-	0.474551	0.0324675		ENSG00000135218.19	AF:chr7:80624083:80624190-80646088:80638642:80638746-80646088:+	-0.197742	0.0444555
ENSG00000136930.13	AF:chr9:124414935-124415131:124415307:124414935-124415364:124415444:-	-0.196433	0.0474525		ENSG00000180098.9	AF:chr1:28553085:28553137-28553640:28553247:28553307-28553640:+	0.217126	0.0324675		ENSG00000143537.14	A3:chr1:155051465-155052620:155051465-155052641:+	-0.485169	0.0444555
ENSG00000137261.14	A3:chr6:24572698-24576368:24572659-24576368:-	-0.333333	0.0474525		ENSG00000188321.13	A3:chr19:9341184-9341617:9341184-9343301:+	-0.331209	0.0324675		ENSG00000164054.15	AF:chr3:48501293-48504019:48504431:48501293-48504630:48504826:-	-0.14287	0.0444555
ENSG00000139178.11	AL:chr12:7097154:7097163-7099686:7098296:7098412-7099686:-	-0.279357	0.0474525		ENSG00000196704.13	RI:chr17:68248043:68248086-68248640:68248705:+	0.125013	0.0324675		ENSG00000177426.22	AF:chr18:3451670:3451771-3456354:3453774:3453856-3456354:+	0.126793	0.0444555
ENSG00000140391.15	A3:chr15:77056255-77070892:77055863-77070892:-	-0.222652	0.0474525		ENSG00000197586.13	A3:chr20:25195867-25207076:25195867-25207079:+	0.214455	0.0324675		ENSG00000178927.18	AL:chr17:82442900:82443626-82444447:82443849:82444124-82444447:-	-0.208913	0.0444555
ENSG00000148357.16	SE:chr9:130427375-130427497:130427619-130428358:+	-0.595959	0.0474525		ENSG00000204438.11	AF:chr6:31665003-31665090:31665190:31665003-31665559:31665630:-	-0.320473	0.0324675		ENSG00000197343.11	AF:chr7:99558642:99558787-99560533:99558825:99559017-99560533:+	0.262794	0.0444555
ENSG00000180573.9	A5:chr6:26124749-26138054:26124633-26138054:+	0.129663	0.0474525		ENSG00000205937.12	AF:chr16:2264331-2264573:2264876:2264331-2268055:2268397:-	0.576577	0.0324675		ENSG00000204463.13	AF:chr6:31651776-31651866:31651975:31651776-31652400:31652648:-	-0.170439	0.0444555
ENSG00000183873.18	A5:chr3:38551558-38554279:38551558-38554375:-	0.103042	0.0474525		ENSG00000267272.5	AF:chr1:87129854:87129994-87133614:87131969:87132252-87133614:+	-0.652824	0.0324675		ENSG00000236166.1	AF:chr6:132085084:132085286-132098931:132090533:132090726-132098931:+	0.512845	0.0444555
ENSG00000072195.15	AF:chr2:219437275:219437320-219443108:219442016:219442083-219443108:+	0.237421	0.047952		ENSG00000008394.13	AF:chr12:16347654:16347710-16354231:16347797:16347898-16354231:+	-0.273117	0.032967		ENSG00000237441.10	SE:chr6:33297115-33298455:33298651-33298870:-	0.161137	0.0444555
ENSG00000100823.12	A5:chr14:20455389-20455578:20455328-20455578:+	-0.239409	0.047952		ENSG00000017260.20	SE:chr3:130894337-130894590:130894775-130930416:+	0.110377	0.032967		ENSG00000037241.7	AF:chr5:172959460:172959514-172959865:172959520:172959627-172959865:+	0.273862	0.044955
ENSG00000105197.11	AF:chr19:39480853:39480961-39481883:39481225:39481316-39481883:+	0.107534	0.047952		ENSG00000031823.14	SE:chr19:5928087-5931419:5931531-5932452:-	-0.255272	0.032967		ENSG00000070729.14	A5:chr16:57960065-57960482:57960065-57960500:-	-0.200501	0.044955
ENSG00000106799.13	A3:chr9:99129100-99132497:99129100-99132509:+	-0.103852	0.047952		ENSG00000121310.17	AF:chr1:52911790-52912754:52913344:52911790-52921553:52921726:-	0.202791	0.032967		ENSG00000076053.12	SE:chr11:114400767-114402828:114402915-114405706:+	0.2041	0.044955
ENSG00000107951.15	AF:chr10:30341640-30348857:30348977:30341640-30349119:30349161:-	-0.314849	0.047952		ENSG00000137274.13	AF:chr6:3118726:3118847-3123657:3119326:3119512-3123657:+	0.458014	0.032967		ENSG00000082641.16	AF:chr17:48054328:48054419-48056386:48054675:48054761-48056386:+	-0.284674	0.044955
ENSG00000119185.13	AF:chr2:9418732-9422966:9423087:9418732-9423373:9423456:-	0.158513	0.047952		ENSG00000148019.14	A3:chr9:78248873-78251905:78248873-78251908:+	-0.159343	0.032967		ENSG00000086475.15	SE:chr10:13338808-13344758:13345028-13348000:-	0.135707	0.044955
ENSG00000119912.18	SE:chr10:92537550-92554881:92554917-92555372:-	-0.352843	0.047952		ENSG00000150093.20	AF:chr10:32935558-32957011:32957466:32935558-32958145:32958272:-	-0.42696	0.032967		ENSG00000113712.19	AF:chr5:149550181-149550651:149550742:149550181-149550842:149551471:-	0.275352	0.044955
ENSG00000125450.11	SE:chr17:75205794-75208504:75208620-75209823:+	0.511927	0.047952		ENSG00000166452.12	SE:chr11:8911671-8912453:8912533-8914826:+	-0.106742	0.032967		ENSG00000122033.14	AF:chr13:27445156-27449852:27450041:27445156-27450142:27450199:-	-0.236906	0.044955
ENSG00000150093.20	AF:chr10:32935558-32957011:32957466:32935558-32958145:32958247:-	-0.159414	0.047952		ENSG00000174953.14	AF:chr3:154316163-154319081:154319284:154316163-154324174:154324487:-	-0.197184	0.032967		ENSG00000133794.20	SE:chr11:13310059-13326413:13326467-13349945:+	0.199669	0.044955
ENSG00000152082.15	A5:chr2:130181830-130182627:130181797-130182627:+	0.252494	0.047952		ENSG00000182093.16	AF:chr21:39380458:39380556-39390698:39387791:39387855-39390698:+	0.442843	0.032967		ENSG00000133835.17	AF:chr5:119452538:119452633-119456315:119452716:119452821-119456315:+	-0.255747	0.044955
ENSG00000164305.19	SE:chr4:184638468-184648503:184648631-184649395:-	0.110507	0.047952		ENSG00000196704.13	A5:chr17:68248110-68248640:68248086-68248640:+	0.105481	0.032967		ENSG00000135218.19	AF:chr7:80624083:80624190-80646088:80638676:80638746-80646088:+	-0.120553	0.044955
ENSG00000170525.21	AF:chr10:6144934:6145013-6213623:6202932:6203336-6213623:+	0.25862	0.047952		ENSG00000246695.8	AF:chr12:25956761-25958019:25958541:25956761-25958932:25959065:-	0.522867	0.032967		ENSG00000136270.14	AL:chr7:45105286:45105764-45108827:45107751:45107778-45108827:-	0.293425	0.044955
ENSG00000174306.21	AF:chr20:41269083-41299966:41300126:41269083-41317509:41317597:-	-0.284007	0.047952		ENSG00000008294.21	A3:chr17:50998632-50999661:50998617-50999661:-	0.107491	0.0334665		ENSG00000141646.14	AF:chr18:51028394:51028665-51046920:51044959:51045051-51046920:+	0.167438	0.044955
ENSG00000182585.10	SE:chr4:74312305-74313018:74313170-74314580:+	-0.224114	0.047952		ENSG00000065883.16	AL:chr7:40063100-40066693:40066882:40063100-40069310:40073143:+	-0.785433	0.0334665		ENSG00000147439.13	SE:chr8:22636962-22644755:22644803-22669044:-	-0.17329	0.044955
ENSG00000196923.14	MX:chr5:177491146-177491404:177491420-177492405:177491146-177491807:177491976-177492405:-	-0.334541	0.047952		ENSG00000082482.14	AF:chr1:215005855:215005955-215086368:215083124:215083307-215086368:+	0.247013	0.0334665		ENSG00000149054.16	SE:chr11:6941653-6943546:6943641-6955690:+	-0.6646	0.044955
ENSG00000226887.8	SE:chr4:52745943-52750710:52750829-52750930:-	0.5	0.047952		ENSG00000105223.20	SE:chr19:40348768-40365553:40365585-40366419:+	-0.165079	0.0334665		ENSG00000167081.18	AF:chr9:125747373:125747653-125748550:125748199:125748428-125748550:+	0.45247	0.044955
ENSG00000268362.6	SE:chr19:24033621-24042443:24042722-24046184:+	0.245275	0.047952		ENSG00000106772.18	A3:chr9:76644912-76652483:76644909-76652483:-	0.176274	0.0334665		ENSG00000168268.11	AF:chr3:52529334-52532163:52532514:52529334-52534533:52535054:-	-0.244417	0.044955
ENSG00000008838.20	A3:chr17:40053679-40054361:40053635-40054361:-	-0.154565	0.0484515		ENSG00000112992.18	AF:chr5:43602705:43602753-43609143:43603180:43603294-43609143:+	0.197503	0.0334665		ENSG00000172239.14	AF:chr5:43555999-43557340:43557695:43555999-43557701:43557734:-	-0.175305	0.044955
ENSG00000076242.16	AF:chr3:36993489:36993663-36996619:36993804:36993890-36996619:+	0.380734	0.0484515		ENSG00000132716.19	A5:chr1:160261358-160262276:160261358-160262449:-	0.160274	0.0334665		ENSG00000184047.20	AL:chr12:122207767:122208577-122216488:122208711:122208765-122216488:-	0.169588	0.044955
ENSG00000111237.19	MX:chr12:110496203-110498820:110498859-110502049:110496203-110499457:110499546-110502049:-	-0.156193	0.0484515		ENSG00000132781.19	AF:chr1:45334511-45339899:45339970:45334511-45340219:45340470:-	-0.337673	0.0334665		ENSG00000198561.15	AF:chr11:57761801:57762046-57789037:57762117:57762318-57789037:+	0.341437	0.044955
ENSG00000113966.10	MX:chr3:97764977-97765991:97766089-97768081:97764977-97766632:97766690-97768081:+	0.727239	0.0484515		ENSG00000141526.17	AF:chr17:82228397:82228529-82235983:82235774:82235842-82235983:+	-0.179143	0.0334665		ENSG00000101654.18	AF:chr18:13726673:13726729-13730627:13726769:13726865-13730627:+	0.172163	0.0454545
ENSG00000114030.13	A5:chr3:122496570-122514757:122496570-122514840:-	0.108802	0.0484515		ENSG00000147601.15	SE:chr8:73027052-73030336:73030395-73032042:+	0.157572	0.0334665		ENSG00000101901.12	A3:chrX:111681299-111682132:111681299-111682236:+	-0.167928	0.0454545
ENSG00000130414.13	MX:chr2:239961186-239964183:239964261-239990074:239961186-239987516:239987578-239990074:-	-0.200841	0.0484515		ENSG00000158234.12	AF:chr3:138608851:138608937-138621407:138609072:138609146-138621407:+	-0.183593	0.0334665		ENSG00000118495.20	AF:chr6:143968978-144008090:144008256:143968978-144064451:144064575:-	0.321469	0.0454545
ENSG00000131116.12	SE:chr19:43608107-43608505:43608603-43614229:-	-0.100756	0.0484515		ENSG00000162073.14	SE:chr16:2969840-2971157:2971378-2971515:+	0.128614	0.0334665		ENSG00000118495.20	AL:chr6:143940912:143942663-143960469:143948260:143948460-143960469:-	0.321469	0.0454545
ENSG00000133606.11	AF:chr7:140472011-140478837:140478926:140472011-140479160:140479499:-	-0.258475	0.0484515		ENSG00000166411.14	A3:chr15:78155275-78157548:78155275-78157573:+	0.108799	0.0334665		ENSG00000118518.16	SE:chr6:127280340-127285208:127285348-127286050:+	0.11859	0.0454545
ENSG00000140718.21	AL:chr16:53934109-54008428:54008560:53934109-54111762:54121941:+	-0.269798	0.0484515		ENSG00000172059.11	AF:chr2:10043550:10043758-10046150:10044245:10044451-10046150:+	-0.301046	0.0334665		ENSG00000119760.16	RI:chr2:27660984:27661601-27662179:27662281:-	-0.151046	0.0454545
ENSG00000198040.11	A3:chr12:133037545-133041100:133037545-133041285:+	0.279978	0.0484515		ENSG00000178209.16	AF:chr8:143938692-143943779:143943958:143938692-143973403:143973529:-	0.244228	0.0334665		ENSG00000119787.14	SE:chr2:38296590-38296686:38296700-38298144:-	-0.223102	0.0454545
ENSG00000240583.13	AF:chr7:30911853:30912293-30922066:30913291:30913391-30922066:+	0.155661	0.0484515		ENSG00000182093.16	A5:chr21:39380556-39390698:39380486-39390698:+	0.138885	0.0334665		ENSG00000121579.13	AF:chr3:113724095-113745742:113745794:113724095-113745942:113746249:-	0.109815	0.0454545
ENSG00000245694.10	AF:chr16:54925213-54928005:54928294:54925213-54928494:54928716:-	-0.17173	0.0484515		ENSG00000188321.13	A3:chr19:9341184-9341695:9341184-9343301:+	-0.262415	0.0334665		ENSG00000134644.16	AF:chr1:31059577-31061667:31061916:31059577-31065616:31065698:-	0.20353	0.0454545
ENSG00000017797.13	AF:chr18:9475009:9475176-9512991:9475670:9475691-9512991:+	0.216286	0.048951		ENSG00000204463.13	AF:chr6:31651776-31652247:31652393:31651776-31652424:31652705:-	0.1035	0.0334665		ENSG00000137814.12	SE:chr15:42559408-42560782:42560870-42561270:+	0.127283	0.0454545
ENSG00000026103.22	AF:chr10:88990798:88990906-89003029:89002580:89002730-89003029:+	-0.137528	0.048951		ENSG00000275895.7	SE:chr21:6487412-6492131:6492197-6493044:-	-0.282788	0.0334665		ENSG00000137845.15	AF:chr15:58717727-58748795:58748966:58717727-58749480:58749707:-	-0.155748	0.0454545
ENSG00000071994.11	AL:chr6:170577559:170577717-170578857:170578507:170578656-170578857:-	0.102813	0.048951		ENSG00000280018.4	AL:chr21:6993157:6993596-6995222:6994374:6995032-6995222:-	-0.144901	0.0334665		ENSG00000145217.14	AL:chr4:979406:979504-991128:987657:990362-991128:-	-0.166667	0.0454545
ENSG00000103351.13	SE:chr16:3501089-3504720:3504831-3506331:+	0.171872	0.048951		ENSG00000014138.9	A3:chr11:65295599-65295864:65295599-65295934:+	0.140257	0.033966		ENSG00000197343.11	AF:chr7:99558422:99558787-99560533:99558825:99559017-99560533:+	0.357168	0.0454545
ENSG00000122952.17	A5:chr10:56358687-56358805:56358687-56358909:-	0.291841	0.048951		ENSG00000071127.17	AF:chr4:10116234-10116331:10116504:10116234-10116651:10116949:-	0.207842	0.033966		ENSG00000204463.13	AF:chr6:31651776-31651902:31652153:31651776-31652400:31652648:-	-0.151277	0.0454545
ENSG00000125885.13	A3:chr20:5967587-5967830:5967587-5967878:+	-0.13844	0.048951		ENSG00000100813.14	A3:chr14:23068701-23069476:23068464-23069476:-	0.192434	0.033966		ENSG00000025708.14	A3:chr22:50529747-50529904:50529731-50529904:-	0.197457	0.045954
ENSG00000130720.13	AF:chr9:130938648-130939003:130939139:130938648-130939214:130939286:-	-0.275789	0.048951		ENSG00000114745.13	AF:chr3:39103553-39106988:39107336:39103553-39107479:39107569:-	-0.316072	0.033966		ENSG00000040531.16	A5:chr17:3636887-3637107:3636831-3637107:+	-0.116642	0.045954
ENSG00000135636.14	SE:chr2:71539239-71549350:71549391-71551041:+	-0.5	0.048951		ENSG00000117859.19	SE:chr1:51750195-51756320:51756358-51760690:+	0.157376	0.033966		ENSG00000123130.17	SE:chrX:23733217-23734341:23734367-23735919:-	-0.136675	0.045954
ENSG00000144182.17	SE:chr2:99155051-99156301:99156426-99161957:+	-0.300225	0.048951		ENSG00000119185.13	AF:chr2:9418732-9422802:9423228:9418732-9423373:9423430:-	0.238175	0.033966		ENSG00000124570.21	AF:chr6:2959342-2971117:2971206:2959342-2971491:2971585:-	-0.122332	0.045954
ENSG00000147224.13	MX:chrX:107628750-107639295:107639478-107642366:107628750-107640902:107641000-107642366:+	-0.374327	0.048951		ENSG00000128585.18	A3:chr7:131397376-131399238:131397376-131399241:+	-0.109882	0.033966		ENSG00000133226.17	AF:chr1:24643272:24643347-24645984:24643559:24643732-24645984:+	-0.264718	0.045954
ENSG00000153015.16	AF:chr5:64768946:64769188-64774691:64773852:64773895-64774691:+	0.486323	0.048951		ENSG00000132170.23	AF:chr3:12288838:12289134-12379704:12351472:12351674-12379704:+	0.139768	0.033966		ENSG00000147155.11	A3:chrX:48521907-48523699:48521907-48523754:+	0.163744	0.045954
ENSG00000163374.19	SE:chr1:155680456-155688071:155688201-155688659:-	-0.127135	0.048951		ENSG00000140105.18	SE:chr14:100361921-100369087:100369258-100376260:-	-0.166357	0.033966		ENSG00000166788.10	SE:chr11:18081503-18083535:18083728-18086866:-	-0.359133	0.045954
ENSG00000164684.13	AF:chr8:80821615-80873544:80873665:80821615-80874571:80874781:-	-0.295544	0.048951		ENSG00000140307.11	SE:chr15:59642262-59652206:59652326-59657406:-	0.13798	0.033966		ENSG00000232956.9	A3:chr7:44986097-44986525:44984426-44986525:-	-0.384649	0.045954
ENSG00000171681.12	A3:chr12:14425473-14434337:14425473-14434340:+	-0.145171	0.048951		ENSG00000140577.16	A3:chr15:90641199-90641932:90641199-90641935:+	0.178245	0.033966		ENSG00000243989.9	SE:chr3:51984158-51985361:51985465-51985852:+	-0.279928	0.045954
ENSG00000174775.17	AF:chr11:534375-535257:535339:534375-535416:535550:-	0.333333	0.048951		ENSG00000141873.11	A3:chr19:2737379-2739945:2737300-2739945:-	-0.120105	0.033966		ENSG00000274333.4	AL:chr21:5585987-5590019:5592003:5585987-5614752:5614880:+	-0.303099	0.045954
ENSG00000183010.17	A5:chr17:81936861-81936970:81936861-81937180:-	0.35922	0.048951		ENSG00000142046.15	AF:chr19:41350911:41351202-41378281:41376740:41376854-41378281:+	0.742155	0.033966		ENSG00000275895.7	SE:chr21:6487412-6492131:6492197-6493044:-	0.201193	0.045954
ENSG00000205581.11	AF:chr21:39348577-39348903:39348991:39348577-39349291:39349344:-	0.258007	0.048951		ENSG00000157823.17	AL:chr15:89835480:89835513-89837615:89835597:89835643-89837615:-	-0.499733	0.033966		ENSG00000003402.20	AL:chr2:201136107-201136198:201139877:201136107-201140357:201140661:+	-0.33863	0.0464535
ENSG00000214063.11	AF:chr11:843339:843669-847201:844153:844186-847201:+	0.188565	0.048951		ENSG00000163932.15	SE:chr3:53161428-53165104:53165215-53173493:+	0.457498	0.033966		ENSG00000082482.14	AF:chr1:215005775:215005955-215086368:215083124:215083307-215086368:+	0.154088	0.0464535
ENSG00000037280.16	SE:chr5:180618920-180619021:180619109-180619253:-	-0.287886	0.0494505		ENSG00000169554.22	AF:chr2:144430026-144430981:144431022:144430026-144455052:144455173:-	0.169448	0.033966		ENSG00000100297.16	MX:chr22:35400605-35401371:35401466-35403207:35400605-35401666:35401814-35403207:+	0.310366	0.0464535
ENSG00000057663.16	AF:chr6:106316266-106325276:106325417:106316266-106325526:106325738:-	0.484479	0.0494505		ENSG00000173120.15	A5:chr11:67250798-67252694:67250346-67252694:+	0.149602	0.033966		ENSG00000116584.20	AF:chr1:155969300-155978067:155978160:155969300-155978365:155978547:-	-0.157087	0.0464535
ENSG00000080345.18	A5:chr2:151410033-151410414:151409939-151410414:+	-0.21692	0.0494505		ENSG00000275895.7	A5:chr21:6487412-6492131:6487412-6493044:-	-0.324378	0.033966		ENSG00000133678.14	AF:chr10:80078682:80078786-80081841:80079270:80079307-80081841:+	0.19684	0.0464535
ENSG00000090013.11	RI:chr19:40458174:40458244-40458381:40458545:-	0.258397	0.0494505		ENSG00000070081.17	AF:chr11:17276734:17276848-17282789:17277023:17277095-17282789:+	0.169105	0.0344655		ENSG00000177426.22	AF:chr18:3449651:3450070-3456354:3451670:3451771-3456354:+	-0.224245	0.0464535
ENSG00000099956.20	SE:chr22:23793688-23800944:23800970-23803295:+	-0.251334	0.0494505		ENSG00000100299.18	A5:chr22:50627792-50627898:50627792-50627946:-	-0.166645	0.0344655		ENSG00000196531.14	AF:chr12:56724523-56724826:56724919:56724523-56725263:56727197:-	0.157664	0.0464535
ENSG00000104408.11	SE:chr8:108240075-108241886:108241913-108248613:-	0.141482	0.0494505		ENSG00000100299.18	RI:chr22:50627556:50627792-50627946:50628170:-	-0.143425	0.0344655		ENSG00000198270.13	AL:chr12:111943261:111943369-111991758:111965592:111965759-111991758:-	-0.240736	0.0464535
ENSG00000110075.15	MX:chr11:68460827-68505145:68505249-68519501:68460827-68515028:68515166-68519501:+	-0.364501	0.0494505		ENSG00000104472.10	AF:chr8:140511311:140511646-140515126:140514294:140514495-140515126:+	-0.33926	0.0344655		ENSG00000220205.9	AF:chr17:8162369-8162444:8162932:8162369-8163467:8163546:-	0.289571	0.0464535
ENSG00000113387.12	AF:chr5:32531633:32531916-32588512:32585559:32585625-32588512:+	-0.325696	0.0494505		ENSG00000107679.14	SE:chr10:122427031-122428276:122428316-122429624:+	-0.194064	0.0344655		ENSG00000261052.6	AF:chr16:30199228:30199327-30200725:30199860:30199903-30200725:+	0.59889	0.0464535
ENSG00000119403.15	AF:chr9:120874756-120875881:120876433:120874756-120876981:120877026:-	0.316539	0.0494505		ENSG00000132781.19	AF:chr1:45334511-45339899:45339955:45334511-45340219:45340470:-	-0.625454	0.0344655		ENSG00000267575.7	AF:chr19:27793452:27793650-27797754:27794024:27794122-27797754:+	0.565836	0.0464535
ENSG00000121073.15	AF:chr17:49707444-49707730:49707949:49707444-49708076:49708169:-	-0.397144	0.0494505		ENSG00000133835.17	AF:chr5:119452545:119452633-119456315:119452716:119452821-119456315:+	0.296658	0.0344655		ENSG00000005238.20	AF:chr9:35108737-35112330:35112392:35108737-35116262:35116341:-	0.333333	0.046953
ENSG00000122644.13	A3:chr7:12687043-12688166:12687043-12688169:+	0.228118	0.0494505		ENSG00000140350.15	AF:chr15:68787919-68817550:68817599:68787919-68820698:68820897:-	-0.526821	0.0344655		ENSG00000006125.18	AF:chr17:35587314:35587428-35594008:35587515:35587663-35594008:+	0.142871	0.046953
ENSG00000125734.15	SE:chr19:6731522-6731891:6731934-6732025:-	0.105229	0.0494505		ENSG00000141380.14	AF:chr18:26087577-26090501:26090901:26087577-26091096:26091217:-	0.179619	0.0344655		ENSG00000070404.10	AF:chr19:680034:680489-681333:680707:680879-681333:+	-0.163112	0.046953
ENSG00000130713.16	A3:chr9:130700935-130702134:130700935-130702188:+	0.110772	0.0494505		ENSG00000149823.9	AF:chr11:65096227:65096478-65096998:65096753:65096811-65096998:+	0.309389	0.0344655		ENSG00000082781.12	AF:chr3:124873531-124887600:124887684:124873531-124901266:124901418:-	-0.115466	0.046953
ENSG00000133030.22	AF:chr17:17177252:17177412-17180003:17179558:17179577-17180003:+	-0.113427	0.0494505		ENSG00000156508.19	AF:chr6:73520056-73520151:73520214:73520056-73521000:73521373:-	-0.193842	0.0344655		ENSG00000116353.16	SE:chr1:29216685-29220838:29220921-29230731:-	0.200525	0.046953
ENSG00000134470.21	AL:chr10:5950743:5950824-5956379:5952372:5953206-5956379:-	0.64967	0.0494505		ENSG00000160752.15	AF:chr1:155308854:155308965-155310064:155308970:155309076-155310064:+	0.560375	0.0344655		ENSG00000117569.19	A3:chr1:96785254-96804785:96785254-96804800:+	-0.221559	0.046953
ENSG00000136247.15	A5:chr7:6577720-6578566:6577498-6578566:+	-0.145256	0.0494505		ENSG00000162073.14	AF:chr16:2969558:2969840-2971515:2970978:2971378-2971515:+	-0.363326	0.0344655		ENSG00000125629.15	AF:chr2:118088452:118088541-118103197:118096418:118096800-118103197:+	0.249959	0.046953
ENSG00000164118.13	SE:chr4:174283943-174297966:174298062-174299072:+	-0.255715	0.0494505		ENSG00000164823.11	AF:chr8:89901849:89901911-89909567:89902570:89902837-89909567:+	-0.247614	0.0344655		ENSG00000126561.17	A3:chr17:42288598-42289370:42288598-42289430:+	0.170549	0.046953
ENSG00000166140.17	AF:chr15:40807763:40807868-40809408:40808919:40809240-40809408:+	-0.348268	0.0494505		ENSG00000183474.16	AF:chr5:69560225:69560242-69565100:69560294:69560403-69565100:+	0.416499	0.0344655		ENSG00000130592.17	AF:chr11:1853084:1853197-1880087:1876477:1876645-1880087:+	-0.20717	0.046953
ENSG00000085231.14	AF:chr5:69366595-69369463:69369490:69366595-69369657:69370013:-	-0.113904	0.0499501		ENSG00000185909.15	AL:chr3:49174966-49175062:49175167:49174966-49175605:49176402:+	0.215147	0.0344655		ENSG00000131503.21	SE:chr5:140529796-140535362:140535538-140537389:+	-0.172963	0.046953
ENSG00000089351.14	AF:chr19:34999387:34999436-35009119:35000456:35000486-35009119:+	0.194896	0.0499501		ENSG00000203667.10	SE:chr1:244835756-244836485:244836520-244841944:+	0.121233	0.0344655		ENSG00000140025.16	AF:chr14:89954001-89954355:89954557:89954001-89954733:89954777:-	-0.556166	0.046953
ENSG00000118495.20	AL:chr6:143940338:143942663-143960469:143948260:143948460-143960469:-	-0.31767	0.0499501		ENSG00000221983.8	AF:chr19:18571858:18571909-18573293:18572740:18572960-18573293:+	0.55057	0.0344655		ENSG00000150527.17	AF:chr14:39265292:39265421-39276934:39267411:39267522-39276934:+	0.268863	0.046953
ENSG00000124406.16	SE:chr4:42465076-42485496:42485668-42503450:-	0.333333	0.0499501		ENSG00000234327.8	A5:chr17:5112118-5113386:5112101-5113386:+	0.147601	0.0344655		ENSG00000160613.14	SE:chr11:117230468-117231127:117231217-117232027:-	0.268026	0.046953
ENSG00000155755.19	AF:chr2:201640924-201642609:201642692:201640924-201643359:201643570:-	-0.161533	0.0499501		ENSG00000246695.8	AF:chr12:25956761-25958019:25958578:25956761-25958932:25959065:-	0.495697	0.0344655		ENSG00000167535.8	AF:chr12:48814432:48814553-48823344:48818909:48818974-48823344:+	0.311328	0.046953
ENSG00000162631.19	AF:chr1:107140927:107141140-107148069:107141369:107141459-107148069:+	-0.164774	0.0499501		ENSG00000257815.7	A5:chr12:70242893-70243066:70242893-70243312:-	-0.430343	0.0344655		ENSG00000182240.16	A5:chr21:41241947-41243376:41241939-41243376:+	0.107619	0.046953
ENSG00000163932.15	AF:chr3:53161120:53161428-53178404:53168797:53168820-53178404:+	-0.212307	0.0499501		ENSG00000006638.13	A5:chr19:3595933-3599849:3595933-3600238:-	0.468343	0.034965		ENSG00000182903.16	AL:chr4:435770:435879-472575:444083:444432-472575:-	-0.189773	0.046953
ENSG00000172927.8	AF:chr11:69316832:69316925-69341510:69337360:69337436-69341510:+	-0.157077	0.0499501		ENSG00000073584.20	AF:chr17:40645847-40647240:40647347:40645847-40647773:40647824:-	-0.174655	0.034965		ENSG00000198814.13	SE:chrX:30696683-30697732:30697749-30700414:+	-0.235491	0.046953
ENSG00000175203.17	AF:chr12:57535845-57538519:57539771:57535845-57547028:57547224:-	0.158533	0.0499501		ENSG00000089006.17	SE:chr20:17957037-17968375:17968457-17968700:-	-0.109344	0.034965		ENSG00000224597.10	AL:chr10:29415412-29467240:29467278:29415412-29482833:29483918:+	-0.2722	0.046953
ENSG00000196793.14	SE:chr10:43568021-43573637:43573677-43574540:-	0.440097	0.0499501		ENSG00000105221.18	AF:chr19:40265351-40280782:40280832:40265351-40285049:40285092:-	0.112156	0.034965		ENSG00000234127.9	A3:chr6:30201138-30204656:30201083-30204656:-	-0.166674	0.046953
ENSG00000225746.13	A3:chr14:100940450-100942762:100940450-100942765:+	0.316645	0.0499501		ENSG00000105323.17	AF:chr19:41262662:41263016-41268223:41264847:41265121-41268223:+	-0.176087	0.034965		ENSG00000003402.20	AF:chr2:201116154:201116481-201133029:201132779:201132850-201133029:+	0.475974	0.0474525
ENSG00000244462.8	A5:chr20:35659014-35664802:35659014-35664879:-	-0.135297	0.0499501		ENSG00000105835.12	AF:chr7:106277179-106284348:106284632:106277179-106284828:106284951:-	-0.123653	0.034965		ENSG00000067715.14	A3:chr12:79285971-79292008:79285971-79292017:+	0.666667	0.0474525
					ENSG00000109390.13	AF:chr4:139295960-139300602:139301210:139295960-139301292:139301420:-	-0.309155	0.034965		ENSG00000128581.17	SE:chr7:101316542-101318124:101318213-101318956:-	-0.131855	0.0474525
					ENSG00000124570.21	AF:chr6:2959342-2971117:2971206:2959342-2971248:2971605:-	0.211717	0.034965		ENSG00000134330.19	AF:chr2:9474578:9474647-9475987:9474858:9475217-9475987:+	-0.226699	0.0474525
					ENSG00000131446.17	AF:chr5:180793097-180803602:180803904:180793097-180808502:180808758:-	0.417104	0.034965		ENSG00000150593.18	AF:chr10:110871893:110872018-110881233:110880319:110880485-110881233:+	0.163695	0.0474525
					ENSG00000132676.16	AL:chr1:155725490-155725927:155726120:155725490-155726836:155727038:+	-0.484289	0.034965		ENSG00000153015.16	AF:chr5:64768930:64769188-64774691:64773852:64773895-64774691:+	-0.107601	0.0474525
					ENSG00000137074.20	A3:chr9:32988129-32989759:32988124-32989759:-	-0.135862	0.034965		ENSG00000158186.13	AF:chr3:138347697:138348325-138372866:138348850:138349032-138372866:+	-0.260001	0.0474525
					ENSG00000140299.13	SE:chr15:59664120-59665350:59665442-59668103:-	-0.159908	0.034965		ENSG00000160014.17	AF:chr19:46601276:46601437-46605827:46602072:46602210-46605827:+	-0.143629	0.0474525
					ENSG00000140750.17	SE:chr16:24954730-24959671:24959752-24959911:-	0.144336	0.034965		ENSG00000160256.13	A5:chr21:44943837-44960100:44943792-44960100:+	-0.118903	0.0474525
					ENSG00000144579.8	AF:chr2:218401062:218401115-218401564:218401168:218401215-218401564:+	0.238202	0.034965		ENSG00000164924.18	AF:chr8:100948900-100951456:100951594:100948900-100951929:100951969:-	0.247253	0.0474525
					ENSG00000148498.16	A5:chr10:34336243-34337275:34336243-34337365:-	-0.192909	0.034965		ENSG00000166689.16	SE:chr11:16779020-16780942:16781052-16782754:-	0.196855	0.0474525
					ENSG00000162910.19	SE:chr1:228108318-228108955:228109021-228109149:-	-0.138302	0.034965		ENSG00000171953.16	AL:chr17:18015059:18016260-18021123:18018262:18018686-18021123:-	-0.315943	0.0474525
					ENSG00000182220.15	SE:chrX:40591365-40597527:40597664-40598681:+	0.364074	0.034965		ENSG00000182796.14	RI:chr12:55834851:55835615-55836126:55836246:+	0.167762	0.0474525
					ENSG00000184831.14	A3:chrX:23833612-23840313:23833510-23840313:-	-0.138325	0.034965		ENSG00000196155.13	AF:chr16:67279147:67279276-67279876:67279553:67279789-67279876:+	-0.505057	0.0474525
					ENSG00000214063.11	AF:chr11:842852:842915-847201:844081:844186-847201:+	-0.111013	0.034965		ENSG00000050426.16	AL:chr12:51056502-51058032:51058128:51056502-51059361:51059717:+	0.287272	0.047952
					ENSG00000257923.12	AF:chr7:101816007:101816093-101916115:101818921:101818979-101916115:+	-0.224123	0.034965		ENSG00000087088.20	SE:chr19:48954962-48955687:48955833-48956198:+	0.10391	0.047952
					ENSG00000267272.5	AF:chr1:87129870:87129994-87133614:87131969:87132252-87133614:+	-0.582872	0.034965		ENSG00000092931.11	A5:chr17:76738165-76738282:76737883-76738282:+	0.481397	0.047952
					ENSG00000013563.14	SE:chrX:154409196-154409418:154409675-154411891:-	-0.250694	0.0354645		ENSG00000105793.16	AF:chr7:90340371:90340524-90352816:90346665:90346774-90352816:+	0.242773	0.047952
					ENSG00000017260.20	A3:chr3:130894337-130894590:130894337-130894708:+	0.167107	0.0354645		ENSG00000106853.20	AL:chr9:111549722:111549799-111570091:111562973:111564262-111570091:-	0.189464	0.047952
					ENSG00000073584.20	AF:chr17:40645847-40647240:40647347:40645847-40647773:40647818:-	-0.162539	0.0354645		ENSG00000118495.20	AF:chr6:143985174-144008090:144008259:143985174-144064451:144064598:-	-0.329632	0.047952
					ENSG00000082641.16	A5:chr17:48048864-48050607:48048847-48050607:+	0.137753	0.0354645		ENSG00000132386.11	AF:chr17:1762068:1762113-1766903:1762829:1762883-1766903:+	-0.30864	0.047952
					ENSG00000082641.16	AF:chr17:48048773:48048864-48050607:48049132:48049160-48050607:+	0.145127	0.0354645		ENSG00000134077.16	A5:chr3:9363332-9365016:9363127-9365016:+	-0.134643	0.047952
					ENSG00000100336.17	AF:chr22:36199376-36201700:36201877:36199376-36204628:36204806:-	0.388502	0.0354645		ENSG00000166136.16	AL:chr10:100523743:100523929-100526399:100523937:100524139-100526399:-	0.381186	0.047952
					ENSG00000109339.24	AL:chr4:86016491:86017375-86029197:86020222:86020865-86029197:-	0.19763	0.0354645		ENSG00000172324.5	RI:chr11:59416969:59423044-59426171:59426412:-	-0.166667	0.047952
					ENSG00000116871.15	AF:chr1:36156202:36156463-36170971:36157215:36157290-36170971:+	0.212713	0.0354645		ENSG00000177426.22	A5:chr18:3451775-3456354:3451771-3456354:+	-0.18641	0.047952
					ENSG00000124614.16	AF:chr6:34425221-34425796:34426026:34425221-34426032:34426050:-	-0.335671	0.0354645		ENSG00000183010.17	A5:chr17:81936861-81937180:81936861-81937228:-	0.149035	0.047952
					ENSG00000126814.7	A5:chr14:60979886-60980844:60979886-60981024:-	-0.48261	0.0354645		ENSG00000183011.13	AF:chr17:7857198-7857383:7857562:7857198-7857894:7858079:-	0.166825	0.047952
					ENSG00000133606.11	AF:chr7:140472011-140478837:140478926:140472011-140479160:140479499:-	0.374084	0.0354645		ENSG00000188385.12	A5:chr10:132150041-132152958:132150035-132152958:+	-0.648687	0.047952
					ENSG00000135316.19	AF:chr6:85641451-85641990:85642042:85641451-85642797:85642924:-	0.147862	0.0354645		ENSG00000196387.9	SE:chr12:133081072-133081273:133081329-133083103:+	0.216963	0.047952
					ENSG00000138031.14	AF:chr2:24919184-24919474:24919512:24919184-24919683:24919839:-	-0.187427	0.0354645		ENSG00000245060.8	AF:chr5:180830937:180831229-180834312:180831644:180831941-180834312:+	0.333714	0.047952
					ENSG00000141526.17	AF:chr17:82229062:82229106-82235983:82235774:82235842-82235983:+	-0.168354	0.0354645		ENSG00000245937.8	SE:chr5:128061244-128062370:128062500-128082970:-	0.220543	0.047952
					ENSG00000145675.15	AF:chr5:68290800:68292361-68293101:68292486:68292523-68293101:+	-0.138961	0.0354645		ENSG00000280987.4	SE:chr5:139279129-139291972:139292074-139293453:+	-0.520873	0.047952
					ENSG00000150093.20	AF:chr10:32935558-32957226:32957865:32935558-32958145:32958272:-	-0.522587	0.0354645		ENSG00000041357.16	MX:chr15:78541930-78542177:78542219-78544190:78541930-78542483:78542645-78544190:+	0.11273	0.0484515
					ENSG00000164924.18	AF:chr8:100948900-100950406:100950557:100948900-100951235:100951449:-	-0.107005	0.0354645		ENSG00000102316.17	AF:chrX:54807747:54807802-54809303:54809110:54809223-54809303:+	0.201604	0.0484515
					ENSG00000168397.17	A5:chr2:241671441-241672191:241671405-241672191:+	-0.156595	0.0354645		ENSG00000106635.8	AF:chr7:73552242-73557041:73557241:73552242-73557487:73557609:-	0.396527	0.0484515
					ENSG00000198954.9	AL:chr10:69011015-69011202:69011300:69011015-69015541:69016982:+	-0.160879	0.0354645		ENSG00000115318.12	AF:chr2:74552646-74553876:74553942:74552646-74555612:74555690:-	-0.407186	0.0484515
					ENSG00000007541.17	AF:chr16:570018:570096-574066:572506:572601-574066:+	0.533514	0.035964		ENSG00000128581.17	A5:chr7:101316542-101318124:101316542-101318956:-	-0.33047	0.0484515
					ENSG00000022267.19	AF:chrX:136147666:136147878-136169907:136169637:136169733-136169907:+	-0.538662	0.035964		ENSG00000132716.19	AF:chr1:160261358-160262117:160262425:160261358-160262449:160262549:-	-0.25813	0.0484515
					ENSG00000040633.13	AF:chr17:7237660-7238786:7238930:7237660-7239246:7239439:-	-0.452628	0.035964		ENSG00000148335.15	AF:chr9:129626175:129626295-129632650:129626444:129626541-129632650:+	-0.170479	0.0484515
					ENSG00000065802.12	MX:chr2:238427119-238433554:238433695-238444342:238427119-238435711:238436013-238444342:+	-0.527356	0.035964		ENSG00000169045.17	AF:chr5:179623164-179623636:179623712:179623164-179624317:179624600:-	-0.251028	0.0484515
					ENSG00000102710.20	AF:chr13:37051583-37059362:37059451:37051583-37059559:37059649:-	-0.288656	0.035964		ENSG00000182648.13	AL:chr7:156619946:156621622-156640536:156639432:156639948-156640536:-	-0.728628	0.0484515
					ENSG00000108984.15	AF:chr17:69414697:69415000-69505780:69502429:69502685-69505780:+	0.100358	0.035964		ENSG00000185420.19	AF:chr1:246355094-246417296:246417409:246355094-246507054:246507279:-	0.126236	0.0484515
					ENSG00000111639.8	AF:chr12:6492972-6493251:6493295:6492972-6493459:6493840:-	0.127311	0.035964		ENSG00000227258.6	SE:chr13:44146855-44172699:44172873-44238828:+	0.776134	0.0484515
					ENSG00000124614.16	AF:chr6:34425221-34425796:34426026:34425221-34426032:34426052:-	-0.441376	0.035964		ENSG00000277399.5	A3:chr17:38339528-38342996:38339525-38342996:-	-0.542443	0.0484515
					ENSG00000127955.17	A3:chr7:80135278-80188925:80135278-80188951:+	0.11328	0.035964		ENSG00000000003.15	A5:chrX:100635746-100636608:100635746-100636793:-	0.157468	0.048951
					ENSG00000135778.12	AL:chr1:232970118-232976342:232977528:232970118-232978163:232978722:+	0.427964	0.035964		ENSG00000110697.13	AF:chr11:67504221-67505188:67505363:67504221-67506176:67506263:-	-0.189889	0.048951
					ENSG00000136717.15	SE:chr2:127050912-127051154:127051243-127059011:-	-0.134859	0.035964		ENSG00000114316.13	SE:chr3:49327816-49335469:49335596-49339924:-	-0.105226	0.048951
					ENSG00000143553.11	A5:chr1:153659184-153659448:153658886-153659448:+	-0.36755	0.035964		ENSG00000115053.17	AF:chr2:231463316-231464143:231464207:231463316-231464336:231464484:-	0.509948	0.048951
					ENSG00000143797.12	SE:chr2:8862322-8862590:8862722-8864170:-	0.333308	0.035964		ENSG00000115234.11	SE:chr2:27370806-27371269:27371468-27373247:+	-0.243965	0.048951
					ENSG00000144331.20	AF:chr2:179544969-179562399:179562588:179544969-179745713:179746042:-	0.326778	0.035964		ENSG00000119661.15	SE:chr14:73645042-73653170:73653215-73654847:+	-0.267816	0.048951
					ENSG00000160752.15	AF:chr1:155308755:155308965-155310064:155308968:155309076-155310064:+	-0.121342	0.035964		ENSG00000122643.22	AF:chr7:33026915-33035934:33035983:33026915-33062568:33062776:-	-0.152084	0.048951
					ENSG00000164051.14	A3:chr3:48433976-48434817:48433871-48434817:-	0.148892	0.035964		ENSG00000123159.16	SE:chr19:14483006-14491656:14491743-14496037:-	-0.17552	0.048951
					ENSG00000164830.18	A5:chr8:106726309-106737520:106726257-106737520:+	-0.420342	0.035964		ENSG00000123179.14	AL:chr13:49660723:49661208-49669777:49668170:49668569-49669777:-	0.201705	0.048951
					ENSG00000174099.12	SE:chr12:65278865-65308529:65308655-65326826:+	0.106651	0.035964		ENSG00000126746.17	AF:chr12:6688226-6689098:6689292:6688226-6689368:6689510:-	-0.276972	0.048951
					ENSG00000014919.13	AL:chr10:99711844:99713479-99716348:99714652:99714718-99716348:-	-0.183899	0.0364635		ENSG00000131115.16	SE:chr19:44213244-44217791:44217852-44228446:+	-0.204513	0.048951
					ENSG00000026103.22	AF:chr10:88990778:88990906-89003029:88991431:88991626-89003029:+	0.222202	0.0364635		ENSG00000136114.17	AF:chr13:52402681-52406031:52406494:52402681-52416017:52416373:-	0.60079	0.048951
					ENSG00000062716.13	SE:chr17:59735473-59738837:59738947-59764971:+	-0.288998	0.0364635		ENSG00000141526.17	AF:chr17:82229060:82229106-82235983:82232232:82232359-82235983:+	0.228783	0.048951
					ENSG00000087460.27	AF:chr20:58889160:58889353-58895612:58892078:58892209-58895612:+	-0.203266	0.0364635		ENSG00000141574.8	AF:chr17:82327292-82333700:82333763:82327292-82333822:82334074:-	-0.194714	0.048951
					ENSG00000092036.18	A5:chr14:22955176-22956916:22955176-22956924:-	-0.107721	0.0364635		ENSG00000141574.8	AL:chr17:82322879:82323011-82324582:82323280:82323316-82324582:-	0.194714	0.048951
					ENSG00000101901.12	AF:chrX:111665811:111665971-111682132:111681170:111681299-111682132:+	-0.291906	0.0364635		ENSG00000150527.17	AF:chr14:39265292:39265421-39276934:39267146:39267522-39276934:+	0.252333	0.048951
					ENSG00000101901.12	AF:chrX:111665811:111665971-111682132:111681179:111681424-111682132:+	-0.207403	0.0364635		ENSG00000153113.24	AF:chr5:96662423:96662497-96675539:96663000:96663166-96675539:+	0.100983	0.048951
					ENSG00000105518.14	A5:chr19:11345628-11346008:11345628-11346208:-	0.414926	0.0364635		ENSG00000154175.18	SE:chr3:100808235-100821054:100821113-100822589:-	-0.295131	0.048951
					ENSG00000110651.12	AF:chr11:2379156:2379206-2390412:2382460:2382550-2390412:+	-0.149832	0.0364635		ENSG00000164118.13	SE:chr4:174283943-174297966:174298062-174299072:+	0.204054	0.048951
					ENSG00000112312.10	AF:chr6:24774949:24775112-24777222:24775413:24775502-24777222:+	-0.259911	0.0364635		ENSG00000169045.17	AF:chr5:179623164-179623595:179623671:179623164-179624317:179624411:-	0.175469	0.048951
					ENSG00000130935.10	SE:chr17:67721526-67722580:67722637-67724049:+	-0.131507	0.0364635		ENSG00000171307.19	AF:chr10:97446202:97446353-97451671:97450828:97451193-97451671:+	0.336109	0.048951
					ENSG00000143819.12	AF:chr1:225810092:225810169-225828725:225810412:225810615-225828725:+	-0.100425	0.0364635		ENSG00000172663.9	SE:chr11:67464696-67464803:67464856-67465056:-	-0.10089	0.048951
					ENSG00000172590.18	A3:chr14:22829940-22830050:22829940-22830053:+	-0.109605	0.0364635		ENSG00000172716.16	A5:chr17:35367700-35373474:35367700-35373582:-	-0.145333	0.048951
					ENSG00000179869.15	SE:chr7:48455286-48466956:48467045-48471530:+	0.704877	0.0364635		ENSG00000178104.19	A5:chr1:148953905-148960654:148952154-148960654:+	-0.18583	0.048951
					ENSG00000196510.12	AF:chr12:110377617-110377705:110378014:110377617-110378548:110379151:-	-0.309935	0.0364635		ENSG00000182718.18	AF:chr15:60386086-60391243:60391297:60386086-60397943:60398038:-	0.48508	0.048951
					ENSG00000214063.11	MX:chr11:847300-850288:850367-864437:847300-862550:862741-864437:+	0.166127	0.0364635		ENSG00000203875.13	RI:chr6:85677424:85677492-85677795:85678032:-	-0.563609	0.048951
					ENSG00000237094.12	A3:chr1:505103-514359:504933-514359:-	0.136905	0.0364635		ENSG00000224870.7	A5:chr1:1399689-1400158:1399685-1400158:+	0.202264	0.048951
					ENSG00000003402.20	AF:chr2:201116167:201116481-201129729:201122477:201122747-201129729:+	0.327883	0.036963		ENSG00000248161.5	SE:chr4:102418988-102419264:102419359-102419697:-	-0.401312	0.048951
					ENSG00000063046.18	MX:chr12:53021860-53022493:53022627-53028015:53021860-53027782:53027919-53028015:+	-0.151217	0.036963		ENSG00000076053.12	AL:chr11:114405799-114407445:114407819:114405799-114413956:114414203:+	0.277158	0.0494505
					ENSG00000101901.12	A3:chrX:111681424-111682132:111681424-111682236:+	0.192358	0.036963		ENSG00000086696.11	AF:chr16:82035274:82035689-82070942:82068277:82068382-82070942:+	-0.149616	0.0494505
					ENSG00000103148.17	AF:chr16:119255-119354:119405:119255-138150:138345:-	0.334339	0.036963		ENSG00000101019.22	SE:chr20:35382025-35384038:35384133-35394092:-	-0.117961	0.0494505
					ENSG00000105793.16	AF:chr7:90340371:90340524-90352816:90346716:90346774-90352816:+	-0.241183	0.036963		ENSG00000107897.20	AL:chr10:27182838:27184315-27204440:27195214:27197442-27204440:-	-0.409505	0.0494505
					ENSG00000115170.15	SE:chr2:157818559-157819403:157819489-157875796:-	0.145961	0.036963		ENSG00000115504.15	A3:chr2:62955660-62979188:62955660-62979191:+	0.105744	0.0494505
					ENSG00000116750.14	AF:chr1:193051817-193059185:193059349:193051817-193059413:193059521:-	-0.166355	0.036963		ENSG00000116871.15	AF:chr1:36155965:36156463-36170971:36157215:36157290-36170971:+	-0.127976	0.0494505
					ENSG00000117262.19	AF:chr1:145607988:145608175-145616234:145608613:145608675-145616234:+	-0.157593	0.036963		ENSG00000117569.19	SE:chr1:96804939-96806419:96806452-96806866:+	0.205533	0.0494505
					ENSG00000129219.14	A5:chr17:4819582-4821793:4819549-4821793:+	0.314263	0.036963		ENSG00000120742.11	AL:chr3:150544292:150544498-150546052:150545397:150545778-150546052:-	0.168734	0.0494505
					ENSG00000137411.19	A3:chr6:30914344-30914805:30914344-30914810:+	0.354644	0.036963		ENSG00000137500.9	AL:chr11:83261730:83261966-83273647:83265916:83265979-83273647:-	0.252833	0.0494505
					ENSG00000139613.12	A5:chr12:56163765-56164303:56163765-56164648:-	-0.107807	0.036963		ENSG00000139531.13	SE:chr12:55997723-55999333:55999458-56002212:+	0.179376	0.0494505
					ENSG00000140374.16	SE:chr15:76287945-76292431:76292513-76311350:-	0.161054	0.036963		ENSG00000140025.16	AF:chr14:89954001-89954586:89954730:89954001-89954733:89954777:-	-0.427369	0.0494505
					ENSG00000144224.17	SE:chr2:135748369-135753539:135754277-135755517:+	-0.149406	0.036963		ENSG00000149089.13	SE:chr11:34890552-34895010:34895110-34916228:-	0.111777	0.0494505
					ENSG00000145495.16	AF:chr5:10353695:10353917-10377798:10354639:10354671-10377798:+	0.12909	0.036963		ENSG00000165689.17	SE:chr9:136407938-136408999:136409067-136410090:-	0.314898	0.0494505
					ENSG00000163466.16	A5:chr2:218217544-218225920:218217254-218225920:+	-0.281568	0.036963		ENSG00000175582.20	AF:chr11:73730823-73760048:73760095:73730823-73760566:73760638:-	-0.166667	0.0494505
					ENSG00000179526.17	A5:chr8:144103225-144103553:144103225-144103847:-	0.22029	0.036963		ENSG00000196531.14	AF:chr12:56724523-56724826:56724919:56724523-56725263:56725299:-	0.166753	0.0494505
					ENSG00000204852.16	SE:chr12:110632559-110634670:110634779-110636481:+	-0.15628	0.036963		ENSG00000196998.19	AF:chrX:49078112-49079751:49079911:49078112-49079939:49080097:-	0.310865	0.0494505
					ENSG00000233178.7	SE:chr9:68394439-68398048:68398166-68399083:-	0.245252	0.036963		ENSG00000204463.13	AF:chr6:31651776-31651866:31651975:31651776-31652080:31652158:-	-0.298091	0.0494505
					ENSG00000241553.12	AF:chr3:9792495:9792705-9797659:9793096:9793174-9797659:+	-0.216859	0.036963		ENSG00000204852.16	SE:chr12:110632559-110634396:110634463-110636481:+	0.143858	0.0494505
					ENSG00000002919.15	AF:chr17:48107549:48107596-48112031:48107788:48107838-48112031:+	-0.390368	0.0374625		ENSG00000242086.8	AL:chr3:195699207-195701380:195701621:195699207-195708747:195708807:+	0.444705	0.0494505
					ENSG00000006744.19	A3:chr17:13005110-13005753:13005101-13005753:-	-0.108291	0.0374625		ENSG00000244306.11	AL:chr14:19268853:19269380-19307021:19298697:19304014-19307021:-	0.159887	0.0494505
					ENSG00000070081.17	AF:chr11:17276741:17276848-17282789:17277023:17277095-17282789:+	0.18836	0.0374625		ENSG00000076053.12	SE:chr11:114400767-114401698:114401860-114402828:+	-0.20386	0.0499501
					ENSG00000087460.27	AF:chr20:58839748:58840886-58895612:58889151:58889406-58895612:+	0.671445	0.0374625		ENSG00000104518.11	A3:chr8:143558451-143559332:143558451-143559335:+	-0.154689	0.0499501
					ENSG00000088367.23	AF:chr20:36092698:36092813-36175551:36173769:36173954-36175551:+	-0.36382	0.0374625		ENSG00000108654.16	AF:chr17:64504842-64505746:64505956:64504842-64506076:64506521:-	0.106527	0.0499501
					ENSG00000090581.10	RI:chr16:1362206:1362534-1362611:1362742:+	-0.312656	0.0374625		ENSG00000109686.19	AF:chr4:151226086-151226168:151226598:151226086-151325241:151325605:-	-0.152743	0.0499501
					ENSG00000108590.11	SE:chr17:6644659-6649982:6650078-6650356:-	0.145569	0.0374625		ENSG00000109846.9	A5:chr11:111911922-111913105:111911922-111913139:-	-0.109335	0.0499501
					ENSG00000114405.11	SE:chr3:62319055-62319721:62319832-62320460:+	-0.278477	0.0374625		ENSG00000118961.15	SE:chr2:20774979-20801310:20801465-20823037:-	0.238261	0.0499501
					ENSG00000117859.19	SE:chr1:51714079-51740143:51740211-51745536:+	-0.144563	0.0374625		ENSG00000127415.13	AF:chr4:987044:987242-1000612:991825:991940-1000612:+	-0.279845	0.0499501
					ENSG00000137074.20	AF:chr9:32989895-33001567:33001641:32989895-33025000:33025102:-	-0.54119	0.0374625		ENSG00000157349.17	AF:chr16:70289663:70289705-70312609:70299194:70299354-70312609:+	0.247496	0.0499501
					ENSG00000145604.17	SE:chr5:36153042-36163645:36163756-36166519:+	0.117603	0.0374625		ENSG00000164022.17	AF:chr4:106315544:106315636-106324985:106316507:106316594-106324985:+	0.106552	0.0499501
					ENSG00000161526.15	SE:chr17:75667478-75668516:75668625-75671816:+	-0.116561	0.0374625		ENSG00000166949.16	AF:chr15:67077986:67078041-67164895:67098582:67099024-67164895:+	-0.465971	0.0499501
					ENSG00000162073.14	SE:chr16:2969840-2971274:2971378-2971515:+	0.346345	0.0374625		ENSG00000169062.15	SE:chr13:114282943-114286302:114286400-114286519:+	0.126916	0.0499501
					ENSG00000163565.19	SE:chr1:159032691-159045297:159045464-159051679:+	0.122732	0.0374625		ENSG00000245937.8	AL:chr5:127966673:127966928-128061144:128055402:128060644-128061144:-	0.343892	0.0499501
					ENSG00000165699.15	A5:chr9:132935095-132944543:132935095-132944572:-	0.27679	0.0374625		ENSG00000281649.2	A5:chr9:37080034-37086668:37080030-37086668:+	-0.314143	0.0499501
					ENSG00000172663.9	SE:chr11:67464856-67465056:67465100-67467312:-	-0.230463	0.0374625
					ENSG00000198860.13	SE:chr1:184054863-184072157:184072298-184072827:+	-0.108227	0.0374625
					ENSG00000215375.6	AF:chr4:673941:673977-678658:674560:674787-678658:+	-0.507953	0.0374625
					ENSG00000245060.8	A5:chr5:180831941-180834312:180831806-180834312:+	-0.164136	0.0374625
					ENSG00000071994.11	AL:chr6:170577436:170577717-170578857:170578482:170578656-170578857:-	-0.207197	0.037962
					ENSG00000114209.15	AF:chr3:167725473-167734459:167734510:167725473-167734806:167734939:-	0.275961	0.037962
					ENSG00000114491.14	A5:chr3:124738443-124740024:124738239-124740024:+	-0.116877	0.037962
					ENSG00000119685.20	AF:chr14:75660992:75661026-75663055:75661233:75661637-75663055:+	-0.463955	0.037962
					ENSG00000129084.18	A5:chr11:14519041-14519873:14519041-14519905:-	0.170431	0.037962
					ENSG00000131876.17	SE:chr15:101285801-101286214:101286293-101286908:-	-0.111459	0.037962
					ENSG00000133226.17	AF:chr1:24641231:24641392-24645984:24643308:24643347-24645984:+	-0.463967	0.037962
					ENSG00000137693.14	A5:chr11:102206086-102223622:102206074-102223622:+	-0.123806	0.037962
					ENSG00000145604.17	A3:chr5:36153042-36163645:36153042-36166519:+	0.465208	0.037962
					ENSG00000154175.18	SE:chr3:100834773-100835601:100835660-100846372:-	-0.220579	0.037962
					ENSG00000166949.16	AF:chr15:67065602:67066360-67164895:67098679:67098768-67164895:+	-0.125538	0.037962
					ENSG00000175224.16	SE:chr11:46617890-46644279:46644360-46645339:+	0.376664	0.037962
					ENSG00000185787.15	AF:chr15:78873005:78873218-78878213:78876492:78876586-78878213:+	0.351749	0.037962
					ENSG00000189157.14	SE:chr4:76251820-76256178:76256523-76263704:+	-0.611457	0.037962
					ENSG00000010803.16	SE:chr1:41028726-41033983:41034048-41037362:-	0.152692	0.0384615
					ENSG00000040633.13	AF:chr17:7237660-7238786:7238930:7237660-7239246:7239457:-	-0.14834	0.0384615
					ENSG00000071994.11	AL:chr6:170575328:170577717-170578857:170578482:170578656-170578857:-	-0.295488	0.0384615
					ENSG00000079462.8	A5:chr19:42302325-42302437:42302325-42302699:-	-0.331871	0.0384615
					ENSG00000086504.17	AF:chr16:370225-370310:370338:370225-370499:370509:-	0.259027	0.0384615
					ENSG00000093144.19	AF:chr6:127331030-127342356:127342875:127331030-127342961:127343346:-	-0.423052	0.0384615
					ENSG00000114982.19	A3:chr2:96631543-96636921:96631482-96636921:-	-0.180564	0.0384615
					ENSG00000116353.16	AF:chr1:29216685-29220838:29220912:29216685-29230731:29230894:-	0.181262	0.0384615
					ENSG00000119685.20	AF:chr14:75660992:75661026-75663055:75661246:75661387-75663055:+	-0.186197	0.0384615
					ENSG00000135424.18	SE:chr12:55701154-55701379:55701416-55712063:-	0.131054	0.0384615
					ENSG00000138092.11	A5:chr2:24793520-24793852:24793501-24793852:+	-0.244945	0.0384615
					ENSG00000141027.21	SE:chr17:16086442-16087172:16087345-16091863:-	-0.115648	0.0384615
					ENSG00000143801.18	AF:chr1:226870568:226870649-226875365:226870863:226871404-226875365:+	0.593981	0.0384615
					ENSG00000148335.15	SE:chr9:129626295-129632650:129632801-129634054:+	-0.274064	0.0384615
					ENSG00000152082.15	A5:chr2:130181830-130182627:130181797-130182627:+	0.327199	0.0384615
					ENSG00000153048.11	AF:chr16:8859335-8861666:8861713:8859335-8868049:8868401:-	-0.192197	0.0384615
					ENSG00000174899.12	AL:chr3:157571306-157578279:157578754:157571306-157600193:157601082:+	-0.283117	0.0384615
					ENSG00000179950.14	AF:chr8:143824399-143828984:143829026:143824399-143829280:143829315:-	0.128055	0.0384615
					ENSG00000185920.16	AF:chr9:95506599-95507934:95508040:95506599-95508161:95509266:-	0.47193	0.0384615
					ENSG00000197302.10	AL:chr16:31753900-31754455:31754484:31753900-31759357:31759553:+	0.345311	0.0384615
					ENSG00000198910.14	SE:chrX:153872697-153873228:153873242-153875761:-	0.5	0.0384615
					ENSG00000005206.17	A5:chr19:2351657-2352946:2351594-2352946:+	-0.152462	0.038961
					ENSG00000064607.17	AF:chr19:19031082-19033437:19033559:19031082-19033762:19033816:-	0.241347	0.038961
					ENSG00000064607.17	SE:chr19:18991149-18993648:18993740-18994366:-	-0.241347	0.038961
					ENSG00000072110.15	AF:chr14:68925672-68978177:68978289:68925672-68978952:68979262:-	-0.107509	0.038961
					ENSG00000082641.16	A5:chr17:48048877-48050607:48048864-48050607:+	0.12468	0.038961
					ENSG00000100209.11	AF:chr22:28742061:28742331-28743882:28742701:28742728-28743882:+	-0.375654	0.038961
					ENSG00000100372.15	SE:chr22:40792676-40794514:40794580-40799023:-	-0.13286	0.038961
					ENSG00000109099.16	AF:chr17:15259193-15259355:15259412:15259193-15260650:15260761:-	0.359997	0.038961
					ENSG00000115694.15	A5:chr2:241497687-241498235:241497687-241498639:-	0.488404	0.038961
					ENSG00000117620.15	AF:chr1:99970036:99970162-99993537:99970436:99970644-99993537:+	-0.300346	0.038961
					ENSG00000127955.17	A5:chr7:80135278-80188951:80135273-80188951:+	0.134201	0.038961
					ENSG00000128989.11	SE:chr15:52557222-52568848:52568902-52569116:-	-0.154886	0.038961
					ENSG00000135218.19	AF:chr7:80602150:80602379-80646088:80638516:80638746-80646088:+	0.127756	0.038961
					ENSG00000135452.10	AF:chr12:57745050:57745217-57745745:57745382:57745439-57745745:+	-0.111942	0.038961
					ENSG00000137337.15	AF:chr6:30715178-30717084:30717175:30715178-30717249:30717447:-	-0.384478	0.038961
					ENSG00000141298.19	SE:chr17:29793937-29848849:29848929-29929938:-	-0.111042	0.038961
					ENSG00000154582.17	SE:chr8:73959818-73964487:73964625-73972077:-	0.147965	0.038961
					ENSG00000155755.19	SE:chr2:201639045-201640261:201640265-201640893:-	0.161227	0.038961
					ENSG00000156171.15	A3:chr1:111139711-111140038:111139666-111140038:-	-0.117065	0.038961
					ENSG00000163319.11	SE:chr4:83458429-83459740:83459797-83460973:+	-0.143779	0.038961
					ENSG00000170776.22	SE:chr15:85655787-85658537:85658590-85664563:+	-0.128849	0.038961
					ENSG00000174953.14	AF:chr3:154316163-154319081:154319284:154316163-154324174:154324460:-	-0.203315	0.038961
					ENSG00000175061.18	RI:chr17:16439327:16439414-16440111:16440253:+	-0.237165	0.038961
					ENSG00000181163.14	SE:chr5:171392978-171400153:171400210-171405302:+	0.100953	0.038961
					ENSG00000185787.15	AF:chr15:78872814:78873057-78878213:78876492:78876586-78878213:+	0.281924	0.038961
					ENSG00000233024.7	SE:chr16:18368386-18372578:18372854-18374832:-	0.103994	0.038961
					ENSG00000238142.2	A3:chr1:16888785-16889548:16888782-16889548:-	0.318697	0.038961
					ENSG00000007541.17	AL:chr16:582309-582484:582647:582309-582883:583223:+	0.581499	0.0394605
					ENSG00000064607.17	SE:chr19:18991149-18993638:18993740-18994366:-	-0.345735	0.0394605
					ENSG00000101846.8	AF:chrX:7147291:7147602-7190880:7147712:7148083-7190880:+	-0.155704	0.0394605
					ENSG00000102221.14	AF:chrX:46912276:46912340-46984884:46912421:46912719-46984884:+	0.312092	0.0394605
					ENSG00000110696.10	AF:chr11:16738644:16738841-16748097:16744236:16744684-16748097:+	0.136834	0.0394605
					ENSG00000118961.15	SE:chr2:20774979-20790255:20790398-20823037:-	0.426024	0.0394605
					ENSG00000138074.15	AF:chr2:27211533-27211767:27211888:27211533-27211900:27212030:-	-0.257031	0.0394605
					ENSG00000143952.20	A3:chr2:63981887-63983864:63981851-63983864:-	0.152821	0.0394605
					ENSG00000147789.15	A3:chr8:144829090-144829445:144829090-144829478:+	0.222686	0.0394605
					ENSG00000149273.15	AF:chr11:75399542:75399577-75400694:75400404:75400585-75400694:+	0.309165	0.0394605
					ENSG00000174953.14	AF:chr3:154316163-154319081:154319284:154316163-154324174:154324251:-	-0.433463	0.0394605
					ENSG00000239306.5	AL:chr11:66617550-66618496:66618532:66617550-66624214:66624498:+	0.457258	0.0394605
					ENSG00000263753.8	SE:chr18:5239049-5240648:5240819-5241699:+	0.460838	0.0394605
					ENSG00000014138.9	AL:chr11:65295990-65297120:65297552:65295990-65305373:65305589:+	-0.399421	0.03996
					ENSG00000041880.14	SE:chr3:51942708-51942930:51943046-51943349:+	0.220864	0.03996
					ENSG00000042753.12	MX:chr19:46838799-46839465:46839578-46850764:46838799-46845993:46846142-46850764:-	0.258001	0.03996
					ENSG00000068308.14	AF:chrX:48944283-48956977:48957607:48944283-48958232:48958386:-	0.158715	0.03996
					ENSG00000072609.18	AF:chr12:132877654-132887196:132887532:132877654-132904798:132904894:-	-0.315375	0.03996
					ENSG00000076242.16	AF:chr3:36993595:36993663-36996619:36993804:36993890-36996619:+	0.331616	0.03996
					ENSG00000099910.17	SE:chr22:20471515-20488985:20489244-20495760:-	-0.117107	0.03996
					ENSG00000102804.15	A3:chr13:44539936-44573163:44539923-44573163:-	0.46779	0.03996
					ENSG00000107186.17	SE:chr9:13114021-13115248:13115334-13119502:-	0.13468	0.03996
					ENSG00000109854.14	A5:chr11:20363798-20364237:20363749-20364237:+	-0.159304	0.03996
					ENSG00000114982.19	AF:chr2:96637185-96637949:96638020:96637185-96638283:96638346:-	0.44294	0.03996
					ENSG00000119185.13	AL:chr2:9406667:9406905-9408113:9407572:9407598-9408113:-	-0.144241	0.03996
					ENSG00000120451.11	AF:chr11:130880806-130892751:130893059:130880806-130893764:130893874:-	0.501009	0.03996
					ENSG00000127483.19	AF:chr1:20780540-20786186:20786283:20780540-20786514:20786640:-	-0.139549	0.03996
					ENSG00000127483.19	AL:chr1:20773587:20773610-20776597:20775655:20776005-20776597:-	-0.139549	0.03996
					ENSG00000133943.21	AF:chr14:91060333:91060704-91157639:91114670:91114994-91157639:+	-0.580625	0.03996
					ENSG00000136861.18	AF:chr9:120439972-120440298:120440419:120439972-120447895:120448072:-	-0.284051	0.03996
					ENSG00000140105.18	AF:chr14:100374265-100375283:100375347:100374265-100375511:100375607:-	-0.310625	0.03996
					ENSG00000141627.14	AF:chr18:49430447-49460398:49460665:49430447-49461176:49461347:-	0.127802	0.03996
					ENSG00000151881.15	SE:chr5:43454043-43454455:43454605-43483822:-	0.291916	0.03996
					ENSG00000152556.17	AF:chr12:48119264:48119406-48122767:48119787:48119929-48122767:+	-0.336565	0.03996
					ENSG00000160746.13	AF:chr3:43605863-43621773:43621897:43605863-43621909:43621984:-	0.120261	0.03996
					ENSG00000161091.13	SE:chr19:3546168-3546255:3546425-3547272:-	0.123978	0.03996
					ENSG00000166548.17	AF:chr16:66549009-66549577:66549825:66549009-66549938:66550005:-	0.200547	0.03996
					ENSG00000167460.17	AF:chr19:16076449:16076697-16086423:16081449:16082046-16086423:+	-0.15437	0.03996
					ENSG00000169554.22	AF:chr2:144517419-144517612:144517825:144517419-144519939:144520119:-	0.162122	0.03996
					ENSG00000178104.19	AF:chr1:148808181:148808737-148863250:148844382:148844794-148863250:+	0.177714	0.03996
					ENSG00000180902.18	SE:chr2:241744877-241748865:241749929-241750151:+	0.229294	0.03996
					ENSG00000183426.17	AF:chr16:14937443:14937505-14941812:14938215:14938358-14941812:+	-0.180813	0.03996
					ENSG00000196498.13	A3:chr12:124429706-124430615:124429703-124430615:-	-0.124032	0.03996
					ENSG00000260456.7	A5:chr16:87315823-87317087:87315823-87317091:-	0.23581	0.03996
					ENSG00000003056.8	AL:chr12:8940364:8941940-8943801:8943296:8943535-8943801:-	-0.329497	0.0404595
					ENSG00000068305.17	A3:chr15:99645764-99671323:99645764-99671520:+	0.187461	0.0404595
					ENSG00000068885.15	AF:chr3:160384646-160399146:160399225:160384646-160399400:160399533:-	0.138838	0.0404595
					ENSG00000071889.17	SE:chrX:154511871-154512314:154512411-154512823:-	0.107593	0.0404595
					ENSG00000072163.20	AF:chr2:127657562-127664306:127664546:127657562-127675014:127675530:-	0.387273	0.0404595
					ENSG00000100320.23	AF:chr22:35810004-35840192:35840587:35810004-35938847:35938897:-	0.175071	0.0404595
					ENSG00000114026.21	AL:chr3:9756816-9757061:9757513:9756816-9765809:9766737:+	-0.189689	0.0404595
					ENSG00000119723.17	AF:chr14:73949926:73950180-73953435:73950310:73950495-73953435:+	0.199914	0.0404595
					ENSG00000121310.17	A5:chr1:52914095-52921398:52914095-52921553:-	-0.239965	0.0404595
					ENSG00000122643.22	SE:chr7:33026915-33035934:33035988-33062568:-	0.13454	0.0404595
					ENSG00000136104.21	AF:chr13:50909780:50910140-50927407:50910232:50910438-50927407:+	0.486768	0.0404595
					ENSG00000136104.21	AL:chr13:50949505-50950071:50956314:50949505-50969932:50970454:+	0.486768	0.0404595
					ENSG00000142046.15	AF:chr19:41350911:41351202-41378281:41376773:41376854-41378281:+	0.667365	0.0404595
					ENSG00000144381.18	SE:chr2:197493492-197494157:197495376-197497140:-	-0.369557	0.0404595
					ENSG00000147408.14	AF:chr8:19601865-19601992:19602495:19601865-19682696:19682761:-	0.466687	0.0404595
					ENSG00000147408.14	AF:chr8:19601865-19682696:19682761:19601865-19757186:19757305:-	-0.314527	0.0404595
					ENSG00000150093.20	RI:chr10:32920245:32920397-32922257:32922346:-	0.153026	0.0404595
					ENSG00000177410.13	AL:chr20:49279208-49280485:49281181:49279208-49289045:49289260:+	-0.193268	0.0404595
					ENSG00000185787.15	AF:chr15:78872814:78873057-78878213:78873723:78873839-78878213:+	-0.2514	0.0404595
					ENSG00000186787.9	RI:chrX:57119682:57120101-57120405:57120631:-	-0.443318	0.0404595
					ENSG00000197562.10	AF:chr16:589669:589751-590261:590077:590119-590261:+	-0.296307	0.0404595
					ENSG00000068028.17	SE:chr3:50332154-50337905:50338011-50340556:-	0.135634	0.040959
					ENSG00000070669.17	AF:chr7:97869813-97871681:97871879:97869813-97872351:97872436:-	0.303626	0.040959
					ENSG00000082898.18	AF:chr2:61533903-61534558:61534584:61533903-61537562:61537694:-	0.480533	0.040959
					ENSG00000087470.18	SE:chr12:32737161-32737865:32737942-32740064:+	-0.16708	0.040959
					ENSG00000100372.15	SE:chr22:40779125-40792525:40792676-40799023:-	0.532532	0.040959
					ENSG00000105323.17	A5:chr19:41263016-41268223:41262981-41268223:+	-0.186125	0.040959
					ENSG00000117010.17	SE:chr1:40531787-40532733:40532808-40533143:+	0.373912	0.040959
					ENSG00000144891.18	AF:chr3:148697784:148698127-148740989:148730100:148730509-148740989:+	0.155676	0.040959
					ENSG00000145907.16	RI:chr5:151799889:151800043-151800218:151800346:+	0.809015	0.040959
					ENSG00000166508.18	AF:chr7:100100093-100100213:100100473:100100093-100101264:100101409:-	0.282373	0.040959
					ENSG00000196498.13	A5:chr12:124326370-124327409:124326370-124327547:-	-0.11526	0.040959
					ENSG00000196498.13	SE:chr12:124326370-124327409:124327633-124330845:-	-0.112917	0.040959
					ENSG00000198839.10	A3:chr7:112206807-112286873:112206807-112286877:+	-0.142583	0.040959
					ENSG00000204628.12	AF:chr5:181242345-181242554:181243370:181242345-181243680:181243916:-	-0.465368	0.040959
					ENSG00000000460.17	SE:chr1:169806088-169807791:169807929-169821679:+	-0.244171	0.0414585
					ENSG00000022267.19	AF:chrX:136147465:136147628-136169907:136169637:136169733-136169907:+	-0.228369	0.0414585
					ENSG00000064607.17	A3:chr19:18993740-18994366:18991149-18994366:-	-0.133302	0.0414585
					ENSG00000073584.20	AF:chr17:40645847-40647240:40647347:40645847-40647773:40647830:-	-0.167737	0.0414585
					ENSG00000100077.15	SE:chr22:25695214-25702842:25702991-25703510:+	-0.196298	0.0414585
					ENSG00000109332.20	AF:chr4:102809855-102825722:102825780:102809855-102826485:102827122:-	0.12456	0.0414585
					ENSG00000118961.15	SE:chr2:20774979-20801310:20801465-20823037:-	0.298511	0.0414585
					ENSG00000121579.13	AF:chr3:113724095-113745742:113745794:113724095-113745942:113746249:-	-0.120735	0.0414585
					ENSG00000141627.14	AF:chr18:49430447-49460398:49460638:49430447-49461176:49461347:-	0.333333	0.0414585
					ENSG00000143353.12	AF:chr1:219173869:219173981-219179147:219174971:219175020-219179147:+	0.242258	0.0414585
					ENSG00000162144.10	AF:chr11:61356728-61357312:61357347:61356728-61357733:61361264:-	-0.388933	0.0414585
					ENSG00000164093.17	AF:chr4:110621369-110621599:110621734:110621369-110622256:110623051:-	-0.690359	0.0414585
					ENSG00000169554.22	AF:chr2:144430026-144455052:144455173:144430026-144517278:144517551:-	-0.122422	0.0414585
					ENSG00000170638.10	A5:chr22:50186001-50193027:50185976-50193027:+	0.161649	0.0414585
					ENSG00000173230.15	A3:chr3:121719768-121722262:121719753-121722262:-	-0.162001	0.0414585
					ENSG00000175193.14	SE:chr3:183840640-183842298:183842447-183844231:-	0.100233	0.0414585
					ENSG00000177426.22	AF:chr18:3449651:3450070-3456354:3451670:3451771-3456354:+	-0.378822	0.0414585
					ENSG00000181038.14	A5:chr17:76727213-76732978:76727178-76732978:+	0.162994	0.0414585
					ENSG00000197111.16	AL:chr12:53471807-53474869:53476070:53471807-53479406:53479624:+	-0.342988	0.0414585
					ENSG00000197894.11	AF:chr4:99085216-99085414:99085623:99085216-99088689:99088801:-	0.269591	0.0414585
					ENSG00000031823.14	A5:chr19:5928087-5931404:5928087-5931419:-	0.116837	0.041958
					ENSG00000075711.21	AF:chr3:197297235-197297673:197297853:197297235-197298536:197298623:-	0.221978	0.041958
					ENSG00000076201.15	SE:chr3:47396217-47404652:47404779-47405005:+	0.149798	0.041958
					ENSG00000103876.13	AF:chr15:80152794:80152841-80153026:80152855:80152905-80153026:+	0.146416	0.041958
					ENSG00000109332.20	AF:chr4:102826636-102827427:102827566:102826636-102868715:102868875:-	0.168596	0.041958
					ENSG00000114346.14	AF:chr3:172750685:172750857-172752150:172750959:172751116-172752150:+	-0.232085	0.041958
					ENSG00000140416.23	AL:chr15:63062645-63069870:63070560:63062645-63071090:63071222:+	-0.473784	0.041958
					ENSG00000143819.12	AF:chr1:225810412:225810615-225828725:225825354:225825544-225828725:+	0.342946	0.041958
					ENSG00000150093.20	AF:chr10:32935558-32957011:32957466:32935558-32958145:32958247:-	0.228444	0.041958
					ENSG00000156171.15	A5:chr1:111137586-111139501:111137586-111139588:-	0.110054	0.041958
					ENSG00000159884.12	A3:chr9:35660647-35660746:35660647-35660766:+	0.146973	0.041958
					ENSG00000176261.15	SE:chr1:32627544-32631827:32631879-32633645:-	0.145302	0.041958
					ENSG00000197056.11	SE:chr1:35079442-35093914:35094083-35095819:+	0.22954	0.041958
					ENSG00000198836.11	SE:chr3:193618936-193626092:193626202-193631612:+	-0.104829	0.041958
					ENSG00000007392.17	A3:chr16:228402-229279:227336-229279:-	0.150151	0.0424575
					ENSG00000007392.17	SE:chr16:227336-228333:228402-229279:-	0.201733	0.0424575
					ENSG00000040341.18	SE:chr8:73688813-73709032:73709162-73738284:-	-0.130123	0.0424575
					ENSG00000101310.17	AF:chr20:18507544:18507669-18510822:18507940:18507972-18510822:+	-0.138058	0.0424575
					ENSG00000105793.16	SE:chr7:90355230-90372155:90372228-90374302:+	-0.180606	0.0424575
					ENSG00000116871.15	AF:chr1:36156198:36156463-36170971:36157215:36157290-36170971:+	0.113101	0.0424575
					ENSG00000140365.16	SE:chr15:75339104-75339264:75339344-75339965:+	-0.267854	0.0424575
					ENSG00000140988.16	RI:chr16:1962061:1962270-1962497:1962656:-	-0.141494	0.0424575
					ENSG00000163482.12	AF:chr2:218672086:218672215-218672741:218672296:218672365-218672741:+	0.308888	0.0424575
					ENSG00000165568.18	AL:chr10:4842504-4845778:4846199:4842504-4847148:4847345:+	0.542756	0.0424575
					ENSG00000171681.12	AF:chr12:14365729:14365827-14423909:14394863:14395252-14423909:+	0.329945	0.0424575
					ENSG00000198467.16	AL:chr9:35681992:35682904-35684246:35682937:35683241-35684246:-	0.231535	0.0424575
					ENSG00000203875.13	RI:chr6:85677954:85678032-85678136:85678748:-	-0.31665	0.0424575
					ENSG00000217555.13	SE:chr16:66552793-66558190:66558348-66565886:+	-0.353928	0.0424575
					ENSG00000229766.7	SE:chr20:8022155-8022381:8022449-8022557:+	-0.660614	0.0424575
					ENSG00000245060.8	AF:chr5:180830326:180830829-180834312:180831416:180831806-180834312:+	-0.507272	0.0424575
					ENSG00000010810.17	MX:chr6:111720062-111780566:111780635-111872968:111720062-111846589:111846629-111872968:-	0.179144	0.042957
					ENSG00000011198.10	AF:chr3:43690972:43691039-43699276:43691257:43691509-43699276:+	-0.301429	0.042957
					ENSG00000020426.11	SE:chr14:60879835-60968229:60968397-60968559:+	-0.17547	0.042957
					ENSG00000080503.24	AF:chr9:2123850:2123937-2161686:2157683:2157890-2161686:+	-0.622183	0.042957
					ENSG00000101138.12	AF:chr20:56392371:56392538-56395521:56392651:56392815-56395521:+	0.189065	0.042957
					ENSG00000120254.16	AF:chr6:150865702:150866049-150876090:150866333:150866387-150876090:+	0.17823	0.042957
					ENSG00000135218.19	AF:chr7:80602150:80602379-80646088:80626156:80626232-80646088:+	0.149966	0.042957
					ENSG00000136104.21	AF:chr13:50909791:50910140-50927407:50910232:50910438-50927407:+	0.180604	0.042957
					ENSG00000136104.21	AF:chr13:50910051:50910140-50927407:50910232:50910438-50927407:+	0.505707	0.042957
					ENSG00000136986.10	AF:chr8:123025050-123025572:123025650:123025050-123030605:123030719:-	-0.292648	0.042957
					ENSG00000140105.18	AF:chr14:100361921-100375283:100375608:100361921-100376260:100376335:-	-0.145524	0.042957
					ENSG00000141526.17	AF:chr17:82229060:82229106-82235983:82232232:82232359-82235983:+	0.260646	0.042957
					ENSG00000148120.17	AF:chr9:95003917:95004286-95005158:95004980:95005065-95005158:+	-0.726951	0.042957
					ENSG00000149474.14	AF:chr20:18137842:18138051-18142208:18138206:18138335-18142208:+	0.283082	0.042957
					ENSG00000149970.16	RI:chrX:21591022:21591194-21594974:21595047:+	-0.70777	0.042957
					ENSG00000152683.14	SE:chr2:32206933-32209493:32209561-32220213:+	0.119354	0.042957
					ENSG00000170248.15	AF:chr3:33798571:33798937-33812072:33811063:33811191-33812072:+	-0.218038	0.042957
					ENSG00000176444.19	SE:chr1:155268359-155268708:155268792-155269488:-	0.18628	0.042957
					ENSG00000189042.13	AF:chr19:36689400:36689497-36712386:36703681:36703736-36712386:+	-0.4527	0.042957
					ENSG00000215375.6	AF:chr4:673941:673977-678658:677922:678029-678658:+	-0.437806	0.042957
					ENSG00000268362.6	AL:chr19:24049548-24057931:24058296:24049548-24076350:24077377:+	-0.298535	0.042957
					ENSG00000007168.14	AF:chr17:2593210:2593330-2638099:2593970:2594006-2638099:+	-0.197647	0.0434565
					ENSG00000055917.16	AF:chr2:20327378-20350205:20350301:20327378-20352166:20352234:-	0.339278	0.0434565
					ENSG00000064225.12	AF:chr3:98732255:98732532-98768430:98732704:98733011-98768430:+	-0.369442	0.0434565
					ENSG00000071994.11	AL:chr6:170577559:170577717-170578857:170578507:170578656-170578857:-	0.128358	0.0434565
					ENSG00000087470.18	SE:chr12:32737161-32738264:32738296-32740064:+	-0.126509	0.0434565
					ENSG00000105221.18	AF:chr19:40265351-40279107:40279639:40265351-40285181:40285342:-	0.207746	0.0434565
					ENSG00000112992.18	AF:chr5:43602692:43602749-43609143:43603169:43603294-43609143:+	-0.229658	0.0434565
					ENSG00000115694.15	A3:chr2:241501077-241501478:241500847-241501478:-	-0.289766	0.0434565
					ENSG00000115998.8	A5:chr2:70182935-70190918:70182935-70190973:-	-0.472517	0.0434565
					ENSG00000116353.16	SE:chr1:29202045-29203131:29203233-29206762:-	0.129183	0.0434565
					ENSG00000120963.12	SE:chr8:101201743-101202333:101202447-101205435:-	-0.105023	0.0434565
					ENSG00000126457.22	AF:chr19:49677271:49677316-49679872:49677502:49677597-49679872:+	-0.154798	0.0434565
					ENSG00000130731.16	A5:chr16:634797-634889:634797-636094:-	0.355686	0.0434565
					ENSG00000141526.17	AF:chr17:82229055:82229106-82235983:82235774:82235842-82235983:+	-0.116264	0.0434565
					ENSG00000141526.17	AF:chr17:82234899:82235000-82235983:82235774:82235842-82235983:+	-0.166667	0.0434565
					ENSG00000163512.14	AL:chr3:28326490:28326950-28332369:28331689:28331950-28332369:-	-0.180734	0.0434565
					ENSG00000164253.14	SE:chr5:77463226-77489457:77489572-77492170:-	0.129997	0.0434565
					ENSG00000169398.19	SE:chr8:140925749-140948666:140948723-141001125:-	-0.237983	0.0434565
					ENSG00000175061.18	AL:chr17:16441130-16441368:16441615:16441130-16470302:16473090:+	-0.22021	0.0434565
					ENSG00000184319.16	A5:chr22:50784072-50785173:50784021-50785173:+	0.13317	0.0434565
					ENSG00000213024.12	A3:chr19:49927848-49929326:49927815-49929326:-	-0.109663	0.0434565
					ENSG00000213722.10	AF:chr6:31728745-31728865:31729507:31728745-31730051:31730227:-	-0.424513	0.0434565
					ENSG00000287544.1	SE:chr4:177110664-177115726:177115878-177220487:-	-0.713525	0.0434565
					ENSG00000007376.8	SE:chr16:787477-787556:787645-788256:-	-0.44249	0.043956
					ENSG00000008394.13	AF:chr12:16347664:16347710-16354231:16347797:16347898-16354231:+	-0.302156	0.043956
					ENSG00000060237.18	SE:chr12:862270-871265:871348-878212:+	-0.109533	0.043956
					ENSG00000085491.17	AF:chr1:108185954-108192496:108192818:108185954-108199956:108200343:-	0.133453	0.043956
					ENSG00000107937.19	AF:chr10:988462:988527-992489:988706:988948-992489:+	0.273594	0.043956
					ENSG00000112851.15	SE:chr5:66054951-66075024:66075230-66076316:+	-0.108161	0.043956
					ENSG00000112992.18	AF:chr5:43602692:43602749-43609143:43603180:43603294-43609143:+	0.165159	0.043956
					ENSG00000115677.17	AF:chr2:241268541-241271917:241271971:241268541-241315570:241315702:-	0.111124	0.043956
					ENSG00000140350.15	A5:chr15:68787919-68817385:68787919-68817550:-	0.281468	0.043956
					ENSG00000160813.7	RI:chr7:100435631:100435767-100435848:100436064:-	-0.262737	0.043956
					ENSG00000162694.14	A3:chr1:100888864-100894633:100888828-100894633:-	0.11238	0.043956
					ENSG00000174844.14	SE:chr3:57310950-57314494:57314631-57322343:-	0.336873	0.043956
					ENSG00000180155.20	AF:chr8:142776121-142777106:142777202:142776121-142777759:142777810:-	-0.249498	0.043956
					ENSG00000241878.11	RI:chr22:31620996:31621142-31621334:31621885:-	-0.566221	0.043956
					ENSG00000253293.5	AF:chr7:27172173-27172564:27172889:27172173-27179646:27180261:-	-0.283304	0.043956
					ENSG00000275120.3	SE:chr15:84603985-84606362:84606463-84631299:-	0.729133	0.043956
					ENSG00000011198.10	SE:chr3:43691039-43694903:43695153-43699276:+	-0.100983	0.0444555
					ENSG00000070669.17	AF:chr7:97864496-97868908:97869184:97864496-97872351:97872394:-	-0.314397	0.0444555
					ENSG00000072864.16	SE:chr16:15694256-15696709:15696860-15724191:+	0.21816	0.0444555
					ENSG00000076662.10	A5:chr19:10334059-10334160:10334059-10334229:-	-0.196297	0.0444555
					ENSG00000099814.16	A3:chr14:104887978-104889515:104887978-104889620:+	-0.141653	0.0444555
					ENSG00000100938.18	AF:chr14:24232636:24232788-24233219:24232929:24232977-24233219:+	-0.106423	0.0444555
					ENSG00000104763.20	AF:chr8:18075587-18083122:18083184:18075587-18083981:18084123:-	0.171171	0.0444555
					ENSG00000108021.20	SE:chr10:5714207-5717659:5717750-5720544:+	-0.151915	0.0444555
					ENSG00000116871.15	AF:chr1:36155965:36156463-36170971:36157215:36157290-36170971:+	0.150528	0.0444555
					ENSG00000117859.19	A3:chr1:51756358-51760666:51756358-51760690:+	-0.149422	0.0444555
					ENSG00000130635.16	A3:chr9:134825904-134829976:134825904-134830108:+	0.127887	0.0444555
					ENSG00000136098.17	AF:chr13:52156248-52159198:52159535:52156248-52159543:52159597:-	-0.637725	0.0444555
					ENSG00000137492.8	AF:chr11:76365972-76368566:76368643:76365972-76380748:76380971:-	-0.245534	0.0444555
					ENSG00000141279.17	A3:chr17:47569494-47577045:47569494-47577081:+	0.17646	0.0444555
					ENSG00000143761.16	A5:chr1:228083352-228097078:228083309-228097078:+	-0.443916	0.0444555
					ENSG00000144231.11	SE:chr2:127848185-127852925:127853105-127858028:-	-0.190625	0.0444555
					ENSG00000147996.16	SE:chr9:65692608-65693386:65693473-65698515:+	0.183597	0.0444555
					ENSG00000163374.19	SE:chr1:155680456-155688071:155688201-155688659:-	0.133016	0.0444555
					ENSG00000164051.14	AF:chr3:48435015-48439988:48440081:48435015-48440096:48440119:-	-0.18187	0.0444555
					ENSG00000168216.13	AF:chr6:69790472-69796294:69796341:69790472-69796414:69796608:-	-0.148048	0.0444555
					ENSG00000170619.10	A5:chr8:144851395-144852839:144851395-144852993:-	0.218295	0.0444555
					ENSG00000175061.18	AL:chr17:16441130-16441368:16442076:16441130-16470302:16473090:+	-0.187084	0.0444555
					ENSG00000177426.22	A5:chr18:3452382-3456354:3451771-3456354:+	-0.405374	0.0444555
					ENSG00000184319.16	AL:chr22:50785293-50788750:50789186:50785293-50798655:50801309:+	-0.180115	0.0444555
					ENSG00000187954.13	AF:chr8:144465096-144465353:144465492:144465096-144465571:144465648:-	0.221326	0.0444555
					ENSG00000203485.14	A3:chr14:104715340-104717548:104715340-104717563:+	-0.225467	0.0444555
					ENSG00000214253.9	AF:chr7:101240906-101241590:101241785:101240906-101244960:101245075:-	-0.325023	0.0444555
					ENSG00000262879.6	AF:chr17:47056753-47067414:47067488:47056753-47100255:47100289:-	-0.625284	0.0444555
					ENSG00000003402.20	AF:chr2:201116837:201116967-201129729:201129329:201129520-201129729:+	0.238827	0.044955
					ENSG00000003402.20	AL:chr2:201160942-201162996:201163559:201160942-201163835:201164110:+	0.127447	0.044955
					ENSG00000005889.16	SE:chrX:24152830-24161715:24161842-24172715:+	-0.254476	0.044955
					ENSG00000008394.13	AF:chr12:16347142:16347184-16354231:16350746:16350799-16354231:+	0.13787	0.044955
					ENSG00000015171.20	AF:chr10:135069:135302-179994:135484:135559-179994:+	-0.197495	0.044955
					ENSG00000071994.11	AL:chr6:170580093:170580105-170583057:170581745:170582265-170583057:-	-0.255064	0.044955
					ENSG00000093144.19	AF:chr6:127331030-127342356:127342875:127331030-127343336:127343359:-	-0.41398	0.044955
					ENSG00000109534.17	AF:chr4:109815510:109815545-109816153:109815635:109815804-109816153:+	0.245789	0.044955
					ENSG00000123130.17	SE:chrX:23733217-23734341:23734367-23735919:-	0.127536	0.044955
					ENSG00000133895.17	A5:chr11:64810132-64810514:64810132-64810526:-	-0.137692	0.044955
					ENSG00000133895.17	AF:chr11:64810132-64810458:64810521:64810132-64810526:64810581:-	-0.212375	0.044955
					ENSG00000143429.10	AL:chr2:91617160:91618154-91655368:91628761:91628953-91655368:-	-0.187604	0.044955
					ENSG00000148335.15	SE:chr9:129626295-129632650:129632865-129634054:+	-0.137621	0.044955
					ENSG00000151693.11	SE:chr2:9388546-9391062:9391196-9393482:+	0.130896	0.044955
					ENSG00000180398.13	AL:chr2:46905271:46905594-46907810:46905817:46905982-46907810:-	0.349052	0.044955
					ENSG00000183814.15	SE:chr1:226287797-226295842:226295946-226297719:-	-0.193574	0.044955
					ENSG00000288011.1	SE:chr10:62354647-62371933:62372024-62374871:-	-0.666667	0.044955
					ENSG00000010803.16	AF:chr1:41037541-41045713:41045836:41037541-41046418:41046669:-	-0.576451	0.0454545
					ENSG00000011198.10	AF:chr3:43690108:43690202-43699276:43691257:43691509-43699276:+	-0.347298	0.0454545
					ENSG00000073921.18	AF:chr11:86068733-86069246:86069311:86068733-86069720:86069811:-	0.150628	0.0454545
					ENSG00000126883.17	A3:chr9:131144754-131146129:131144754-131146165:+	0.128479	0.0454545
					ENSG00000135924.16	A5:chr2:219279518-219279798:219279449-219279798:+	0.102819	0.0454545
					ENSG00000141552.18	SE:chr17:81891863-81893552:81893614-81894467:+	0.14322	0.0454545
					ENSG00000145495.16	AF:chr5:10353715:10353917-10377798:10354639:10354671-10377798:+	0.135095	0.0454545
					ENSG00000153827.14	AF:chr2:229880128-229921880:229921952:229880128-229923148:229923239:-	0.555252	0.0454545
					ENSG00000171606.18	A3:chr19:58183998-58185697:58183998-58185712:+	0.189593	0.0454545
					ENSG00000180098.9	AF:chr1:28553099:28553137-28553640:28553247:28553307-28553640:+	0.171527	0.0454545
					ENSG00000106976.21	AF:chr9:128191721:128191780-128218231:128203406:128203631-128218231:+	0.346845	0.045954
					ENSG00000117362.13	AF:chr1:150267789-150267957:150268566:150267789-150268698:150269023:-	-0.215331	0.045954
					ENSG00000119723.17	AF:chr14:73949926:73950180-73953435:73950301:73950495-73953435:+	-0.267691	0.045954
					ENSG00000131943.18	SE:chr19:29702977-29705274:29705394-29708254:-	0.122105	0.045954
					ENSG00000135164.19	AL:chr7:87194102-87194684:87194892:87194102-87195031:87195757:+	0.287949	0.045954
					ENSG00000136279.21	SE:chr7:44044820-44050225:44050280-44052867:+	-0.213436	0.045954
					ENSG00000139155.9	AL:chr12:20695807-20696831:20697496:20695807-20699552:20700239:+	0.210231	0.045954
					ENSG00000153310.19	AF:chr8:129970995-130016370:130016451:129970995-130016607:130016672:-	-0.142603	0.045954
					ENSG00000173230.15	A5:chr3:121668158-121669197:121668158-121669212:-	-0.134105	0.045954
					ENSG00000174136.13	A3:chr5:98769625-98770353:98769625-98770598:+	-0.487476	0.045954
					ENSG00000184182.19	MX:chr2:237987992-237994744:237994809-238025342:237987992-238016566:238016633-238025342:+	0.257786	0.045954
					ENSG00000198718.13	AF:chr14:44962213:44964467-44995746:44995480:44995503-44995746:+	-0.51489	0.045954
					ENSG00000204852.16	AF:chr12:110614124:110614402-110626362:110619836:110619956-110626362:+	-0.301624	0.045954
					ENSG00000244005.13	AF:chr20:35698590-35698745:35699189:35698590-35699192:35699355:-	0.290322	0.045954
					ENSG00000008394.13	AF:chr12:16347142:16347184-16354231:16347797:16347898-16354231:+	-0.136667	0.0464535
					ENSG00000090487.11	AF:chr15:64983593-64987172:64987476:64983593-64989406:64989474:-	-0.246704	0.0464535
					ENSG00000092108.22	AF:chr14:30622319:30622399-30630477:30627890:30628279-30630477:+	0.598649	0.0464535
					ENSG00000101849.17	AF:chrX:9463295:9463462-9501780:9465058:9465447-9501780:+	0.271602	0.0464535
					ENSG00000104164.12	SE:chr15:45592276-45603104:45603187-45605428:+	0.388112	0.0464535
					ENSG00000112576.13	AF:chr6:41937394-41941452:41941766:41937394-42048501:42048894:-	-0.307042	0.0464535
					ENSG00000116521.11	AF:chr1:155260659-155261657:155261868:155260659-155262086:155262430:-	-0.266251	0.0464535
					ENSG00000125814.17	SE:chr20:23394999-23395139:23395185-23397072:-	-0.309067	0.0464535
					ENSG00000136104.21	AF:chr13:50910110:50910140-50927407:50910274:50913131-50927407:+	0.578653	0.0464535
					ENSG00000136854.24	AF:chr9:127678524:127678532-127680157:127679785:127679837-127680157:+	0.472143	0.0464535
					ENSG00000136854.24	AL:chr9:127682560-127684368:127684680:127682560-127690775:127691061:+	0.472143	0.0464535
					ENSG00000140105.18	SE:chr14:100369258-100374136:100374265-100375283:-	-0.103738	0.0464535
					ENSG00000140350.15	AF:chr15:68787919-68817550:68817599:68787919-68820698:68820868:-	-0.145929	0.0464535
					ENSG00000141655.17	SE:chr18:62366760-62368701:62369484-62384751:+	-0.309668	0.0464535
					ENSG00000163374.19	MX:chr1:155679512-155680416:155680456-155688659:155679512-155688071:155688201-155688659:-	-0.389848	0.0464535
					ENSG00000163660.12	SE:chr3:157153156-157157011:157157083-157158866:-	-0.113061	0.0464535
					ENSG00000167522.16	AL:chr16:89300236:89300962-89305206:89301324:89301636-89305206:-	-0.292023	0.0464535
					ENSG00000176261.15	A5:chr1:32634072-32634702:32634072-32634768:-	0.14585	0.0464535
					ENSG00000204628.12	AF:chr5:181242345-181243692:181243889:181242345-181247124:181247576:-	0.405505	0.0464535
					ENSG00000204842.18	AF:chr12:111555919-111597916:111598566:111555919-111598784:111599079:-	-0.388472	0.0464535
					ENSG00000078804.13	SE:chr20:34704512-34705358:34705474-34708691:+	-0.100235	0.046953
					ENSG00000079974.18	SE:chr22:50782351-50783039:50783286-50783501:-	-0.189244	0.046953
					ENSG00000089737.17	SE:chr14:94062621-94079025:94079621-94081119:-	0.152462	0.046953
					ENSG00000100614.18	AF:chr14:60245752:60246046-60282684:60249221:60249677-60282684:+	-0.145023	0.046953
					ENSG00000100813.14	A3:chr14:23068671-23069476:23068464-23069476:-	0.144554	0.046953
					ENSG00000100897.18	A3:chr14:24115749-24116917:24115749-24116972:+	0.12463	0.046953
					ENSG00000101966.13	SE:chrX:123860293-123885631:123886539-123888619:+	-0.119904	0.046953
					ENSG00000103266.11	A3:chr16:680684-681063:680684-681209:+	0.326252	0.046953
					ENSG00000112837.17	AF:chr6:84762748-84762918:84763355:84762748-84763424:84763453:-	0.246457	0.046953
					ENSG00000115268.10	RI:chr19:1438807:1438892-1440026:1440253:+	-0.415031	0.046953
					ENSG00000121957.15	SE:chr1:108877228-108882580:108882625-108885507:+	0.209315	0.046953
					ENSG00000125454.12	SE:chr17:75286802-75288388:75288461-75289354:-	-0.379981	0.046953
					ENSG00000125952.20	AL:chr14:65075124:65076663-65077913:65077301:65077428-65077913:-	-0.130183	0.046953
					ENSG00000126653.18	SE:chr17:30116863-30118080:30118173-30172542:+	0.140629	0.046953
					ENSG00000127483.19	AF:chr1:20780540-20786186:20786283:20780540-20787195:20787323:-	-0.112826	0.046953
					ENSG00000143442.22	AF:chr1:151442205-151442305:151442478:151442205-151459152:151459179:-	-0.224146	0.046953
					ENSG00000144891.18	AF:chr3:148730100:148730509-148740989:148739798:148739956-148740989:+	-0.24252	0.046953
					ENSG00000145495.16	AF:chr5:10353695:10353917-10377798:10353968:10353996-10377798:+	0.100152	0.046953
					ENSG00000165819.12	A3:chr14:21501903-21503173:21501824-21503173:-	0.108349	0.046953
					ENSG00000169398.19	AF:chr8:140890769-140920814:140921219:140890769-140983842:140983994:-	0.642401	0.046953
					ENSG00000174446.13	SE:chr15:66494552-66495330:66495419-66497642:-	-0.126945	0.046953
					ENSG00000179222.18	AF:chrX:51893646:51893755-51895053:51894569:51894598-51895053:+	0.166667	0.046953
					ENSG00000186468.13	AF:chr5:82277852-82277931:82278143:82277852-82278320:82278341:-	-0.296348	0.046953
					ENSG00000231290.6	AL:chr20:58523806-58547812:58547822:58523806-58573576:58575431:+	0.689156	0.046953
					ENSG00000256053.9	SE:chr14:103563124-103563215:103563379-103571623:+	-0.116338	0.046953
					ENSG00000006530.18	SE:chr7:141555567-141594675:141594928-141596562:+	-0.387813	0.0474525
					ENSG00000015568.13	AF:chr2:109794305:109794537-109801783:109794685:109795076-109801783:+	0.441553	0.0474525
					ENSG00000041988.15	A3:chr1:6628691-6630288:6628691-6630291:+	-0.136274	0.0474525
					ENSG00000093144.19	AF:chr6:127331030-127342356:127342875:127331030-127343336:127343358:-	-0.426813	0.0474525
					ENSG00000094804.12	A5:chr17:40288132-40289408:40288090-40289408:+	-0.158411	0.0474525
					ENSG00000099139.14	SE:chr9:76296865-76302137:76302217-76308645:+	-0.666667	0.0474525
					ENSG00000106348.18	AF:chr7:128403754-128405767:128405948:128403754-128409756:128409986:-	0.156711	0.0474525
					ENSG00000106635.8	AF:chr7:73552242-73557041:73557251:73552242-73557487:73557690:-	0.102156	0.0474525
					ENSG00000114030.13	A5:chr3:122496570-122514757:122496570-122514840:-	0.147165	0.0474525
					ENSG00000116871.15	AF:chr1:36156175:36156463-36170971:36157215:36157290-36170971:+	0.437715	0.0474525
					ENSG00000118242.16	AF:chr2:215996465-216013233:216013613:215996465-216033962:216034096:-	0.514525	0.0474525
					ENSG00000128335.14	A3:chr22:36237363-36239441:36237185-36239441:-	0.208863	0.0474525
					ENSG00000132274.16	AF:chr11:5689880:5689899-5696167:5691027:5691176-5696167:+	0.393991	0.0474525
					ENSG00000133678.14	AF:chr10:80078646:80078786-80081841:80079270:80079307-80081841:+	0.238445	0.0474525
					ENSG00000134283.18	AF:chr12:42238447:42238661-42335883:42326172:42326229-42335883:+	-0.315342	0.0474525
					ENSG00000143569.19	A5:chr1:154234792-154235196:154234738-154235196:+	-0.290558	0.0474525
					ENSG00000144591.19	A5:chr2:219499254-219499961:219498938-219499961:+	0.17088	0.0474525
					ENSG00000149428.19	AF:chr11:119056167-119056805:119057024:119056167-119057075:119057105:-	0.307688	0.0474525
					ENSG00000149483.12	A3:chr11:61367998-61368597:61367998-61368772:+	-0.107531	0.0474525
					ENSG00000157796.18	SE:chr4:39182563-39185726:39185817-39186539:+	0.115557	0.0474525
					ENSG00000179889.19	AF:chr16:14974803:14974973-14997753:14975200:14975220-14997753:+	0.150821	0.0474525
					ENSG00000205336.14	A3:chr16:57650351-57651200:57650351-57651243:+	0.333333	0.0474525
					ENSG00000074219.14	SE:chr19:49355419-49355959:49355970-49357252:-	0.156065	0.047952
					ENSG00000082014.17	AF:chr7:151245671-151245978:151246149:151245671-151248485:151248694:-	-0.240971	0.047952
					ENSG00000087460.27	AF:chr20:58839748:58840886-58895612:58889124:58889549-58895612:+	0.436336	0.047952
					ENSG00000087460.27	AF:chr20:58839748:58840886-58895612:58889160:58889332-58895612:+	0.573927	0.047952
					ENSG00000109180.15	SE:chr4:48831249-48833401:48833481-48842636:+	0.209257	0.047952
					ENSG00000109458.8	AF:chr4:143336887:143337260-143415477:143381945:143382030-143415477:+	0.392547	0.047952
					ENSG00000113648.16	AF:chr5:135389126-135399062:135399204:135389126-135399786:135399884:-	0.117769	0.047952
					ENSG00000119383.20	AF:chr9:129140008:129140151-129142445:129141646:129141918-129142445:+	-0.346667	0.047952
					ENSG00000133142.18	RI:chrX:103585859:103586107-103586219:103586291:+	-0.295281	0.047952
					ENSG00000134330.19	SE:chr2:9474647-9475987:9476039-9478254:+	-0.136744	0.047952
					ENSG00000134339.9	AL:chr11:18239223:18239969-18245910:18242139:18242819-18245910:-	-0.462559	0.047952
					ENSG00000149823.9	AF:chr11:65096115:65096478-65096998:65096753:65096811-65096998:+	0.277522	0.047952
					ENSG00000153140.9	A5:chr5:90396564-90399358:90396564-90399472:-	-0.169985	0.047952
					ENSG00000153827.14	AF:chr2:229880128-229921880:229921903:229880128-229923148:229923239:-	0.135224	0.047952
					ENSG00000164919.11	AF:chr8:99892052-99893443:99893622:99892052-99893639:99893697:-	-0.221507	0.047952
					ENSG00000167491.17	AF:chr19:19386023:19386138-19465340:19405794:19406019-19465340:+	-0.236569	0.047952
					ENSG00000167842.16	AF:chr17:5486566:5486684-5488196:5486927:5487045-5488196:+	-0.176596	0.047952
					ENSG00000168216.13	AF:chr6:69790472-69796294:69796341:69790472-69796813:69796885:-	-0.184119	0.047952
					ENSG00000177189.14	AF:chrX:20234814-20266564:20266909:20234814-20267039:20267100:-	-0.134398	0.047952
					ENSG00000177565.18	SE:chr3:177098541-177160871:177160988-177197121:-	0.13712	0.047952
					ENSG00000181038.14	A5:chr17:76727178-76729690:76726879-76729690:+	0.181232	0.047952
					ENSG00000198176.13	AF:chr13:113584733:113584888-113585774:113585273:113585427-113585774:+	-0.136006	0.047952
					ENSG00000198467.16	AL:chr9:35682014:35682163-35684246:35682937:35683241-35684246:-	0.114433	0.047952
					ENSG00000236287.8	AF:chr11:10856257-10857596:10857819:10856257-10857862:10858073:-	-0.155727	0.047952
					ENSG00000021762.20	A5:chr11:3129169-3165216:3129169-3165223:-	0.127792	0.0484515
					ENSG00000029993.15	AF:chrX:150983335:150983376-150985595:150983385:150983591-150985595:+	0.126383	0.0484515
					ENSG00000033178.13	SE:chr4:67631908-67633345:67633473-67634242:-	0.14149	0.0484515
					ENSG00000059691.12	SE:chr4:151708101-151716009:151716131-151716876:-	0.143089	0.0484515
					ENSG00000083067.23	A5:chr9:70553310-70590995:70553310-70591031:-	-0.250759	0.0484515
					ENSG00000086504.17	AF:chr16:370225-370310:370338:370225-370499:370526:-	0.326683	0.0484515
					ENSG00000090487.11	SE:chr15:64983593-64988619:64988816-64989406:-	-0.216703	0.0484515
					ENSG00000119446.14	SE:chr9:122251973-122254274:122254367-122261380:-	-0.144511	0.0484515
					ENSG00000135372.9	AF:chr11:34105617:34105792-34107053:34106029:34106074-34107053:+	0.579393	0.0484515
					ENSG00000136877.15	AF:chr9:127802932:127803062-127804285:127803208:127803404-127804285:+	-0.193612	0.0484515
					ENSG00000137106.18	AL:chr9:37432138-37432533:37432811:37432138-37436661:37436692:+	-0.318092	0.0484515
					ENSG00000150433.9	RI:chr11:125102132:125102351-125102637:125102809:-	0.270104	0.0484515
					ENSG00000164506.14	SE:chr6:147334222-147339179:147339238-147353323:+	-0.139583	0.0484515
					ENSG00000168216.13	AF:chr6:69790472-69796294:69796341:69790472-69796491:69796585:-	-0.136269	0.0484515
					ENSG00000168385.18	AF:chr2:241315100:241315610-241324216:241315864:241315982-241324216:+	-0.121235	0.0484515
					ENSG00000174775.17	SE:chr11:532755-533277:533358-533453:-	0.100779	0.0484515
					ENSG00000175376.9	A3:chr11:66000505-66001910:66000481-66001910:-	0.308723	0.0484515
					ENSG00000182372.10	AF:chr8:1755778:1756082-1770932:1763800:1763885-1770932:+	0.636321	0.0484515
					ENSG00000185324.22	SE:chr16:89686759-89687589:89687815-89689252:+	0.2816	0.0484515
					ENSG00000196510.12	AF:chr12:110376216-110377393:110378097:110376216-110381752:110381858:-	0.28485	0.0484515
					ENSG00000197142.10	AF:chr10:112374018:112374269-112394918:112376199:112376448-112394918:+	0.187814	0.0484515
					ENSG00000206159.11	AL:chrY:12354416:12354771-12406796:12402251:12402590-12406796:-	0.251839	0.0484515
					ENSG00000213722.10	SE:chr6:31728745-31728865:31729225-31730051:-	-0.175443	0.0484515
					ENSG00000214063.11	AF:chr11:844153:844186-847201:844446:844587-847201:+	-0.229486	0.0484515
					ENSG00000034677.13	SE:chr8:100288267-100300528:100300651-100303160:-	0.514194	0.048951
					ENSG00000073169.14	A3:chr22:50206520-50208488:50206520-50208536:+	0.101401	0.048951
					ENSG00000073921.18	AF:chr11:86031611-86068651:86069084:86031611-86069458:86069539:-	0.166396	0.048951
					ENSG00000084623.12	A5:chr1:32226530-32228499:32224475-32228499:+	-0.165392	0.048951
					ENSG00000090097.22	AF:chr3:51961304-51962810:51962892:51961304-51967326:51967457:-	-0.135718	0.048951
					ENSG00000102710.20	A5:chr13:37051583-37059195:37051583-37059362:-	0.483097	0.048951
					ENSG00000106608.17	AF:chr7:43887816-43906562:43906596:43887816-43926132:43926411:-	0.171086	0.048951
					ENSG00000109572.14	AF:chr4:169612633:169612677-169635913:169620578:169621063-169635913:+	0.157237	0.048951
					ENSG00000115677.17	AF:chr2:241268541-241272761:241272863:241268541-241315570:241315702:-	0.110789	0.048951
					ENSG00000116750.14	AF:chr1:193051817-193059185:193059409:193051817-193059413:193059521:-	-0.217714	0.048951
					ENSG00000120539.15	SE:chr10:27173259-27180953:27181066-27181480:+	0.146137	0.048951
					ENSG00000139625.13	AF:chr12:53487428-53493699:53493866:53487428-53500028:53500063:-	-0.278439	0.048951
					ENSG00000158411.11	A5:chr2:99170652-99171343:99170652-99171510:-	-0.391222	0.048951
					ENSG00000167468.18	AF:chr19:1104067:1104127-1105186:1104650:1104929-1105186:+	-0.300368	0.048951
					ENSG00000170776.22	A3:chr15:85708086-85710579:85708086-85710582:+	-0.113157	0.048951
					ENSG00000171681.12	AF:chr12:14365729:14365827-14423909:14385064:14385400-14423909:+	0.278306	0.048951
					ENSG00000179406.8	AF:chr7:66390250-66391398:66391542:66390250-66393330:66393729:-	-0.269188	0.048951
					ENSG00000182134.16	AL:chr1:151770107:151770562-151774413:151771564:151771986-151774413:-	-0.634692	0.048951
					ENSG00000185825.17	A5:chrX:153723288-153723508:153723288-153723955:-	0.16986	0.048951
					ENSG00000241878.11	SE:chr22:31626016-31632183:31632291-31638366:-	-0.540823	0.048951
					ENSG00000280739.3	AL:chr3:40184402:40186349-40301237:40246819:40248471-40301237:-	-0.62534	0.048951
					ENSG00000065357.20	AF:chr12:55931162:55931344-55936423:55932058:55932180-55936423:+	-0.23166	0.0494505
					ENSG00000066322.15	AF:chr1:43365623-43367051:43367104:43365623-43367915:43368074:-	-0.172578	0.0494505
					ENSG00000078319.10	AL:chr7:100320913:100321084-100328836:100325660:100325779-100328836:-	0.377272	0.0494505
					ENSG00000083067.23	SE:chr9:70625331-70625482:70625517-70635211:-	-0.115217	0.0494505
					ENSG00000106028.11	A5:chr7:141738575-141739124:141738503-141739124:+	-0.176368	0.0494505
					ENSG00000106608.17	A3:chr7:43887816-43906562:43887811-43906562:-	0.172376	0.0494505
					ENSG00000108654.16	SE:chr17:64504842-64506076:64506262-64506755:-	-0.502268	0.0494505
					ENSG00000109099.16	MX:chr17:15231080-15232369:15232613-15239471:15231080-15235219:15235284-15239471:-	-0.167146	0.0494505
					ENSG00000113163.18	SE:chr5:75374191-75379337:75379473-75381072:-	0.110982	0.0494505
					ENSG00000117362.13	SE:chr1:150267789-150267957:150267991-150268698:-	-0.216423	0.0494505
					ENSG00000128951.14	AL:chr15:48336090-48340145:48340236:48336090-48341289:48342395:+	0.236703	0.0494505
					ENSG00000137210.14	AL:chr6:10770204-10802331:10802536:10770204-10829007:10829165:+	-0.448504	0.0494505
					ENSG00000137857.17	A3:chr15:45141410-45141928:45141410-45141975:+	-0.333333	0.0494505
					ENSG00000139168.9	RI:chr12:42322418:42322446-42324068:42324104:-	-0.302316	0.0494505
					ENSG00000139597.18	AF:chr13:32407772-32411528:32411606:32407772-32427904:32428133:-	-0.422968	0.0494505
					ENSG00000147789.15	SE:chr8:144829090-144829445:144829604-144837391:+	0.246631	0.0494505
					ENSG00000151092.18	SE:chr3:25719635-25720014:25720191-25729133:-	0.138348	0.0494505
					ENSG00000164112.13	RI:chr4:121761538:121761695-121761830:121761892:-	-0.615814	0.0494505
					ENSG00000166750.10	SE:chr17:35261096-35264183:35264903-35265072:+	0.165399	0.0494505
					ENSG00000168883.20	AF:chr2:85602856:85603081-85619220:85616152:85616456-85619220:+	0.25728	0.0494505
					ENSG00000175455.16	A3:chr3:123956795-123961144:123956427-123961144:-	-0.229911	0.0494505
					ENSG00000196998.19	AF:chrX:49078112-49079751:49079911:49078112-49079939:49080256:-	0.374164	0.0494505
					ENSG00000203705.11	SE:chr1:212796590-212797112:212797196-212802701:+	0.148407	0.0494505
					ENSG00000204120.16	SE:chr2:232697392-232700585:232700654-232703424:+	-0.114893	0.0494505
					ENSG00000265681.7	AF:chr18:49491833-49492258:49492433:49491833-49492458:49492482:-	-0.1306	0.0494505
					ENSG00000277161.2	A5:chr17:36535601-36537094:36535592-36537094:+	-0.156477	0.0494505
					ENSG00000036549.13	AF:chr1:77641655-77682585:77682658:77641655-77683262:77683403:-	0.141715	0.0499501
					ENSG00000084623.12	SE:chr1:32224475-32226171:32226530-32228499:+	-0.157488	0.0499501
					ENSG00000100209.11	A5:chr22:28744709-28745864:28744704-28745864:+	-0.157152	0.0499501
					ENSG00000104660.19	AL:chr8:30104486-30105746:30106028:30104486-30137272:30138348:+	-0.239409	0.0499501
					ENSG00000113845.10	A5:chr3:119498933-119517205:119498927-119517205:+	0.182949	0.0499501
					ENSG00000130023.16	SE:chr6:169751663-169753864:169754032-169755283:+	0.192149	0.0499501
					ENSG00000137504.14	A5:chr11:85663601-85663698:85663601-85663815:-	0.210889	0.0499501
					ENSG00000143702.16	AF:chr1:243225321-243254351:243254470:243225321-243255040:243255281:-	-0.202283	0.0499501
					ENSG00000156958.15	AF:chr15:49155801:49156016-49201162:49170247:49170375-49201162:+	0.37567	0.0499501
					ENSG00000158186.13	AF:chr3:138347697:138348325-138372866:138349262:138349379-138372866:+	0.28904	0.0499501
					ENSG00000164093.17	AF:chr4:110621369-110621599:110621734:110621369-110622256:110623077:-	-0.420674	0.0499501
					ENSG00000164253.14	AF:chr5:77489572-77491193:77491285:77489572-77492170:77492215:-	-0.375328	0.0499501
					ENSG00000173786.17	A3:chr17:41966887-41968068:41966887-41968179:+	0.197347	0.0499501
					ENSG00000189067.13	AF:chr16:11556735-11586886:11586950:11556735-11587151:11587247:-	0.115635	0.0499501
					ENSG00000204628.12	AF:chr5:181242345-181242554:181243370:181242345-181243692:181243889:-	-0.43318	0.0499501

## Sheet: Table S3B
Differential transcript usage statistical testing
target	contrast	adj.pval	deltaPS	abs(deltaPS)
ENST00000615648.2	shHOTAIR.Day.0-shControl.Day.0	0.0305818	0.955662	0.955662
ENST00000568225.2	shHOTAIR.Day.0-shControl.Day.0	0.0305818	-0.955662	0.955662
ENST00000409512.5	shHOTAIR.Day.0-shControl.Day.0	0.031031	-0.46223	0.46223
ENST00000264170.9	shHOTAIR.Day.0-shControl.Day.0	0.031031	0.46223	0.46223
ENST00000647849.1	shHOTAIR.Day.0-shControl.Day.0	0.00165173	0.440503	0.440503
ENST00000261499.10	shHOTAIR.Day.0-shControl.Day.0	0.02461	-0.422248	0.422248
ENST00000621761.4	shHOTAIR.Day.0-shControl.Day.0	3.01934e-05	0.390578	0.390578
ENST00000397071.5	shHOTAIR.Day.0-shControl.Day.0	2.79996e-05	-0.385773	0.385773
ENST00000315147.8	shHOTAIR.Day.0-shControl.Day.0	0.00324335	-0.370833	0.370833
ENST00000503719.6	shHOTAIR.Day.0-shControl.Day.0	0.00324335	0.370833	0.370833
ENST00000650865.1	shHOTAIR.Day.0-shControl.Day.0	0.00120445	-0.368701	0.368701
ENST00000296550.12	shHOTAIR.Day.0-shControl.Day.0	0.00445904	-0.362682	0.362682
ENST00000411937.6	shHOTAIR.Day.0-shControl.Day.0	0.00445904	0.362682	0.362682
ENST00000578189.1	shHOTAIR.Day.0-shControl.Day.0	0.0015551	0.362268	0.362268
ENST00000451899.7	shHOTAIR.Day.0-shControl.Day.0	0.00241525	-0.349513	0.349513
ENST00000328205.9	shHOTAIR.Day.0-shControl.Day.0	0.00551143	0.337355	0.337355
ENST00000611031.4	shHOTAIR.Day.0-shControl.Day.0	0.0468814	-0.329284	0.329284
ENST00000391781.6	shHOTAIR.Day.0-shControl.Day.0	0.0479215	0.303305	0.303305
ENST00000595635.5	shHOTAIR.Day.0-shControl.Day.0	0.0479215	-0.303305	0.303305
ENST00000572904.6	shHOTAIR.Day.0-shControl.Day.0	2.75472e-06	-0.300952	0.300952
ENST00000266529.8	shHOTAIR.Day.0-shControl.Day.0	0.00147365	-0.30048	0.30048
ENST00000478048.5	shHOTAIR.Day.0-shControl.Day.0	0.00128412	-0.295881	0.295881
ENST00000640765.1	shHOTAIR.Day.0-shControl.Day.0	0.001041	-0.294026	0.294026
ENST00000678502.1	shHOTAIR.Day.0-shControl.Day.0	0.00771718	0.29325	0.29325
ENST00000553781.5	shHOTAIR.Day.0-shControl.Day.0	0.00771718	-0.29325	0.29325
ENST00000304758.5	shHOTAIR.Day.0-shControl.Day.0	2.501e-05	-0.288569	0.288569
ENST00000371959.8	shHOTAIR.Day.0-shControl.Day.0	2.501e-05	0.288569	0.288569
ENST00000630056.1	shHOTAIR.Day.0-shControl.Day.0	0.0012341	-0.287504	0.287504
ENST00000675478.1	shHOTAIR.Day.0-shControl.Day.0	0.0118632	-0.284458	0.284458
ENST00000357258.8	shHOTAIR.Day.0-shControl.Day.0	0.0118632	0.284458	0.284458
ENST00000453890.5	shHOTAIR.Day.0-shControl.Day.0	0.00153025	-0.276595	0.276595
ENST00000395891.7	shHOTAIR.Day.0-shControl.Day.0	0.00153025	0.276595	0.276595
ENST00000383052.5	shHOTAIR.Day.0-shControl.Day.0	0.0186176	0.27151	0.27151
ENST00000155093.8	shHOTAIR.Day.0-shControl.Day.0	0.0186176	-0.27151	0.27151
ENST00000005082.13	shHOTAIR.Day.0-shControl.Day.0	0.0251904	-0.271194	0.271194
ENST00000260443.9	shHOTAIR.Day.0-shControl.Day.0	0.00051768	-0.266618	0.266618
ENST00000337673.7	shHOTAIR.Day.0-shControl.Day.0	0.000479147	-0.262383	0.262383
ENST00000585797.5	shHOTAIR.Day.0-shControl.Day.0	0.0100448	-0.258561	0.258561
ENST00000647103.1	shHOTAIR.Day.0-shControl.Day.0	0.00818489	0.255748	0.255748
ENST00000323019.9	shHOTAIR.Day.0-shControl.Day.0	0.0089216	0.254711	0.254711
ENST00000418030.7	shHOTAIR.Day.0-shControl.Day.0	0.031618	-0.2536	0.2536
ENST00000312541.10	shHOTAIR.Day.0-shControl.Day.0	0.00210118	-0.247647	0.247647
ENST00000558555.6	shHOTAIR.Day.0-shControl.Day.0	0.00587059	-0.246708	0.246708
ENST00000675379.1	shHOTAIR.Day.0-shControl.Day.0	0.0397081	0.245897	0.245897
ENST00000377881.8	shHOTAIR.Day.0-shControl.Day.0	0.043186	0.245683	0.245683
ENST00000333646.10	shHOTAIR.Day.0-shControl.Day.0	5.01171e-06	-0.243207	0.243207
ENST00000370401.6	shHOTAIR.Day.0-shControl.Day.0	0.000197485	-0.243075	0.243075
ENST00000391711.8	shHOTAIR.Day.0-shControl.Day.0	0.000145703	-0.242828	0.242828
ENST00000282469.10	shHOTAIR.Day.0-shControl.Day.0	0.0218707	0.242382	0.242382
ENST00000509059.5	shHOTAIR.Day.0-shControl.Day.0	0.0218707	-0.242382	0.242382
ENST00000274255.11	shHOTAIR.Day.0-shControl.Day.0	2.03864e-05	-0.242094	0.242094
ENST00000302851.8	shHOTAIR.Day.0-shControl.Day.0	0.000760083	0.242042	0.242042
ENST00000262032.9	shHOTAIR.Day.0-shControl.Day.0	0.0259296	-0.240935	0.240935
ENST00000652148.1	shHOTAIR.Day.0-shControl.Day.0	0.000536603	-0.239609	0.239609
ENST00000520965.5	shHOTAIR.Day.0-shControl.Day.0	0.00103788	0.239169	0.239169
ENST00000251527.10	shHOTAIR.Day.0-shControl.Day.0	0.000580454	0.235946	0.235946
ENST00000225648.4	shHOTAIR.Day.0-shControl.Day.0	0.00148022	0.235809	0.235809
ENST00000484302.3	shHOTAIR.Day.0-shControl.Day.0	0.00148022	-0.235809	0.235809
ENST00000381496.7	shHOTAIR.Day.0-shControl.Day.0	0.00753091	0.232413	0.232413
ENST00000431367.6	shHOTAIR.Day.0-shControl.Day.0	0.0429853	0.23181	0.23181
ENST00000675855.1	shHOTAIR.Day.0-shControl.Day.0	0.00434526	-0.231232	0.231232
ENST00000378953.8	shHOTAIR.Day.0-shControl.Day.0	0.00126764	-0.231232	0.231232
ENST00000665704.1	shHOTAIR.Day.0-shControl.Day.0	0.00270053	0.228148	0.228148
ENST00000307980.7	shHOTAIR.Day.0-shControl.Day.0	0.0191959	-0.226152	0.226152
ENST00000254321.10	shHOTAIR.Day.0-shControl.Day.0	0.0324083	-0.224986	0.224986
ENST00000620443.2	shHOTAIR.Day.0-shControl.Day.0	0.0318181	0.220951	0.220951
ENST00000374080.8	shHOTAIR.Day.0-shControl.Day.0	5.54911e-06	0.220583	0.220583
ENST00000538571.6	shHOTAIR.Day.0-shControl.Day.0	6.582e-05	-0.220256	0.220256
ENST00000568449.6	shHOTAIR.Day.0-shControl.Day.0	0.0366595	-0.219385	0.219385
ENST00000370169.5	shHOTAIR.Day.0-shControl.Day.0	0.0236084	-0.21697	0.21697
ENST00000409336.5	shHOTAIR.Day.0-shControl.Day.0	0.00566127	0.216606	0.216606
ENST00000338448.10	shHOTAIR.Day.0-shControl.Day.0	0.0359	-0.215004	0.215004
ENST00000592155.5	shHOTAIR.Day.0-shControl.Day.0	0.0359	0.215004	0.215004
ENST00000470492.5	shHOTAIR.Day.0-shControl.Day.0	0.0190429	0.214837	0.214837
ENST00000280886.12	shHOTAIR.Day.0-shControl.Day.0	0.0116188	-0.214313	0.214313
ENST00000343744.7	shHOTAIR.Day.0-shControl.Day.0	0.0357377	-0.213307	0.213307
ENST00000361983.7	shHOTAIR.Day.0-shControl.Day.0	0.0438944	-0.212989	0.212989
ENST00000658402.1	shHOTAIR.Day.0-shControl.Day.0	0.00307844	0.212304	0.212304
ENST00000661211.1	shHOTAIR.Day.0-shControl.Day.0	0.00307844	-0.212304	0.212304
ENST00000280700.10	shHOTAIR.Day.0-shControl.Day.0	0.00421975	-0.21154	0.21154
ENST00000663393.1	shHOTAIR.Day.0-shControl.Day.0	0.0057792	-0.209903	0.209903
ENST00000304543.10	shHOTAIR.Day.0-shControl.Day.0	0.0176222	-0.208989	0.208989
ENST00000422447.8	shHOTAIR.Day.0-shControl.Day.0	5.73216e-19	-0.208879	0.208879
ENST00000549091.5	shHOTAIR.Day.0-shControl.Day.0	2.2863e-05	-0.208825	0.208825
ENST00000494552.5	shHOTAIR.Day.0-shControl.Day.0	0.0129115	-0.206561	0.206561
ENST00000432763.7	shHOTAIR.Day.0-shControl.Day.0	0.0073173	-0.206304	0.206304
ENST00000368882.8	shHOTAIR.Day.0-shControl.Day.0	0.00359947	0.20617	0.20617
ENST00000266971.8	shHOTAIR.Day.0-shControl.Day.0	0.00115604	0.205902	0.205902
ENST00000587536.6	shHOTAIR.Day.0-shControl.Day.0	0.0422338	0.205482	0.205482
ENST00000546079.5	shHOTAIR.Day.0-shControl.Day.0	0.000847918	0.205464	0.205464
ENST00000337392.10	shHOTAIR.Day.0-shControl.Day.0	0.000847918	-0.205464	0.205464
ENST00000409292.5	shHOTAIR.Day.0-shControl.Day.0	0.00732517	-0.205162	0.205162
ENST00000370197.5	shHOTAIR.Day.0-shControl.Day.0	0.0158175	-0.204093	0.204093
ENST00000484826.1	shHOTAIR.Day.0-shControl.Day.0	0.000248974	0.203431	0.203431
ENST00000370406.8	shHOTAIR.Day.0-shControl.Day.0	0.0170349	-0.203198	0.203198
ENST00000389682.8	shHOTAIR.Day.0-shControl.Day.0	0.000147743	-0.202974	0.202974
ENST00000389266.8	shHOTAIR.Day.0-shControl.Day.0	3.26866e-13	-0.202173	0.202173
ENST00000367603.8	shHOTAIR.Day.0-shControl.Day.0	0.0014992	0.202093	0.202093
ENST00000343067.9	shHOTAIR.Day.0-shControl.Day.0	0.015029	-0.202004	0.202004
ENST00000319942.8	shHOTAIR.Day.0-shControl.Day.0	7.02774e-13	-0.20162	0.20162
ENST00000482090.1	shHOTAIR.Day.0-shControl.Day.0	0.0417848	0.200309	0.200309
ENST00000368885.8	shHOTAIR.Day.0-shControl.Day.0	0.00153025	-0.199808	0.199808
ENST00000625445.1	shHOTAIR.Day.0-shControl.Day.0	0.00170022	-0.199017	0.199017
ENST00000505913.5	shHOTAIR.Day.0-shControl.Day.0	0.00777004	0.198209	0.198209
ENST00000367604.6	shHOTAIR.Day.0-shControl.Day.0	0.00127317	-0.19801	0.19801
ENST00000421141.5	shHOTAIR.Day.0-shControl.Day.0	0.0328536	-0.197913	0.197913
ENST00000326134.9	shHOTAIR.Day.0-shControl.Day.0	0.023581	0.19738	0.19738
ENST00000669580.1	shHOTAIR.Day.0-shControl.Day.0	0.0122255	0.197336	0.197336
ENST00000668253.1	shHOTAIR.Day.0-shControl.Day.0	0.0122255	-0.197336	0.197336
ENST00000356896.8	shHOTAIR.Day.0-shControl.Day.0	0.00459566	0.196754	0.196754
ENST00000464581.6	shHOTAIR.Day.0-shControl.Day.0	0.00353525	-0.196715	0.196715
ENST00000346049.10	shHOTAIR.Day.0-shControl.Day.0	1.94181e-05	-0.194747	0.194747
ENST00000262858.7	shHOTAIR.Day.0-shControl.Day.0	0.00945287	0.194711	0.194711
ENST00000409909.7	shHOTAIR.Day.0-shControl.Day.0	0.031031	0.194322	0.194322
ENST00000419916.8	shHOTAIR.Day.0-shControl.Day.0	0.000145703	-0.193442	0.193442
ENST00000552673.5	shHOTAIR.Day.0-shControl.Day.0	0.0144324	0.191761	0.191761
ENST00000368911.8	shHOTAIR.Day.0-shControl.Day.0	0.0349961	0.190203	0.190203
ENST00000444522.6	shHOTAIR.Day.0-shControl.Day.0	0.0324686	-0.190077	0.190077
ENST00000396679.6	shHOTAIR.Day.0-shControl.Day.0	0.0036474	0.189912	0.189912
ENST00000398510.7	shHOTAIR.Day.0-shControl.Day.0	0.000165232	-0.189556	0.189556
ENST00000396553.6	shHOTAIR.Day.0-shControl.Day.0	0.00244837	-0.189546	0.189546
ENST00000674282.1	shHOTAIR.Day.0-shControl.Day.0	0.0403464	0.188287	0.188287
ENST00000407086.8	shHOTAIR.Day.0-shControl.Day.0	0.0214296	-0.188164	0.188164
ENST00000341681.9	shHOTAIR.Day.0-shControl.Day.0	0.0296603	-0.187589	0.187589
ENST00000438709.6	shHOTAIR.Day.0-shControl.Day.0	0.0284152	0.187429	0.187429
ENST00000452389.6	shHOTAIR.Day.0-shControl.Day.0	0.00934623	-0.18541	0.18541
ENST00000424629.5	shHOTAIR.Day.0-shControl.Day.0	0.000498181	-0.184787	0.184787
ENST00000650667.1	shHOTAIR.Day.0-shControl.Day.0	0.00419473	-0.184643	0.184643
ENST00000397624.7	shHOTAIR.Day.0-shControl.Day.0	0.0149379	0.184226	0.184226
ENST00000589222.5	shHOTAIR.Day.0-shControl.Day.0	0.0184384	0.182539	0.182539
ENST00000376032.9	shHOTAIR.Day.0-shControl.Day.0	0.0175845	-0.182423	0.182423
ENST00000496844.6	shHOTAIR.Day.0-shControl.Day.0	0.0440765	-0.182056	0.182056
ENST00000380003.8	shHOTAIR.Day.0-shControl.Day.0	0.00544208	-0.182017	0.182017
ENST00000258200.8	shHOTAIR.Day.0-shControl.Day.0	0.0319322	-0.181693	0.181693
ENST00000395706.2	shHOTAIR.Day.0-shControl.Day.0	0.0142644	-0.180879	0.180879
ENST00000606514.5	shHOTAIR.Day.0-shControl.Day.0	0.0239866	0.180838	0.180838
ENST00000237283.9	shHOTAIR.Day.0-shControl.Day.0	0.0239866	-0.180838	0.180838
ENST00000520222.1	shHOTAIR.Day.0-shControl.Day.0	0.00287218	-0.180837	0.180837
ENST00000484558.3	shHOTAIR.Day.0-shControl.Day.0	0.00287218	0.180837	0.180837
ENST00000634956.1	shHOTAIR.Day.0-shControl.Day.0	0.00964472	0.180597	0.180597
ENST00000634560.1	shHOTAIR.Day.0-shControl.Day.0	0.00964472	-0.180597	0.180597
ENST00000674851.1	shHOTAIR.Day.0-shControl.Day.0	2.94936e-12	0.180559	0.180559
ENST00000315782.6	shHOTAIR.Day.0-shControl.Day.0	0.018188	-0.179941	0.179941
ENST00000360986.9	shHOTAIR.Day.0-shControl.Day.0	0.018188	0.179941	0.179941
ENST00000418929.7	shHOTAIR.Day.0-shControl.Day.0	0.0121348	0.17937	0.17937
ENST00000615927.1	shHOTAIR.Day.0-shControl.Day.0	0.0121348	-0.17937	0.17937
ENST00000545314.5	shHOTAIR.Day.0-shControl.Day.0	0.00115604	0.178019	0.178019
ENST00000473565.5	shHOTAIR.Day.0-shControl.Day.0	8.56214e-09	-0.176656	0.176656
ENST00000356792.9	shHOTAIR.Day.0-shControl.Day.0	0.0113504	-0.175346	0.175346
ENST00000357865.6	shHOTAIR.Day.0-shControl.Day.0	0.000557256	0.175186	0.175186
ENST00000331710.10	shHOTAIR.Day.0-shControl.Day.0	0.00223698	-0.174872	0.174872
ENST00000474864.5	shHOTAIR.Day.0-shControl.Day.0	0.0056015	-0.174813	0.174813
ENST00000355594.9	shHOTAIR.Day.0-shControl.Day.0	0.0407327	-0.174089	0.174089
ENST00000544626.2	shHOTAIR.Day.0-shControl.Day.0	0.0407327	0.174089	0.174089
ENST00000394945.6	shHOTAIR.Day.0-shControl.Day.0	3.08234e-11	-0.173294	0.173294
ENST00000570161.5	shHOTAIR.Day.0-shControl.Day.0	0.0333599	-0.172505	0.172505
ENST00000671256.1	shHOTAIR.Day.0-shControl.Day.0	0.0194711	-0.171838	0.171838
ENST00000618172.4	shHOTAIR.Day.0-shControl.Day.0	0.0487586	-0.171785	0.171785
ENST00000471115.6	shHOTAIR.Day.0-shControl.Day.0	0.00996494	0.171492	0.171492
ENST00000646818.2	shHOTAIR.Day.0-shControl.Day.0	6.96055e-05	-0.17101	0.17101
ENST00000393795.8	shHOTAIR.Day.0-shControl.Day.0	0.0359404	-0.170736	0.170736
ENST00000399922.6	shHOTAIR.Day.0-shControl.Day.0	0.00880188	-0.170605	0.170605
ENST00000317551.12	shHOTAIR.Day.0-shControl.Day.0	0.00655448	-0.170526	0.170526
ENST00000378750.10	shHOTAIR.Day.0-shControl.Day.0	0.00171038	-0.170341	0.170341
ENST00000432425.5	shHOTAIR.Day.0-shControl.Day.0	2.83012e-08	0.169496	0.169496
ENST00000411767.7	shHOTAIR.Day.0-shControl.Day.0	0.00127577	0.169451	0.169451
ENST00000352684.2	shHOTAIR.Day.0-shControl.Day.0	0.0361531	-0.16901	0.16901
ENST00000290246.11	shHOTAIR.Day.0-shControl.Day.0	0.000214093	-0.168358	0.168358
ENST00000245222.9	shHOTAIR.Day.0-shControl.Day.0	0.0324442	-0.168118	0.168118
ENST00000230085.13	shHOTAIR.Day.0-shControl.Day.0	4.28212e-06	-0.167288	0.167288
ENST00000325346.6	shHOTAIR.Day.0-shControl.Day.0	0.0415189	-0.167184	0.167184
ENST00000264771.9	shHOTAIR.Day.0-shControl.Day.0	0.0308726	-0.166616	0.166616
ENST00000543322.5	shHOTAIR.Day.0-shControl.Day.0	0.0244014	-0.166008	0.166008
ENST00000304060.10	shHOTAIR.Day.0-shControl.Day.0	0.0284712	-0.165964	0.165964
ENST00000587795.1	shHOTAIR.Day.0-shControl.Day.0	0.0284712	0.165964	0.165964
ENST00000374291.5	shHOTAIR.Day.0-shControl.Day.0	0.000170965	-0.165907	0.165907
ENST00000426155.6	shHOTAIR.Day.0-shControl.Day.0	1.89507e-06	0.16585	0.16585
ENST00000379177.5	shHOTAIR.Day.0-shControl.Day.0	0.00166134	0.164638	0.164638
ENST00000371764.8	shHOTAIR.Day.0-shControl.Day.0	0.00385215	0.16443	0.16443
ENST00000383029.7	shHOTAIR.Day.0-shControl.Day.0	0.0220078	-0.164285	0.164285
ENST00000381132.6	shHOTAIR.Day.0-shControl.Day.0	0.00154891	0.164186	0.164186
ENST00000514814.5	shHOTAIR.Day.0-shControl.Day.0	0.000486256	-0.164141	0.164141
ENST00000465503.6	shHOTAIR.Day.0-shControl.Day.0	0.00362523	-0.163765	0.163765
ENST00000633063.3	shHOTAIR.Day.0-shControl.Day.0	0.000938203	-0.16365	0.16365
ENST00000155926.8	shHOTAIR.Day.0-shControl.Day.0	0.0479511	-0.16293	0.16293
ENST00000381465.2	shHOTAIR.Day.0-shControl.Day.0	0.0479511	0.16293	0.16293
ENST00000064724.8	shHOTAIR.Day.0-shControl.Day.0	1.26895e-09	-0.162726	0.162726
ENST00000335858.11	shHOTAIR.Day.0-shControl.Day.0	0.0181018	-0.162606	0.162606
ENST00000281938.7	shHOTAIR.Day.0-shControl.Day.0	0.044876	-0.161835	0.161835
ENST00000675900.1	shHOTAIR.Day.0-shControl.Day.0	0.044876	0.161835	0.161835
ENST00000424478.5	shHOTAIR.Day.0-shControl.Day.0	0.0169827	-0.161322	0.161322
ENST00000396602.7	shHOTAIR.Day.0-shControl.Day.0	0.0498071	0.161257	0.161257
ENST00000358025.7	shHOTAIR.Day.0-shControl.Day.0	0.00950965	0.161235	0.161235
ENST00000328771.9	shHOTAIR.Day.0-shControl.Day.0	0.0327116	0.159828	0.159828
ENST00000460681.1	shHOTAIR.Day.0-shControl.Day.0	0.0327116	-0.159828	0.159828
ENST00000403094.3	shHOTAIR.Day.0-shControl.Day.0	0.000563497	-0.159628	0.159628
ENST00000463810.2	shHOTAIR.Day.0-shControl.Day.0	0.00395366	-0.159424	0.159424
ENST00000393618.5	shHOTAIR.Day.0-shControl.Day.0	0.000771423	-0.158778	0.158778
ENST00000379250.10	shHOTAIR.Day.0-shControl.Day.0	0.023289	-0.157435	0.157435
ENST00000414144.7	shHOTAIR.Day.0-shControl.Day.0	0.0326645	-0.157411	0.157411
ENST00000434821.7	shHOTAIR.Day.0-shControl.Day.0	0.00992956	0.157366	0.157366
ENST00000252826.10	shHOTAIR.Day.0-shControl.Day.0	0.036096	-0.157009	0.157009
ENST00000006777.11	shHOTAIR.Day.0-shControl.Day.0	0.0186694	0.156705	0.156705
ENST00000555229.5	shHOTAIR.Day.0-shControl.Day.0	0.00108271	-0.156531	0.156531
ENST00000269217.11	shHOTAIR.Day.0-shControl.Day.0	0.0112483	0.156105	0.156105
ENST00000505699.5	shHOTAIR.Day.0-shControl.Day.0	0.0144456	0.156058	0.156058
ENST00000493062.5	shHOTAIR.Day.0-shControl.Day.0	0.00637183	0.155423	0.155423
ENST00000394426.5	shHOTAIR.Day.0-shControl.Day.0	0.0284712	-0.155206	0.155206
ENST00000447540.5	shHOTAIR.Day.0-shControl.Day.0	2.54348e-05	0.155149	0.155149
ENST00000594568.1	shHOTAIR.Day.0-shControl.Day.0	0.0432962	0.153912	0.153912
ENST00000425676.5	shHOTAIR.Day.0-shControl.Day.0	0.0171742	0.153378	0.153378
ENST00000546544.5	shHOTAIR.Day.0-shControl.Day.0	0.0144444	-0.153319	0.153319
ENST00000302528.11	shHOTAIR.Day.0-shControl.Day.0	0.000872072	0.153296	0.153296
ENST00000267869.8	shHOTAIR.Day.0-shControl.Day.0	0.00422509	0.15267	0.15267
ENST00000263776.9	shHOTAIR.Day.0-shControl.Day.0	0.0012428	-0.152548	0.152548
ENST00000611975.4	shHOTAIR.Day.0-shControl.Day.0	0.00586177	0.152485	0.152485
ENST00000396554.7	shHOTAIR.Day.0-shControl.Day.0	0.00439511	0.152377	0.152377
ENST00000400167.6	shHOTAIR.Day.0-shControl.Day.0	0.0452263	0.151524	0.151524
ENST00000518148.1	shHOTAIR.Day.0-shControl.Day.0	0.0401828	0.151521	0.151521
ENST00000377967.9	shHOTAIR.Day.0-shControl.Day.0	0.00170022	-0.150827	0.150827
ENST00000271357.9	shHOTAIR.Day.0-shControl.Day.0	0.0446326	-0.150722	0.150722
ENST00000451158.5	shHOTAIR.Day.0-shControl.Day.0	0.0265695	0.150546	0.150546
ENST00000517875.5	shHOTAIR.Day.0-shControl.Day.0	0.0158279	-0.150284	0.150284
ENST00000437644.2	shHOTAIR.Day.0-shControl.Day.0	0.0430429	-0.149185	0.149185
ENST00000395678.7	shHOTAIR.Day.0-shControl.Day.0	0.00369717	-0.148915	0.148915
ENST00000396649.7	shHOTAIR.Day.0-shControl.Day.0	0.00894923	0.148611	0.148611
ENST00000539921.6	shHOTAIR.Day.0-shControl.Day.0	1.22518e-05	-0.148549	0.148549
ENST00000554546.5	shHOTAIR.Day.0-shControl.Day.0	3.72108e-07	-0.148255	0.148255
ENST00000643579.2	shHOTAIR.Day.0-shControl.Day.0	1.44275e-28	-0.147748	0.147748
ENST00000284073.7	shHOTAIR.Day.0-shControl.Day.0	0.0254481	-0.147509	0.147509
ENST00000467324.5	shHOTAIR.Day.0-shControl.Day.0	0.000287143	0.147202	0.147202
ENST00000621840.4	shHOTAIR.Day.0-shControl.Day.0	0.0280408	-0.146885	0.146885
ENST00000282223.11	shHOTAIR.Day.0-shControl.Day.0	3.08234e-11	0.146699	0.146699
ENST00000306433.9	shHOTAIR.Day.0-shControl.Day.0	0.0327375	0.145974	0.145974
ENST00000617596.4	shHOTAIR.Day.0-shControl.Day.0	0.0478051	-0.145638	0.145638
ENST00000587209.5	shHOTAIR.Day.0-shControl.Day.0	0.0298119	0.145421	0.145421
ENST00000472487.6	shHOTAIR.Day.0-shControl.Day.0	0.000391098	-0.145267	0.145267
ENST00000424479.7	shHOTAIR.Day.0-shControl.Day.0	0.000493341	0.145214	0.145214
ENST00000266682.10	shHOTAIR.Day.0-shControl.Day.0	0.0040804	-0.144788	0.144788
ENST00000424669.6	shHOTAIR.Day.0-shControl.Day.0	0.0133368	-0.144655	0.144655
ENST00000613132.4	shHOTAIR.Day.0-shControl.Day.0	0.000216575	-0.14465	0.14465
ENST00000306103.3	shHOTAIR.Day.0-shControl.Day.0	0.0108711	-0.144249	0.144249
ENST00000465044.5	shHOTAIR.Day.0-shControl.Day.0	0.0108711	0.144249	0.144249
ENST00000302351.8	shHOTAIR.Day.0-shControl.Day.0	5.54911e-06	-0.144117	0.144117
ENST00000378474.3	shHOTAIR.Day.0-shControl.Day.0	0.04948	-0.143998	0.143998
ENST00000266563.9	shHOTAIR.Day.0-shControl.Day.0	0.020728	0.143981	0.143981
ENST00000399300.6	shHOTAIR.Day.0-shControl.Day.0	0.0280738	0.143804	0.143804
ENST00000378427.6	shHOTAIR.Day.0-shControl.Day.0	0.00101454	0.143666	0.143666
ENST00000395962.6	shHOTAIR.Day.0-shControl.Day.0	0.0143305	-0.143528	0.143528
ENST00000493821.6	shHOTAIR.Day.0-shControl.Day.0	0.000841043	0.143488	0.143488
ENST00000331920.11	shHOTAIR.Day.0-shControl.Day.0	0.045444	0.143408	0.143408
ENST00000538105.6	shHOTAIR.Day.0-shControl.Day.0	0.00443076	-0.143201	0.143201
ENST00000489960.5	shHOTAIR.Day.0-shControl.Day.0	0.0102078	0.143064	0.143064
ENST00000357877.7	shHOTAIR.Day.0-shControl.Day.0	0.0283677	-0.142584	0.142584
ENST00000435091.7	shHOTAIR.Day.0-shControl.Day.0	0.00566127	0.141758	0.141758
ENST00000564386.6	shHOTAIR.Day.0-shControl.Day.0	0.00302333	0.141344	0.141344
ENST00000528265.1	shHOTAIR.Day.0-shControl.Day.0	0.000568256	0.141156	0.141156
ENST00000264716.9	shHOTAIR.Day.0-shControl.Day.0	1.21664e-05	0.140696	0.140696
ENST00000375258.8	shHOTAIR.Day.0-shControl.Day.0	0.00170022	0.140558	0.140558
ENST00000341426.9	shHOTAIR.Day.0-shControl.Day.0	0.00625572	-0.140425	0.140425
ENST00000422780.3	shHOTAIR.Day.0-shControl.Day.0	0.00639234	-0.140297	0.140297
ENST00000668786.1	shHOTAIR.Day.0-shControl.Day.0	0.00048712	0.140099	0.140099
ENST00000568000.6	shHOTAIR.Day.0-shControl.Day.0	0.0158071	-0.139972	0.139972
ENST00000561540.2	shHOTAIR.Day.0-shControl.Day.0	0.0158071	0.139972	0.139972
ENST00000409648.8	shHOTAIR.Day.0-shControl.Day.0	0.000333806	-0.139322	0.139322
ENST00000497089.1	shHOTAIR.Day.0-shControl.Day.0	0.00646883	0.139052	0.139052
ENST00000677730.1	shHOTAIR.Day.0-shControl.Day.0	0.000568256	0.138784	0.138784
ENST00000541576.5	shHOTAIR.Day.0-shControl.Day.0	0.000493758	0.138453	0.138453
ENST00000313806.9	shHOTAIR.Day.0-shControl.Day.0	0.00623817	-0.138223	0.138223
ENST00000368357.7	shHOTAIR.Day.0-shControl.Day.0	3.11381e-06	-0.138153	0.138153
ENST00000666283.1	shHOTAIR.Day.0-shControl.Day.0	0.00419473	0.138143	0.138143
ENST00000340510.8	shHOTAIR.Day.0-shControl.Day.0	0.00419473	-0.138143	0.138143
ENST00000330852.10	shHOTAIR.Day.0-shControl.Day.0	0.00816326	-0.138048	0.138048
ENST00000288723.9	shHOTAIR.Day.0-shControl.Day.0	0.00816326	0.138048	0.138048
ENST00000344922.10	shHOTAIR.Day.0-shControl.Day.0	0.000132056	0.138014	0.138014
ENST00000242827.11	shHOTAIR.Day.0-shControl.Day.0	0.00964472	-0.137791	0.137791
ENST00000313173.6	shHOTAIR.Day.0-shControl.Day.0	0.00219853	0.137627	0.137627
ENST00000541961.5	shHOTAIR.Day.0-shControl.Day.0	0.0233086	-0.137478	0.137478
ENST00000627651.2	shHOTAIR.Day.0-shControl.Day.0	0.00260008	0.137095	0.137095
ENST00000416410.6	shHOTAIR.Day.0-shControl.Day.0	0.00347798	0.136889	0.136889
ENST00000612385.1	shHOTAIR.Day.0-shControl.Day.0	0.0211982	-0.136535	0.136535
ENST00000578542.5	shHOTAIR.Day.0-shControl.Day.0	0.00225883	-0.136177	0.136177
ENST00000294661.8	shHOTAIR.Day.0-shControl.Day.0	0.00707601	-0.135881	0.135881
ENST00000341734.8	shHOTAIR.Day.0-shControl.Day.0	0.000682373	-0.135611	0.135611
ENST00000541569.5	shHOTAIR.Day.0-shControl.Day.0	0.00365704	0.135424	0.135424
ENST00000394294.7	shHOTAIR.Day.0-shControl.Day.0	0.00364988	-0.135267	0.135267
ENST00000674692.1	shHOTAIR.Day.0-shControl.Day.0	0.0485842	0.135159	0.135159
ENST00000676284.1	shHOTAIR.Day.0-shControl.Day.0	0.0485842	-0.135159	0.135159
ENST00000231504.5	shHOTAIR.Day.0-shControl.Day.0	0.00106196	-0.134982	0.134982
ENST00000555002.6	shHOTAIR.Day.0-shControl.Day.0	0.0131137	-0.134976	0.134976
ENST00000645667.1	shHOTAIR.Day.0-shControl.Day.0	0.033517	0.13449	0.13449
ENST00000640019.3	shHOTAIR.Day.0-shControl.Day.0	0.033517	-0.13449	0.13449
ENST00000669516.2	shHOTAIR.Day.0-shControl.Day.0	0.00471191	-0.134258	0.134258
ENST00000368002.8	shHOTAIR.Day.0-shControl.Day.0	0.0477135	-0.134044	0.134044
ENST00000372592.8	shHOTAIR.Day.0-shControl.Day.0	0.00258519	0.13305	0.13305
ENST00000457894.5	shHOTAIR.Day.0-shControl.Day.0	0.00619218	0.132916	0.132916
ENST00000395510.7	shHOTAIR.Day.0-shControl.Day.0	0.00815758	0.13273	0.13273
ENST00000378103.7	shHOTAIR.Day.0-shControl.Day.0	0.0368615	-0.13266	0.13266
ENST00000355836.9	shHOTAIR.Day.0-shControl.Day.0	0.0110595	-0.132316	0.132316
ENST00000341991.7	shHOTAIR.Day.0-shControl.Day.0	0.00675601	0.132185	0.132185
ENST00000298139.7	shHOTAIR.Day.0-shControl.Day.0	0.0046429	0.132059	0.132059
ENST00000536681.8	shHOTAIR.Day.0-shControl.Day.0	0.000145703	-0.131838	0.131838
ENST00000182377.8	shHOTAIR.Day.0-shControl.Day.0	0.000145703	0.131838	0.131838
ENST00000649622.1	shHOTAIR.Day.0-shControl.Day.0	0.0313493	0.131419	0.131419
ENST00000220669.10	shHOTAIR.Day.0-shControl.Day.0	0.0485842	0.131393	0.131393
ENST00000233623.11	shHOTAIR.Day.0-shControl.Day.0	0.0182167	-0.131151	0.131151
ENST00000394115.6	shHOTAIR.Day.0-shControl.Day.0	0.0192341	-0.130982	0.130982
ENST00000518219.5	shHOTAIR.Day.0-shControl.Day.0	0.000169595	0.130824	0.130824
ENST00000310496.9	shHOTAIR.Day.0-shControl.Day.0	0.00176585	-0.130472	0.130472
ENST00000537332.2	shHOTAIR.Day.0-shControl.Day.0	0.00079128	0.130205	0.130205
ENST00000499624.3	shHOTAIR.Day.0-shControl.Day.0	0.0432933	0.130067	0.130067
ENST00000300835.9	shHOTAIR.Day.0-shControl.Day.0	0.00928984	0.130059	0.130059
ENST00000296604.8	shHOTAIR.Day.0-shControl.Day.0	0.0149042	-0.130039	0.130039
ENST00000502994.5	shHOTAIR.Day.0-shControl.Day.0	0.0149042	0.130039	0.130039
ENST00000417448.2	shHOTAIR.Day.0-shControl.Day.0	2.99574e-08	0.130012	0.130012
ENST00000256897.9	shHOTAIR.Day.0-shControl.Day.0	0.0379303	-0.129951	0.129951
ENST00000262735.9	shHOTAIR.Day.0-shControl.Day.0	0.000137476	-0.129915	0.129915
ENST00000646601.1	shHOTAIR.Day.0-shControl.Day.0	0.000667466	-0.129912	0.129912
ENST00000319653.14	shHOTAIR.Day.0-shControl.Day.0	3.18521e-08	0.12938	0.12938
ENST00000420195.1	shHOTAIR.Day.0-shControl.Day.0	0.0065957	0.12899	0.12899
ENST00000413518.5	shHOTAIR.Day.0-shControl.Day.0	0.000807024	-0.128928	0.128928
ENST00000673027.1	shHOTAIR.Day.0-shControl.Day.0	0.0324036	0.128857	0.128857
ENST00000575014.5	shHOTAIR.Day.0-shControl.Day.0	0.0100448	-0.128304	0.128304
ENST00000409151.5	shHOTAIR.Day.0-shControl.Day.0	0.000940675	-0.128217	0.128217
ENST00000612959.4	shHOTAIR.Day.0-shControl.Day.0	0.00625573	0.128201	0.128201
ENST00000295491.9	shHOTAIR.Day.0-shControl.Day.0	0.00979415	-0.127862	0.127862
ENST00000368378.7	shHOTAIR.Day.0-shControl.Day.0	0.00603355	-0.127783	0.127783
ENST00000495514.5	shHOTAIR.Day.0-shControl.Day.0	3.20962e-06	-0.127707	0.127707
ENST00000407236.5	shHOTAIR.Day.0-shControl.Day.0	0.000101524	0.127675	0.127675
ENST00000571698.2	shHOTAIR.Day.0-shControl.Day.0	0.0474023	0.127656	0.127656
ENST00000547587.5	shHOTAIR.Day.0-shControl.Day.0	2.44735e-05	-0.127572	0.127572
ENST00000489485.5	shHOTAIR.Day.0-shControl.Day.0	3.92797e-09	0.127113	0.127113
ENST00000461988.6	shHOTAIR.Day.0-shControl.Day.0	0.0064493	-0.127065	0.127065
ENST00000358901.11	shHOTAIR.Day.0-shControl.Day.0	1.99801e-07	-0.126947	0.126947
ENST00000159111.9	shHOTAIR.Day.0-shControl.Day.0	0.00103693	0.126855	0.126855
ENST00000504286.1	shHOTAIR.Day.0-shControl.Day.0	0.0264993	-0.126311	0.126311
ENST00000442740.1	shHOTAIR.Day.0-shControl.Day.0	0.0424824	-0.126086	0.126086
ENST00000563902.2	shHOTAIR.Day.0-shControl.Day.0	0.0182288	0.12605	0.12605
ENST00000373855.6	shHOTAIR.Day.0-shControl.Day.0	0.0318602	-0.125245	0.125245
ENST00000542965.2	shHOTAIR.Day.0-shControl.Day.0	0.0266651	-0.125167	0.125167
ENST00000644474.1	shHOTAIR.Day.0-shControl.Day.0	0.0473767	0.124939	0.124939
ENST00000266718.5	shHOTAIR.Day.0-shControl.Day.0	2.90473e-06	-0.124738	0.124738
ENST00000392250.7	shHOTAIR.Day.0-shControl.Day.0	0.0415906	-0.124434	0.124434
ENST00000260810.10	shHOTAIR.Day.0-shControl.Day.0	0.00780013	-0.124429	0.124429
ENST00000437198.7	shHOTAIR.Day.0-shControl.Day.0	0.0272355	-0.124285	0.124285
ENST00000538427.5	shHOTAIR.Day.0-shControl.Day.0	0.00435583	-0.124134	0.124134
ENST00000574590.6	shHOTAIR.Day.0-shControl.Day.0	1.43472e-06	0.124089	0.124089
ENST00000345724.7	shHOTAIR.Day.0-shControl.Day.0	0.0020054	0.123655	0.123655
ENST00000373610.8	shHOTAIR.Day.0-shControl.Day.0	0.000701838	0.123611	0.123611
ENST00000373609.1	shHOTAIR.Day.0-shControl.Day.0	0.000701838	-0.123611	0.123611
[truncated: 2,989 more rows]

## Sheet: Table S3C
Differential alternative splicing gene-level statistical testing
[truncated: 2,067 more rows]

[truncated: 1 more sheets: Table S3D]
